# Supplementary material for: Repurposing of promoters and enhancers during mammalian evolution
Source: Nat Commun. 2018 Oct 4;9:4066. doi: 10.1038/s41467-018-06544-z (PMC6172195; doi:10.1038/s41467-018-06544-z)
Supplement: Supplementary file 4 — supplementary data 1 [file 41467_2018_6544_MOESM4_ESM.xlsx]

## Sheet: human
# Supplementary Data 1: human transcripts
chr1	14338	196548	TCONS_00005801	0	-	14338	196548	0	8	491,69,970,198,510,147,2551,5207,	0,631,1457,2519,2894,3576,3929,177003,
chr1	14338	200565	TCONS_00005802	0	-	14338	200565	0	10	491,69,970,198,136,137,147,2551,4075,729,	0,631,1457,2519,2894,3267,3576,3929,177003,185498,
chr1	14338	23694	TCONS_00005789	0	-	14338	23694	0	7	491,69,970,198,136,137,5780,	0,631,1457,2519,2894,3267,3576,
chr1	14338	24881	TCONS_00005790	0	-	14338	24881	0	8	491,1796,198,136,137,147,112,144,	0,631,2519,2894,3267,3576,3929,10399,
chr1	14338	25276	TCONS_00005791	0	-	14338	25276	0	8	491,69,970,198,510,147,99,539,	0,631,1457,2519,2894,3576,3929,10399,
chr1	14338	25276	TCONS_00005792	0	-	14338	25276	0	8	491,69,970,198,510,147,112,539,	0,631,1457,2519,2894,3576,3929,10399,
chr1	14338	27382	TCONS_00005793	0	-	14338	27382	0	9	491,69,970,198,136,137,147,99,8470,	0,631,1457,2519,2894,3267,3576,3929,4574,
chr1	14338	27382	TCONS_00005794	0	-	14338	27382	0	9	491,69,152,159,198,510,147,99,2645,	0,631,1457,2268,2519,2894,3576,3929,10399,
chr1	14338	27382	TCONS_00005795	0	-	14338	27382	0	8	491,69,152,159,198,510,452,8470,	0,631,1457,2268,2519,2894,3576,4574,
chr1	14338	27382	TCONS_00005796	0	-	14338	27382	0	10	491,69,152,159,198,136,137,147,112,2645,	0,631,1457,2268,2519,2894,3267,3576,3929,10399,
chr1	14338	29380	TCONS_00005797	0	-	14338	29380	0	9	491,69,970,198,510,147,99,154,60,	0,631,1457,2519,2894,3576,3929,10399,14982,
chr1	14338	29380	TCONS_00005798	0	-	14338	29380	0	11	491,69,152,159,198,136,137,147,112,154,60,	0,631,1457,2268,2519,2894,3267,3576,3929,10399,14982,
chr1	14338	29380	TCONS_00005799	0	-	14338	29380	0	9	491,69,152,159,198,136,137,6977,60,	0,631,1457,2268,2519,2894,3267,3576,14982,
chr1	14338	29380	TCONS_00005800	0	-	14338	29380	0	10	491,69,152,159,198,136,137,147,6624,60,	0,631,1457,2268,2519,2894,3267,3576,3929,14982,
chr1	84935	85175	TCONS_00005803	0	-	84935	85175	0	1	240,	0,
chr1	89817	91091	TCONS_00005804	0	-	89817	91091	0	2	410,687,	0,587,
chr1	134764	136286	TCONS_00005805	0	-	134764	136286	0	1	1522,	0,
chr1	137176	139697	TCONS_00005806	0	-	137176	139697	0	1	2521,	0,
chr1	183600	184428	TCONS_00000001	0	+	183600	184428	0	1	828,	0,
chr1	184854	191400	TCONS_00005807	0	-	184854	191400	0	8	496,69,153,159,198,136,137,2962,	0,636,1462,2274,2525,2900,3275,3584,
chr1	184854	195935	TCONS_00005808	0	-	184854	195935	0	5	705,971,1205,99,673,	0,1462,2525,3936,10408,
chr1	184854	195935	TCONS_00005809	0	-	184854	195935	0	9	496,69,153,159,198,512,146,99,673,	0,636,1462,2274,2525,2900,3584,3936,10408,
chr1	184854	196025	TCONS_00005810	0	-	184854	196025	0	5	496,69,971,1510,763,	0,636,1462,2525,10408,
chr1	184854	196025	TCONS_00005811	0	-	184854	196025	0	6	705,971,198,512,464,763,	0,1462,2525,2900,3584,10408,
chr1	184854	196025	TCONS_00005812	0	-	184854	196025	0	9	496,69,153,159,198,512,146,112,763,	0,636,1462,2274,2525,2900,3584,3936,10408,
chr1	184854	196548	TCONS_00005813	0	-	184854	196548	0	9	496,69,153,159,198,136,137,146,7758,	0,636,1462,2274,2525,2900,3275,3584,3936,
chr1	184854	196548	TCONS_00005814	0	-	184854	196548	0	8	496,69,153,159,198,512,451,1286,	0,636,1462,2274,2525,2900,3584,10408,
chr1	184854	196548	TCONS_00005815	0	-	184854	196548	0	8	496,69,153,159,198,512,146,7758,	0,636,1462,2274,2525,2900,3584,3936,
chr1	184854	196548	TCONS_00005816	0	-	184854	196548	0	7	496,69,153,159,198,512,8110,	0,636,1462,2274,2525,2900,3584,
chr1	184854	200499	TCONS_00005817	0	-	184854	200499	0	11	496,69,153,159,198,136,137,146,112,154,663,	0,636,1462,2274,2525,2900,3275,3584,3936,10408,14982,
chr1	184854	200565	TCONS_00005818	0	-	184854	200565	0	11	496,69,153,159,198,136,137,146,99,154,729,	0,636,1462,2274,2525,2900,3275,3584,3936,10408,14982,
chr1	184854	200565	TCONS_00005819	0	-	184854	200565	0	9	496,69,153,159,198,512,464,154,729,	0,636,1462,2274,2525,2900,3584,10408,14982,
chr1	184854	200565	TCONS_00005820	0	-	184854	200565	0	10	496,69,153,159,198,136,137,146,6626,729,	0,636,1462,2274,2525,2900,3275,3584,3936,14982,
chr1	262765	269656	TCONS_00005821	0	-	262765	269656	0	2	5439,990,	0,5901,
chr1	295105	295387	TCONS_00005822	0	-	295105	295387	0	1	282,	0,
chr1	296058	296277	TCONS_00005823	0	-	296058	296277	0	1	219,	0,
chr1	296651	297164	TCONS_00005824	0	-	296651	297164	0	1	513,	0,
chr1	492222	495399	TCONS_00005825	0	-	492222	495399	0	2	2676,408,	0,2769,
chr1	527644	531284	TCONS_00005826	0	-	527644	531284	0	2	216,133,	0,3507,
chr1	627459	630059	TCONS_00000002	0	+	627459	630059	0	2	17,867,	0,1733,
chr1	629083	630039	TCONS_00005827	0	-	629083	630039	0	1	956,	0,
chr1	630173	630686	TCONS_00000003	0	+	630173	630686	0	1	513,	0,
chr1	630211	630488	TCONS_00005828	0	-	630211	630488	0	1	277,	0,
chr1	630750	634330	TCONS_00000004	0	+	630750	634330	0	2	632,697,	0,2883,
chr1	630750	634932	TCONS_00000005	0	+	630750	634932	0	2	3708,411,	0,3771,
chr1	630750	678379	TCONS_00000006	0	+	630750	678379	0	2	3479,15,	0,47614,
chr1	631712	634330	TCONS_00000007	0	+	631712	634330	0	2	732,615,	0,2003,
chr1	633683	634924	TCONS_00005829	0	-	633683	634924	0	1	1241,	0,
chr1	714770	715203	TCONS_00005830	0	-	714770	715203	0	1	433,	0,
chr1	715441	715924	TCONS_00005831	0	-	715441	715924	0	1	483,	0,
chr1	716093	717676	TCONS_00005832	0	-	716093	717676	0	1	1583,	0,
chr1	717907	718733	TCONS_00005833	0	-	717907	718733	0	1	826,	0,
chr1	726084	739024	TCONS_00005834	0	-	726084	739024	0	3	3720,58,191,	0,10628,12749,
chr1	726084	739998	TCONS_00005835	0	-	726084	739998	0	4	3720,58,191,196,	0,7222,9338,13718,
chr1	726084	739998	TCONS_00005836	0	-	726084	739998	0	7	3720,58,191,233,58,191,196,	0,3813,5932,6896,7222,9338,13718,
chr1	726084	739998	TCONS_00005837	0	-	726084	739998	0	4	3720,58,191,196,	0,3813,5932,13718,
chr1	732987	733716	TCONS_00005838	0	-	732987	733716	0	2	226,410,	0,319,
chr1	732987	739024	TCONS_00005839	0	-	732987	739024	0	3	226,58,191,	0,3725,5846,
chr1	736318	739998	TCONS_00005840	0	-	736318	739998	0	4	301,58,191,196,	0,394,2515,3484,
chr1	736318	741754	TCONS_00005841	0	-	736318	741754	0	2	301,1626,	0,3810,
chr1	749213	753880	TCONS_00005842	0	-	749213	753880	0	2	168,218,	0,4449,
chr1	749213	759207	TCONS_00005843	0	-	749213	759207	0	3	168,65,241,	0,6863,9753,
chr1	764722	765267	TCONS_00005844	0	-	764722	765267	0	1	545,	0,
chr1	778282	778652	TCONS_00005845	0	-	778282	778652	0	1	370,	0,
chr1	779155	784033	TCONS_00000008	0	+	779155	784033	0	1	4878,	0,
chr1	784152	787662	TCONS_00000009	0	+	784152	787662	0	1	3510,	0,
chr1	788799	789071	TCONS_00005846	0	-	788799	789071	0	1	272,	0,
chr1	788836	790024	TCONS_00000010	0	+	788836	790024	0	1	1188,	0,
chr1	789182	789754	TCONS_00005847	0	-	789182	789754	0	1	572,	0,
chr1	790119	792347	TCONS_00000011	0	+	790119	792347	0	1	2228,	0,
chr1	791724	792086	TCONS_00005848	0	-	791724	792086	0	1	362,	0,
chr1	792358	792703	TCONS_00005849	0	-	792358	792703	0	1	345,	0,
chr1	793105	793322	TCONS_00005850	0	-	793105	793322	0	1	217,	0,
chr1	795295	796764	TCONS_00005851	0	-	795295	796764	0	1	1469,	0,
chr1	800504	800907	TCONS_00005852	0	-	800504	800907	0	1	403,	0,
chr1	802515	802741	TCONS_00000012	0	+	802515	802741	0	1	226,	0,
chr1	803949	810053	TCONS_00000013	0	+	803949	810053	0	2	273,5278,	0,826,
chr1	810537	811861	TCONS_00005853	0	-	810537	811861	0	1	1324,	0,
chr1	812945	813202	TCONS_00005854	0	-	812945	813202	0	1	257,	0,
chr1	817135	817411	TCONS_00005855	0	-	817135	817411	0	1	276,	0,
chr1	820280	823488	TCONS_00005856	0	-	820280	823488	0	2	2179,994,	0,2214,
chr1	824346	827510	TCONS_00005857	0	-	824346	827510	0	1	3164,	0,
chr1	827339	859456	TCONS_00000014	0	+	827339	859456	0	6	436,102,184,96,1746,3008,	0,1663,24587,25331,26051,29109,
chr1	827339	859456	TCONS_00000015	0	+	827339	859456	0	5	436,102,184,96,6066,	0,1663,24587,25331,26051,
chr1	827339	859456	TCONS_00000016	0	+	827339	859456	0	6	436,102,153,184,96,6066,	0,1663,20314,24587,25331,26051,
chr1	827630	859456	TCONS_00000017	0	+	827630	859456	0	5	145,102,153,184,6066,	0,1372,20023,24296,25760,
chr1	827641	844618	TCONS_00000018	0	+	827641	844618	0	3	134,102,3419,	0,1361,13558,
chr1	827641	859456	TCONS_00000019	0	+	827641	859456	0	6	134,102,184,96,1731,3008,	0,1361,24285,25029,25749,28807,
chr1	849481	859456	TCONS_00000020	0	+	849481	859456	0	4	121,184,96,6066,	0,2445,3189,3909,
chr1	851547	859456	TCONS_00000021	0	+	851547	859456	0	2	1219,6066,	0,1843,
chr1	859599	866043	TCONS_00000022	0	+	859599	866043	0	2	1674,784,	0,5660,
chr1	861506	863720	TCONS_00000023	0	+	861506	863720	0	1	2214,	0,
chr1	867401	868246	TCONS_00000024	0	+	867401	868246	0	1	845,	0,
chr1	905112	905724	TCONS_00000025	0	+	905112	905724	0	1	612,	0,
chr1	905837	907309	TCONS_00000026	0	+	905837	907309	0	1	1472,	0,
chr1	907661	908488	TCONS_00000027	0	+	907661	908488	0	1	827,	0,
chr1	910752	918447	TCONS_00000028	0	+	910752	918447	0	2	4719,2698,	0,4997,
chr1	910752	918447	TCONS_00000029	0	+	910752	918447	0	3	4719,200,566,	0,4997,7129,
chr1	916864	923820	TCONS_00005858	0	-	916864	923820	0	3	5645,472,546,	0,5807,6410,
chr1	916864	923820	TCONS_00005859	0	-	916864	923820	0	4	5645,43,131,546,	0,5807,6148,6410,
chr1	924355	944580	TCONS_00000030	0	+	924355	944580	0	14	593,92,182,51,125,90,138,163,116,79,500,125,111,673,	0,1566,5799,6683,11416,14684,14919,16788,17780,18054,18203,18897,19342,19552,
chr1	925821	941734	TCONS_00000031	0	+	925821	941734	0	6	4515,51,125,90,141,591,	0,5217,9950,13218,13450,15322,
chr1	925821	942489	TCONS_00000032	0	+	925821	942489	0	8	4515,51,125,90,189,163,116,80,	0,5217,9950,13218,13450,15322,16314,16588,
chr1	935030	936262	TCONS_00000033	0	+	935030	936262	0	2	866,109,	0,1123,
chr1	942738	943635	TCONS_00000034	0	+	942738	943635	0	1	897,	0,
chr1	944202	959160	TCONS_00005860	0	-	944202	959160	0	18	598,105,136,114,144,102,114,112,140,189,114,111,520,91,121,132,175,232,	0,839,1315,1970,2199,3928,4287,6924,7797,8209,8972,9579,9801,11720,11892,12691,12896,14726,
chr1	944202	959272	TCONS_00005861	0	-	944202	959272	0	19	598,105,136,114,144,102,114,112,140,189,114,111,79,91,121,132,175,153,58,	0,839,1315,1970,2199,3928,4287,6924,7797,8209,8972,9579,9801,11720,11892,12691,12896,14726,15012,
chr1	944202	959272	TCONS_00005862	0	-	944202	959272	0	19	598,90,136,114,144,102,114,112,140,189,114,111,79,91,121,132,175,153,58,	0,854,1315,1970,2199,3928,4287,6924,7797,8209,8972,9579,9801,11720,11892,12691,12896,14726,15012,
chr1	960135	960464	TCONS_00005863	0	-	960135	960464	0	1	329,	0,
chr1	960930	961178	TCONS_00000035	0	+	960930	961178	0	1	248,	0,
chr1	961291	965719	TCONS_00000036	0	+	961291	965719	0	6	1626,145,672,61,182,757,	0,1817,2045,2815,3057,3671,
chr1	961291	965719	TCONS_00000037	0	+	961291	965719	0	10	261,122,790,214,145,168,89,61,182,757,	0,337,534,1412,1817,2045,2628,2815,3057,3671,
chr1	961291	965719	TCONS_00000038	0	+	961291	965719	0	9	459,646,214,145,168,89,74,182,757,	0,534,1412,1817,2045,2628,2815,3057,3671,
chr1	961291	965719	TCONS_00000039	0	+	961291	965719	0	11	261,122,222,117,214,145,168,89,74,182,757,	0,337,534,1063,1412,1817,2045,2628,2815,3057,3671,
chr1	961306	965719	TCONS_00000040	0	+	961306	965719	0	9	246,843,214,145,168,89,61,182,757,	0,322,1397,1802,2030,2613,2800,3042,3656,
chr1	961306	965719	TCONS_00000041	0	+	961306	965719	0	11	246,122,222,117,214,145,168,89,61,182,757,	0,322,519,1048,1397,1802,2030,2613,2800,3042,3656,
chr1	961313	965719	TCONS_00000042	0	+	961313	965719	0	6	437,646,1305,61,182,757,	0,512,1390,2793,3035,3649,
chr1	975127	975482	TCONS_00000043	0	+	975127	975482	0	1	355,	0,
chr1	975197	981497	TCONS_00005864	0	-	975197	981497	0	2	1427,2617,	0,3683,
chr1	975197	982145	TCONS_00005865	0	-	975197	982145	0	4	1072,126,2293,81,	0,1301,3683,6867,
chr1	989586	990157	TCONS_00000044	0	+	989586	990157	0	1	571,	0,
chr1	995999	998728	TCONS_00005866	0	-	995999	998728	0	1	2729,	0,
chr1	997140	997952	TCONS_00000045	0	+	997140	997952	0	1	812,	0,
chr1	998961	1000817	TCONS_00005867	0	-	998961	1000817	0	4	471,88,96,952,	0,564,730,904,
chr1	998961	1000817	TCONS_00005868	0	-	998961	1000817	0	2	471,1285,	0,571,
chr1	1000425	1008293	TCONS_00000046	0	+	1000425	1008293	0	2	838,100,	0,7768,
chr1	1000425	1008293	TCONS_00000047	0	+	1000425	1008293	0	2	856,100,	0,7768,
chr1	1005370	1005763	TCONS_00000048	0	+	1005370	1005763	0	1	393,	0,
chr1	1006633	1007278	TCONS_00000049	0	+	1006633	1007278	0	1	645,	0,
chr1	1008841	1009632	TCONS_00000050	0	+	1008841	1009632	0	1	791,	0,
chr1	1010249	1012231	TCONS_00000051	0	+	1010249	1012231	0	1	1982,	0,
chr1	1011408	1012146	TCONS_00005869	0	-	1011408	1012146	0	1	738,	0,
chr1	1012360	1012783	TCONS_00005870	0	-	1012360	1012783	0	1	423,	0,
chr1	1013476	1014540	TCONS_00000052	0	+	1013476	1014540	0	2	100,557,	0,507,
chr1	1017099	1018471	TCONS_00005871	0	-	1017099	1018471	0	1	1372,	0,
chr1	1018633	1019310	TCONS_00005872	0	-	1018633	1019310	0	1	677,	0,
chr1	1020220	1056119	TCONS_00000053	0	+	1020220	1056119	0	36	153,262,48,216,225,225,207,219,195,201,149,106,117,165,144,125,106,339,138,128,115,120,354,193,216,230,135,97,165,112,117,193,88,225,104,1296,	0,1980,15056,20444,20952,21257,21735,23018,23317,23602,23888,24113,24940,25138,25512,25743,25939,26176,26599,27106,27352,27555,27791,28646,29015,29345,29682,30012,30206,30505,31032,31232,31507,33532,34227,34603,
chr1	1020220	1056119	TCONS_00000054	0	+	1020220	1056119	0	36	153,262,48,216,225,225,207,219,195,201,149,106,117,165,144,125,106,339,635,115,120,354,193,216,230,135,97,165,112,12,117,193,88,225,104,1296,	0,1980,15056,20444,20952,21257,21735,23018,23317,23602,23888,24113,24940,25138,25512,25743,25939,26176,26599,27352,27555,27791,28646,29015,29345,29682,30012,30206,30505,30811,31032,31232,31507,33532,34227,34603,
chr1	1020220	1056119	TCONS_00000055	0	+	1020220	1056119	0	38	153,262,48,216,225,225,207,219,195,201,149,106,117,165,144,125,106,339,138,128,115,120,354,193,216,230,135,97,165,112,12,117,193,88,24,225,104,1296,	0,1980,15056,20444,20952,21257,21735,23018,23317,23602,23888,24113,24940,25138,25512,25743,25939,26176,26599,27106,27352,27555,27791,28646,29015,29345,29682,30012,30206,30505,30811,31032,31232,31507,31772,33532,34227,34603,
chr1	1021810	1022361	TCONS_00005873	0	-	1021810	1022361	0	1	551,	0,
chr1	1046818	1056119	TCONS_00000056	0	+	1046818	1056119	0	19	139,128,115,120,354,193,216,230,135,97,165,112,12,117,193,88,225,104,1296,	0,508,754,957,1193,2048,2417,2747,3084,3414,3608,3907,4213,4434,4634,4909,6934,7629,8005,
chr1	1046818	1056119	TCONS_00000057	0	+	1046818	1056119	0	20	139,128,115,120,354,193,216,230,135,97,165,112,117,193,88,24,33,225,104,1296,	0,508,754,957,1193,2048,2417,2747,3084,3414,3608,3907,4434,4634,4909,5174,6642,6934,7629,8005,
chr1	1052320	1056119	TCONS_00000058	0	+	1052320	1056119	0	2	1657,1672,	0,2127,
chr1	1052320	1056119	TCONS_00000059	0	+	1052320	1056119	0	4	1173,225,104,1296,	0,1432,2127,2503,
chr1	1058936	1059283	TCONS_00000060	0	+	1058936	1059283	0	1	347,	0,
chr1	1059982	1066408	TCONS_00000061	0	+	1059982	1066408	0	3	411,123,579,	0,3096,5847,
chr1	1065412	1066408	TCONS_00000062	0	+	1065412	1066408	0	1	996,	0,
chr1	1065634	1067239	TCONS_00005874	0	-	1065634	1067239	0	1	1605,	0,
chr1	1065634	1067252	TCONS_00005875	0	-	1065634	1067252	0	2	199,687,	0,931,
chr1	1065634	1069016	TCONS_00005876	0	-	1065634	1069016	0	2	199,456,	0,2926,
chr1	1071009	1071368	TCONS_00005877	0	-	1071009	1071368	0	1	359,	0,
chr1	1071427	1071897	TCONS_00005878	0	-	1071427	1071897	0	1	470,	0,
chr1	1081817	1090691	TCONS_00005879	0	-	1081817	1090691	0	7	2269,31,26,135,66,96,339,	0,2535,2663,4060,5321,5684,8535,
chr1	1081817	1091655	TCONS_00005880	0	-	1081817	1091655	0	7	2566,26,135,66,96,76,184,	0,2663,4060,5321,5684,8535,9654,
chr1	1081817	1092170	TCONS_00005881	0	-	1081817	1092170	0	7	1170,592,135,459,76,94,180,	0,2097,4060,5321,8535,9654,10173,
chr1	1081817	1092170	TCONS_00005882	0	-	1081817	1092170	0	10	1170,172,31,26,135,66,96,76,94,180,	0,2097,2535,2663,4060,5321,5684,8535,9654,10173,
chr1	1081817	1097620	TCONS_00005883	0	-	1081817	1097620	0	9	1170,469,26,135,66,96,76,94,5630,	0,2097,2663,4060,5321,5684,8535,9654,10173,
chr1	1081817	1097620	TCONS_00005884	0	-	1081817	1097620	0	9	1170,31,26,135,66,96,76,94,5630,	0,2535,2663,4060,5321,5684,8535,9654,10173,
chr1	1097712	1101436	TCONS_00005885	0	-	1097712	1101436	0	2	1926,1719,	0,2005,
chr1	1101520	1101841	TCONS_00005886	0	-	1101520	1101841	0	1	321,	0,
chr1	1101829	1102049	TCONS_00000063	0	+	1101829	1102049	0	1	220,	0,
chr1	1102115	1102462	TCONS_00005887	0	-	1102115	1102462	0	1	347,	0,
chr1	1103136	1103569	TCONS_00005888	0	-	1103136	1103569	0	1	433,	0,
chr1	1103637	1103907	TCONS_00005889	0	-	1103637	1103907	0	1	270,	0,
chr1	1105954	1106170	TCONS_00005890	0	-	1105954	1106170	0	1	216,	0,
chr1	1106428	1106884	TCONS_00005891	0	-	1106428	1106884	0	1	456,	0,
chr1	1107132	1110822	TCONS_00005892	0	-	1107132	1110822	0	1	3690,	0,
chr1	1110898	1113148	TCONS_00005893	0	-	1110898	1113148	0	2	923,1140,	0,1110,
chr1	1113216	1113883	TCONS_00005894	0	-	1113216	1113883	0	1	667,	0,
chr1	1113998	1115451	TCONS_00005895	0	-	1113998	1115451	0	1	1453,	0,
chr1	1122808	1127471	TCONS_00005896	0	-	1122808	1127471	0	1	4663,	0,
chr1	1128521	1131175	TCONS_00000064	0	+	1128521	1131175	0	1	2654,	0,
chr1	1129377	1131317	TCONS_00005897	0	-	1129377	1131317	0	1	1940,	0,
chr1	1131569	1132154	TCONS_00000065	0	+	1131569	1132154	0	1	585,	0,
chr1	1132048	1133402	TCONS_00005898	0	-	1132048	1133402	0	1	1354,	0,
chr1	1134568	1134823	TCONS_00000066	0	+	1134568	1134823	0	1	255,	0,
chr1	1138001	1138362	TCONS_00000067	0	+	1138001	1138362	0	1	361,	0,
chr1	1141755	1142089	TCONS_00000068	0	+	1141755	1142089	0	1	334,	0,
chr1	1142166	1142979	TCONS_00000069	0	+	1142166	1142979	0	1	813,	0,
chr1	1143033	1144056	TCONS_00000070	0	+	1143033	1144056	0	1	1023,	0,
chr1	1152001	1152386	TCONS_00005899	0	-	1152001	1152386	0	1	385,	0,
chr1	1152073	1155316	TCONS_00000071	0	+	1152073	1155316	0	1	3243,	0,
chr1	1153720	1154702	TCONS_00005900	0	-	1153720	1154702	0	1	982,	0,
chr1	1160066	1160482	TCONS_00005901	0	-	1160066	1160482	0	1	416,	0,
chr1	1160460	1162048	TCONS_00000072	0	+	1160460	1162048	0	1	1588,	0,
chr1	1161312	1161536	TCONS_00005902	0	-	1161312	1161536	0	1	224,	0,
chr1	1162911	1163258	TCONS_00000073	0	+	1162911	1163258	0	1	347,	0,
chr1	1163444	1166478	TCONS_00000074	0	+	1163444	1166478	0	1	3034,	0,
chr1	1166585	1170340	TCONS_00000075	0	+	1166585	1170340	0	1	3755,	0,
chr1	1182916	1184113	TCONS_00000076	0	+	1182916	1184113	0	2	131,194,	0,1003,
chr1	1203508	1204230	TCONS_00005903	0	-	1203508	1204230	0	1	722,	0,
chr1	1211340	1214139	TCONS_00005904	0	-	1211340	1214139	0	7	285,129,197,67,102,123,157,	0,363,601,1297,1651,2322,2642,
chr1	1211901	1213044	TCONS_00005905	0	-	1211901	1213044	0	2	237,407,	0,736,
chr1	1216876	1223974	TCONS_00005906	0	-	1216876	1223974	0	5	812,176,1498,2701,143,	0,1581,1892,3780,6955,
chr1	1216876	1231991	TCONS_00005907	0	-	1216876	1231991	0	7	812,176,1962,114,137,479,100,	0,1581,1892,6367,6955,11591,15015,
chr1	1216876	1232023	TCONS_00005908	0	-	1216876	1232023	0	7	812,176,159,114,137,479,132,	0,1581,1892,6367,6955,11591,15015,
chr1	1217513	1218709	TCONS_00000077	0	+	1217513	1218709	0	2	175,252,	0,944,
chr1	1232529	1235070	TCONS_00000078	0	+	1232529	1235070	0	1	2541,	0,
chr1	1242449	1243769	TCONS_00005909	0	-	1242449	1243769	0	3	197,79,708,	0,385,612,
chr1	1242449	1244505	TCONS_00005910	0	-	1242449	1244505	0	7	197,79,91,109,152,85,125,	0,385,612,994,1504,1741,1931,
chr1	1245294	1245515	TCONS_00000079	0	+	1245294	1245515	0	1	221,	0,
chr1	1247031	1247793	TCONS_00000080	0	+	1247031	1247793	0	1	762,	0,
chr1	1250906	1251426	TCONS_00005911	0	-	1250906	1251426	0	1	520,	0,
chr1	1253021	1253824	TCONS_00005912	0	-	1253021	1253824	0	1	803,	0,
chr1	1253906	1273514	TCONS_00005913	0	-	1253906	1273514	0	7	1581,81,139,103,41,131,662,	0,2138,3085,3301,9439,13955,18946,
chr1	1253906	1273815	TCONS_00005914	0	-	1253906	1273815	0	7	1581,81,139,103,41,131,150,	0,2138,3085,3301,9439,13955,19759,
chr1	1274039	1279452	TCONS_00000081	0	+	1274039	1279452	0	3	1260,163,122,	0,5028,5291,
chr1	1274043	1279452	TCONS_00000082	0	+	1274043	1279452	0	3	438,163,122,	0,5024,5287,
chr1	1279662	1292031	TCONS_00000083	0	+	1279662	1292031	0	15	1004,40,113,353,208,191,89,164,99,118,79,58,59,76,778,	0,2613,4315,6263,7105,7446,7845,8010,8276,10608,10814,10974,11232,11402,11591,
chr1	1280496	1292031	TCONS_00000084	0	+	1280496	1292031	0	14	1819,113,353,208,191,89,164,99,118,79,58,59,76,778,	0,3481,5429,6271,6612,7011,7176,7442,9774,9980,10140,10398,10568,10757,
chr1	1280496	1292031	TCONS_00000085	0	+	1280496	1292031	0	16	170,96,74,113,353,208,191,89,164,99,118,79,58,59,76,778,	0,705,1745,3481,5429,6271,6612,7011,7176,7442,9774,9980,10140,10398,10568,10757,
chr1	1280496	1292031	TCONS_00000086	0	+	1280496	1292031	0	16	170,409,199,113,353,208,191,89,164,99,118,79,58,59,76,778,	0,705,1620,3481,5429,6271,6612,7011,7176,7442,9774,9980,10140,10398,10568,10757,
chr1	1280512	1292031	TCONS_00000087	0	+	1280512	1292031	0	15	154,1114,113,353,208,191,89,164,99,118,79,58,59,76,778,	0,689,3465,5413,6255,6596,6995,7160,7426,9758,9964,10124,10382,10552,10741,
chr1	1280512	1292031	TCONS_00000088	0	+	1280512	1292031	0	15	154,74,113,353,208,191,89,164,99,118,79,58,59,76,778,	0,1729,3465,5413,6255,6596,6995,7160,7426,9758,9964,10124,10382,10552,10741,
chr1	1292350	1307625	TCONS_00005915	0	-	1292350	1307625	0	24	1358,111,110,227,99,108,203,95,70,209,112,101,52,113,12,75,96,45,184,59,54,120,58,374,	0,1472,1739,2051,2367,3096,3385,3664,3860,4074,5471,5662,6019,6216,6994,7480,7622,7807,8158,9637,10571,10811,11735,14901,
chr1	1292350	1307858	TCONS_00005916	0	-	1292350	1307858	0	25	1358,111,110,227,99,108,203,95,70,209,112,101,52,113,12,75,96,45,184,59,54,120,58,2697,90,	0,1472,1739,2051,2367,3096,3385,3664,3860,4074,5471,5662,6019,6216,6994,7480,7622,7807,8158,9637,10571,10811,11735,12331,15418,
chr1	1292350	1307864	TCONS_00005917	0	-	1292350	1307864	0	23	1358,111,110,227,99,108,203,95,70,209,112,101,52,113,12,75,96,45,184,59,54,4217,96,	0,1472,1739,2051,2367,3096,3385,3664,3860,4074,5471,5662,6019,6216,6994,7480,7622,7807,8158,9637,10571,10811,15418,
chr1	1292350	1307864	TCONS_00005918	0	-	1292350	1307864	0	24	1358,111,110,227,99,108,203,95,70,209,112,101,52,113,12,75,96,45,184,59,54,120,58,96,	0,1472,1739,2051,2367,3096,3385,3664,3860,4074,5471,5662,6019,6216,6994,7480,7622,7807,8158,9637,10571,10811,11735,15418,
chr1	1292350	1307864	TCONS_00005919	0	-	1292350	1307864	0	24	1358,111,110,227,99,108,203,95,70,209,112,101,52,113,12,75,96,45,184,59,54,120,3293,96,	0,1472,1739,2051,2367,3096,3385,3664,3860,4074,5471,5662,6019,6216,6994,7480,7622,7807,8158,9637,10571,10811,11735,15418,
chr1	1292350	1307864	TCONS_00005920	0	-	1292350	1307864	0	25	1358,111,110,227,99,108,203,95,70,209,112,101,52,113,12,75,96,45,184,59,54,120,58,2702,96,	0,1472,1739,2051,2367,3096,3385,3664,3860,4074,5471,5662,6019,6216,6994,7480,7622,7807,8158,9637,10571,10811,11735,12331,15418,
chr1	1292350	1307864	TCONS_00005921	0	-	1292350	1307864	0	25	1358,111,110,227,99,108,203,95,70,209,112,101,52,113,12,75,96,45,184,59,54,120,58,312,96,	0,1472,1739,2051,2367,3096,3385,3664,3860,4074,5471,5662,6019,6216,6994,7480,7622,7807,8158,9637,10571,10811,11735,14721,15418,
chr1	1308577	1312190	TCONS_00000089	0	+	1308577	1312190	0	8	143,58,188,150,171,55,163,861,	0,337,508,876,1103,2056,2331,2752,
chr1	1308620	1312190	TCONS_00000090	0	+	1308620	1312190	0	8	100,58,188,150,171,55,232,861,	0,294,465,833,1060,2013,2219,2709,
chr1	1311596	1315699	TCONS_00005922	0	-	1311596	1315699	0	10	328,130,143,62,108,163,90,84,190,1399,	0,421,629,843,996,1190,1438,1912,2135,2704,
chr1	1311596	1324657	TCONS_00005923	0	-	1311596	1324657	0	17	328,130,143,62,108,163,90,84,190,65,139,35,99,229,74,98,77,	0,421,629,843,996,1190,1438,1912,2135,2704,3227,3807,3923,7699,8859,9399,12984,
chr1	1311596	1324657	TCONS_00005924	0	-	1311596	1324657	0	18	328,130,143,62,108,163,90,84,190,65,139,35,99,229,74,98,107,77,	0,421,629,843,996,1190,1438,1912,2135,2704,3227,3807,3923,7699,8859,9399,11584,12984,
chr1	1312282	1318739	TCONS_00000091	0	+	1312282	1318739	0	3	2073,128,2836,	0,2214,3621,
chr1	1312283	1315669	TCONS_00000092	0	+	1312283	1315669	0	2	2072,1173,	0,2213,
chr1	1315771	1322504	TCONS_00005925	0	-	1315771	1322504	0	3	3753,638,597,	0,4684,6136,
chr1	1324797	1328902	TCONS_00000093	0	+	1324797	1328902	0	3	305,197,1662,	0,2038,2443,
chr1	1324797	1328902	TCONS_00000094	0	+	1324797	1328902	0	2	305,1662,	0,2443,
chr1	1332913	1333315	TCONS_00005926	0	-	1332913	1333315	0	1	402,	0,
chr1	1333739	1335348	TCONS_00000095	0	+	1333739	1335348	0	1	1609,	0,
chr1	1334131	1334778	TCONS_00005927	0	-	1334131	1334778	0	1	647,	0,
chr1	1335275	1349118	TCONS_00005928	0	-	1335275	1349118	0	15	1240,207,168,132,78,68,77,140,70,94,139,104,122,70,223,	0,2701,2993,3246,4086,4306,4460,4762,4971,5134,6391,6777,7087,7413,13620,
chr1	1335275	1349130	TCONS_00005929	0	-	1335275	1349130	0	15	1240,207,168,132,153,68,77,140,70,94,139,104,122,70,235,	0,2701,2993,3246,4011,4306,4460,4762,4971,5134,6391,6777,7087,7413,13620,
chr1	1335275	1349130	TCONS_00005930	0	-	1335275	1349130	0	16	1240,38,207,168,132,78,68,77,140,70,94,139,104,122,70,235,	0,1742,2701,2993,3246,4086,4306,4460,4762,4971,5134,6391,6777,7087,7413,13620,
chr1	1335456	1335750	TCONS_00000096	0	+	1335456	1335750	0	1	294,	0,
chr1	1351415	1362007	TCONS_00000097	0	+	1351415	1362007	0	3	3661,478,4794,	0,3847,5798,
chr1	1352683	1358668	TCONS_00005931	0	-	1352683	1358668	0	10	946,81,77,40,156,471,102,303,24,213,	0,1164,1346,1509,1670,1998,2560,2766,3997,5772,
chr1	1352683	1358668	TCONS_00005932	0	-	1352683	1358668	0	8	1245,77,317,471,102,303,24,213,	0,1346,1509,1998,2560,2766,3997,5772,
chr1	1356919	1362007	TCONS_00000098	0	+	1356919	1362007	0	1	5088,	0,
chr1	1373709	1375499	TCONS_00005933	0	-	1373709	1375499	0	4	193,446,86,503,	0,290,995,1287,
chr1	1373709	1375499	TCONS_00005934	0	-	1373709	1375499	0	4	193,446,86,346,	0,290,995,1444,
chr1	1373709	1375499	TCONS_00005935	0	-	1373709	1375499	0	3	193,446,795,	0,290,995,
chr1	1373818	1374242	TCONS_00000099	0	+	1373818	1374242	0	2	84,243,	0,181,
chr1	1375711	1375971	TCONS_00000100	0	+	1375711	1375971	0	1	260,	0,
chr1	1376566	1376901	TCONS_00005936	0	-	1376566	1376901	0	1	335,	0,
chr1	1385708	1399288	TCONS_00005937	0	-	1385708	1399288	0	13	1874,93,112,142,105,100,279,125,65,121,110,75,270,	0,2068,2245,4521,4750,5057,5588,6970,7687,9685,12524,12888,13310,
chr1	1385708	1399305	TCONS_00005938	0	-	1385708	1399305	0	11	1874,93,112,142,105,100,65,121,110,75,287,	0,2068,2245,4521,4750,5057,7687,9685,12524,12888,13310,
chr1	1385708	1399305	TCONS_00005939	0	-	1385708	1399305	0	11	1874,93,112,142,105,2038,65,121,110,75,287,	0,2068,2245,4521,4750,5057,7687,9685,12524,12888,13310,
chr1	1387252	1387547	TCONS_00000101	0	+	1387252	1387547	0	1	295,	0,
chr1	1399417	1403991	TCONS_00000102	0	+	1399417	1403991	0	1	4574,	0,
chr1	1399417	1403991	TCONS_00000103	0	+	1399417	1403991	0	3	272,146,3387,	0,740,1187,
chr1	1399417	1403991	TCONS_00000104	0	+	1399417	1403991	0	3	268,146,3387,	0,740,1187,
chr1	1399417	1403991	TCONS_00000105	0	+	1399417	1403991	0	2	886,3387,	0,1187,
chr1	1399507	1400944	TCONS_00005940	0	-	1399507	1400944	0	2	416,936,	0,501,
chr1	1399537	1403991	TCONS_00000106	0	+	1399537	1403991	0	2	152,3834,	0,620,
chr1	1399537	1403991	TCONS_00000107	0	+	1399537	1403991	0	2	712,3387,	0,1067,
chr1	1401905	1407321	TCONS_00005941	0	-	1401905	1407321	0	4	351,78,111,191,	0,3903,5003,5225,
chr1	1407378	1410684	TCONS_00000108	0	+	1407378	1410684	0	1	3306,	0,
chr1	1412294	1415119	TCONS_00005942	0	-	1412294	1415119	0	1	2825,	0,
chr1	1418419	1419830	TCONS_00005943	0	-	1418419	1419830	0	1	1411,	0,
chr1	1418419	1420125	TCONS_00005944	0	-	1418419	1420125	0	2	1130,74,	0,1632,
chr1	1418419	1421339	TCONS_00005945	0	-	1418419	1421339	0	3	1130,209,207,	0,2377,2713,
chr1	1420711	1423282	TCONS_00000109	0	+	1420711	1423282	0	1	2571,	0,
chr1	1423287	1424592	TCONS_00005946	0	-	1423287	1424592	0	1	1305,	0,
chr1	1424657	1425457	TCONS_00005947	0	-	1424657	1425457	0	1	800,	0,
chr1	1425877	1427948	TCONS_00000110	0	+	1425877	1427948	0	2	508,395,	0,1676,
chr1	1428241	1430261	TCONS_00000111	0	+	1428241	1430261	0	1	2020,	0,
chr1	1429407	1430992	TCONS_00005948	0	-	1429407	1430992	0	1	1585,	0,
chr1	1431062	1431397	TCONS_00005949	0	-	1431062	1431397	0	1	335,	0,
chr1	1431529	1432289	TCONS_00005950	0	-	1431529	1432289	0	1	760,	0,
chr1	1432421	1432995	TCONS_00005951	0	-	1432421	1432995	0	1	574,	0,
chr1	1435680	1440767	TCONS_00000112	0	+	1435680	1440767	0	3	141,558,1687,	0,1246,3400,
chr1	1436662	1440767	TCONS_00000113	0	+	1436662	1440767	0	2	822,1687,	0,2418,
chr1	1441134	1441498	TCONS_00000114	0	+	1441134	1441498	0	1	364,	0,
chr1	1441572	1442268	TCONS_00000115	0	+	1441572	1442268	0	1	696,	0,
chr1	1452363	1496203	TCONS_00000116	0	+	1452363	1496203	0	10	71,156,57,126,125,52,71,168,109,719,	0,1981,3099,3427,3861,35499,36840,37893,38199,43121,
chr1	1452363	1496203	TCONS_00000117	0	+	1452363	1496203	0	10	71,156,57,126,125,52,71,733,109,719,	0,1981,3099,3427,3861,35499,36840,37328,38199,43121,
chr1	1452363	1509466	TCONS_00000118	0	+	1452363	1509466	0	9	71,156,57,126,125,52,1221,109,262,	0,32652,33418,33746,34180,35499,36840,38199,56841,
chr1	1452363	1534689	TCONS_00000119	0	+	1452363	1534689	0	9	71,156,57,126,125,52,1221,109,764,	0,1981,3099,3427,3861,4765,36840,38199,81562,
chr1	1452363	1534689	TCONS_00000120	0	+	1452363	1534689	0	10	71,156,57,126,125,52,71,168,109,764,	0,1981,3099,3427,3861,72876,74097,75331,76859,81562,
chr1	1452363	1534689	TCONS_00000121	0	+	1452363	1534689	0	10	71,156,57,126,125,52,71,733,109,764,	0,32652,33418,33746,34180,35499,36840,37328,38199,81562,
chr1	1452367	1534689	TCONS_00000122	0	+	1452367	1534689	0	10	67,156,57,126,125,52,71,168,109,764,	0,32648,71143,71471,71905,72872,74093,75327,76855,81558,
chr1	1452367	1534689	TCONS_00000123	0	+	1452367	1534689	0	10	67,156,57,126,125,52,71,168,109,764,	0,32648,33414,33742,34176,72872,74093,75327,76855,81558,
chr1	1455796	1534689	TCONS_00000124	0	+	1455796	1534689	0	7	120,125,52,71,168,109,764,	0,428,1332,3364,71898,73426,78129,
chr1	1455846	1509466	TCONS_00000125	0	+	1455846	1509466	0	7	70,125,52,71,733,109,262,	0,378,32016,33357,33845,34716,53358,
chr1	1456947	1496203	TCONS_00000126	0	+	1456947	1496203	0	5	233,71,168,109,719,	0,2213,3802,5652,38537,
chr1	1456947	1534689	TCONS_00000127	0	+	1456947	1534689	0	4	233,71,1637,764,	0,2213,70747,76978,
chr1	1456947	1534689	TCONS_00000128	0	+	1456947	1534689	0	5	233,71,168,109,764,	0,69513,70747,72275,76978,
chr1	1462461	1470156	TCONS_00000129	0	+	1462461	1470156	0	2	247,1773,	0,5922,
chr1	1471802	1496203	TCONS_00000130	0	+	1471802	1496203	0	16	287,77,995,60,70,166,70,156,57,126,125,52,71,168,109,719,	0,5471,5948,7246,9064,10335,10742,13213,13979,14307,14741,16060,17401,18454,18760,23682,
chr1	1471802	1534689	TCONS_00000131	0	+	1471802	1534689	0	16	287,77,995,60,70,166,70,156,57,126,125,52,71,168,109,764,	0,5471,5948,7246,9064,48338,48745,50941,51708,52036,52470,53437,54658,55892,57420,62123,
chr1	1471802	1534689	TCONS_00000132	0	+	1471802	1534689	0	16	287,77,995,60,70,166,70,156,57,126,125,52,71,168,109,764,	0,5471,5948,7246,47118,48338,48745,50941,51708,52036,52470,53437,54658,55892,57420,62123,
chr1	1471808	1534689	TCONS_00000133	0	+	1471808	1534689	0	16	281,77,995,60,70,166,70,156,57,126,125,52,71,168,109,764,	0,5465,5942,7240,9058,10329,10736,13207,13973,14301,14735,53431,54652,55886,57414,62117,
chr1	1482135	1534689	TCONS_00000134	0	+	1482135	1534689	0	10	168,2627,57,126,125,52,71,733,109,764,	0,409,3646,3974,4408,5727,7068,7556,8427,51790,
chr1	1482135	1534689	TCONS_00000135	0	+	1482135	1534689	0	9	168,2627,57,126,125,52,71,1637,764,	0,409,3646,3974,4408,43104,44325,45559,51790,
chr1	1515871	1534689	TCONS_00000136	0	+	1515871	1534689	0	15	217,102,60,70,166,70,156,57,126,125,52,71,168,109,764,	0,1439,1844,3049,4269,4676,6872,7639,7967,8401,9368,10589,11823,13351,18054,
chr1	1535165	1540511	TCONS_00005952	0	-	1535165	1540511	0	4	342,209,107,222,	0,423,4518,5124,
chr1	1541672	1574656	TCONS_00005953	0	-	1541672	1574656	0	5	495,119,140,144,179,	0,2196,3190,23100,32805,
chr1	1572137	1572364	TCONS_00000137	0	+	1572137	1572364	0	1	227,	0,
chr1	1574913	1577077	TCONS_00000138	0	+	1574913	1577077	0	1	2164,	0,
chr1	1598011	1599686	TCONS_00005954	0	-	1598011	1599686	0	1	1675,	0,
chr1	1600349	1602571	TCONS_00000139	0	+	1600349	1602571	0	1	2222,	0,
chr1	1604595	1608769	TCONS_00000140	0	+	1604595	1608769	0	2	767,1897,	0,2277,
chr1	1608756	1611594	TCONS_00005955	0	-	1608756	1611594	0	1	2838,	0,
chr1	1611665	1613147	TCONS_00005956	0	-	1611665	1613147	0	1	1482,	0,
chr1	1613741	1615911	TCONS_00005957	0	-	1613741	1615911	0	1	2170,	0,
chr1	1615497	1630605	TCONS_00000141	0	+	1615497	1630605	0	19	136,7192,172,107,195,143,108,105,163,134,149,157,161,127,234,179,182,66,314,	0,1010,8276,9297,9493,9788,10048,11152,11339,11576,11798,12175,12521,12775,12991,13635,13887,14141,14794,
chr1	1615497	1630605	TCONS_00000142	0	+	1615497	1630605	0	20	136,107,94,172,107,195,143,108,105,163,134,149,157,161,127,234,179,182,66,314,	0,1010,7891,8276,9297,9493,9788,10048,11152,11339,11576,11798,12175,12521,12775,12991,13635,13887,14141,14794,
chr1	1615512	1630605	TCONS_00000143	0	+	1615512	1630605	0	20	121,107,311,172,107,195,143,108,105,163,134,149,157,161,127,234,179,182,66,314,	0,995,7876,8261,9282,9478,9773,10033,11137,11324,11561,11783,12160,12506,12760,12976,13620,13872,14126,14779,
chr1	1615887	1630605	TCONS_00000144	0	+	1615887	1630605	0	20	213,107,269,172,107,195,143,108,105,163,134,149,157,161,127,234,179,182,66,314,	0,620,7543,7886,8907,9103,9398,9658,10762,10949,11186,11408,11785,12131,12385,12601,13245,13497,13751,14404,
chr1	1615917	1630605	TCONS_00000145	0	+	1615917	1630605	0	16	183,107,52,1128,195,143,1197,163,134,534,161,127,823,182,66,314,	0,590,7513,7856,9073,9368,9640,10919,11156,11378,12101,12355,12571,13467,13721,14374,
chr1	1615974	1630605	TCONS_00000146	0	+	1615974	1630605	0	20	126,107,311,172,107,195,143,108,105,163,134,149,157,161,127,234,179,182,66,314,	0,533,7414,7799,8820,9016,9311,9571,10675,10862,11099,11321,11698,12044,12298,12514,13158,13410,13664,14317,
chr1	1615987	1630605	TCONS_00000147	0	+	1615987	1630605	0	19	113,7192,172,107,195,143,108,105,163,134,149,157,161,127,234,179,182,66,314,	0,520,7786,8807,9003,9298,9558,10662,10849,11086,11308,11685,12031,12285,12501,13145,13397,13651,14304,
chr1	1616432	1630605	TCONS_00000148	0	+	1616432	1630605	0	17	182,269,172,107,195,143,108,105,163,134,534,161,127,823,182,66,314,	0,6998,7341,8362,8558,8853,9113,10217,10404,10641,10863,11586,11840,12056,12952,13206,13859,
chr1	1623772	1630605	TCONS_00000149	0	+	1623772	1630605	0	12	1129,195,143,108,105,163,134,534,381,823,320,314,	0,1218,1513,1773,2877,3064,3301,3523,4246,4716,5612,6519,
chr1	1623772	1630605	TCONS_00000150	0	+	1623772	1630605	0	13	1129,195,143,1209,163,134,534,161,127,823,182,66,314,	0,1218,1513,1773,3064,3301,3523,4246,4500,4716,5612,5866,6519,
chr1	1624752	1629751	TCONS_00005958	0	-	1624752	1629751	0	1	4999,	0,
chr1	1630322	1630581	TCONS_00005959	0	-	1630322	1630581	0	1	259,	0,
chr1	1631631	1632019	TCONS_00005960	0	-	1631631	1632019	0	1	388,	0,
chr1	1631828	1635306	TCONS_00000151	0	+	1631828	1635306	0	9	546,131,140,168,165,111,127,336,148,	0,954,1152,1359,1919,2160,2373,2622,3330,
chr1	1632766	1635306	TCONS_00000152	0	+	1632766	1635306	0	7	147,140,725,111,127,336,148,	0,214,421,1222,1435,1684,2392,
chr1	1635227	1638190	TCONS_00005961	0	-	1635227	1638190	0	4	629,190,466,1294,	0,709,1105,1669,
chr1	1635227	1641178	TCONS_00005962	0	-	1635227	1641178	0	10	629,190,149,117,306,106,122,91,60,131,	0,709,1105,1454,1669,2180,2534,3272,5165,5820,
chr1	1635227	1644907	TCONS_00005963	0	-	1635227	1644907	0	13	629,190,149,117,108,122,106,122,91,176,66,159,3002,	0,709,1105,1454,1669,1853,2180,2534,3272,5049,5820,6434,6678,
chr1	1635227	1659204	TCONS_00005964	0	-	1635227	1659204	0	20	629,190,149,117,108,122,106,122,91,176,66,159,96,123,139,128,116,47,124,291,	0,709,1105,1454,1669,1853,2180,2534,3272,5049,5820,6434,6678,7158,14271,17211,20141,22028,22147,23686,
chr1	1635227	1659204	TCONS_00005965	0	-	1635227	1659204	0	20	629,190,149,117,108,122,106,122,91,176,66,159,96,123,137,139,98,116,124,291,	0,709,1105,1454,1669,1853,2180,2534,3272,5049,5820,6434,6678,7158,9898,14271,17241,20141,22147,23686,
chr1	1635227	1659206	TCONS_00005966	0	-	1635227	1659206	0	20	629,190,149,117,108,122,106,122,91,176,66,159,96,123,137,139,128,116,124,293,	0,709,1105,1454,1669,1853,2180,2534,3272,5049,5820,6434,6678,7158,9898,14271,17211,20141,22147,23686,
chr1	1635227	1712427	TCONS_00005967	0	-	1635227	1712427	0	14	629,190,149,117,108,117,686,91,176,66,159,96,123,164,	0,709,1105,1454,1669,1853,69112,70414,72181,72952,73566,73810,74290,77036,
chr1	1635227	1724529	TCONS_00005968	0	-	1635227	1724529	0	20	629,190,149,117,108,122,106,122,91,60,66,159,96,123,137,133,128,116,124,272,	0,709,1105,1454,1669,1853,2180,2534,3272,72297,72952,73566,73810,74290,77036,81118,84100,86368,87480,89030,
chr1	1635227	1724530	TCONS_00005969	0	-	1635227	1724530	0	21	629,190,149,117,108,117,5,106,122,91,176,66,159,96,123,137,133,98,116,124,273,	0,709,1105,1454,1669,1853,69112,69322,69676,70414,72181,72952,73566,73810,74290,77036,81118,84130,86368,87480,89030,
chr1	1635227	1724530	TCONS_00005970	0	-	1635227	1724530	0	20	629,190,149,117,108,122,106,122,91,176,66,159,96,123,137,133,128,116,124,273,	0,709,1105,1454,1669,1853,2180,2534,3272,72181,72952,73566,73810,74290,77036,81118,84100,86368,87480,89030,
chr1	1635227	1724530	TCONS_00005971	0	-	1635227	1724530	0	20	629,190,149,117,108,122,106,122,91,176,66,159,96,123,137,133,98,116,124,273,	0,709,1105,1454,1669,1853,2180,2534,3272,5049,5820,6434,6678,7158,77036,81118,84130,86368,87480,89030,
chr1	1635227	1724582	TCONS_00005972	0	-	1635227	1724582	0	20	629,190,149,117,108,122,106,122,91,176,66,159,96,123,137,133,128,116,124,325,	0,709,1105,1454,1669,1853,2180,2534,3272,5049,5820,6434,6678,7158,77036,81118,84100,86368,87480,89030,
chr1	1635227	1724582	TCONS_00005973	0	-	1635227	1724582	0	20	629,190,149,117,108,122,106,122,91,176,66,159,96,123,137,133,98,116,124,325,	0,709,1105,1454,1669,1853,2180,2534,3272,72181,72952,73566,73810,74290,77036,81118,84130,86368,87480,89030,
chr1	1635227	1724582	TCONS_00005974	0	-	1635227	1724582	0	20	629,190,149,117,108,122,106,122,91,176,66,159,96,123,137,139,128,116,124,325,	0,709,1105,1454,1669,1853,2180,2534,3272,5049,5820,6434,6678,7158,9898,14271,17211,20141,87480,89030,
chr1	1661452	1676848	TCONS_00005975	0	-	1661452	1676848	0	8	4567,146,73,54,121,128,136,471,	0,6874,8211,8645,10056,14010,14611,14925,
chr1	1661452	1692723	TCONS_00005976	0	-	1661452	1692723	0	8	4567,146,488,121,128,136,469,275,	0,6874,8211,10056,14010,14611,14925,30996,
chr1	1661452	1692723	TCONS_00005977	0	-	1661452	1692723	0	6	4567,146,128,136,469,275,	0,6874,14010,14611,14925,30996,
chr1	1661452	1732942	TCONS_00005978	0	-	1661452	1732942	0	2	1401,4179,	0,67311,
chr1	1661452	1734995	TCONS_00005979	0	-	1661452	1734995	0	3	1401,917,306,	0,67311,73237,
chr1	1661452	1744637	TCONS_00005980	0	-	1661452	1744637	0	9	4567,146,73,54,121,128,136,469,387,	0,6874,8211,8645,10056,76868,77469,77783,82798,
chr1	1661452	1744726	TCONS_00005981	0	-	1661452	1744726	0	8	4567,146,488,121,128,136,469,476,	0,6874,8211,10056,76868,77469,77783,82798,
chr1	1661452	1744726	TCONS_00005982	0	-	1661452	1744726	0	7	4567,146,2606,128,136,469,476,	0,73237,73751,76868,77469,77783,82798,
chr1	1661452	1744726	TCONS_00005983	0	-	1661452	1744726	0	8	1401,3760,146,2606,128,136,469,476,	0,67311,73237,73751,76868,77469,77783,82798,
chr1	1661452	1744726	TCONS_00005984	0	-	1661452	1744726	0	6	4567,146,128,136,469,476,	0,73237,76868,77469,77783,82798,
chr1	1698615	1699583	TCONS_00005985	0	-	1698615	1699583	0	1	968,	0,
chr1	1702384	1708332	TCONS_00005986	0	-	1702384	1708332	0	7	615,916,122,476,91,176,153,	0,695,1838,2165,3257,5024,5795,
chr1	1702384	1708332	TCONS_00005987	0	-	1702384	1708332	0	8	615,190,520,433,122,91,176,153,	0,695,1091,1838,2519,3257,5024,5795,
chr1	1702384	1724529	TCONS_00005988	0	-	1702384	1724529	0	21	615,190,149,117,108,122,106,122,91,176,66,159,96,123,137,133,128,116,47,124,272,	0,695,1091,1439,1654,1838,2165,2519,3257,5024,5795,6409,6653,7133,9879,13961,16943,19211,20203,20323,21873,
chr1	1702384	1724530	TCONS_00005989	0	-	1702384	1724530	0	18	615,190,149,172,803,91,176,66,159,96,123,137,133,98,116,47,124,273,	0,695,1091,1439,1838,3257,5024,5795,6409,6653,7133,9879,13961,16973,19211,20203,20323,21873,
chr1	1702384	1724530	TCONS_00005990	0	-	1702384	1724530	0	20	615,190,149,117,108,122,106,122,91,176,66,159,96,123,137,133,128,116,124,273,	0,695,1091,1439,1654,1838,2165,2519,3257,5024,5795,6409,6653,7133,9879,13961,16943,19211,20323,21873,
chr1	1702384	1724582	TCONS_00005991	0	-	1702384	1724582	0	19	615,190,149,172,122,106,250,91,176,66,159,96,123,137,133,128,116,124,325,	0,695,1091,1439,1838,2165,2391,3257,5024,5795,6409,6653,7133,9879,13961,16943,19211,20323,21873,
chr1	1702384	1724582	TCONS_00005992	0	-	1702384	1724582	0	20	615,190,149,117,108,122,106,122,91,176,66,159,96,123,137,133,98,116,124,325,	0,695,1091,1439,1654,1838,2165,2519,3257,5024,5795,6409,6653,7133,9879,13961,16973,19211,20323,21873,
chr1	1727384	1744659	TCONS_00005993	0	-	1727384	1744659	0	7	5139,146,2606,128,136,469,409,	0,7305,7819,10936,11537,11851,16866,
chr1	1727384	1744726	TCONS_00005994	0	-	1727384	1744726	0	7	2296,146,2606,128,136,469,476,	0,7305,7819,10936,11537,11851,16866,
chr1	1745723	1746252	TCONS_00005995	0	-	1745723	1746252	0	1	529,	0,
chr1	1747286	1747736	TCONS_00000153	0	+	1747286	1747736	0	1	450,	0,
chr1	1747822	1748643	TCONS_00000154	0	+	1747822	1748643	0	1	821,	0,
chr1	1750847	1752170	TCONS_00000155	0	+	1750847	1752170	0	1	1323,	0,
chr1	1751225	1778350	TCONS_00005996	0	-	1751225	1778350	0	12	1835,83,158,100,155,103,86,380,130,84,219,62,	0,2341,2825,3058,3318,4148,5032,5277,5955,10726,14002,27063,
chr1	1751225	1778419	TCONS_00005997	0	-	1751225	1778419	0	12	1835,83,158,100,155,103,86,106,130,84,219,131,	0,2341,2825,3058,3318,4148,5032,5277,5955,10726,14002,27063,
chr1	1751225	1778419	TCONS_00005998	0	-	1751225	1778419	0	10	1835,642,100,933,86,106,130,84,219,131,	0,2341,3058,3318,5032,5277,5955,10726,14002,27063,
chr1	1751225	1778419	TCONS_00005999	0	-	1751225	1778419	0	11	1835,83,100,155,103,86,106,130,84,219,131,	0,2341,3058,3318,4148,5032,5277,5955,10726,14002,27063,
chr1	1785284	1879986	TCONS_00006000	0	-	1785284	1879986	0	12	1769,116,217,202,67,163,64,107,39,103,49,200,	0,2037,3768,5110,7960,19134,21190,30471,32552,40112,53905,94502,
chr1	1785284	1890998	TCONS_00006001	0	-	1785284	1890998	0	12	1769,116,217,202,67,163,64,107,39,103,49,179,	0,2037,3768,5110,7960,19134,21190,30471,32552,40112,53905,105535,
chr1	1891782	1892840	TCONS_00000156	0	+	1891782	1892840	0	1	1058,	0,
chr1	1902735	1903705	TCONS_00006002	0	-	1902735	1903705	0	1	970,	0,
chr1	1906223	1907020	TCONS_00006003	0	-	1906223	1907020	0	1	797,	0,
chr1	1911163	1911493	TCONS_00000157	0	+	1911163	1911493	0	1	330,	0,
chr1	1913815	1917291	TCONS_00000158	0	+	1913815	1917291	0	4	2800,145,101,145,	0,2936,3158,3331,
chr1	1917588	1918778	TCONS_00006004	0	-	1917588	1918778	0	2	574,526,	0,664,
chr1	1921956	1922463	TCONS_00006005	0	-	1921956	1922463	0	1	507,	0,
chr1	1924451	1926313	TCONS_00006006	0	-	1924451	1926313	0	3	69,156,86,	0,1331,1776,
chr1	1930064	1930329	TCONS_00006007	0	-	1930064	1930329	0	1	265,	0,
chr1	1935744	1936470	TCONS_00006008	0	-	1935744	1936470	0	1	726,	0,
chr1	1936610	1939243	TCONS_00006009	0	-	1936610	1939243	0	2	943,389,	0,2244,
chr1	1939603	1940382	TCONS_00006010	0	-	1939603	1940382	0	1	779,	0,
chr1	1941026	1942244	TCONS_00006011	0	-	1941026	1942244	0	1	1218,	0,
chr1	1946287	1960033	TCONS_00006012	0	-	1946287	1960033	0	6	152,65,160,165,90,70,	0,702,9403,10332,12832,13676,
chr1	1949170	1953381	TCONS_00006013	0	-	1949170	1953381	0	1	4211,	0,
chr1	1964886	1966527	TCONS_00006014	0	-	1964886	1966527	0	2	175,157,	0,1484,
chr1	1968633	1970816	TCONS_00006015	0	-	1968633	1970816	0	2	200,158,	0,2025,
chr1	1985157	1985490	TCONS_00006016	0	-	1985157	1985490	0	1	333,	0,
chr1	1986942	1988654	TCONS_00006017	0	-	1986942	1988654	0	2	93,143,	0,1569,
chr1	2013144	2018302	TCONS_00006018	0	-	2013144	2018302	0	3	1856,621,1062,	0,2220,4096,
chr1	2013144	2018302	TCONS_00006019	0	-	2013144	2018302	0	2	611,3817,	0,1341,
chr1	2018378	2018856	TCONS_00006020	0	-	2018378	2018856	0	1	478,	0,
chr1	2019360	2030758	TCONS_00000159	0	+	2019360	2030758	0	9	131,113,68,221,83,138,156,212,776,	0,5581,5973,6157,8216,8794,9750,10190,10622,
chr1	2033509	2034547	TCONS_00006021	0	-	2033509	2034547	0	1	1038,	0,
chr1	2034599	2036732	TCONS_00006022	0	-	2034599	2036732	0	1	2133,	0,
chr1	2036782	2037144	TCONS_00006023	0	-	2036782	2037144	0	1	362,	0,
chr1	2041895	2042471	TCONS_00006024	0	-	2041895	2042471	0	1	576,	0,
chr1	2050486	2185395	TCONS_00000160	0	+	2050486	2185395	0	18	215,122,90,51,86,132,82,53,189,98,87,136,88,120,80,90,116,474,	0,4954,5997,9054,84775,93723,95540,98385,100303,105508,119031,121568,121814,123410,124267,124737,134096,134435,
chr1	2073634	2185395	TCONS_00000161	0	+	2073634	2185395	0	15	295,86,132,82,53,189,98,87,136,88,120,80,90,116,474,	0,61627,70575,72392,75237,77155,82360,95883,98420,98666,100262,101119,101589,110948,111287,
chr1	2181662	2184051	TCONS_00006025	0	-	2181662	2184051	0	1	2389,	0,
chr1	2184185	2186461	TCONS_00006026	0	-	2184185	2186461	0	2	1328,458,	0,1818,
chr1	2184185	2187336	TCONS_00006027	0	-	2184185	2187336	0	3	1328,246,499,	0,1818,2652,
chr1	2184185	2199157	TCONS_00006028	0	-	2184185	2199157	0	4	1328,272,136,404,	0,9453,13821,14568,
chr1	2186511	2187612	TCONS_00006029	0	-	2186511	2187612	0	1	1101,	0,
chr1	2187721	2188803	TCONS_00006030	0	-	2187721	2188803	0	1	1082,	0,
chr1	2189547	2194477	TCONS_00006031	0	-	2189547	2194477	0	3	234,272,480,	0,4091,4450,
chr1	2189547	2194585	TCONS_00006032	0	-	2189547	2194585	0	4	234,131,272,588,	0,3297,4091,4450,
chr1	2189547	2194759	TCONS_00006033	0	-	2189547	2194759	0	4	234,272,136,72,	0,4091,4450,5140,
chr1	2189547	2194759	TCONS_00006034	0	-	2189547	2194759	0	5	234,131,272,136,72,	0,3297,4091,4450,5140,
chr1	2189547	2203632	TCONS_00006035	0	-	2189547	2203632	0	6	234,131,272,136,176,69,	0,3297,4091,8459,11502,14016,
chr1	2205857	2206580	TCONS_00006036	0	-	2205857	2206580	0	3	317,120,66,	0,447,657,
chr1	2206824	2209066	TCONS_00000162	0	+	2206824	2209066	0	2	868,639,	0,1603,
chr1	2207561	2207802	TCONS_00006037	0	-	2207561	2207802	0	1	241,	0,
chr1	2209718	2210046	TCONS_00000163	0	+	2209718	2210046	0	1	328,	0,
chr1	2210130	2210458	TCONS_00000164	0	+	2210130	2210458	0	1	328,	0,
chr1	2210761	2211393	TCONS_00000165	0	+	2210761	2211393	0	1	632,	0,
chr1	2211488	2212460	TCONS_00006038	0	-	2211488	2212460	0	1	972,	0,
chr1	2211904	2212441	TCONS_00000166	0	+	2211904	2212441	0	1	537,	0,
chr1	2215498	2217253	TCONS_00000167	0	+	2215498	2217253	0	1	1755,	0,
chr1	2217506	2218348	TCONS_00000168	0	+	2217506	2218348	0	1	842,	0,
chr1	2218468	2220709	TCONS_00000169	0	+	2218468	2220709	0	1	2241,	0,
chr1	2220788	2221495	TCONS_00000170	0	+	2220788	2221495	0	1	707,	0,
chr1	2228730	2309724	TCONS_00000171	0	+	2228730	2309724	0	7	1005,126,116,269,293,231,3148,	0,74247,74554,75109,75562,77289,77846,
chr1	2228730	2309724	TCONS_00000172	0	+	2228730	2309724	0	7	1005,126,116,263,293,231,3148,	0,74247,74554,75109,75562,77289,77846,
chr1	2309830	2310215	TCONS_00000173	0	+	2309830	2310215	0	1	385,	0,
chr1	2315522	2317113	TCONS_00000174	0	+	2315522	2317113	0	1	1591,	0,
chr1	2319000	2319274	TCONS_00000175	0	+	2319000	2319274	0	1	274,	0,
chr1	2319215	2319879	TCONS_00006039	0	-	2319215	2319879	0	1	664,	0,
chr1	2319971	2323920	TCONS_00006040	0	-	2319971	2323920	0	1	3949,	0,
chr1	2319971	2391640	TCONS_00006041	0	-	2319971	2391640	0	14	1608,47,80,134,167,124,111,97,88,91,111,99,72,183,	0,4125,16497,16745,37460,38620,52509,54489,65006,65835,67447,68267,69953,71486,
chr1	2326845	2327469	TCONS_00006042	0	-	2326845	2327469	0	1	624,	0,
chr1	2333862	2334393	TCONS_00006043	0	-	2333862	2334393	0	1	531,	0,
chr1	2347812	2348546	TCONS_00006044	0	-	2347812	2348546	0	1	734,	0,
chr1	2348877	2355123	TCONS_00006045	0	-	2348877	2355123	0	1	6246,	0,
chr1	2355329	2355647	TCONS_00006046	0	-	2355329	2355647	0	1	318,	0,
chr1	2355743	2357005	TCONS_00006047	0	-	2355743	2357005	0	1	1262,	0,
chr1	2363130	2365134	TCONS_00006048	0	-	2363130	2365134	0	1	2004,	0,
chr1	2365605	2365849	TCONS_00006049	0	-	2365605	2365849	0	1	244,	0,
chr1	2367051	2368859	TCONS_00006050	0	-	2367051	2368859	0	1	1808,	0,
chr1	2369677	2370393	TCONS_00006051	0	-	2369677	2370393	0	1	716,	0,
chr1	2378946	2379272	TCONS_00006052	0	-	2378946	2379272	0	1	326,	0,
chr1	2380114	2380480	TCONS_00006053	0	-	2380114	2380480	0	1	366,	0,
chr1	2383067	2387532	TCONS_00006054	0	-	2383067	2387532	0	2	1998,1726,	0,2739,
chr1	2383067	2390777	TCONS_00006055	0	-	2383067	2390777	0	5	1998,91,111,99,853,	0,2739,4351,5171,6857,
chr1	2385586	2391646	TCONS_00006056	0	-	2385586	2391646	0	4	311,111,99,189,	0,1832,2652,5871,
chr1	2387223	2388687	TCONS_00000176	0	+	2387223	2388687	0	1	1464,	0,
chr1	2391821	2405444	TCONS_00000177	0	+	2391821	2405444	0	7	137,88,105,100,79,136,2410,	0,3962,5294,7593,9035,10385,11213,
chr1	2392223	2405444	TCONS_00000178	0	+	2392223	2405444	0	7	1132,88,105,100,79,136,2410,	0,3560,4892,7191,8633,9983,10811,
chr1	2403753	2410452	TCONS_00006057	0	-	2403753	2410452	0	5	2081,136,176,403,82,	0,2730,2966,4702,6617,
chr1	2403753	2412563	TCONS_00006058	0	-	2403753	2412563	0	6	2081,136,176,407,81,173,	0,2730,2966,4698,6617,8637,
chr1	2421053	2421386	TCONS_00000179	0	+	2421053	2421386	0	1	333,	0,
chr1	2467501	2479978	TCONS_00000180	0	+	2467501	2479978	0	3	161,147,245,	0,10974,12232,
chr1	2476930	2479978	TCONS_00000181	0	+	2476930	2479978	0	3	774,147,245,	0,1545,2803,
chr1	2480181	2505571	TCONS_00000182	0	+	2480181	2505571	0	19	131,171,94,204,121,172,108,144,93,83,98,183,108,125,85,147,80,799,1955,	0,4266,6725,6991,7416,9025,9578,11010,14674,15306,16425,16646,17320,18341,18562,18902,19459,21930,23435,
chr1	2480181	2505571	TCONS_00000183	0	+	2480181	2505571	0	20	131,171,94,204,121,172,108,144,93,83,98,183,108,125,85,147,80,799,27,1650,	0,4266,6725,6991,7416,9025,9578,11010,14674,15306,16425,16646,17320,18341,18562,18902,19459,21930,23435,23740,
chr1	2480181	2505571	TCONS_00000184	0	+	2480181	2505571	0	18	131,171,94,204,121,172,108,3757,83,98,183,108,125,85,147,75,799,1955,	0,4266,6725,6991,7416,9025,9578,11010,15306,16425,16646,17320,18341,18562,18902,19459,21930,23435,
chr1	2494653	2505571	TCONS_00000185	0	+	2494653	2505571	0	10	295,83,98,183,108,125,85,147,80,3460,	0,834,1953,2174,2848,3869,4090,4430,4987,7458,
chr1	2494653	2505571	TCONS_00000186	0	+	2494653	2505571	0	11	295,83,98,183,108,125,85,147,80,298,1650,	0,834,1953,2174,2848,3869,4090,4430,4987,7458,9268,
chr1	2498741	2505571	TCONS_00000187	0	+	2498741	2505571	0	4	87,147,75,3460,	0,342,899,3370,
chr1	2508535	2526591	TCONS_00006059	0	-	2508535	2526591	0	19	525,69,101,71,50,56,152,88,113,156,101,82,182,154,93,184,215,83,128,	0,1326,1521,2142,2802,3092,4352,5466,5818,7026,9628,9980,10607,11265,11786,12187,12565,13182,17928,
chr1	2508535	2526662	TCONS_00006060	0	-	2508535	2526662	0	19	525,69,101,105,50,56,152,88,113,156,101,82,182,154,93,184,215,83,199,	0,1326,1521,2142,2802,3092,4352,5466,5818,7026,9628,9980,10607,11265,11786,12187,12565,13182,17928,
chr1	2528744	2529433	TCONS_00006061	0	-	2528744	2529433	0	1	689,	0,
chr1	2529571	2530252	TCONS_00006062	0	-	2529571	2530252	0	3	178,166,142,	0,274,539,
chr1	2536128	2536896	TCONS_00000188	0	+	2536128	2536896	0	1	768,	0,
chr1	2537076	2537302	TCONS_00000189	0	+	2537076	2537302	0	1	226,	0,
chr1	2538496	2538806	TCONS_00000190	0	+	2538496	2538806	0	1	310,	0,
chr1	2539542	2539894	TCONS_00000191	0	+	2539542	2539894	0	1	352,	0,
chr1	2541105	2541311	TCONS_00006063	0	-	2541105	2541311	0	1	206,	0,
chr1	2541172	2542087	TCONS_00000192	0	+	2541172	2542087	0	1	915,	0,
chr1	2542586	2546224	TCONS_00000193	0	+	2542586	2546224	0	1	3638,	0,
chr1	2546283	2547472	TCONS_00000194	0	+	2546283	2547472	0	1	1189,	0,
chr1	2547886	2548156	TCONS_00006064	0	-	2547886	2548156	0	1	270,	0,
chr1	2548579	2553418	TCONS_00006065	0	-	2548579	2553418	0	2	1695,2427,	0,2412,
chr1	2551021	2551257	TCONS_00000195	0	+	2551021	2551257	0	1	236,	0,
chr1	2553473	2557047	TCONS_00006066	0	-	2553473	2557047	0	2	3223,71,	0,3503,
chr1	2554017	2554581	TCONS_00000196	0	+	2554017	2554581	0	1	564,	0,
chr1	2555677	2564185	TCONS_00000197	0	+	2555677	2564185	0	6	1056,109,126,1098,91,2409,	0,2048,2665,3203,4946,6099,
chr1	2555677	2564185	TCONS_00000198	0	+	2555677	2564185	0	6	1056,109,126,156,91,2692,	0,2048,2665,4145,4946,5816,
chr1	2555677	2564185	TCONS_00000199	0	+	2555677	2564185	0	7	1056,109,126,1098,91,322,1321,	0,2048,2665,3203,4946,5816,7187,
chr1	2555677	2564185	TCONS_00000200	0	+	2555677	2564185	0	8	173,149,109,1636,91,285,32,1038,	0,907,2048,2665,4946,5995,7187,7470,
chr1	2555677	2564185	TCONS_00000201	0	+	2555677	2564185	0	8	575,149,109,126,1098,1192,32,1038,	0,907,2048,2665,3203,4946,7187,7470,
chr1	2555677	2564185	TCONS_00000202	0	+	2555677	2564185	0	8	1056,109,126,156,91,143,32,1038,	0,2048,2665,4145,4946,5995,7187,7470,
chr1	2555677	2564185	TCONS_00000203	0	+	2555677	2564185	0	9	575,149,109,126,1098,91,322,32,1038,	0,907,2048,2665,3203,4946,5816,7187,7470,
chr1	2555778	2564185	TCONS_00000204	0	+	2555778	2564185	0	8	955,109,126,1098,91,143,32,1038,	0,1947,2564,3102,4845,5894,7086,7369,
chr1	2555778	2564185	TCONS_00000205	0	+	2555778	2564185	0	8	955,109,126,1098,91,285,32,1038,	0,1947,2564,3102,4845,5894,7086,7369,
chr1	2555778	2564185	TCONS_00000206	0	+	2555778	2564185	0	5	955,109,1636,1192,1321,	0,1947,2564,4845,7086,
chr1	2555778	2564185	TCONS_00000207	0	+	2555778	2564185	0	7	955,109,1636,91,464,32,1038,	0,1947,2564,4845,5715,7086,7369,
chr1	2555982	2564185	TCONS_00000208	0	+	2555982	2564185	0	8	751,109,126,1098,91,322,32,1038,	0,1743,2360,2898,4641,5511,6882,7165,
chr1	2568600	2568959	TCONS_00000209	0	+	2568600	2568959	0	1	359,	0,
chr1	2569033	2569319	TCONS_00000210	0	+	2569033	2569319	0	1	286,	0,
chr1	2569413	2569925	TCONS_00000211	0	+	2569413	2569925	0	1	512,	0,
chr1	2570599	2570908	TCONS_00000212	0	+	2570599	2570908	0	1	309,	0,
chr1	2571085	2571406	TCONS_00000213	0	+	2571085	2571406	0	1	321,	0,
chr1	2583129	2584543	TCONS_00000214	0	+	2583129	2584543	0	2	366,419,	0,995,
chr1	2583863	2584543	TCONS_00000215	0	+	2583863	2584543	0	1	680,	0,
chr1	2586845	2591470	TCONS_00000216	0	+	2586845	2591470	0	7	103,205,52,64,76,119,2061,	0,245,895,1544,1704,2076,2564,
chr1	2586845	2591470	TCONS_00000217	0	+	2586845	2591470	0	7	103,205,52,64,76,87,2061,	0,245,895,1544,1704,2108,2564,
chr1	2587732	2591470	TCONS_00000218	0	+	2587732	2591470	0	4	60,64,491,2061,	0,657,817,1677,
chr1	2590666	2594096	TCONS_00006067	0	-	2590666	2594096	0	5	423,77,96,312,283,	0,890,1265,1988,3147,
chr1	2628789	2636620	TCONS_00000219	0	+	2628789	2636620	0	3	114,174,265,	0,3712,7566,
chr1	2635979	2641025	TCONS_00006068	0	-	2635979	2641025	0	1	5046,	0,
chr1	2641179	2641646	TCONS_00006069	0	-	2641179	2641646	0	1	467,	0,
chr1	2775355	2775783	TCONS_00000220	0	+	2775355	2775783	0	2	82,265,	0,163,
chr1	2777144	2777438	TCONS_00000221	0	+	2777144	2777438	0	1	294,	0,
chr1	2778795	2779127	TCONS_00000222	0	+	2778795	2779127	0	1	332,	0,
chr1	2784112	2784680	TCONS_00000223	0	+	2784112	2784680	0	1	568,	0,
chr1	2829684	2829985	TCONS_00006070	0	-	2829684	2829985	0	1	301,	0,
chr1	2830267	2830521	TCONS_00006071	0	-	2830267	2830521	0	1	254,	0,
chr1	3055457	3055730	TCONS_00006072	0	-	3055457	3055730	0	1	273,	0,
chr1	3057680	3057888	TCONS_00006073	0	-	3057680	3057888	0	1	208,	0,
chr1	3057996	3058355	TCONS_00006074	0	-	3057996	3058355	0	1	359,	0,
chr1	3059627	3066417	TCONS_00006075	0	-	3059627	3066417	0	2	110,6188,	0,602,
chr1	3059627	3068458	TCONS_00006076	0	-	3059627	3068458	0	4	977,3196,712,237,	0,1479,7709,8594,
chr1	3059627	3068458	TCONS_00006077	0	-	3059627	3068458	0	4	656,3196,712,237,	0,1479,7709,8594,
chr1	3059627	3068458	TCONS_00006078	0	-	3059627	3068458	0	5	110,54,3196,712,237,	0,602,1479,7709,8594,
chr1	3059627	3068458	TCONS_00006079	0	-	3059627	3068458	0	5	656,104,3196,712,237,	0,873,1479,7709,8594,
chr1	3059627	3068458	TCONS_00006080	0	-	3059627	3068458	0	3	4675,712,237,	0,7709,8594,
chr1	3059627	3069296	TCONS_00006081	0	-	3059627	3069296	0	6	110,54,104,3196,712,1075,	0,602,873,1479,7709,8594,
chr1	3059627	3069296	TCONS_00006082	0	-	3059627	3069296	0	6	110,1102,1181,606,712,1075,	0,602,2662,4067,7709,8594,
chr1	3059627	3069296	TCONS_00006083	0	-	3059627	3069296	0	6	110,47,104,225,4354,1075,	0,602,873,1479,4067,8594,
chr1	3059627	3069296	TCONS_00006084	0	-	3059627	3069296	0	4	977,225,6458,1075,	0,1479,1963,8594,
chr1	3059627	3069296	TCONS_00006085	0	-	3059627	3069296	0	7	110,54,225,223,2013,712,1075,	0,602,1479,1963,2662,7709,8594,
chr1	3059627	3069296	TCONS_00006086	0	-	3059627	3069296	0	5	656,225,223,5759,1075,	0,1479,1963,2662,8594,
chr1	3059627	3069296	TCONS_00006087	0	-	3059627	3069296	0	5	656,831,608,712,1075,	0,873,4067,7709,8594,
chr1	3069067	3438621	TCONS_00000224	0	+	3069067	3438621	0	17	229,350,51,135,103,208,148,154,1417,88,170,78,170,175,237,175,4945,	0,117057,175019,316084,327423,333723,335671,336427,342316,345492,348760,349599,356513,356983,361804,362898,364609,
chr1	3161275	3166126	TCONS_00006088	0	-	3161275	3166126	0	3	185,119,182,	0,486,4669,
chr1	3161275	3166126	TCONS_00006089	0	-	3161275	3166126	0	2	605,182,	0,4669,
chr1	3210520	3212605	TCONS_00006090	0	-	3210520	3212605	0	2	835,622,	0,1463,
chr1	3210520	3213770	TCONS_00006091	0	-	3210520	3213770	0	2	1407,741,	0,2509,
chr1	3210520	3213770	TCONS_00006092	0	-	3210520	3213770	0	2	1407,192,	0,3058,
chr1	3210520	3213770	TCONS_00006093	0	-	3210520	3213770	0	3	1407,271,192,	0,2345,3058,
chr1	3210520	3213770	TCONS_00006094	0	-	3210520	3213770	0	2	1407,905,	0,2345,
chr1	3411042	3412711	TCONS_00000225	0	+	3411042	3412711	0	1	1669,	0,
chr1	3432435	3438621	TCONS_00000226	0	+	3432435	3438621	0	1	6186,	0,
chr1	3454606	3481113	TCONS_00000227	0	+	3454606	3481113	0	15	205,607,46,170,57,161,153,130,75,93,152,189,74,102,666,	0,8459,11541,12561,14273,14826,18471,18786,20101,21363,23268,23817,24910,25205,25841,
chr1	3454606	3481113	TCONS_00000228	0	+	3454606	3481113	0	14	238,607,46,170,57,161,153,130,75,93,738,74,102,666,	0,8459,11541,12561,14273,14826,18471,18786,20101,21363,23268,24910,25205,25841,
chr1	3482809	3483322	TCONS_00000229	0	+	3482809	3483322	0	1	513,	0,
chr1	3483409	3483619	TCONS_00000230	0	+	3483409	3483619	0	1	210,	0,
chr1	3483684	3487110	TCONS_00000231	0	+	3483684	3487110	0	1	3426,	0,
chr1	3487201	3487859	TCONS_00000232	0	+	3487201	3487859	0	1	658,	0,
chr1	3487944	3493040	TCONS_00006095	0	-	3487944	3493040	0	3	2645,48,402,	0,2967,4694,
chr1	3487944	3497138	TCONS_00006096	0	-	3487944	3497138	0	10	2645,48,129,129,129,129,129,129,129,151,	0,2967,4694,5826,6051,6426,6668,7945,8710,9043,
chr1	3487944	3501923	TCONS_00006097	0	-	3487944	3501923	0	18	2645,48,129,129,129,129,129,129,129,129,129,129,129,129,129,132,129,747,	0,2967,4694,5826,6051,6426,6668,7945,8710,9288,10426,10753,11193,11643,11851,12688,13021,13232,
chr1	3497233	3499192	TCONS_00006098	0	-	3497233	3499192	0	2	1266,495,	0,1464,
chr1	3497233	3509236	TCONS_00006099	0	-	3497233	3509236	0	11	1266,129,579,129,132,129,745,135,135,2582,162,	0,1464,1904,2562,3399,3732,3943,7974,8188,8874,11841,
chr1	3497233	3531360	TCONS_00006100	0	-	3497233	3531360	0	23	1266,129,129,129,129,132,129,132,126,135,135,129,129,132,171,123,120,138,123,123,126,123,281,	0,1464,1904,2354,2562,3399,3732,3943,4562,7974,8188,8874,10561,11324,11841,12636,13549,14316,14772,17316,18168,26890,33846,
chr1	3505053	3509314	TCONS_00006101	0	-	3505053	3509314	0	5	289,135,1816,132,240,	0,368,1054,3504,4021,
chr1	3622856	3624746	TCONS_00006102	0	-	3622856	3624746	0	1	1890,	0,
chr1	3624996	3630131	TCONS_00000233	0	+	3624996	3630131	0	5	277,92,177,154,1723,	0,427,716,2503,3412,
chr1	3630766	3635076	TCONS_00006103	0	-	3630766	3635076	0	2	2737,80,	0,4230,
chr1	3630766	3646784	TCONS_00006104	0	-	3630766	3646784	0	5	891,1291,2102,73,119,	0,1446,4230,7983,15899,
chr1	3630766	3646784	TCONS_00006105	0	-	3630766	3646784	0	4	351,5633,73,119,	0,699,7983,15899,
chr1	3630766	3650053	TCONS_00006106	0	-	3630766	3650053	0	9	891,126,106,78,1939,73,117,153,123,	0,1446,2631,4230,4393,7983,15899,16641,19164,
chr1	3630766	3650075	TCONS_00006107	0	-	3630766	3650075	0	10	891,126,106,78,871,104,73,117,153,145,	0,1446,2631,4230,4393,6228,7983,15899,16641,19164,
chr1	3630766	3650077	TCONS_00006108	0	-	3630766	3650077	0	11	351,192,126,106,78,871,104,73,117,153,147,	0,699,1446,2631,4230,4393,6228,7983,15899,16641,19164,
chr1	3630766	3650077	TCONS_00006109	0	-	3630766	3650077	0	12	351,192,126,106,78,135,87,104,73,117,153,147,	0,699,1446,2631,4230,4393,5177,6228,7983,15899,16641,19164,
chr1	3707582	3722186	TCONS_00000234	0	+	3707582	3722186	0	2	209,166,	0,14438,
chr1	3730934	3736186	TCONS_00000235	0	+	3730934	3736186	0	3	131,94,3440,	0,528,1812,
chr1	3733591	3734295	TCONS_00006110	0	-	3733591	3734295	0	1	704,	0,
chr1	3735612	3747173	TCONS_00006111	0	-	3735612	3747173	0	6	3795,356,228,108,130,1567,	0,3903,4547,7191,7448,9994,
chr1	3735612	3747317	TCONS_00006112	0	-	3735612	3747317	0	5	3759,552,157,130,1711,	0,4223,7191,7448,9994,
chr1	3735612	3747366	TCONS_00006113	0	-	3735612	3747366	0	5	3759,552,154,130,1760,	0,4223,7191,7448,9994,
chr1	3735612	3747366	TCONS_00006114	0	-	3735612	3747366	0	5	946,3462,154,130,1760,	0,1313,7191,7448,9994,
chr1	3735612	3747366	TCONS_00006115	0	-	3735612	3747366	0	5	2901,155,108,130,1760,	0,4620,7191,7448,9994,
chr1	3735612	3747366	TCONS_00006116	0	-	3735612	3747366	0	6	946,1588,155,108,130,1760,	0,1313,4620,7191,7448,9994,
chr1	3735612	3747366	TCONS_00006117	0	-	3735612	3747366	0	6	946,2482,552,157,130,1760,	0,1313,4223,7191,7448,9994,
chr1	3735612	3747379	TCONS_00006118	0	-	3735612	3747379	0	5	3759,552,108,130,1773,	0,4223,7191,7448,9994,
chr1	3735612	3747379	TCONS_00006119	0	-	3735612	3747379	0	5	3795,552,108,130,1773,	0,4223,7191,7448,9994,
chr1	3735612	3747379	TCONS_00006120	0	-	3735612	3747379	0	5	2901,155,157,130,1773,	0,4620,7191,7448,9994,
chr1	3742429	3747366	TCONS_00006121	0	-	3742429	3747366	0	4	88,157,130,1760,	0,374,631,3177,
chr1	3764241	3765893	TCONS_00006122	0	-	3764241	3765893	0	1	1652,	0,
chr1	3767601	3767814	TCONS_00006123	0	-	3767601	3767814	0	1	213,	0,
chr1	3772664	3775956	TCONS_00000236	0	+	3772664	3775956	0	4	124,119,185,162,	0,398,2634,3130,
chr1	3777632	3785699	TCONS_00000237	0	+	3777632	3785699	0	1	8067,	0,
chr1	3780219	3782992	TCONS_00006124	0	-	3780219	3782992	0	2	1382,332,	0,2441,
chr1	3780219	3787312	TCONS_00006125	0	-	3780219	3787312	0	5	1117,90,103,116,2226,	0,1292,2441,3776,4867,
chr1	3780219	3796503	TCONS_00006126	0	-	3780219	3796503	0	7	1117,90,103,116,117,462,642,	0,1292,2441,3776,4867,6629,15642,
chr1	3812085	3857214	TCONS_00006127	0	-	3812085	3857214	0	22	3432,91,68,139,109,67,37,108,207,177,174,168,198,228,156,169,77,63,139,174,127,326,	0,4194,11088,11338,13672,14284,14622,17180,17705,18960,21776,22839,24409,25206,26878,27522,32821,33203,35389,36522,40209,44803,
chr1	3854169	3854656	TCONS_00006128	0	-	3854169	3854656	0	1	487,	0,
chr1	3857309	3861092	TCONS_00000238	0	+	3857309	3861092	0	2	408,2375,	0,1408,
chr1	3861148	3885563	TCONS_00000239	0	+	3861148	3885563	0	6	4852,80,171,101,2906,2057,	0,6825,8456,11323,11865,22358,
chr1	3861148	3885563	TCONS_00000240	0	+	3861148	3885563	0	5	4852,80,171,101,2057,	0,6825,8456,11323,22358,
chr1	3866313	3866889	TCONS_00000241	0	+	3866313	3866889	0	1	576,	0,
chr1	3866958	3867761	TCONS_00000242	0	+	3866958	3867761	0	1	803,	0,
chr1	3883017	3885563	TCONS_00000243	0	+	3883017	3885563	0	2	783,526,	0,2020,
chr1	3885608	3886148	TCONS_00006129	0	-	3885608	3886148	0	1	540,	0,
chr1	3889098	3893750	TCONS_00006130	0	-	3889098	3893750	0	2	975,3182,	0,1470,
chr1	3889098	3900244	TCONS_00006131	0	-	3889098	3900244	0	4	975,489,114,73,	0,1470,3784,11073,
chr1	3889098	3900244	TCONS_00006132	0	-	3889098	3900244	0	4	975,489,1371,73,	0,1470,2527,11073,
chr1	3913978	3917513	TCONS_00000244	0	+	3913978	3917513	0	1	3535,	0,
chr1	3940398	3941200	TCONS_00000245	0	+	3940398	3941200	0	2	300,207,	0,595,
chr1	3948076	3949864	TCONS_00000246	0	+	3948076	3949864	0	2	245,838,	0,950,
chr1	4012014	4013466	TCONS_00006133	0	-	4012014	4013466	0	1	1452,	0,
chr1	4013538	4014642	TCONS_00006134	0	-	4013538	4014642	0	1	1104,	0,
chr1	4014827	4015102	TCONS_00006135	0	-	4014827	4015102	0	1	275,	0,
chr1	4015177	4015728	TCONS_00006136	0	-	4015177	4015728	0	1	551,	0,
chr1	4015803	4019223	TCONS_00006137	0	-	4015803	4019223	0	2	903,746,	0,2674,
chr1	4017772	4018058	TCONS_00000247	0	+	4017772	4018058	0	1	286,	0,
chr1	4092795	4093057	TCONS_00000248	0	+	4092795	4093057	0	1	262,	0,
chr1	4104553	4104879	TCONS_00000249	0	+	4104553	4104879	0	1	326,	0,
chr1	4169703	4170813	TCONS_00006138	0	-	4169703	4170813	0	1	1110,	0,
chr1	4627331	4627913	TCONS_00006139	0	-	4627331	4627913	0	1	582,	0,
chr1	4633857	4634238	TCONS_00006140	0	-	4633857	4634238	0	1	381,	0,
chr1	4652497	4653383	TCONS_00006141	0	-	4652497	4653383	0	1	886,	0,
chr1	4653449	4654080	TCONS_00006142	0	-	4653449	4654080	0	1	631,	0,
chr1	4654835	4655146	TCONS_00000250	0	+	4654835	4655146	0	1	311,	0,
chr1	4655329	4787319	TCONS_00000251	0	+	4655329	4787319	0	6	125,800,88,246,132,4775,	0,56570,114523,116950,119097,127215,
chr1	4774425	4777972	TCONS_00000252	0	+	4774425	4777972	0	2	133,572,	0,2975,
chr1	4787381	4792511	TCONS_00000253	0	+	4787381	4792511	0	1	5130,	0,
chr1	4797307	4798961	TCONS_00000254	0	+	4797307	4798961	0	1	1654,	0,
chr1	5422674	5428294	TCONS_00000255	0	+	5422674	5428294	0	2	135,1160,	0,4460,
chr1	5432208	5433228	TCONS_00000256	0	+	5432208	5433228	0	1	1020,	0,
chr1	5489414	5489643	TCONS_00006143	0	-	5489414	5489643	0	1	229,	0,
chr1	5546985	5547257	TCONS_00006144	0	-	5546985	5547257	0	1	272,	0,
chr1	5547432	5548907	TCONS_00006145	0	-	5547432	5548907	0	1	1475,	0,
chr1	5549473	5550332	TCONS_00006146	0	-	5549473	5550332	0	1	859,	0,
chr1	5559421	5560472	TCONS_00006147	0	-	5559421	5560472	0	1	1051,	0,
chr1	5560661	5560867	TCONS_00006148	0	-	5560661	5560867	0	1	206,	0,
chr1	5561049	5562357	TCONS_00006149	0	-	5561049	5562357	0	1	1308,	0,
chr1	5563093	5563625	TCONS_00006150	0	-	5563093	5563625	0	1	532,	0,
chr1	5574090	5575175	TCONS_00006151	0	-	5574090	5575175	0	1	1085,	0,
chr1	5575882	5576308	TCONS_00006152	0	-	5575882	5576308	0	1	426,	0,
chr1	5612626	5613051	TCONS_00006153	0	-	5612626	5613051	0	1	425,	0,
chr1	5648817	5649021	TCONS_00006154	0	-	5648817	5649021	0	1	204,	0,
chr1	5766983	5767289	TCONS_00006155	0	-	5766983	5767289	0	1	306,	0,
chr1	5767495	5767716	TCONS_00006156	0	-	5767495	5767716	0	1	221,	0,
chr1	5852933	5853283	TCONS_00006157	0	-	5852933	5853283	0	1	350,	0,
chr1	5857668	5858220	TCONS_00006158	0	-	5857668	5858220	0	1	552,	0,
chr1	5862750	5864944	TCONS_00006159	0	-	5862750	5864944	0	2	655,1055,	0,1139,
chr1	5862750	5868011	TCONS_00006160	0	-	5862750	5868011	0	5	1283,936,86,86,272,	0,1587,3622,4279,4989,
chr1	5862750	5868011	TCONS_00006161	0	-	5862750	5868011	0	6	1283,180,172,86,86,272,	0,1587,2351,3622,4279,4989,
chr1	5862750	5875120	TCONS_00006162	0	-	5862750	5875120	0	9	655,144,936,86,86,157,84,187,247,	0,1139,1587,3622,4279,4989,10501,11720,12123,
chr1	5862750	5875134	TCONS_00006163	0	-	5862750	5875134	0	7	2523,86,86,157,84,187,261,	0,3622,4279,4989,10501,11720,12123,
chr1	5862750	5909213	TCONS_00006164	0	-	5862750	5909213	0	17	1767,172,86,86,157,84,187,227,206,126,181,161,130,192,149,108,62,	0,2351,3622,4279,4989,10501,11720,12123,14342,17363,24535,28117,41866,42541,42881,44364,46401,
chr1	5862750	5992377	TCONS_00006165	0	-	5862750	5992377	0	30	655,144,180,172,86,86,157,84,187,227,206,126,181,161,188,192,149,108,62,139,183,127,182,137,156,65,173,144,173,134,	0,1139,1587,2351,3622,4279,4989,10501,11720,12123,14342,17363,24535,28117,41866,42541,42881,44364,46401,64898,70396,84353,85319,89949,99043,104548,106336,115519,123404,129493,
chr1	5862750	5992377	TCONS_00006166	0	-	5862750	5992377	0	30	655,144,180,172,86,86,157,84,187,185,206,126,181,161,188,192,149,108,62,139,183,127,182,137,156,65,173,144,173,134,	0,1139,1587,2351,3622,4279,4989,10501,11720,12123,14342,17363,24535,28117,41866,42541,42881,44364,46401,64898,70396,84353,85319,89949,99043,104548,106336,115519,123404,129493,
chr1	5992185	6101193	TCONS_00000257	0	+	5992185	6101193	0	16	603,129,42,44,38,80,45,45,44,87,86,121,95,121,89,2709,	0,48331,49645,80569,81547,90009,93018,95281,96822,98203,102214,103137,103344,104450,105083,106299,
chr1	6018645	6101193	TCONS_00000258	0	+	6018645	6101193	0	16	190,129,42,44,38,80,45,45,44,87,86,121,95,121,89,2709,	0,21871,23185,54109,55087,63549,66558,68821,70362,71743,75754,76677,76884,77990,78623,79839,
chr1	6035050	6101193	TCONS_00000259	0	+	6035050	6101193	0	16	122,129,42,44,38,80,45,45,44,87,86,121,95,121,89,2709,	0,5466,6780,37704,38682,47144,50153,52416,53957,55338,59349,60272,60479,61585,62218,63434,
chr1	6040513	6101193	TCONS_00000260	0	+	6040513	6101193	0	14	132,42,44,38,80,45,45,44,87,86,121,95,121,3925,	0,1317,32241,33219,41681,44690,46953,48494,49875,53886,54809,55016,56122,56755,
chr1	6045924	6101193	TCONS_00000261	0	+	6045924	6101193	0	14	259,44,38,80,45,45,44,87,86,121,95,121,89,2709,	0,26830,27808,36270,39279,41542,43083,44464,48475,49398,49605,50711,51344,52560,
chr1	6101780	6166177	TCONS_00006167	0	-	6101780	6166177	0	2	2712,13,	0,64384,
chr1	6101780	6180153	TCONS_00006168	0	-	6101780	6180153	0	39	3647,54,164,196,133,109,138,90,133,80,1286,89,93,175,173,111,232,125,118,132,142,174,122,138,201,192,109,132,212,207,222,167,124,125,239,119,180,128,209,	0,4453,4835,8014,8613,9994,10359,11128,19324,19713,22167,23743,23985,24791,26265,26718,27057,28423,29850,32347,32937,33449,34736,34947,40347,40633,42042,42243,44431,44884,47073,47465,49251,50631,52879,53818,57555,66369,78164,
chr1	6101780	6180153	TCONS_00006169	0	-	6101780	6180153	0	41	3647,54,164,196,133,109,138,90,133,80,160,145,134,89,93,175,173,111,232,125,118,132,142,174,122,138,201,192,109,132,212,207,222,167,124,125,239,119,180,128,209,	0,4453,4835,8014,8613,9994,10359,11128,19324,19713,22167,22736,23319,23743,23985,24791,26265,26718,27057,28423,29850,32347,32937,33449,34736,34947,40347,40633,42042,42243,44431,44884,47073,47465,49251,50631,52879,53818,57555,66369,78164,
chr1	6101780	6180153	TCONS_00006170	0	-	6101780	6180153	0	42	3647,54,115,164,196,133,109,138,90,133,80,160,145,134,89,93,175,173,111,232,125,118,132,142,174,122,138,201,192,109,132,212,207,222,167,124,125,239,119,180,128,209,	0,4453,4614,4835,8014,8613,9994,10359,11128,19324,19713,22167,22736,23319,23743,23985,24791,26265,26718,27057,28423,29850,32347,32937,33449,34736,34947,40347,40633,42042,42243,44431,44884,47073,47465,49251,50631,52879,53818,57555,66369,78164,
chr1	6159378	6168229	TCONS_00000262	0	+	6159378	6168229	0	2	137,80,	0,8771,
chr1	6185019	6199766	TCONS_00006171	0	-	6185019	6199766	0	4	1797,125,105,205,	0,7910,12632,14542,
chr1	6186584	6197744	TCONS_00000263	0	+	6186584	6197744	0	3	232,125,93,	0,6345,11067,
chr1	6205485	6224620	TCONS_00000264	0	+	6205485	6224620	0	18	817,191,133,145,82,76,126,47,73,69,69,98,187,186,52,118,81,5385,	0,1050,1893,3395,3629,3782,3928,4438,4737,4884,5384,5535,6381,6745,7196,7580,12803,13750,
chr1	6205485	6233969	TCONS_00000265	0	+	6205485	6233969	0	15	817,191,1647,82,76,126,47,73,1684,186,66,118,81,643,39,	0,1050,1893,3629,3782,3928,4438,4737,4884,6745,7182,7580,12803,13750,28445,
chr1	6205541	6224620	TCONS_00000266	0	+	6205541	6224620	0	17	761,191,1647,82,76,126,47,73,69,69,98,187,186,52,118,81,5385,	0,994,1837,3573,3726,3872,4382,4681,4828,5328,5479,6325,6689,7140,7524,12747,13694,
chr1	6206486	6224620	TCONS_00000267	0	+	6206486	6224620	0	13	240,1647,82,76,126,47,73,1684,252,222,118,81,5385,	0,892,2628,2781,2927,3437,3736,3883,5744,6195,6579,11802,12749,
chr1	6206531	6224620	TCONS_00000268	0	+	6206531	6224620	0	13	195,1647,82,76,126,47,73,569,1033,953,139,81,5385,	0,847,2583,2736,2882,3392,3691,3838,4489,5699,9135,11757,12704,
chr1	6206531	6224620	TCONS_00000269	0	+	6206531	6224620	0	14	195,1647,82,76,126,47,73,69,69,1033,186,516,81,5385,	0,847,2583,2736,2882,3392,3691,3838,4338,4489,5699,6136,11757,12704,
chr1	6206531	6224620	TCONS_00000270	0	+	6206531	6224620	0	14	195,1647,82,76,126,47,73,569,1033,186,222,118,81,5385,	0,847,2583,2736,2882,3392,3691,3838,4489,5699,6150,6534,11757,12704,
chr1	6209121	6224620	TCONS_00000271	0	+	6209121	6224620	0	13	75,76,126,47,73,69,69,1033,186,222,118,81,5385,	0,146,292,802,1101,1248,1748,1899,3109,3560,3944,9167,10114,
chr1	6219524	6235955	TCONS_00006172	0	-	6219524	6235955	0	6	5738,218,170,107,89,239,	0,12377,13949,14880,15361,16192,
chr1	6219524	6235955	TCONS_00006173	0	-	6219524	6235955	0	5	5738,218,170,89,239,	0,12377,13949,15361,16192,
chr1	6222320	6224620	TCONS_00000272	0	+	6222320	6224620	0	2	650,1029,	0,1271,
chr1	6232049	6232288	TCONS_00000273	0	+	6232049	6232288	0	1	239,	0,
chr1	6237506	6237805	TCONS_00000274	0	+	6237506	6237805	0	1	299,	0,
chr1	6238256	6239437	TCONS_00000275	0	+	6238256	6239437	0	1	1181,	0,
chr1	6247345	6249482	TCONS_00006174	0	-	6247345	6249482	0	1	2137,	0,
chr1	6249535	6252003	TCONS_00006175	0	-	6249535	6252003	0	2	1089,666,	0,1802,
chr1	6249535	6255098	TCONS_00006176	0	-	6249535	6255098	0	4	1089,193,430,549,	0,1802,4182,5014,
chr1	6249535	6255098	TCONS_00006177	0	-	6249535	6255098	0	5	468,185,193,430,549,	0,904,1802,4182,5014,
chr1	6249535	6255665	TCONS_00006178	0	-	6249535	6255665	0	4	468,185,2810,1116,	0,904,1802,5014,
chr1	6264268	6358949	TCONS_00006179	0	-	6264268	6358949	0	9	427,185,117,87,115,92,157,118,124,	0,16833,30595,54223,63030,69208,75164,85480,94557,
chr1	6264268	6360697	TCONS_00006180	0	-	6264268	6360697	0	9	427,185,117,87,115,92,157,118,128,	0,16833,30595,54223,63030,69208,75164,85480,96301,
chr1	6264268	6393503	TCONS_00006181	0	-	6264268	6393503	0	9	427,185,117,87,115,92,157,118,247,	0,16833,30595,54223,63030,69208,75164,85480,128988,
chr1	6393967	6394376	TCONS_00000276	0	+	6393967	6394376	0	1	409,	0,
chr1	6415237	6417807	TCONS_00006182	0	-	6415237	6417807	0	1	2570,	0,
chr1	6417906	6418946	TCONS_00006183	0	-	6417906	6418946	0	1	1040,	0,
chr1	6424797	6463475	TCONS_00000277	0	+	6424797	6463475	0	15	452,194,187,183,132,202,272,162,199,27,146,264,80,12,3477,	0,3428,15456,15828,16136,19683,20866,23843,24095,25646,26805,27035,32386,32563,35201,
chr1	6424797	6463475	TCONS_00000278	0	+	6424797	6463475	0	15	452,194,187,183,132,202,272,162,199,146,264,80,12,982,2296,	0,3428,15456,15828,16136,19683,20866,23843,24095,26805,27035,32386,32563,35201,36382,
chr1	6424797	6463475	TCONS_00000279	0	+	6424797	6463475	0	15	452,194,187,183,132,202,272,162,2478,146,264,80,12,982,2296,	0,3428,15456,15828,16136,19683,20866,23843,24095,26805,27035,32386,32563,35201,36382,
chr1	6443799	6448817	TCONS_00000280	0	+	6443799	6448817	0	3	53,202,177,	0,681,4841,
chr1	6443799	6448817	TCONS_00000281	0	+	6443799	6448817	0	4	53,202,272,177,	0,681,1864,4841,
chr1	6448379	6448817	TCONS_00000282	0	+	6448379	6448817	0	2	182,177,	0,261,
chr1	6449609	6463475	TCONS_00000283	0	+	6449609	6463475	0	6	861,146,264,80,12,3477,	0,1993,2223,7574,7751,10389,
chr1	6451853	6460085	TCONS_00006184	0	-	6451853	6460085	0	4	243,80,12,87,	0,5330,5507,8145,
chr1	6452893	6453113	TCONS_00006185	0	-	6452893	6453113	0	1	220,	0,
chr1	6455556	6463475	TCONS_00000284	0	+	6455556	6463475	0	3	1707,12,3477,	0,1804,4442,
chr1	6461150	6465223	TCONS_00006186	0	-	6461150	6465223	0	8	612,181,38,108,56,79,168,136,	0,843,1478,1712,1921,3224,3401,3937,
chr1	6461150	6465223	TCONS_00006187	0	-	6461150	6465223	0	7	612,181,35,265,79,168,136,	0,843,1478,1712,3224,3401,3937,
chr1	6461150	6485373	TCONS_00006188	0	-	6461150	6485373	0	27	612,181,38,1591,168,135,2133,762,200,116,133,120,138,150,111,150,51,96,189,204,152,137,92,61,106,130,50,	0,843,1478,1712,3401,3937,4289,6674,7891,8184,8393,9085,9355,9584,9839,10337,10607,11376,11835,12100,12862,13300,13896,14311,14780,16378,24173,
chr1	6461150	6485373	TCONS_00006189	0	-	6461150	6485373	0	27	612,181,38,108,79,168,135,2133,1417,116,133,120,138,150,111,150,51,96,189,204,152,137,92,61,106,130,50,	0,843,1478,1712,3224,3401,3937,4289,6674,8184,8393,9085,9355,9584,9839,10337,10607,11376,11835,12100,12862,13300,13896,14311,14780,16378,24173,
chr1	6461150	6496812	TCONS_00006190	0	-	6461150	6496812	0	26	612,181,35,1591,168,135,2133,1417,116,133,120,138,150,111,150,51,96,189,204,152,137,92,61,106,130,320,	0,843,1478,1712,3401,3937,4289,6674,8184,8393,9085,9355,9584,9839,10337,10607,11376,11835,12100,12862,13300,13896,14311,14780,16378,35342,
chr1	6461150	6497172	TCONS_00006191	0	-	6461150	6497172	0	28	612,181,38,108,1382,168,135,2133,762,200,116,133,120,138,150,111,150,51,96,189,204,152,137,92,61,106,130,680,	0,843,1478,1712,1921,3401,3937,4289,6674,7891,8184,8393,9085,9355,9584,9839,10337,10607,11376,11835,12100,12862,13300,13896,14311,14780,16378,35342,
chr1	6461150	6497172	TCONS_00006192	0	-	6461150	6497172	0	27	612,181,38,108,79,168,135,2133,1417,116,133,120,138,150,111,150,51,96,189,204,152,137,92,61,106,130,680,	0,843,1478,1712,3224,3401,3937,4289,6674,8184,8393,9085,9355,9584,9839,10337,10607,11376,11835,12100,12862,13300,13896,14311,14780,16378,35342,
chr1	6521316	6533019	TCONS_00006193	0	-	6521316	6533019	0	4	4687,134,178,1052,	0,5379,7677,10651,
chr1	6521316	6550603	TCONS_00006194	0	-	6521316	6550603	0	10	4687,134,178,793,162,98,97,136,128,208,	0,5379,7677,10651,11963,20513,23509,23728,28254,29079,
chr1	6521316	6550613	TCONS_00006195	0	-	6521316	6550613	0	11	4687,134,178,112,298,162,98,97,136,128,218,	0,5379,7677,10651,11146,11963,20513,23509,23728,28254,29079,
chr1	6580004	6589280	TCONS_00000285	0	+	6580004	6589280	0	11	132,759,242,112,93,87,155,137,165,89,365,	0,536,2053,5914,6690,7200,7473,8055,8273,8751,8911,
chr1	6580207	6589280	TCONS_00000286	0	+	6580207	6589280	0	8	1092,4730,87,155,137,165,89,365,	0,1850,6997,7270,7852,8070,8548,8708,
chr1	6580207	6589280	TCONS_00000287	0	+	6580207	6589280	0	8	5823,93,87,155,137,165,89,365,	0,6487,6997,7270,7852,8070,8548,8708,
chr1	6580207	6589280	TCONS_00000288	0	+	6580207	6589280	0	10	1092,242,112,93,87,155,137,165,89,365,	0,1850,5711,6487,6997,7270,7852,8070,8548,8708,
chr1	6580211	6589280	TCONS_00000289	0	+	6580211	6589280	0	7	6576,87,155,137,165,89,365,	0,6993,7266,7848,8066,8544,8704,
chr1	6580211	6589280	TCONS_00000290	0	+	6580211	6589280	0	9	1088,3973,93,87,155,137,165,89,365,	0,1846,6483,6993,7266,7848,8066,8544,8704,
chr1	6590713	6602872	TCONS_00006196	0	-	6590713	6602872	0	4	2945,73,406,1076,	0,4771,8333,11083,
chr1	6590713	6602872	TCONS_00006197	0	-	6590713	6602872	0	3	4844,406,1076,	0,8333,11083,
chr1	6598018	6598338	TCONS_00000291	0	+	6598018	6598338	0	1	320,	0,
chr1	6603085	6604639	TCONS_00006198	0	-	6603085	6604639	0	1	1554,	0,
chr1	6606237	6606504	TCONS_00006199	0	-	6606237	6606504	0	1	267,	0,
chr1	6606746	6606983	TCONS_00006200	0	-	6606746	6606983	0	1	237,	0,
chr1	6611848	6613152	TCONS_00006201	0	-	6611848	6613152	0	1	1304,	0,
chr1	6613722	6624020	TCONS_00000292	0	+	6613722	6624020	0	4	383,102,535,2610,	0,3034,6080,7688,
chr1	6616460	6624020	TCONS_00000293	0	+	6616460	6624020	0	3	398,535,2610,	0,3342,4950,
chr1	6624966	6635714	TCONS_00000294	0	+	6624966	6635714	0	5	326,193,66,105,2919,	0,3532,5321,7424,7829,
chr1	6624966	6635714	TCONS_00000295	0	+	6624966	6635714	0	5	326,193,66,105,2801,	0,3532,5321,7424,7947,
chr1	6625196	6635714	TCONS_00000296	0	+	6625196	6635714	0	5	96,193,63,105,2919,	0,3302,5094,7194,7599,
chr1	6628414	6635714	TCONS_00000297	0	+	6628414	6635714	0	3	277,63,3324,	0,1876,3976,
chr1	6634158	6701859	TCONS_00006202	0	-	6634158	6701859	0	16	1542,130,143,58,70,156,117,86,190,74,123,129,102,74,130,131,	0,1958,3039,3288,4136,5743,10399,10882,11630,17370,18670,19752,33550,44235,46749,67570,
chr1	6783725	6784649	TCONS_00006203	0	-	6783725	6784649	0	1	924,	0,
chr1	6785455	6872049	TCONS_00000298	0	+	6785455	6872049	0	4	120,70,119,293,	0,34725,39636,86301,
chr1	6785455	6872049	TCONS_00000299	0	+	6785455	6872049	0	3	120,119,293,	0,39636,86301,
chr1	6785455	6888234	TCONS_00000300	0	+	6785455	6888234	0	5	120,70,119,84,581,	0,34725,39636,86301,102198,
chr1	6785462	6888234	TCONS_00000301	0	+	6785462	6888234	0	4	113,119,84,581,	0,39629,86294,102191,
chr1	6785474	7769706	TCONS_00000302	0	+	6785474	7769706	0	23	101,70,119,68,136,72,154,141,1847,127,135,152,197,79,316,185,188,247,72,21,194,75,3248,	0,34706,39617,305829,464016,682355,854925,876251,877878,885436,892124,946973,950869,951456,951780,952823,959360,960370,962235,964296,965724,966984,980984,
chr1	6806840	6872049	TCONS_00000303	0	+	6806840	6872049	0	4	248,70,119,293,	0,13340,18251,64916,
chr1	6885812	6888234	TCONS_00000304	0	+	6885812	6888234	0	2	534,581,	0,1841,
chr1	7271830	7272692	TCONS_00000305	0	+	7271830	7272692	0	1	862,	0,
chr1	7272777	7273914	TCONS_00000306	0	+	7272777	7273914	0	1	1137,	0,
chr1	7669735	7769706	TCONS_00000307	0	+	7669735	7769706	0	15	120,127,135,152,197,79,316,185,188,247,72,194,75,31,3248,	0,1175,7863,62712,66608,67195,67519,68562,75099,76109,77974,81463,82723,85902,96723,
chr1	7693136	7695727	TCONS_00006204	0	-	7693136	7695727	0	1	2591,	0,
chr1	7693136	7703977	TCONS_00006205	0	-	7693136	7703977	0	4	1506,106,849,630,	0,8482,9245,10211,
chr1	7693136	7704000	TCONS_00006206	0	-	7693136	7704000	0	5	1506,109,277,120,653,	0,8482,9245,9974,10211,
chr1	7697311	7697725	TCONS_00006207	0	-	7697311	7697725	0	1	414,	0,
chr1	7698095	7703977	TCONS_00006208	0	-	7698095	7703977	0	5	2928,106,277,120,630,	0,3523,4286,5015,5252,
chr1	7698095	7703977	TCONS_00006209	0	-	7698095	7703977	0	5	2928,109,272,120,630,	0,3523,4286,5015,5252,
chr1	7698095	7704000	TCONS_00006210	0	-	7698095	7704000	0	4	2928,106,849,653,	0,3523,4286,5252,
chr1	7698095	7704000	TCONS_00006211	0	-	7698095	7704000	0	5	2928,106,272,120,653,	0,3523,4286,5015,5252,
chr1	7698095	7704000	TCONS_00006212	0	-	7698095	7704000	0	5	2928,109,272,124,653,	0,3523,4286,5011,5252,
chr1	7704841	7769706	TCONS_00000308	0	+	7704841	7769706	0	13	53,152,197,79,316,524,188,247,72,194,75,31,3248,	0,27606,31502,32089,32413,33117,39993,41003,42868,46357,47617,50796,61617,
chr1	7712628	7712883	TCONS_00000309	0	+	7712628	7712883	0	1	255,	0,
chr1	7737253	7769706	TCONS_00000310	0	+	7737253	7769706	0	8	317,185,188,247,72,194,75,3248,	0,1044,7581,8591,10456,13945,15205,29205,
chr1	7737253	7769706	TCONS_00000311	0	+	7737253	7769706	0	8	317,524,188,247,72,194,75,3248,	0,705,7581,8591,10456,13945,15205,29205,
chr1	7744834	7769706	TCONS_00000312	0	+	7744834	7769706	0	8	188,247,72,21,194,75,31,3248,	0,1010,2875,4936,6364,7624,10803,21624,
chr1	7771284	7781432	TCONS_00000313	0	+	7771284	7781432	0	5	101,70,159,52,1807,	0,2157,5875,6833,8341,
chr1	7771585	7781432	TCONS_00000314	0	+	7771585	7781432	0	5	1613,70,159,52,1807,	0,1856,5574,6532,8040,
chr1	7784492	7845194	TCONS_00000315	0	+	7784492	7845194	0	22	513,146,116,202,52,149,79,107,157,106,129,130,136,125,174,231,698,121,150,184,151,2523,	0,948,2228,3552,9464,14032,16620,18554,19199,24400,25400,25945,34792,35622,35974,41987,42625,45344,45519,51269,52506,58179,
chr1	7784492	7845194	TCONS_00000316	0	+	7784492	7845194	0	22	513,146,116,202,52,149,79,107,157,106,129,151,136,125,174,231,698,124,150,184,151,2523,	0,948,2228,3552,9464,14032,16620,18554,19199,24400,25400,25945,34792,35622,35974,41987,42625,45341,45519,51269,52506,58179,
chr1	7784492	7845194	TCONS_00000317	0	+	7784492	7845194	0	21	513,146,202,52,149,79,107,157,106,129,130,136,125,174,231,698,124,150,184,151,2523,	0,948,3552,9464,14032,16620,18554,19199,24400,25400,25945,34792,35622,35974,41987,42625,45341,45519,51269,52506,58179,
chr1	7784599	7845194	TCONS_00000318	0	+	7784599	7845194	0	22	406,146,116,202,52,149,79,107,157,106,129,151,136,125,174,231,698,121,150,184,151,2523,	0,841,2121,3445,9357,13925,16513,18447,19092,24293,25293,25838,34685,35515,35867,41880,42518,45237,45412,51162,52399,58072,
chr1	7784599	7845194	TCONS_00000319	0	+	7784599	7845194	0	22	406,146,116,202,49,149,79,107,157,106,129,130,136,125,174,231,698,124,150,184,151,2523,	0,841,2121,3445,9360,13925,16513,18447,19092,24293,25293,25838,34685,35515,35867,41880,42518,45234,45412,51162,52399,58072,
chr1	7784601	7845194	TCONS_00000320	0	+	7784601	7845194	0	22	404,146,116,202,52,149,79,107,157,106,129,130,136,125,174,231,698,124,150,184,151,2523,	0,839,2119,3443,9355,13923,16511,18445,19090,24291,25291,25836,34683,35513,35865,41878,42516,45232,45410,51160,52397,58070,
chr1	7784601	7845194	TCONS_00000321	0	+	7784601	7845194	0	22	404,146,116,202,49,149,79,107,157,106,129,151,136,125,174,231,698,124,150,184,151,2523,	0,839,2119,3443,9358,13923,16511,18445,19090,24291,25291,25836,34683,35513,35865,41878,42516,45232,45410,51160,52397,58070,
chr1	7847712	7850967	TCONS_00006213	0	-	7847712	7850967	0	3	170,44,156,	0,1927,3099,
chr1	7959210	7959441	TCONS_00000322	0	+	7959210	7959441	0	1	231,	0,
chr1	7960569	7961442	TCONS_00006214	0	-	7960569	7961442	0	1	873,	0,
chr1	7961527	7985343	TCONS_00000323	0	+	7961527	7985343	0	7	266,113,102,60,70,87,450,	0,1235,3796,7817,9366,16124,23366,
chr1	7961527	7985343	TCONS_00000324	0	+	7961527	7985343	0	7	208,113,102,60,70,87,450,	0,1235,3796,7817,9366,16124,23366,
chr1	8003162	8011642	TCONS_00006215	0	-	8003162	8011642	0	1	8480,	0,
chr1	8004424	8005457	TCONS_00000325	0	+	8004424	8005457	0	1	1033,	0,
chr1	8010268	8011724	TCONS_00000326	0	+	8010268	8011724	0	1	1456,	0,
chr1	8011723	8016196	TCONS_00006216	0	-	8011723	8016196	0	3	2673,77,702,	0,3584,3771,
chr1	8011723	8016196	TCONS_00006217	0	-	8011723	8016196	0	2	3661,702,	0,3771,
chr1	8011723	8026304	TCONS_00006218	0	-	8011723	8026304	0	4	2673,77,198,147,	0,3584,3771,14434,
chr1	8016350	8016754	TCONS_00006219	0	-	8016350	8016754	0	1	404,	0,
chr1	8018731	8019572	TCONS_00006220	0	-	8018731	8019572	0	1	841,	0,
chr1	8021539	8022594	TCONS_00006221	0	-	8021539	8022594	0	1	1055,	0,
chr1	8023995	8024241	TCONS_00006222	0	-	8023995	8024241	0	1	246,	0,
chr1	8024570	8024961	TCONS_00006223	0	-	8024570	8024961	0	1	391,	0,
chr1	8026791	8027761	TCONS_00000327	0	+	8026791	8027761	0	1	970,	0,
chr1	8027995	8028631	TCONS_00000328	0	+	8027995	8028631	0	1	636,	0,
chr1	8028696	8029534	TCONS_00000329	0	+	8028696	8029534	0	1	838,	0,
chr1	8094139	8094379	TCONS_00006224	0	-	8094139	8094379	0	1	240,	0,
chr1	8126608	8126820	TCONS_00000330	0	+	8126608	8126820	0	1	212,	0,
chr1	8202409	8202792	TCONS_00000331	0	+	8202409	8202792	0	1	383,	0,
chr1	8203492	8204645	TCONS_00000332	0	+	8203492	8204645	0	1	1153,	0,
chr1	8208701	8208961	TCONS_00000333	0	+	8208701	8208961	0	1	260,	0,
chr1	8248633	8248994	TCONS_00000334	0	+	8248633	8248994	0	1	361,	0,
chr1	8295223	8295869	TCONS_00000335	0	+	8295223	8295869	0	1	646,	0,
chr1	8295960	8296495	TCONS_00000336	0	+	8295960	8296495	0	1	535,	0,
chr1	8297375	8297655	TCONS_00000337	0	+	8297375	8297655	0	1	280,	0,
chr1	8297734	8298353	TCONS_00000338	0	+	8297734	8298353	0	1	619,	0,
chr1	8318121	8344163	TCONS_00000339	0	+	8318121	8344163	0	9	65,421,93,225,728,154,177,206,417,	0,6184,7176,7696,12087,17315,19694,21371,25625,
chr1	8318121	8344163	TCONS_00000340	0	+	8318121	8344163	0	9	65,421,52,225,728,154,177,206,417,	0,6184,7176,7696,12087,17315,19694,21371,25625,
chr1	8323498	8324320	TCONS_00006225	0	-	8323498	8324320	0	1	822,	0,
chr1	8324370	8344163	TCONS_00000341	0	+	8324370	8344163	0	7	356,225,728,154,177,206,417,	0,1447,5838,11066,13445,15122,19376,
chr1	8352400	8423675	TCONS_00006226	0	-	8352400	8423675	0	13	2720,181,147,721,223,1379,114,162,200,93,163,81,115,	0,3018,3699,5795,7363,7711,9362,10282,11655,12345,13411,70326,71160,
chr1	8352400	8424252	TCONS_00006227	0	-	8352400	8424252	0	13	2720,181,147,721,223,1379,114,162,200,93,163,81,238,	0,3018,3699,5795,7363,7711,9362,10282,11655,12345,13411,70326,71614,
chr1	8352400	8526000	TCONS_00006228	0	-	8352400	8526000	0	17	2720,181,147,721,223,1379,114,162,200,93,163,81,99,100,125,49,242,	0,3018,3699,5795,7363,7711,9362,10282,11655,12345,13411,70326,113524,142662,145004,156226,173358,
chr1	8352400	8656410	TCONS_00006229	0	-	8352400	8656410	0	21	2720,181,147,721,223,1379,114,162,200,93,163,81,99,100,125,49,105,97,106,71,438,	0,3018,3699,5795,7363,7711,9362,10282,11655,12345,13411,70326,113524,142662,145004,156226,188813,204074,205017,271909,303572,
chr1	8352400	8817630	TCONS_00006230	0	-	8352400	8817630	0	23	2720,181,147,721,223,1379,114,162,200,93,163,81,99,100,125,49,105,97,106,126,71,469,471,	0,3018,3699,5795,7363,7711,9362,10282,11655,12345,13411,70326,113524,142662,145004,156226,188813,204074,205017,262160,271909,303572,464759,
chr1	8697584	8697813	TCONS_00006231	0	-	8697584	8697813	0	1	229,	0,
chr1	8746561	8746772	TCONS_00006232	0	-	8746561	8746772	0	1	211,	0,
chr1	8748238	8748467	TCONS_00006233	0	-	8748238	8748467	0	1	229,	0,
chr1	8773959	8774327	TCONS_00006234	0	-	8773959	8774327	0	1	368,	0,
chr1	8774588	8774928	TCONS_00006235	0	-	8774588	8774928	0	1	340,	0,
chr1	8778717	8778992	TCONS_00006236	0	-	8778717	8778992	0	1	275,	0,
chr1	8787043	8787623	TCONS_00006237	0	-	8787043	8787623	0	1	580,	0,
chr1	8789646	8789915	TCONS_00006238	0	-	8789646	8789915	0	1	269,	0,
chr1	8825164	8825424	TCONS_00006239	0	-	8825164	8825424	0	1	260,	0,
chr1	8860987	8878707	TCONS_00006240	0	-	8860987	8878707	0	12	442,59,109,202,198,223,134,70,59,96,94,128,	0,1899,2247,2903,4297,5291,6129,7000,9464,10903,13836,17592,
chr1	8860987	8878707	TCONS_00006241	0	-	8860987	8878707	0	12	442,59,109,202,198,223,134,70,59,96,94,128,	0,1899,2247,2903,4297,5291,6129,7000,9837,10903,13836,17592,
chr1	8867156	8870653	TCONS_00000342	0	+	8867156	8870653	0	3	94,70,202,	0,831,3295,
chr1	8879479	8879991	TCONS_00000343	0	+	8879479	8879991	0	1	512,	0,
chr1	8883441	8883642	TCONS_00000344	0	+	8883441	8883642	0	1	201,	0,
chr1	9035108	9069812	TCONS_00006242	0	-	9035108	9069812	0	12	2681,128,76,102,111,188,126,153,125,161,99,309,	0,2788,3322,3719,4443,4691,4955,6676,12501,22339,23043,34395,
chr1	9040267	9041158	TCONS_00006243	0	-	9040267	9041158	0	1	891,	0,
chr1	9041248	9069812	TCONS_00006244	0	-	9041248	9069812	0	5	689,125,161,99,309,	0,6361,16199,16903,28255,
chr1	9100304	9105945	TCONS_00006245	0	-	9100304	9105945	0	3	2448,1760,460,	0,2570,5181,
chr1	9100304	9129039	TCONS_00006246	0	-	9100304	9129039	0	5	2448,1760,195,214,395,	0,2570,5181,10971,28340,
chr1	9148147	9150963	TCONS_00006247	0	-	9148147	9150963	0	1	2816,	0,
chr1	9151017	9151564	TCONS_00006248	0	-	9151017	9151564	0	1	547,	0,
chr1	9185356	9185611	TCONS_00000345	0	+	9185356	9185611	0	1	255,	0,
chr1	9202732	9203569	TCONS_00000346	0	+	9202732	9203569	0	1	837,	0,
chr1	9233673	9233923	TCONS_00000347	0	+	9233673	9233923	0	1	250,	0,
chr1	9237821	9238057	TCONS_00000348	0	+	9237821	9238057	0	1	236,	0,
chr1	9239568	9271337	TCONS_00000349	0	+	9239568	9271337	0	5	450,637,118,270,7829,	0,5356,7397,22490,23940,
chr1	9244437	9247307	TCONS_00000350	0	+	9244437	9247307	0	2	1124,342,	0,2528,
chr1	9244926	9271337	TCONS_00000351	0	+	9244926	9271337	0	4	635,118,212,7829,	0,2039,17132,18582,
chr1	9253350	9253690	TCONS_00000352	0	+	9253350	9253690	0	1	340,	0,
chr1	9255074	9255300	TCONS_00000353	0	+	9255074	9255300	0	1	226,	0,
chr1	9256793	9257055	TCONS_00000354	0	+	9256793	9257055	0	1	262,	0,
chr1	9258206	9258430	TCONS_00000355	0	+	9258206	9258430	0	1	224,	0,
chr1	9259681	9261783	TCONS_00000356	0	+	9259681	9261783	0	1	2102,	0,
chr1	9261914	9271337	TCONS_00000357	0	+	9261914	9271337	0	1	9423,	0,
chr1	9275766	9276169	TCONS_00000358	0	+	9275766	9276169	0	1	403,	0,
chr1	9293033	9369535	TCONS_00000359	0	+	9293033	9369535	0	3	38,843,2088,	0,62709,74414,
chr1	9421109	9422073	TCONS_00006249	0	-	9421109	9422073	0	1	964,	0,
chr1	9422130	9424413	TCONS_00006250	0	-	9422130	9424413	0	1	2283,	0,
chr1	9424875	9427459	TCONS_00006251	0	-	9424875	9427459	0	1	2584,	0,
chr1	9500614	9501658	TCONS_00006252	0	-	9500614	9501658	0	1	1044,	0,
chr1	9503221	9503457	TCONS_00006253	0	-	9503221	9503457	0	1	236,	0,
chr1	9539501	9585338	TCONS_00000360	0	+	9539501	9585338	0	7	246,180,78,101,67,281,3040,	0,14124,27782,30756,33844,40452,42797,
chr1	9539505	9585338	TCONS_00000361	0	+	9539505	9585338	0	6	242,180,78,67,281,3040,	0,14120,27778,33840,40448,42793,
chr1	9556109	9585338	TCONS_00000362	0	+	9556109	9585338	0	6	148,78,101,67,281,3040,	0,11174,14148,17236,23844,26189,
chr1	9595887	9611059	TCONS_00000363	0	+	9595887	9611059	0	8	123,195,177,350,5721,72,300,45,	0,971,2561,5217,6181,13952,14618,15127,
chr1	9595887	9614889	TCONS_00000364	0	+	9595887	9614889	0	10	123,195,177,350,204,233,72,300,138,1904,	0,971,2561,5217,6181,11669,13952,14618,15865,17098,
chr1	9596244	9614889	TCONS_00000365	0	+	9596244	9614889	0	9	809,177,350,204,233,72,300,138,1904,	0,2204,4860,5824,11312,13595,14261,15508,16741,
chr1	9596500	9601730	TCONS_00000366	0	+	9596500	9601730	0	3	553,177,626,	0,1948,4604,
chr1	9621699	9622310	TCONS_00000367	0	+	9621699	9622310	0	1	611,	0,
chr1	9672404	9687549	TCONS_00006254	0	-	9672404	9687549	0	2	315,215,	0,14930,
chr1	9680844	9687549	TCONS_00006255	0	-	9680844	9687549	0	2	291,215,	0,6490,
chr1	9689664	9729055	TCONS_00000368	0	+	9689664	9729055	0	24	57,105,173,229,230,180,150,90,222,97,131,51,168,122,144,100,179,113,79,168,124,146,133,2147,	0,1802,20759,25876,26184,26775,27294,27872,29029,30256,30447,30946,31077,31462,31779,32096,32310,32579,32863,33460,34304,34611,35139,37244,
chr1	9723119	9729055	TCONS_00000369	0	+	9723119	9729055	0	4	973,146,133,2147,	0,1156,1684,3789,
chr1	9728945	9734168	TCONS_00006256	0	-	9728945	9734168	0	3	2951,146,197,	0,4455,5026,
chr1	9728945	9809393	TCONS_00006257	0	-	9728945	9809393	0	19	1760,185,136,146,171,227,149,158,57,163,122,249,186,150,209,196,30,123,90,	0,2260,2815,4455,5026,6002,6521,6939,8552,12148,14938,15449,20515,20818,22527,26168,27535,44326,80358,
chr1	9728945	9823943	TCONS_00006258	0	-	9728945	9823943	0	17	1760,185,136,146,171,227,149,158,163,122,249,186,150,209,196,123,301,	0,2260,2815,4455,5026,6002,6521,6939,12148,14938,15449,20515,20818,22527,26168,44326,94697,
chr1	9728945	9823943	TCONS_00006259	0	-	9728945	9823943	0	18	1760,185,136,146,171,227,149,158,163,122,249,186,150,209,196,30,123,301,	0,2260,2815,4455,5026,6002,6521,6939,12148,14938,15449,20515,20818,22527,26168,27535,44326,94697,
chr1	9728945	9824020	TCONS_00006260	0	-	9728945	9824020	0	18	1760,185,136,146,171,227,149,158,57,163,122,249,186,150,209,196,123,378,	0,2260,2815,4455,5026,6002,6521,6939,8552,12148,14938,15449,20515,20818,22527,26168,44326,94697,
chr1	9728945	9824020	TCONS_00006261	0	-	9728945	9824020	0	19	1760,185,136,146,171,227,149,158,57,163,122,249,186,150,209,196,30,123,378,	0,2260,2815,4455,5026,6002,6521,6939,8552,12148,14938,15449,20515,20818,22527,26168,27535,44326,94697,
chr1	9824619	9826246	TCONS_00000370	0	+	9824619	9826246	0	1	1627,	0,
chr1	9848275	9910234	TCONS_00006262	0	-	9848275	9910234	0	5	2501,91,120,85,140,	0,22911,23693,29629,61819,
chr1	9880155	9880525	TCONS_00006263	0	-	9880155	9880525	0	1	370,	0,
chr1	9891033	9891333	TCONS_00006264	0	-	9891033	9891333	0	1	300,	0,
chr1	9893069	9893365	TCONS_00006265	0	-	9893069	9893365	0	1	296,	0,
chr1	9894597	9894836	TCONS_00006266	0	-	9894597	9894836	0	1	239,	0,
chr1	9907561	9908030	TCONS_00000371	0	+	9907561	9908030	0	1	469,	0,
chr1	9909175	9909875	TCONS_00006267	0	-	9909175	9909875	0	1	700,	0,
chr1	9922117	9936630	TCONS_00006268	0	-	9922117	9936630	0	6	241,82,96,99,136,112,	0,9773,10685,12644,13374,14401,
chr1	9926245	9943327	TCONS_00006269	0	-	9926245	9943327	0	8	4212,82,96,99,136,109,159,79,	0,5645,6557,8516,9246,10273,16378,17003,
chr1	9926245	9943327	TCONS_00006270	0	-	9926245	9943327	0	7	4212,82,96,99,136,109,704,	0,5645,6557,8516,9246,10273,16378,
chr1	9936211	9936648	TCONS_00000372	0	+	9936211	9936648	0	1	437,	0,
chr1	9943485	9989783	TCONS_00000373	0	+	9943485	9989783	0	5	30,171,184,140,7483,	0,28532,32106,37545,38815,
chr1	9944141	9944408	TCONS_00000374	0	+	9944141	9944408	0	1	267,	0,
chr1	9947211	9947528	TCONS_00000375	0	+	9947211	9947528	0	1	317,	0,
chr1	9971753	9989783	TCONS_00000376	0	+	9971753	9989783	0	4	435,184,140,8528,	0,3838,9277,9502,
chr1	9997168	10016021	TCONS_00000377	0	+	9997168	10016021	0	4	163,179,102,240,	0,10401,11004,18613,
chr1	10032982	10107549	TCONS_00000378	0	+	10032982	10107549	0	8	712,187,136,88,145,229,387,328,	0,39045,62478,68125,69965,72533,73214,74239,
chr1	10032982	10131153	TCONS_00000379	0	+	10032982	10131153	0	13	712,187,136,88,145,229,142,101,115,84,57,117,439,	0,39045,62478,68125,69965,72533,84476,86530,88979,93811,96409,97517,97732,
chr1	10032984	10181240	TCONS_00000380	0	+	10032984	10181240	0	27	710,187,136,88,145,229,142,101,115,84,57,117,99,114,199,139,100,128,99,236,127,145,135,192,175,147,1346,	0,39043,62476,68123,69963,72531,84474,86528,88977,93809,96407,97515,97730,99384,102003,104082,111955,113978,116199,118341,125371,128157,135151,138153,145659,146431,146910,
chr1	10033000	10181240	TCONS_00000381	0	+	10033000	10181240	0	27	694,187,136,88,145,229,142,101,115,84,57,117,99,114,199,139,100,128,99,236,127,145,135,1035,175,147,1346,	0,39027,62460,68107,69947,72515,84458,86512,88961,93793,96391,97499,97714,99368,101987,104066,111939,113962,116183,118325,125355,128141,135135,137294,145643,146415,146894,
chr1	10210824	10381603	TCONS_00000382	0	+	10210824	10381603	0	48	54,185,77,180,66,179,112,78,66,18,76,79,143,134,80,76,80,107,84,181,73,94,149,179,138,249,119,86,130,163,91,119,56,109,67,85,106,115,134,62,146,240,72,122,150,193,119,5059,	0,21425,45422,47668,51080,56555,57327,60677,61416,62189,64603,65496,67161,71575,80257,81222,84261,84835,85757,86072,86349,109218,110884,113059,113933,115286,123695,125832,126249,126546,128944,131225,132407,135020,136936,137824,141806,150104,150867,152458,154275,154584,157642,160316,163491,164029,164430,165720,
chr1	10210824	10381603	TCONS_00000383	0	+	10210824	10381603	0	48	54,185,77,180,66,179,112,78,66,76,79,143,42,212,80,76,80,107,84,181,73,94,149,179,138,249,119,86,130,163,91,119,56,109,67,85,106,115,134,62,146,240,72,122,150,193,119,5059,	0,21425,45422,47668,51080,56555,57327,60677,61416,64603,65496,67161,68272,71497,80257,81222,84261,84835,85757,86072,86349,109218,110884,113059,113933,115286,123695,125832,126249,126546,128944,131225,132407,135020,136936,137824,141806,150104,150867,152458,154275,154584,157642,160316,163491,164029,164430,165720,
chr1	10232267	10308626	TCONS_00000384	0	+	10232267	10308626	0	20	167,77,180,66,179,112,78,66,76,79,143,134,80,76,80,107,84,181,73,5464,	0,23979,26225,29637,35112,35884,39234,39973,43160,44053,45718,50132,58814,59779,62818,63392,64314,64629,64906,70895,
chr1	10232267	10381603	TCONS_00000385	0	+	10232267	10381603	0	45	167,77,180,66,179,112,78,66,76,79,143,134,80,76,80,107,84,181,73,94,149,179,138,119,86,130,163,91,119,56,109,67,85,106,115,134,62,146,240,72,122,150,193,119,5059,	0,23979,26225,29637,35112,35884,39234,39973,43160,44053,45718,50132,58814,59779,62818,63392,64314,64629,64906,87775,89441,91616,92490,102252,104389,104806,105103,107501,109782,110964,113577,115493,116381,120363,128661,129424,131015,132832,133141,136199,138873,142048,142586,142987,144277,
chr1	10232282	10381603	TCONS_00000386	0	+	10232282	10381603	0	48	152,77,180,66,179,112,78,66,18,76,79,143,42,212,80,76,80,107,84,181,73,94,149,179,138,249,119,86,130,163,91,119,56,109,67,85,106,115,134,62,146,240,72,122,150,193,119,5059,	0,23964,26210,29622,35097,35869,39219,39958,40731,43145,44038,45703,46814,50039,58799,59764,62803,63377,64299,64614,64891,87760,89426,91601,92475,93828,102237,104374,104791,105088,107486,109767,110949,113562,115478,116366,120348,128646,129409,131000,132817,133126,136184,138858,142033,142571,142972,144262,
chr1	10232328	10259189	TCONS_00000387	0	+	10232328	10259189	0	3	106,77,697,	0,23918,26164,
chr1	10232328	10263460	TCONS_00000388	0	+	10232328	10263460	0	5	106,77,180,66,453,	0,23918,26164,29576,30679,
chr1	10267823	10308626	TCONS_00000389	0	+	10267823	10308626	0	15	440,78,66,76,79,143,134,80,76,80,107,84,181,73,5464,	0,3678,4417,7604,8497,10162,14576,23258,24223,27262,27836,28758,29073,29350,35339,
chr1	10277983	10308626	TCONS_00000390	0	+	10277983	10308626	0	11	145,42,212,80,76,80,107,84,181,73,5464,	0,1113,4338,13098,14063,17102,17676,18598,18913,19190,25179,
chr1	10348644	10381603	TCONS_00000391	0	+	10348644	10381603	0	11	89,106,115,134,62,146,240,72,122,1058,5059,	0,3986,12284,13047,14638,16455,16764,19822,22496,25671,27900,
chr1	10376910	10378743	TCONS_00006271	0	-	10376910	10378743	0	1	1833,	0,
chr1	10382672	10385046	TCONS_00000392	0	+	10382672	10385046	0	1	2374,	0,
chr1	10385155	10397427	TCONS_00000393	0	+	10385155	10397427	0	1	12272,	0,
chr1	10399027	10420511	TCONS_00000394	0	+	10399027	10420511	0	13	98,76,180,66,119,70,135,190,131,134,100,123,882,	0,601,1365,4043,5133,9043,12390,14034,17959,18348,19798,20389,20602,
chr1	10430731	10442808	TCONS_00000395	0	+	10430731	10442808	0	5	670,124,34,67,544,	0,3110,3925,9615,11533,
chr1	10442200	10442860	TCONS_00006272	0	-	10442200	10442860	0	1	660,	0,
chr1	10446980	10447234	TCONS_00006273	0	-	10446980	10447234	0	1	254,	0,
chr1	10449784	10453142	TCONS_00006274	0	-	10449784	10453142	0	1	3358,	0,
chr1	10449898	10451896	TCONS_00000396	0	+	10449898	10451896	0	2	424,520,	0,1478,
chr1	10453598	10454131	TCONS_00006275	0	-	10453598	10454131	0	1	533,	0,
chr1	10454330	10455284	TCONS_00006276	0	-	10454330	10455284	0	1	954,	0,
chr1	10456521	10472543	TCONS_00006277	0	-	10456521	10472543	0	6	5181,152,190,143,162,221,	0,6536,6909,10668,12655,15801,
chr1	10456521	10472543	TCONS_00006278	0	-	10456521	10472543	0	5	6688,190,143,162,221,	0,6909,10668,12655,15801,
chr1	10474897	10630765	TCONS_00000397	0	+	10474897	10630765	0	9	105,48,85,129,86,103,98,92,1235,	0,20376,61315,124340,143434,148121,149442,152374,154633,
chr1	10475465	10519981	TCONS_00000398	0	+	10475465	10519981	0	3	275,48,179,	0,19808,44337,
chr1	10475465	10630765	TCONS_00000399	0	+	10475465	10630765	0	9	275,48,85,129,86,103,98,92,1235,	0,19808,60747,123772,142866,147553,148874,151806,154065,
chr1	10495270	10630765	TCONS_00000400	0	+	10495270	10630765	0	7	51,85,86,103,98,92,1235,	0,40942,123061,127748,129069,132001,134260,
chr1	10610731	10612498	TCONS_00006279	0	-	10610731	10612498	0	1	1767,	0,
chr1	10636231	10638869	TCONS_00006280	0	-	10636231	10638869	0	1	2638,	0,
chr1	10638987	10639216	TCONS_00006281	0	-	10638987	10639216	0	1	229,	0,
chr1	10639291	10644061	TCONS_00006282	0	-	10639291	10644061	0	2	3709,902,	0,3868,
chr1	10639291	10651079	TCONS_00006283	0	-	10639291	10651079	0	11	768,300,142,152,172,199,339,123,155,64,139,	0,2731,3567,3868,5625,6836,8509,9778,9991,11400,11649,
chr1	10639291	10694401	TCONS_00006284	0	-	10639291	10694401	0	19	768,142,152,172,199,339,123,155,64,136,842,173,165,91,69,835,489,39,105,	0,3567,3868,5625,6836,8509,9778,9991,11400,11649,14085,15127,16357,17354,19216,20410,25791,54582,55005,
chr1	10639291	10760861	TCONS_00006285	0	-	10639291	10760861	0	20	768,142,152,172,199,339,123,155,64,136,842,173,165,91,69,835,489,39,53,161,	0,3567,3868,5625,6836,8509,9778,9991,11400,11649,14085,15127,16357,17354,19216,20410,25791,54582,66200,121409,
chr1	10647202	10651287	TCONS_00006286	0	-	10647202	10651287	0	4	937,123,1473,347,	0,1867,2080,3738,
chr1	10647202	10760853	TCONS_00006287	0	-	10647202	10760853	0	15	937,123,155,64,136,842,173,165,91,69,835,489,39,53,153,	0,1867,2080,3489,3738,6174,7216,8446,9443,11305,12499,17880,46671,58289,113498,
chr1	10777440	10778022	TCONS_00006288	0	-	10777440	10778022	0	1	582,	0,
chr1	10785003	10785229	TCONS_00000401	0	+	10785003	10785229	0	1	226,	0,
chr1	10946475	10947166	TCONS_00006289	0	-	10946475	10947166	0	1	691,	0,
chr1	10947639	10948897	TCONS_00006290	0	-	10947639	10948897	0	1	1258,	0,
chr1	10949126	10957100	TCONS_00006291	0	-	10949126	10957100	0	4	688,124,197,78,	0,4892,5863,7896,
chr1	10989916	10990438	TCONS_00006292	0	-	10989916	10990438	0	1	522,	0,
chr1	11012643	11030528	TCONS_00000402	0	+	11012643	11030528	0	7	100,250,164,141,171,2212,5419,	0,1072,4200,6089,7785,9480,12466,
chr1	11012643	11030528	TCONS_00000403	0	+	11012643	11030528	0	6	100,250,164,141,171,8405,	0,1072,4200,6089,7785,9480,
chr1	11012648	11030528	TCONS_00000404	0	+	11012648	11030528	0	7	95,250,164,141,171,3085,4978,	0,1067,4195,6084,7780,9475,12902,
chr1	11012656	11030528	TCONS_00000405	0	+	11012656	11030528	0	6	87,250,164,141,5237,842,	0,1059,4187,6076,7772,17030,
chr1	11012656	11030528	TCONS_00000406	0	+	11012656	11030528	0	7	87,250,164,141,171,3085,842,	0,1059,4187,6076,7772,9467,17030,
chr1	11012656	11030528	TCONS_00000407	0	+	11012656	11030528	0	7	87,250,164,141,171,3542,869,	0,1059,4187,6076,7772,9467,17003,
chr1	11012656	11030528	TCONS_00000408	0	+	11012656	11030528	0	8	87,250,164,141,171,1206,1602,842,	0,1059,4187,6076,7772,9467,11407,17030,
chr1	11012656	11030528	TCONS_00000409	0	+	11012656	11030528	0	8	87,250,164,141,171,2212,99,4978,	0,1059,4187,6076,7772,9467,12453,12894,
chr1	11012656	11030528	TCONS_00000410	0	+	11012656	11030528	0	8	87,250,164,141,171,2212,556,869,	0,1059,4187,6076,7772,9467,12453,17003,
chr1	11012657	11030528	TCONS_00000411	0	+	11012657	11030528	0	7	86,250,164,141,171,3542,842,	0,1058,4186,6075,7771,9466,17029,
chr1	11044785	11047311	TCONS_00006293	0	-	11044785	11047311	0	5	168,132,178,229,109,	0,622,1770,2105,2417,
chr1	11048908	11049876	TCONS_00000412	0	+	11048908	11049876	0	1	968,	0,
chr1	11051346	11052180	TCONS_00006294	0	-	11051346	11052180	0	1	834,	0,
chr1	11054586	11059919	TCONS_00006295	0	-	11054586	11059919	0	8	299,123,146,84,154,93,121,143,	0,375,1194,1424,2017,4213,4638,5190,
chr1	11060298	11061153	TCONS_00000413	0	+	11060298	11061153	0	1	855,	0,
chr1	11062756	11063087	TCONS_00000414	0	+	11062756	11063087	0	1	331,	0,
chr1	11063140	11064494	TCONS_00000415	0	+	11063140	11064494	0	1	1354,	0,
chr1	11063568	11063953	TCONS_00006296	0	-	11063568	11063953	0	1	385,	0,
chr1	11064929	11065598	TCONS_00000416	0	+	11064929	11065598	0	1	669,	0,
chr1	11066604	11078275	TCONS_00006297	0	-	11066604	11078275	0	9	144,77,62,172,89,85,393,602,675,	0,1403,2040,2954,4295,5482,7329,10237,10996,
chr1	11066604	11078389	TCONS_00006298	0	-	11066604	11078389	0	10	144,77,62,172,74,85,75,96,602,789,	0,1403,2040,2954,4295,5482,7329,7626,10237,10996,
chr1	11066604	11078389	TCONS_00006299	0	-	11066604	11078389	0	10	144,77,62,172,74,85,75,96,107,1025,	0,1403,2040,2954,4295,5482,7329,7626,10237,10760,
chr1	11066604	11081338	TCONS_00006300	0	-	11066604	11081338	0	12	144,77,62,172,74,85,75,96,810,839,149,257,	0,1403,2040,2954,4295,5482,7329,7626,10237,13106,14159,14477,
chr1	11066604	11099839	TCONS_00006301	0	-	11066604	11099839	0	22	144,77,62,172,74,85,75,96,107,287,1202,157,345,144,111,76,115,166,105,124,137,119,	0,1403,2040,2954,4295,5482,7329,7626,10237,10760,13106,14477,15929,20843,21195,21518,23949,24409,24888,29153,31415,33116,
chr1	11066604	11099839	TCONS_00006302	0	-	11066604	11099839	0	22	144,77,62,172,74,85,75,96,810,112,414,157,345,144,111,76,115,166,105,124,137,119,	0,1403,2040,2954,4295,5482,7329,7626,10237,13106,13894,14477,15929,20843,21195,21518,23949,24409,24888,29153,31415,33116,
chr1	11066604	11099839	TCONS_00006303	0	-	11066604	11099839	0	23	144,77,62,172,74,85,75,96,107,287,112,414,157,345,144,111,76,115,166,105,124,137,119,	0,1403,2040,2954,4295,5482,7329,7626,10237,10760,13106,13894,14477,15929,20843,21195,21518,23949,24409,24888,29153,31415,33116,
chr1	11066604	11099870	TCONS_00006304	0	-	11066604	11099870	0	25	144,77,62,172,74,85,75,96,107,79,51,112,51,149,157,191,144,111,76,115,166,105,124,137,150,	0,1403,2040,2954,4295,5482,7329,7626,10237,10760,10996,13106,13894,14159,14477,16083,20843,21195,21518,23949,24409,24888,29153,31415,33116,
chr1	11069461	11073016	TCONS_00000417	0	+	11069461	11073016	0	3	269,74,930,	0,1438,2625,
chr1	11101655	11102318	TCONS_00000418	0	+	11101655	11102318	0	1	663,	0,
chr1	11106530	11139436	TCONS_00006305	0	-	11106530	11139436	0	21	970,106,81,81,66,136,75,73,123,148,136,175,135,503,99,97,101,249,118,116,133,	0,1650,2759,3118,6321,7787,8282,8865,14715,15448,17967,20091,20479,21093,21923,22324,23207,23998,26549,27820,32773,
chr1	11106530	11262496	TCONS_00006306	0	-	11106530	11262496	0	58	970,106,81,81,66,136,75,73,83,123,148,136,175,135,183,123,99,97,101,249,118,116,132,126,108,78,116,101,140,76,146,163,143,147,93,163,113,168,87,251,130,135,93,90,123,206,216,245,129,187,109,276,135,201,233,109,176,52,	0,1650,2759,3118,6321,7787,8282,8865,10473,14715,15448,17967,20091,20479,21093,21473,21923,22324,23207,23998,26549,27820,32773,33002,38117,38437,40145,43595,50621,60911,92727,93010,98030,102781,104283,105781,106265,106868,109617,122137,124394,124769,125905,126867,127612,131312,131871,133772,135022,136583,141094,141288,147308,149461,150402,151954,152717,155914,
chr1	11273225	11288434	TCONS_00000419	0	+	11273225	11288434	0	2	835,2791,	0,12418,
chr1	11292827	11293211	TCONS_00000420	0	+	11292827	11293211	0	1	384,	0,
chr1	11293365	11293694	TCONS_00000421	0	+	11293365	11293694	0	1	329,	0,
chr1	11294645	11299644	TCONS_00000422	0	+	11294645	11299644	0	1	4999,	0,
chr1	11304443	11304901	TCONS_00000423	0	+	11304443	11304901	0	1	458,	0,
chr1	11308287	11309866	TCONS_00000424	0	+	11308287	11309866	0	1	1579,	0,
chr1	11390569	11390844	TCONS_00000425	0	+	11390569	11390844	0	1	275,	0,
chr1	11394690	11394918	TCONS_00000426	0	+	11394690	11394918	0	1	228,	0,
chr1	11397769	11398159	TCONS_00000427	0	+	11397769	11398159	0	1	390,	0,
chr1	11410668	11411002	TCONS_00000428	0	+	11410668	11411002	0	1	334,	0,
chr1	11411066	11411391	TCONS_00000429	0	+	11411066	11411391	0	1	325,	0,
chr1	11411488	11411691	TCONS_00000430	0	+	11411488	11411691	0	1	203,	0,
chr1	11450292	11450623	TCONS_00006307	0	-	11450292	11450623	0	1	331,	0,
chr1	11482870	11483090	TCONS_00000431	0	+	11482870	11483090	0	1	220,	0,
chr1	11483237	11483587	TCONS_00000432	0	+	11483237	11483587	0	1	350,	0,
chr1	11495968	11497915	TCONS_00006308	0	-	11495968	11497915	0	1	1947,	0,
chr1	11500987	11519955	TCONS_00000433	0	+	11500987	11519955	0	8	1101,220,137,135,161,140,149,237,	0,1690,13402,14381,15013,16475,18367,18731,
chr1	11520680	11537573	TCONS_00000434	0	+	11520680	11537573	0	10	168,114,137,185,131,1924,160,114,167,1250,	0,3261,4495,5970,8875,9106,13700,14330,14797,15643,
chr1	11520680	11537573	TCONS_00000435	0	+	11520680	11537573	0	12	168,114,137,185,131,173,127,146,160,114,167,1250,	0,3261,4495,5970,8875,9106,10226,10884,13700,14330,14797,15643,
chr1	11529047	11537573	TCONS_00000436	0	+	11529047	11537573	0	5	639,173,799,160,2563,	0,739,1864,5333,5963,
chr1	11535209	11537573	TCONS_00000437	0	+	11535209	11537573	0	2	435,1250,	0,1114,
chr1	11551054	11552641	TCONS_00000438	0	+	11551054	11552641	0	1	1587,	0,
chr1	11636938	11639559	TCONS_00006309	0	-	11636938	11639559	0	1	2621,	0,
chr1	11640459	11647076	TCONS_00006310	0	-	11640459	11647076	0	1	6617,	0,
chr1	11647194	11647508	TCONS_00006311	0	-	11647194	11647508	0	1	314,	0,
chr1	11648337	11654779	TCONS_00006312	0	-	11648337	11654779	0	6	491,139,96,130,369,461,	0,749,1441,1607,2128,5981,
chr1	11654871	11663327	TCONS_00000439	0	+	11654871	11663327	0	8	81,295,127,96,136,179,1531,186,	0,934,3395,3661,3864,6258,6526,8270,
chr1	11654871	11663327	TCONS_00000440	0	+	11654871	11663327	0	6	81,295,98,136,1799,183,	0,934,3395,3864,6258,8273,
chr1	11654871	11663327	TCONS_00000441	0	+	11654871	11663327	0	8	81,372,295,127,96,136,1799,183,	0,456,934,3395,3661,3864,6258,8273,
chr1	11654871	11663327	TCONS_00000442	0	+	11654871	11663327	0	8	81,372,295,127,96,136,1799,186,	0,456,934,3395,3661,3864,6258,8270,
chr1	11654871	11663327	TCONS_00000443	0	+	11654871	11663327	0	5	81,295,98,136,2198,	0,934,3395,3864,6258,
chr1	11654871	11663327	TCONS_00000444	0	+	11654871	11663327	0	7	81,372,295,127,96,136,2198,	0,456,934,3395,3661,3864,6258,
chr1	11654871	11663327	TCONS_00000445	0	+	11654871	11663327	0	6	81,295,98,136,1799,186,	0,934,3395,3864,6258,8270,
chr1	11654874	11663327	TCONS_00000446	0	+	11654874	11663327	0	6	78,295,362,136,179,703,	0,931,3392,3861,6255,7750,
chr1	11655292	11663327	TCONS_00000447	0	+	11655292	11663327	0	6	407,295,98,136,1551,512,	0,513,2974,3443,5837,7523,
chr1	11664155	11674357	TCONS_00000448	0	+	11664155	11674357	0	6	100,289,127,96,136,743,	0,4500,7110,7772,9121,9459,
chr1	11670283	11672261	TCONS_00006313	0	-	11670283	11672261	0	1	1978,	0,
chr1	11674433	11674862	TCONS_00000449	0	+	11674433	11674862	0	1	429,	0,
chr1	11674473	11681147	TCONS_00006314	0	-	11674473	11681147	0	9	343,93,74,95,101,72,119,52,109,	0,608,1184,1572,2374,3069,5879,6088,6565,
chr1	11674473	11691568	TCONS_00006315	0	-	11674473	11691568	0	9	343,93,74,95,101,72,119,52,156,	0,608,1184,1572,2374,3069,5879,6088,16939,
chr1	11719705	11720324	TCONS_00000450	0	+	11719705	11720324	0	1	619,	0,
chr1	11720401	11721624	TCONS_00000451	0	+	11720401	11721624	0	1	1223,	0,
chr1	11723082	11725843	TCONS_00000452	0	+	11723082	11725843	0	1	2761,	0,
chr1	11736120	11750769	TCONS_00000453	0	+	11736120	11750769	0	5	115,35,106,196,693,	0,9682,11319,12294,13956,
chr1	11736126	11736397	TCONS_00006316	0	-	11736126	11736397	0	1	271,	0,
chr1	11736133	11750769	TCONS_00000454	0	+	11736133	11750769	0	5	102,35,106,175,693,	0,9669,11306,12281,13943,
chr1	11736134	11750769	TCONS_00000455	0	+	11736134	11750769	0	4	101,1743,196,693,	0,9668,12280,13942,
chr1	11752271	11752508	TCONS_00000456	0	+	11752271	11752508	0	1	237,	0,
chr1	11752978	11753319	TCONS_00000457	0	+	11752978	11753319	0	1	341,	0,
chr1	11753611	11754772	TCONS_00000458	0	+	11753611	11754772	0	1	1161,	0,
chr1	11785719	11792456	TCONS_00006317	0	-	11785719	11792456	0	3	5029,120,179,	0,5487,6558,
chr1	11785719	11797499	TCONS_00006318	0	-	11785719	11797499	0	8	4997,120,102,183,181,135,251,1294,	0,5487,6558,8187,8638,9009,9378,10486,
chr1	11785719	11806048	TCONS_00006319	0	-	11785719	11806048	0	12	5179,120,102,183,181,135,251,194,111,239,249,2644,	0,5487,6558,8187,8638,9009,9378,10486,14492,15441,17161,17685,
chr1	11785719	11806048	TCONS_00006320	0	-	11785719	11806048	0	10	5607,102,183,181,135,251,194,111,239,3168,	0,6558,8187,8638,9009,9378,10486,14492,15441,17161,
chr1	11785719	11806048	TCONS_00006321	0	-	11785719	11806048	0	11	5179,120,102,183,181,135,251,194,111,239,3168,	0,5487,6558,8187,8638,9009,9378,10486,14492,15441,17161,
chr1	11787443	11789583	TCONS_00000459	0	+	11787443	11789583	0	5	50,175,230,95,314,	0,429,705,1208,1826,
chr1	11793623	11795350	TCONS_00006322	0	-	11793623	11795350	0	3	466,181,622,	0,734,1105,
chr1	11806249	11843144	TCONS_00000460	0	+	11806249	11843144	0	23	100,60,66,66,67,107,127,68,59,133,114,167,127,124,154,160,107,187,158,157,108,126,3002,	0,881,9596,10365,13238,16445,17457,18236,19906,20839,21856,22208,22946,27265,27627,27986,28234,29717,30749,31093,32085,32285,33893,
chr1	11830991	11846484	TCONS_00000461	0	+	11830991	11846484	0	11	2647,154,160,107,187,158,157,108,126,3931,938,	0,2885,3244,3492,4975,6007,6351,7343,7543,9151,14555,
chr1	11830991	11848080	TCONS_00000462	0	+	11830991	11848080	0	13	2647,154,160,107,187,158,157,108,126,1065,370,220,647,	0,2885,3244,3492,4975,6007,6351,7343,7543,9151,12712,14555,16442,
chr1	11835854	11843144	TCONS_00000463	0	+	11835854	11843144	0	6	299,158,123,108,126,3002,	0,1144,1522,2480,2680,4288,
chr1	11843231	11848080	TCONS_00000464	0	+	11843231	11848080	0	3	842,220,504,	0,2315,4345,
chr1	11845070	11848398	TCONS_00006323	0	-	11845070	11848398	0	3	944,327,837,	0,2042,2491,
chr1	11845070	11848398	TCONS_00006324	0	-	11845070	11848398	0	3	944,327,387,	0,2042,2941,
chr1	11845070	11848398	TCONS_00006325	0	-	11845070	11848398	0	3	944,327,318,	0,2042,3010,
chr1	11845553	11848080	TCONS_00000465	0	+	11845553	11848080	0	3	461,327,519,	0,1559,2008,
chr1	11857436	11859038	TCONS_00006326	0	-	11857436	11859038	0	2	235,825,	0,777,
chr1	11857436	11859038	TCONS_00006327	0	-	11857436	11859038	0	3	235,256,337,	0,777,1265,
chr1	11858213	11858572	TCONS_00000466	0	+	11858213	11858572	0	1	359,	0,
chr1	11859425	11859652	TCONS_00006328	0	-	11859425	11859652	0	1	227,	0,
chr1	11861757	11862138	TCONS_00000467	0	+	11861757	11862138	0	1	381,	0,
chr1	11908162	11908444	TCONS_00000468	0	+	11908162	11908444	0	1	282,	0,
chr1	11912437	11915153	TCONS_00006329	0	-	11912437	11915153	0	1	2716,	0,
chr1	11919590	11926164	TCONS_00006330	0	-	11919590	11926164	0	2	3899,960,	0,5614,
chr1	11919590	11926452	TCONS_00006331	0	-	11919590	11926452	0	3	742,854,1248,	0,3045,5614,
chr1	11934697	11975591	TCONS_00000469	0	+	11934697	11975591	0	19	158,92,134,164,113,64,98,102,132,122,105,126,142,114,66,105,147,126,939,	0,13278,15075,15659,17925,20132,22219,23144,23818,25948,28834,29477,29946,30782,31553,32289,35972,38174,39955,
chr1	11934735	11975591	TCONS_00000470	0	+	11934735	11975591	0	20	120,141,92,134,164,113,64,98,102,132,122,105,126,142,114,66,105,147,126,939,	0,9786,13240,15037,15621,17887,20094,22181,23106,23780,25910,28796,29439,29908,30744,31515,32251,35934,38136,39917,
chr1	11980209	12013515	TCONS_00000471	0	+	11980209	12013515	0	19	275,145,179,136,163,125,109,108,154,68,122,127,105,103,221,156,197,135,2020,	0,1760,8955,12345,15946,17087,18560,18778,21191,21559,21772,23782,24299,24615,25501,26328,26843,29382,31286,
chr1	11980219	12013515	TCONS_00000472	0	+	11980219	12013515	0	19	265,141,179,136,163,125,109,108,154,68,122,127,105,103,221,156,197,135,2020,	0,1754,8945,12335,15936,17077,18550,18768,21181,21549,21762,23772,24289,24605,25491,26318,26833,29372,31276,
chr1	11991839	12013515	TCONS_00000473	0	+	11991839	12013515	0	17	624,136,163,125,109,108,154,68,122,127,105,103,221,156,197,135,2020,	0,715,4316,5457,6930,7148,9561,9929,10142,12152,12669,12985,13871,14698,15213,17752,19656,
chr1	11993238	11993450	TCONS_00006332	0	-	11993238	11993450	0	1	212,	0,
chr1	12019219	12032052	TCONS_00000474	0	+	12019219	12032052	0	10	333,196,348,85,109,59,130,97,138,331,	0,2425,2875,3613,9813,10003,10545,10808,12046,12502,
chr1	12019489	12032052	TCONS_00000475	0	+	12019489	12032052	0	8	63,196,348,85,109,902,138,331,	0,2155,2605,3343,9543,9733,11776,12232,
chr1	12032367	12032572	TCONS_00000476	0	+	12032367	12032572	0	1	205,	0,
chr1	12097124	12104531	TCONS_00000477	0	+	12097124	12104531	0	2	93,153,	0,7254,
chr1	12142304	12144196	TCONS_00000478	0	+	12142304	12144196	0	1	1892,	0,
chr1	12188776	12209228	TCONS_00000479	0	+	12188776	12209228	0	9	119,129,150,94,236,78,35,205,2489,	0,2180,2997,3654,4086,5178,5807,13190,17963,
chr1	12188776	12209228	TCONS_00000480	0	+	12188776	12209228	0	9	119,129,150,94,236,78,35,205,2492,	0,2180,2997,3654,4086,5178,5807,13190,17960,
chr1	12192350	12193362	TCONS_00000481	0	+	12192350	12193362	0	2	174,500,	0,512,
chr1	12215497	12215735	TCONS_00000482	0	+	12215497	12215735	0	1	238,	0,
chr1	12228781	12229253	TCONS_00006333	0	-	12228781	12229253	0	1	472,	0,
chr1	12229421	12229764	TCONS_00006334	0	-	12229421	12229764	0	1	343,	0,
chr1	12234230	12244651	TCONS_00000483	0	+	12234230	12244651	0	4	133,78,191,115,	0,8282,10015,10306,
chr1	12249074	12512122	TCONS_00000484	0	+	12249074	12512122	0	65	265,105,171,101,169,102,202,180,131,76,171,131,133,2214,152,1032,91,127,181,183,223,211,172,113,213,266,134,156,211,75,207,90,141,123,75,103,153,136,48,151,211,248,192,127,143,131,176,124,236,109,164,109,180,114,150,150,97,149,135,168,133,196,132,241,3230,	0,4647,7258,7912,8860,11618,11873,12826,17806,18770,19631,21919,23928,26750,30424,33630,39148,41923,44449,50127,55431,59356,62379,62738,65040,68997,70422,72734,73461,74631,78573,80754,84151,86630,89156,92708,93824,96299,97530,99748,100089,104899,106824,107323,109384,113645,113997,119393,120392,124675,129353,130413,133901,136185,137110,151106,152533,154750,166012,167585,206923,211126,248425,257778…
chr1	12249074	12512122	TCONS_00000485	0	+	12249074	12512122	0	64	265,105,171,101,169,102,202,180,131,76,171,131,133,2214,152,1032,91,127,181,183,223,211,172,113,213,266,134,156,211,75,207,90,141,123,103,153,136,48,151,211,248,192,127,143,131,176,124,236,109,164,109,180,114,150,150,97,149,135,168,133,196,132,241,3230,	0,4647,7258,7912,8860,11618,11873,12826,17806,18770,19631,21919,23928,26750,30424,33630,39148,41923,44449,50127,55431,59356,62379,62738,65040,68997,70422,72734,73461,74631,78573,80754,84151,86630,92708,93824,96299,97530,99748,100089,104899,106824,107323,109384,113645,113997,119393,120392,124675,129353,130413,133901,136185,137110,151106,152533,154750,166012,167585,206923,211126,248425,257778,25981…
chr1	12260955	12262343	TCONS_00000486	0	+	12260955	12262343	0	2	194,443,	0,945,
chr1	12308428	12512122	TCONS_00000487	0	+	12308428	12512122	0	43	213,172,113,213,266,134,156,211,75,207,90,141,123,106,153,136,48,151,211,248,192,127,143,131,176,124,236,109,164,109,180,114,150,150,97,149,135,168,133,196,132,241,3230,	0,3025,3384,5686,9643,11068,13380,14107,15277,19219,21400,24797,27276,33351,34470,36945,38176,40394,40735,45545,47470,47969,50030,54291,54643,60039,61038,65321,69999,71059,74547,76831,77756,91752,93179,95396,106658,108231,147569,151772,189071,198424,200464,
chr1	12368310	12512122	TCONS_00000488	0	+	12368310	12512122	0	17	281,236,109,164,109,180,114,150,150,97,149,135,168,133,196,132,5270,	0,1156,5439,10117,11177,14665,16949,17874,31870,33297,35514,46776,48349,87687,91890,129189,138542,
chr1	12496525	12512122	TCONS_00000489	0	+	12496525	12512122	0	4	683,132,241,3230,	0,974,10327,12367,
chr1	12519806	12520337	TCONS_00000490	0	+	12519806	12520337	0	1	531,	0,
chr1	12520925	12521236	TCONS_00000491	0	+	12520925	12521236	0	1	311,	0,
chr1	12522331	12522663	TCONS_00000492	0	+	12522331	12522663	0	1	332,	0,
chr1	12522755	12523014	TCONS_00000493	0	+	12522755	12523014	0	1	259,	0,
chr1	12527489	12535960	TCONS_00000494	0	+	12527489	12535960	0	2	303,7911,	0,560,
chr1	12537123	12539153	TCONS_00000495	0	+	12537123	12539153	0	1	2030,	0,
chr1	12539288	12541222	TCONS_00000496	0	+	12539288	12541222	0	1	1934,	0,
chr1	12541288	12544185	TCONS_00000497	0	+	12541288	12544185	0	1	2897,	0,
chr1	12544310	12544933	TCONS_00000498	0	+	12544310	12544933	0	1	623,	0,
chr1	12551715	12552313	TCONS_00006335	0	-	12551715	12552313	0	1	598,	0,
chr1	12567906	12580876	TCONS_00006336	0	-	12567906	12580876	0	3	518,126,2159,	0,4821,10811,
chr1	12567906	12619521	TCONS_00006337	0	-	12567906	12619521	0	6	518,126,239,120,144,2962,	0,4821,10811,11386,12616,48653,
chr1	12567906	12619736	TCONS_00006338	0	-	12567906	12619736	0	6	518,126,239,120,144,2583,	0,4821,10811,11386,12616,49247,
chr1	12567906	12619958	TCONS_00006339	0	-	12567906	12619958	0	7	518,126,239,120,144,2373,161,	0,4821,10811,11386,12616,49247,51891,
chr1	12579302	12580637	TCONS_00000499	0	+	12579302	12580637	0	2	110,115,	0,1220,
chr1	12623140	12623363	TCONS_00000500	0	+	12623140	12623363	0	1	223,	0,
chr1	12664058	12664294	TCONS_00000501	0	+	12664058	12664294	0	1	236,	0,
chr1	12664853	12665191	TCONS_00000502	0	+	12664853	12665191	0	1	338,	0,
chr1	12665889	12667036	TCONS_00000503	0	+	12665889	12667036	0	1	1147,	0,
chr1	12746261	12755778	TCONS_00000504	0	+	12746261	12755778	0	2	280,79,	0,9438,
chr1	12760672	12761189	TCONS_00000505	0	+	12760672	12761189	0	1	517,	0,
chr1	12761764	12762014	TCONS_00000506	0	+	12761764	12762014	0	1	250,	0,
chr1	12892252	12892695	TCONS_00006340	0	-	12892252	12892695	0	1	443,	0,
chr1	13309176	13309550	TCONS_00000507	0	+	13309176	13309550	0	1	374,	0,
chr1	13474971	13513352	TCONS_00006341	0	-	13474971	13513352	0	2	1128,390,	0,37991,
chr1	13487666	13489831	TCONS_00000508	0	+	13487666	13489831	0	3	206,103,372,	0,1072,1793,
chr1	13487666	13493127	TCONS_00000509	0	+	13487666	13493127	0	3	206,103,343,	0,1072,5118,
chr1	13514456	13516317	TCONS_00000510	0	+	13514456	13516317	0	2	88,148,	0,1713,
chr1	13583762	13617960	TCONS_00000511	0	+	13583762	13617960	0	6	338,134,130,39,106,2056,	0,23410,26624,29924,30537,32142,
chr1	13583762	13617960	TCONS_00000512	0	+	13583762	13617960	0	6	338,134,130,39,112,2056,	0,23410,26624,29924,30537,32142,
chr1	13609482	13617960	TCONS_00000513	0	+	13609482	13617960	0	5	181,130,39,112,2056,	0,904,4204,4817,6422,
chr1	13697248	13698663	TCONS_00006342	0	-	13697248	13698663	0	1	1415,	0,
chr1	13730982	13788081	TCONS_00000514	0	+	13730982	13788081	0	7	135,104,153,127,111,4414,1567,	0,1796,11022,18378,42095,47435,55532,
chr1	13730982	13825090	TCONS_00000515	0	+	13730982	13825090	0	8	135,104,153,127,111,4414,144,1932,	0,1796,11022,18378,42095,47435,85444,92176,
chr1	13749237	13825090	TCONS_00000516	0	+	13749237	13825090	0	4	250,111,144,1932,	0,23840,67189,73921,
chr1	13768693	13825090	TCONS_00000517	0	+	13768693	13825090	0	5	480,111,4414,144,1932,	0,4384,9724,47733,54465,
chr1	13893268	13893741	TCONS_00000518	0	+	13893268	13893741	0	1	473,	0,
chr1	14175131	14180590	TCONS_00000519	0	+	14175131	14180590	0	2	307,156,	0,5303,
chr1	14532047	14532296	TCONS_00000520	0	+	14532047	14532296	0	1	249,	0,
chr1	14596644	14598486	TCONS_00006343	0	-	14596644	14598486	0	1	1842,	0,
chr1	14598664	14599063	TCONS_00006344	0	-	14598664	14599063	0	1	399,	0,
chr1	14598735	14599122	TCONS_00000521	0	+	14598735	14599122	0	1	387,	0,
chr1	14610546	14610817	TCONS_00000522	0	+	14610546	14610817	0	1	271,	0,
chr1	14614575	14614852	TCONS_00000523	0	+	14614575	14614852	0	1	277,	0,
chr1	14616115	14616506	TCONS_00000524	0	+	14616115	14616506	0	1	391,	0,
chr1	14616807	14617719	TCONS_00000525	0	+	14616807	14617719	0	1	912,	0,
chr1	14622727	14623802	TCONS_00000526	0	+	14622727	14623802	0	1	1075,	0,
chr1	14633222	14633854	TCONS_00000527	0	+	14633222	14633854	0	1	632,	0,
chr1	14634202	14634582	TCONS_00000528	0	+	14634202	14634582	0	1	380,	0,
chr1	14634679	14634942	TCONS_00000529	0	+	14634679	14634942	0	1	263,	0,
chr1	14637636	14639359	TCONS_00000530	0	+	14637636	14639359	0	1	1723,	0,
chr1	14639413	14641222	TCONS_00000531	0	+	14639413	14641222	0	1	1809,	0,
chr1	14641379	14642229	TCONS_00000532	0	+	14641379	14642229	0	1	850,	0,
chr1	14642752	14643121	TCONS_00000533	0	+	14642752	14643121	0	1	369,	0,
chr1	14643182	14643528	TCONS_00000534	0	+	14643182	14643528	0	1	346,	0,
chr1	14643596	14644000	TCONS_00000535	0	+	14643596	14644000	0	1	404,	0,
chr1	14653874	14654123	TCONS_00000536	0	+	14653874	14654123	0	1	249,	0,
chr1	14655579	14655910	TCONS_00000537	0	+	14655579	14655910	0	1	331,	0,
chr1	14656080	14657077	TCONS_00000538	0	+	14656080	14657077	0	1	997,	0,
chr1	14665661	14666734	TCONS_00000539	0	+	14665661	14666734	0	1	1073,	0,
chr1	14680754	14681568	TCONS_00000540	0	+	14680754	14681568	0	1	814,	0,
chr1	14681884	14682305	TCONS_00000541	0	+	14681884	14682305	0	1	421,	0,
chr1	14682446	14683687	TCONS_00000542	0	+	14682446	14683687	0	1	1241,	0,
chr1	14684304	14684605	TCONS_00000543	0	+	14684304	14684605	0	1	301,	0,
chr1	14684677	14684973	TCONS_00000544	0	+	14684677	14684973	0	1	296,	0,
chr1	14687235	14687917	TCONS_00000545	0	+	14687235	14687917	0	1	682,	0,
chr1	14694821	14698283	TCONS_00000546	0	+	14694821	14698283	0	1	3462,	0,
chr1	14699909	14700381	TCONS_00000547	0	+	14699909	14700381	0	1	472,	0,
chr1	14701288	14701598	TCONS_00000548	0	+	14701288	14701598	0	1	310,	0,
chr1	14712345	14714534	TCONS_00000549	0	+	14712345	14714534	0	1	2189,	0,
chr1	14718848	14719188	TCONS_00000550	0	+	14718848	14719188	0	1	340,	0,
chr1	14721112	14721422	TCONS_00000551	0	+	14721112	14721422	0	1	310,	0,
chr1	14735409	14735838	TCONS_00000552	0	+	14735409	14735838	0	1	429,	0,
chr1	14743777	14744233	TCONS_00000553	0	+	14743777	14744233	0	1	456,	0,
chr1	14744290	14745971	TCONS_00000554	0	+	14744290	14745971	0	1	1681,	0,
chr1	14757624	14757859	TCONS_00000555	0	+	14757624	14757859	0	1	235,	0,
chr1	14769732	14771194	TCONS_00000556	0	+	14769732	14771194	0	1	1462,	0,
chr1	14771868	14772247	TCONS_00000557	0	+	14771868	14772247	0	1	379,	0,
chr1	14774540	14774781	TCONS_00000558	0	+	14774540	14774781	0	1	241,	0,
chr1	14779050	14779455	TCONS_00000559	0	+	14779050	14779455	0	1	405,	0,
chr1	14781255	14783323	TCONS_00000560	0	+	14781255	14783323	0	1	2068,	0,
chr1	14784585	14784904	TCONS_00000561	0	+	14784585	14784904	0	1	319,	0,
chr1	14788128	14789979	TCONS_00000562	0	+	14788128	14789979	0	1	1851,	0,
chr1	14796215	14796475	TCONS_00000563	0	+	14796215	14796475	0	1	260,	0,
chr1	14796573	14797050	TCONS_00000564	0	+	14796573	14797050	0	1	477,	0,
chr1	14797227	14798489	TCONS_00000565	0	+	14797227	14798489	0	1	1262,	0,
chr1	14798976	14799257	TCONS_00000566	0	+	14798976	14799257	0	1	281,	0,
chr1	14799385	14800869	TCONS_00000567	0	+	14799385	14800869	0	1	1484,	0,
chr1	14816225	14816722	TCONS_00006345	0	-	14816225	14816722	0	1	497,	0,
chr1	14816799	14818778	TCONS_00006346	0	-	14816799	14818778	0	1	1979,	0,
chr1	14825785	14826066	TCONS_00006347	0	-	14825785	14826066	0	1	281,	0,
chr1	14829232	14829510	TCONS_00000568	0	+	14829232	14829510	0	1	278,	0,
chr1	14831258	14833049	TCONS_00000569	0	+	14831258	14833049	0	1	1791,	0,
chr1	14841005	14841621	TCONS_00000570	0	+	14841005	14841621	0	1	616,	0,
chr1	14841677	14842214	TCONS_00000571	0	+	14841677	14842214	0	1	537,	0,
chr1	14843724	14843974	TCONS_00000572	0	+	14843724	14843974	0	1	250,	0,
chr1	14844054	14844291	TCONS_00000573	0	+	14844054	14844291	0	1	237,	0,
chr1	14867309	14879670	TCONS_00000574	0	+	14867309	14879670	0	2	178,1767,	0,10594,
chr1	14873060	14875431	TCONS_00000575	0	+	14873060	14875431	0	1	2371,	0,
chr1	14875507	14876097	TCONS_00000576	0	+	14875507	14876097	0	1	590,	0,
chr1	14879852	14880291	TCONS_00000577	0	+	14879852	14880291	0	1	439,	0,
chr1	14881188	14881576	TCONS_00000578	0	+	14881188	14881576	0	1	388,	0,
chr1	14882113	14884182	TCONS_00000579	0	+	14882113	14884182	0	1	2069,	0,
chr1	14884235	14884445	TCONS_00000580	0	+	14884235	14884445	0	1	210,	0,
chr1	14884679	14885129	TCONS_00000581	0	+	14884679	14885129	0	1	450,	0,
chr1	14891125	14891761	TCONS_00000582	0	+	14891125	14891761	0	1	636,	0,
chr1	14895597	14896007	TCONS_00000583	0	+	14895597	14896007	0	1	410,	0,
chr1	14924496	15068157	TCONS_00000584	0	+	14924496	15068157	0	8	76,192,137,171,190,131,51,2528,	0,36187,110252,119492,131594,135675,139075,141133,
chr1	15088219	15089257	TCONS_00006348	0	-	15088219	15089257	0	1	1038,	0,
chr1	15089613	15090519	TCONS_00006349	0	-	15089613	15090519	0	1	906,	0,
chr1	15094812	15095027	TCONS_00000585	0	+	15094812	15095027	0	1	215,	0,
chr1	15095646	15095946	TCONS_00000586	0	+	15095646	15095946	0	1	300,	0,
chr1	15096022	15118048	TCONS_00000587	0	+	15096022	15118048	0	5	5752,102,167,115,3578,	0,7336,8000,16404,18448,
chr1	15111435	15118238	TCONS_00006350	0	-	15111435	15118238	0	1	6803,	0,
chr1	15111435	15124377	TCONS_00006351	0	-	15111435	15124377	0	3	6372,2733,150,	0,6891,12792,
chr1	15124004	15124375	TCONS_00006352	0	-	15124004	15124375	0	1	371,	0,
chr1	15135457	15136010	TCONS_00006353	0	-	15135457	15136010	0	1	553,	0,
chr1	15136105	15137200	TCONS_00006354	0	-	15136105	15137200	0	1	1095,	0,
chr1	15137316	15138779	TCONS_00006355	0	-	15137316	15138779	0	1	1463,	0,
chr1	15137316	15153302	TCONS_00006356	0	-	15137316	15153302	0	2	1015,1012,	0,14974,
chr1	15152427	15220531	TCONS_00000588	0	+	15152427	15220531	0	4	357,73,537,1206,	0,58062,62467,66898,
chr1	15152948	15153233	TCONS_00000589	0	+	15152948	15153233	0	1	285,	0,
chr1	15153721	15220531	TCONS_00000590	0	+	15153721	15220531	0	4	233,73,537,1206,	0,56768,61173,65604,
chr1	15174873	15175114	TCONS_00000591	0	+	15174873	15175114	0	1	241,	0,
chr1	15210511	15220531	TCONS_00000592	0	+	15210511	15220531	0	3	51,349,1206,	0,4383,8814,
chr1	15214325	15220531	TCONS_00000593	0	+	15214325	15220531	0	2	918,1206,	0,5000,
chr1	15287367	15288017	TCONS_00006357	0	-	15287367	15288017	0	1	650,	0,
chr1	15322891	15324166	TCONS_00006358	0	-	15322891	15324166	0	1	1275,	0,
chr1	15324843	15325185	TCONS_00006359	0	-	15324843	15325185	0	1	342,	0,
chr1	15327039	15327254	TCONS_00006360	0	-	15327039	15327254	0	1	215,	0,
chr1	15328412	15329688	TCONS_00006361	0	-	15328412	15329688	0	1	1276,	0,
chr1	15329438	15330007	TCONS_00000594	0	+	15329438	15330007	0	1	569,	0,
chr1	15338216	15338459	TCONS_00006362	0	-	15338216	15338459	0	1	243,	0,
chr1	15347618	15348096	TCONS_00000595	0	+	15347618	15348096	0	1	478,	0,
chr1	15379122	15380776	TCONS_00006363	0	-	15379122	15380776	0	1	1654,	0,
chr1	15382033	15397375	TCONS_00000596	0	+	15382033	15397375	0	2	160,79,	0,15263,
chr1	15402978	15403579	TCONS_00006364	0	-	15402978	15403579	0	1	601,	0,
chr1	15409908	15430339	TCONS_00000597	0	+	15409908	15430339	0	4	371,148,135,1747,	0,15962,17241,18684,
chr1	15454449	15454908	TCONS_00006365	0	-	15454449	15454908	0	1	459,	0,
chr1	15473928	15475467	TCONS_00006366	0	-	15473928	15475467	0	1	1539,	0,
chr1	15475834	15476111	TCONS_00006367	0	-	15475834	15476111	0	1	277,	0,
chr1	15480384	15480816	TCONS_00006368	0	-	15480384	15480816	0	1	432,	0,
chr1	15480967	15482493	TCONS_00006369	0	-	15480967	15482493	0	1	1526,	0,
chr1	15489722	15524263	TCONS_00006370	0	-	15489722	15524263	0	9	3313,110,180,148,90,177,35,286,195,	0,4169,5550,14888,16267,17176,18150,28387,34346,
chr1	15526160	15526369	TCONS_00006371	0	-	15526160	15526369	0	1	209,	0,
chr1	15526843	15571738	TCONS_00000598	0	+	15526843	15571738	0	15	115,185,67,340,185,105,159,131,184,183,77,81,99,171,3961,	0,2244,7393,9631,17555,19923,21426,32682,35298,37085,37439,39075,39238,40255,40934,
chr1	15526843	15571738	TCONS_00000599	0	+	15526843	15571738	0	14	115,67,340,185,105,159,131,184,183,77,81,99,171,3961,	0,7393,9631,17555,19923,21426,32682,35298,37085,37439,39075,39238,40255,40934,
chr1	15547658	15585060	TCONS_00006372	0	-	15547658	15585060	0	8	32,1116,85,180,196,49,203,365,	0,24950,27098,30026,31200,32435,35534,37037,
chr1	15565610	15585060	TCONS_00006373	0	-	15565610	15585060	0	7	8114,85,180,196,49,203,365,	0,9146,12074,13248,14483,17582,19085,
chr1	15593374	15593582	TCONS_00000600	0	+	15593374	15593582	0	1	208,	0,
chr1	15601767	15602783	TCONS_00006374	0	-	15601767	15602783	0	1	1016,	0,
chr1	15603035	15603333	TCONS_00006375	0	-	15603035	15603333	0	1	298,	0,
chr1	15603729	15605506	TCONS_00000601	0	+	15603729	15605506	0	1	1777,	0,
chr1	15617522	15643853	TCONS_00000602	0	+	15617522	15643853	0	6	286,130,237,127,128,332,	0,9146,12802,15916,20784,25999,
chr1	15617522	15669044	TCONS_00000603	0	+	15617522	15669044	0	10	286,130,237,127,128,129,104,190,63,9208,	0,9146,12802,15916,20784,25999,32197,34183,39094,42314,
chr1	15649761	15669044	TCONS_00000604	0	+	15649761	15669044	0	3	62,190,9208,	0,1944,10075,
chr1	15681502	15735227	TCONS_00000605	0	+	15681502	15735227	0	20	197,107,110,100,88,187,60,229,819,70,91,65,89,133,191,66,99,180,117,1431,	0,34734,35204,36390,37035,38231,39826,43814,45511,46576,46764,47166,47599,48294,49029,49689,50447,50847,51109,52294,
chr1	15684534	15735227	TCONS_00000606	0	+	15684534	15735227	0	19	84,107,110,100,88,187,229,819,70,91,65,89,133,191,66,160,180,117,1431,	0,31702,32172,33358,34003,35199,40782,42479,43544,43732,44134,44567,45262,45997,46657,47354,47815,48077,49262,
chr1	15684534	15735227	TCONS_00000607	0	+	15684534	15735227	0	20	84,107,110,100,88,187,60,229,819,70,91,65,89,133,191,66,160,180,117,1431,	0,31702,32172,33358,34003,35199,36794,40782,42479,43544,43732,44134,44567,45262,45997,46657,47354,47815,48077,49262,
chr1	15735315	15741392	TCONS_00000608	0	+	15735315	15741392	0	5	1548,66,153,135,2169,	0,2613,2777,3278,3908,
chr1	15737447	15741392	TCONS_00000609	0	+	15737447	15741392	0	3	547,636,2169,	0,645,1776,
chr1	15742486	15747982	TCONS_00000610	0	+	15742486	15747982	0	6	161,73,175,421,188,437,	0,348,533,1673,4380,5059,
chr1	15744072	15747982	TCONS_00000611	0	+	15744072	15747982	0	2	508,1116,	0,2794,
chr1	15756613	15786592	TCONS_00000612	0	+	15756613	15786592	0	10	119,182,190,270,188,103,170,179,118,2045,	0,1560,7882,8350,10762,11914,13795,18004,20556,27934,
chr1	15757990	15786592	TCONS_00000613	0	+	15757990	15786592	0	10	53,182,190,270,188,103,170,179,118,2045,	0,183,6505,6973,9385,10537,12418,16627,19179,26557,
chr1	15758799	15786592	TCONS_00000614	0	+	15758799	15786592	0	9	49,190,270,188,103,170,179,118,2045,	0,5696,6164,8576,9728,11609,15818,18370,25748,
chr1	15774615	15786592	TCONS_00000615	0	+	15774615	15786592	0	2	2672,2045,	0,9932,
chr1	15788912	15790319	TCONS_00006376	0	-	15788912	15790319	0	1	1407,	0,
chr1	15792733	15800185	TCONS_00006377	0	-	15792733	15800185	0	3	322,68,81,	0,4142,7371,
chr1	15807168	15901586	TCONS_00006378	0	-	15807168	15901586	0	2	495,14,	0,94404,
chr1	15808359	15808656	TCONS_00006379	0	-	15808359	15808656	0	1	297,	0,
chr1	15809480	15810511	TCONS_00006380	0	-	15809480	15810511	0	1	1031,	0,
chr1	15819558	15819793	TCONS_00006381	0	-	15819558	15819793	0	1	235,	0,
chr1	15825819	15826069	TCONS_00006382	0	-	15825819	15826069	0	1	250,	0,
chr1	15826818	15827168	TCONS_00006383	0	-	15826818	15827168	0	1	350,	0,
chr1	15828309	15828526	TCONS_00006384	0	-	15828309	15828526	0	1	217,	0,
chr1	15831726	15836015	TCONS_00006385	0	-	15831726	15836015	0	1	4289,	0,
chr1	15846501	15846837	TCONS_00006386	0	-	15846501	15846837	0	1	336,	0,
chr1	15847852	15940458	TCONS_00000616	0	+	15847852	15940458	0	15	298,1580,477,161,201,152,126,114,114,101,8176,483,195,159,1163,	0,24963,28349,61468,63248,68275,71073,71551,73017,74396,80238,89310,89959,90865,91443,
chr1	15847852	15940458	TCONS_00000617	0	+	15847852	15940458	0	15	298,321,477,161,201,152,126,114,114,101,8176,483,195,159,1163,	0,24963,28349,61468,63248,68275,71073,71551,73017,74396,80238,89310,89959,90865,91443,
chr1	15848011	15940458	TCONS_00000618	0	+	15848011	15940458	0	14	139,321,477,161,201,152,126,114,114,101,8176,483,1065,1163,	0,24804,28190,61309,63089,68116,70914,71392,72858,74237,80079,89151,89800,91284,
chr1	15879127	15879670	TCONS_00000619	0	+	15879127	15879670	0	1	543,	0,
chr1	15880697	15880933	TCONS_00000620	0	+	15880697	15880933	0	1	236,	0,
chr1	15890106	15890314	TCONS_00000621	0	+	15890106	15890314	0	1	208,	0,
chr1	15920810	15940458	TCONS_00000622	0	+	15920810	15940458	0	4	173,101,9555,2647,	0,1438,7280,17001,
chr1	15940148	15976083	TCONS_00006387	0	-	15940148	15976083	0	13	2104,90,210,456,117,793,143,266,580,189,207,87,101,	0,2182,2380,2915,3450,3659,4548,4788,5566,6786,8142,32890,35834,
chr1	15940148	15976106	TCONS_00006388	0	-	15940148	15976106	0	14	2104,90,210,456,297,301,143,266,126,141,189,207,87,124,	0,2182,2380,2915,3450,4151,4548,4788,5566,6005,6786,8142,32890,35834,
chr1	15940148	15976110	TCONS_00006389	0	-	15940148	15976110	0	16	2104,90,210,131,121,117,88,301,143,266,126,141,189,207,87,128,	0,2182,2380,2915,3250,3450,3659,4151,4548,4788,5566,6005,6786,8142,32890,35834,
chr1	15940148	15976110	TCONS_00006390	0	-	15940148	15976110	0	15	2104,90,210,131,121,117,793,143,266,126,141,189,203,87,128,	0,2182,2380,2915,3250,3450,3659,4548,4788,5566,6005,6786,8146,32890,35834,
chr1	16004259	16007180	TCONS_00000623	0	+	16004259	16007180	0	2	126,1262,	0,1659,
chr1	16007707	16008246	TCONS_00000624	0	+	16007707	16008246	0	1	539,	0,
chr1	16008704	16011085	TCONS_00000625	0	+	16008704	16011085	0	1	2381,	0,
chr1	16012123	16012338	TCONS_00006391	0	-	16012123	16012338	0	1	215,	0,
chr1	16013096	16034128	TCONS_00000626	0	+	16013096	16034128	0	22	191,5490,589,73,107,129,129,140,78,79,126,85,102,85,174,70,710,134,89,81,87,518,	0,2508,8200,8894,9516,10703,11666,13011,13439,13600,14213,14724,14921,15664,16029,16634,16868,18613,19106,19349,20073,20514,
chr1	16013096	16034128	TCONS_00000627	0	+	16013096	16034128	0	22	191,5490,767,107,129,129,140,78,79,126,85,102,85,174,70,111,214,134,89,81,87,518,	0,2508,8200,9516,10703,11666,13011,13439,13600,14213,14724,14921,15664,16029,16634,16868,17364,18613,19106,19349,20073,20514,
chr1	16013096	16034128	TCONS_00000628	0	+	16013096	16034128	0	23	191,5490,217,73,107,129,129,140,78,79,126,85,102,85,174,70,111,214,134,89,84,87,518,	0,2508,8200,8894,9516,10703,11666,13011,13439,13600,14213,14724,14921,15664,16029,16634,16868,17364,18613,19106,19346,20073,20514,
chr1	16013931	16019801	TCONS_00006392	0	-	16013931	16019801	0	3	1828,149,2037,	0,3142,3833,
chr1	16013931	16019801	TCONS_00006393	0	-	16013931	16019801	0	2	1828,2728,	0,3142,
chr1	16013931	16019801	TCONS_00006394	0	-	16013931	16019801	0	3	1828,134,2037,	0,3142,3833,
chr1	16014945	16015726	TCONS_00000629	0	+	16014945	16015726	0	1	781,	0,
chr1	16019929	16021734	TCONS_00006395	0	-	16019929	16021734	0	1	1805,	0,
chr1	16022238	16034128	TCONS_00000630	0	+	16022238	16034128	0	14	481,129,506,79,126,85,828,174,70,1879,89,84,87,518,	0,1561,3869,4458,5071,5582,5779,6887,7492,7726,9964,10204,10931,11372,
chr1	16022238	16034128	TCONS_00000631	0	+	16022238	16034128	0	15	481,129,1755,79,126,85,102,126,174,70,710,859,89,84,1318,	0,1561,2620,4458,5071,5582,5779,6481,6887,7492,7726,8746,9964,10204,10572,
chr1	16034511	16073577	TCONS_00006396	0	-	16034511	16073577	0	7	947,111,182,94,36,116,157,	0,1724,2100,27587,27987,29009,38909,
chr1	16043701	16057371	TCONS_00000632	0	+	16043701	16057371	0	20	179,107,129,129,140,78,79,126,85,102,85,174,70,111,214,134,89,81,87,503,	0,784,1856,2833,4203,4641,4802,5418,5916,6113,6814,7173,7776,8008,8496,9937,11733,11976,12720,13167,
chr1	16048859	16057371	TCONS_00000633	0	+	16048859	16057371	0	13	386,85,102,85,174,70,111,214,134,89,81,87,503,	0,758,955,1656,2015,2618,2850,3338,4779,6575,6818,7562,8009,
chr1	16051677	16057371	TCONS_00000634	0	+	16051677	16057371	0	7	143,214,134,89,84,87,503,	0,520,1961,3757,3997,4744,5191,
chr1	16054339	16057371	TCONS_00000635	0	+	16054339	16057371	0	4	1184,81,87,503,	0,1338,2082,2529,
chr1	16057760	16065914	TCONS_00006397	0	-	16057760	16065914	0	7	957,111,183,94,36,116,220,	0,1733,2108,4338,4738,5760,7934,
chr1	16057760	16073577	TCONS_00006398	0	-	16057760	16073577	0	7	957,111,183,94,36,116,157,	0,1733,2108,4338,4738,5760,15660,
chr1	16124336	16136213	TCONS_00006399	0	-	16124336	16136213	0	11	984,156,194,150,210,62,189,126,56,100,1178,	0,5097,5889,7384,7727,8041,8843,9144,9523,10131,10699,
chr1	16124336	16156043	TCONS_00006400	0	-	16124336	16156043	0	17	984,156,194,150,210,62,189,126,56,100,154,116,333,156,670,68,196,	0,5097,5889,7384,7727,8041,8843,9144,9523,10131,10699,11318,13516,13938,24041,26559,31511,
chr1	16163728	16164034	TCONS_00000636	0	+	16163728	16164034	0	1	306,	0,
chr1	16197872	16206351	TCONS_00006401	0	-	16197872	16206351	0	10	872,105,80,159,161,90,75,130,153,172,	0,1277,3909,4543,6886,7214,7478,7665,8058,8307,
chr1	16197872	16206351	TCONS_00006402	0	-	16197872	16206351	0	9	872,105,80,159,161,90,75,546,172,	0,1277,3909,4543,6886,7214,7478,7665,8307,
chr1	16199873	16206351	TCONS_00006403	0	-	16199873	16206351	0	7	1988,159,161,90,75,546,172,	0,2542,4885,5213,5477,5664,6306,
chr1	16206959	16212614	TCONS_00006404	0	-	16206959	16212614	0	6	251,77,103,282,441,113,	0,562,715,984,1683,5542,
chr1	16214470	16214694	TCONS_00006405	0	-	16214470	16214694	0	1	224,	0,
chr1	16215465	16217382	TCONS_00006406	0	-	16215465	16217382	0	1	1917,	0,
chr1	16215465	16217383	TCONS_00006407	0	-	16215465	16217383	0	2	1144,257,	0,1661,
chr1	16218058	16218519	TCONS_00006408	0	-	16218058	16218519	0	1	461,	0,
chr1	16221187	16226981	TCONS_00006409	0	-	16221187	16226981	0	1	5794,	0,
chr1	16228674	16237096	TCONS_00006410	0	-	16228674	16237096	0	4	3623,137,153,466,	0,3835,4937,7956,
chr1	16228674	16237121	TCONS_00006411	0	-	16228674	16237121	0	4	3621,150,153,491,	0,3822,4937,7956,
chr1	16228674	16237121	TCONS_00006412	0	-	16228674	16237121	0	5	3623,137,125,153,491,	0,3835,4218,4937,7956,
chr1	16241065	16241894	TCONS_00006413	0	-	16241065	16241894	0	1	829,	0,
chr1	16242053	16242412	TCONS_00006414	0	-	16242053	16242412	0	1	359,	0,
chr1	16245918	16316865	TCONS_00006415	0	-	16245918	16316865	0	10	5867,117,57,97,111,154,135,117,267,429,	0,6369,7177,7716,9792,10687,48864,59884,69250,70518,
chr1	16245918	16352445	TCONS_00006416	0	-	16245918	16352445	0	10	5867,117,57,97,111,154,135,117,267,191,	0,6369,7177,7716,9792,10687,48864,59884,69250,106336,
chr1	16245918	16352445	TCONS_00006417	0	-	16245918	16352445	0	11	5867,117,57,97,111,154,135,117,267,135,191,	0,6369,7177,7716,9792,10687,48864,59884,69250,70518,106336,
chr1	16367177	16398147	TCONS_00000637	0	+	16367177	16398147	0	3	131,252,3110,	0,26053,27860,
chr1	16367177	16398147	TCONS_00000638	0	+	16367177	16398147	0	4	131,50,255,3110,	0,24197,26050,27860,
chr1	16367177	16398147	TCONS_00000639	0	+	16367177	16398147	0	4	131,50,252,3110,	0,24197,26053,27860,
chr1	16367177	16398147	TCONS_00000640	0	+	16367177	16398147	0	3	131,255,3110,	0,26050,27860,
chr1	16440700	16460090	TCONS_00000641	0	+	16440700	16460090	0	8	153,101,105,82,109,178,76,1249,	0,2931,7169,7359,8392,11137,15117,18141,
chr1	16440734	16441619	TCONS_00000642	0	+	16440734	16441619	0	2	119,454,	0,431,
chr1	16449412	16460090	TCONS_00000643	0	+	16449412	16460090	0	4	829,178,76,1249,	0,2425,6405,9429,
chr1	16452186	16457012	TCONS_00006418	0	-	16452186	16457012	0	1	4826,	0,
chr1	16457137	16460845	TCONS_00006419	0	-	16457137	16460845	0	1	3708,	0,
chr1	16460910	16496089	TCONS_00006420	0	-	16460910	16496089	0	12	15152,106,145,183,200,232,84,97,236,166,62,5080,	0,15488,16019,17344,22376,23322,23912,24658,25515,29707,29954,30099,
chr1	16460910	16644697	TCONS_00006421	0	-	16460910	16644697	0	13	15152,106,145,183,200,232,84,97,113,105,142,118,52,	0,15488,16019,17344,22376,23322,23912,24658,25515,172331,174116,182117,183735,
chr1	16478744	16479019	TCONS_00006422	0	-	16478744	16479019	0	1	275,	0,
chr1	16489586	16492199	TCONS_00006423	0	-	16489586	16492199	0	3	205,166,1335,	0,1031,1278,
chr1	16496146	16496421	TCONS_00006424	0	-	16496146	16496421	0	1	275,	0,
chr1	16496536	16497176	TCONS_00006425	0	-	16496536	16497176	0	1	640,	0,
chr1	16497259	16498630	TCONS_00006426	0	-	16497259	16498630	0	1	1371,	0,
chr1	16562431	16613546	TCONS_00006427	0	-	16562431	16613546	0	23	1755,112,173,52,173,52,164,52,206,1325,103,210,212,73,215,103,210,160,122,70,83,272,209,	0,2375,3201,3976,4747,5547,6641,10710,12055,12725,14885,16761,18313,25293,26417,27467,29415,29727,31014,32160,32499,46076,50906,
chr1	16562431	16613546	TCONS_00006428	0	-	16562431	16613546	0	24	1755,112,173,52,173,52,164,52,206,73,215,103,210,212,73,215,103,210,160,122,70,83,272,209,	0,2375,3201,3976,4747,5547,6641,10710,12055,12725,13835,14885,23057,24618,25293,26417,27467,29415,29727,31014,32160,32499,46076,50906,
chr1	16562431	16613554	TCONS_00006429	0	-	16562431	16613554	0	29	1755,112,173,52,173,52,164,52,206,73,215,103,210,212,73,215,103,210,212,73,215,103,210,160,122,70,83,272,217,	0,2375,3201,3976,4747,5547,6641,10710,12055,12725,13835,14885,16761,18313,18988,20112,21162,23057,24618,25293,26417,27467,29415,29727,31014,32160,32499,46076,50906,
chr1	16562431	16613554	TCONS_00006430	0	-	16562431	16613554	0	24	1755,112,173,52,173,52,164,52,206,73,215,103,210,212,73,215,103,210,160,122,70,83,272,217,	0,2375,3201,3976,4747,5547,6641,10710,12055,12725,13835,21162,23057,24618,25293,26417,27467,29415,29727,31014,32160,32499,46076,50906,
chr1	16562431	16613577	TCONS_00006431	0	-	16562431	16613577	0	19	1755,112,173,52,173,52,164,52,206,73,215,103,210,160,308,70,83,272,240,	0,2375,3201,3976,4747,5547,6641,10710,12055,12725,13835,27467,29415,29727,31014,32160,32499,46076,50906,
chr1	16578986	16613554	TCONS_00006432	0	-	16578986	16613554	0	10	416,212,73,215,103,210,2503,83,272,217,	0,8063,8738,9862,10912,12860,13172,15944,29521,34351,
chr1	16578986	16613554	TCONS_00006433	0	-	16578986	16613554	0	12	416,212,73,215,103,210,160,122,70,83,272,217,	0,1758,2433,3557,10912,12860,13172,14459,15605,15944,29521,34351,
chr1	16578986	16613577	TCONS_00006434	0	-	16578986	16613577	0	12	416,212,73,215,103,210,160,308,70,83,272,240,	0,1758,8738,9862,10912,12860,13172,14459,15605,15944,29521,34351,
chr1	16578986	16613577	TCONS_00006435	0	-	16578986	16613577	0	12	416,212,73,215,103,210,160,308,70,83,272,240,	0,1758,2433,9862,10912,12860,13172,14459,15605,15944,29521,34351,
chr1	16599374	16613554	TCONS_00006436	0	-	16599374	16613554	0	3	3950,272,217,	0,9133,13963,
chr1	16603798	16613577	TCONS_00006437	0	-	16603798	16613577	0	3	3893,272,240,	0,4709,9539,
chr1	16615784	16616511	TCONS_00006438	0	-	16615784	16616511	0	1	727,	0,
chr1	16617671	16618084	TCONS_00006439	0	-	16617671	16618084	0	1	413,	0,
chr1	16618170	16626832	TCONS_00006440	0	-	16618170	16626832	0	4	933,401,231,480,	0,1674,7604,8182,
chr1	16618170	16627327	TCONS_00006441	0	-	16618170	16627327	0	3	933,231,975,	0,7604,8182,
chr1	16618170	16629202	TCONS_00006442	0	-	16618170	16629202	0	6	933,180,231,147,145,735,	0,1674,7604,8182,8974,10297,
chr1	16618170	16629374	TCONS_00006443	0	-	16618170	16629374	0	5	1868,231,147,145,907,	0,7604,8182,8974,10297,
chr1	16618170	16631319	TCONS_00006444	0	-	16618170	16631319	0	7	933,401,231,147,145,183,430,	0,1674,7604,8182,8974,10297,12719,
chr1	16618170	16644234	TCONS_00006445	0	-	16618170	16644234	0	13	933,180,231,147,145,183,220,84,97,252,142,84,1207,	0,1674,7604,8182,8974,10297,12719,13359,14104,14924,16856,24596,24857,
chr1	16618170	16644234	TCONS_00006446	0	-	16618170	16644234	0	11	933,231,147,145,183,220,84,97,252,142,1207,	0,7604,8182,8974,10297,12719,13359,14104,14924,16856,24857,
chr1	16618170	16644636	TCONS_00006447	0	-	16618170	16644636	0	11	933,180,231,147,145,183,724,97,252,84,1609,	0,1674,7604,8182,8974,10297,12719,14104,14924,24596,24857,
chr1	16618170	16644636	TCONS_00006448	0	-	16618170	16644636	0	13	933,180,231,147,145,183,220,84,97,163,252,142,1609,	0,1674,7604,8182,8974,10297,12719,13359,14104,14436,14924,16856,24857,
chr1	16618170	16644636	TCONS_00006449	0	-	16618170	16644636	0	13	933,180,231,147,145,183,220,84,97,252,142,118,126,	0,1674,7604,8182,8974,10297,12719,13359,14104,14924,16856,24857,26340,
chr1	16618170	16644636	TCONS_00006450	0	-	16618170	16644636	0	14	933,180,231,147,145,183,220,84,97,252,142,84,118,126,	0,1674,7604,8182,8974,10297,12719,13359,14104,14924,16856,24596,24857,26340,
chr1	16618170	16645492	TCONS_00006451	0	-	16618170	16645492	0	12	933,231,147,145,183,220,84,97,740,142,118,847,	0,7604,8182,8974,10297,12719,13359,14104,14436,16856,24857,26475,
chr1	16618170	16645492	TCONS_00006452	0	-	16618170	16645492	0	11	1854,231,147,145,183,724,97,252,142,118,847,	0,7604,8182,8974,10297,12719,14104,14924,16856,24857,26475,
chr1	16618170	16645492	TCONS_00006453	0	-	16618170	16645492	0	13	933,231,147,145,183,220,84,97,252,142,84,118,39,	0,7604,8182,8974,10297,12719,13359,14104,14924,16856,24596,24857,27283,
chr1	16618170	16645492	TCONS_00006454	0	-	16618170	16645492	0	13	2075,231,147,145,183,220,84,97,740,142,84,118,847,	0,7604,8182,8974,10297,12719,13359,14104,14436,16856,24596,24857,26475,
chr1	16618170	16645492	TCONS_00006455	0	-	16618170	16645492	0	13	933,180,231,147,145,183,220,84,97,252,142,118,847,	0,1674,7604,8182,8974,10297,12719,13359,14104,14924,16856,24857,26475,
chr1	16630900	16644697	TCONS_00006456	0	-	16630900	16644697	0	8	209,84,97,252,142,84,118,52,	0,629,1374,2194,4126,11866,12127,13745,
chr1	16644775	16650421	TCONS_00000644	0	+	16644775	16650421	0	14	903,147,113,133,117,119,169,597,37,371,147,107,140,348,	0,1593,1821,2204,2422,2687,3008,3292,3980,4105,4603,4831,5034,5298,
chr1	16644775	16650421	TCONS_00000645	0	+	16644775	16650421	0	12	903,147,113,326,121,119,881,37,121,218,107,612,	0,1593,1821,2011,2422,2687,3008,3980,4105,4532,4831,5034,
chr1	16644775	16650421	TCONS_00000646	0	+	16644775	16650421	0	10	903,147,516,117,1202,37,121,218,107,612,	0,1593,1821,2422,2687,3980,4105,4532,4831,5034,
chr1	16644775	16650421	TCONS_00000647	0	+	16644775	16650421	0	11	903,147,113,115,137,121,1202,770,107,140,348,	0,1593,1821,2011,2204,2422,2687,3980,4831,5034,5298,
chr1	16644775	16650421	TCONS_00000648	0	+	16644775	16650421	0	17	903,147,113,115,137,121,119,169,131,366,37,121,78,147,107,140,348,	0,1593,1821,2011,2204,2422,2687,3008,3292,3523,3980,4105,4398,4603,4831,5034,5298,
chr1	16644779	16647115	TCONS_00000649	0	+	16644779	16647115	0	3	1736,305,136,	0,1817,2200,
chr1	16650875	16652275	TCONS_00006457	0	-	16650875	16652275	0	1	1400,	0,
chr1	16651270	16651769	TCONS_00000650	0	+	16651270	16651769	0	1	499,	0,
chr1	16652554	16656447	TCONS_00000651	0	+	16652554	16656447	0	1	3893,	0,
chr1	16654120	16654417	TCONS_00006458	0	-	16654120	16654417	0	1	297,	0,
chr1	16678486	16681224	TCONS_00006459	0	-	16678486	16681224	0	1	2738,	0,
chr1	16682877	16689380	TCONS_00006460	0	-	16682877	16689380	0	3	3419,117,2054,	0,3761,4449,
chr1	16682877	16689380	TCONS_00006461	0	-	16682877	16689380	0	3	3419,117,2050,	0,3761,4453,
chr1	16682877	16696937	TCONS_00006462	0	-	16682877	16696937	0	5	3419,117,196,182,450,	0,3761,4449,8235,13610,
chr1	16689863	16697580	TCONS_00006463	0	-	16689863	16697580	0	4	1431,207,146,324,	0,6624,6915,7393,
chr1	16691657	16693078	TCONS_00006464	0	-	16691657	16693078	0	1	1421,	0,
chr1	16702702	16704128	TCONS_00006465	0	-	16702702	16704128	0	2	270,186,	0,1240,
chr1	16705730	16707398	TCONS_00006466	0	-	16705730	16707398	0	1	1668,	0,
chr1	16708519	16711629	TCONS_00000652	0	+	16708519	16711629	0	2	131,1162,	0,1948,
chr1	16751023	16759390	TCONS_00006467	0	-	16751023	16759390	0	7	6370,140,107,218,121,37,588,	0,6494,6730,6918,7442,7651,7779,
chr1	16751023	16759421	TCONS_00006468	0	-	16751023	16759421	0	9	239,2546,140,107,147,371,37,366,153,	0,3824,6494,6730,6918,7192,7651,7779,8245,
chr1	16751023	16759421	TCONS_00006469	0	-	16751023	16759421	0	8	3935,203,140,107,352,121,37,619,	0,6167,6494,6730,6918,7442,7651,7779,
chr1	16751023	16759421	TCONS_00006470	0	-	16751023	16759421	0	8	6370,140,107,147,78,121,37,619,	0,6494,6730,6918,7192,7442,7651,7779,
chr1	16755243	16756605	TCONS_00000653	0	+	16755243	16756605	0	1	1362,	0,
chr1	16759525	16761103	TCONS_00006471	0	-	16759525	16761103	0	6	161,119,117,137,113,149,	0,363,630,828,1235,1429,
chr1	16759525	16761270	TCONS_00006472	0	-	16759525	16761270	0	7	161,119,121,137,115,113,316,	0,363,626,828,1043,1235,1429,
chr1	16759525	16761270	TCONS_00006473	0	-	16759525	16761270	0	7	161,119,121,133,115,113,316,	0,363,626,832,1043,1235,1429,
chr1	16852853	16853210	TCONS_00006474	0	-	16852853	16853210	0	1	357,	0,
chr1	16868436	16868743	TCONS_00006475	0	-	16868436	16868743	0	1	307,	0,
chr1	16869562	16873424	TCONS_00006476	0	-	16869562	16873424	0	1	3862,	0,
chr1	16872029	16873675	TCONS_00000654	0	+	16872029	16873675	0	1	1646,	0,
chr1	16888537	16889659	TCONS_00006477	0	-	16888537	16889659	0	2	245,444,	0,678,
chr1	16888537	16889685	TCONS_00006478	0	-	16888537	16889685	0	2	245,138,	0,1010,
chr1	16888537	16889685	TCONS_00006479	0	-	16888537	16889685	0	2	248,470,	0,678,
chr1	16888537	16889685	TCONS_00006480	0	-	16888537	16889685	0	2	248,138,	0,1010,
chr1	16894448	16895615	TCONS_00006481	0	-	16894448	16895615	0	1	1167,	0,
chr1	16904380	16904810	TCONS_00006482	0	-	16904380	16904810	0	1	430,	0,
chr1	16906955	16907356	TCONS_00000655	0	+	16906955	16907356	0	1	401,	0,
chr1	16915640	16915890	TCONS_00000656	0	+	16915640	16915890	0	1	250,	0,
chr1	16916460	16916674	TCONS_00000657	0	+	16916460	16916674	0	1	214,	0,
chr1	16916968	16918726	TCONS_00000658	0	+	16916968	16918726	0	1	1758,	0,
chr1	16921184	16921974	TCONS_00000659	0	+	16921184	16921974	0	1	790,	0,
chr1	16923349	16923566	TCONS_00000660	0	+	16923349	16923566	0	1	217,	0,
chr1	16923707	16961010	TCONS_00000661	0	+	16923707	16961010	0	25	772,186,84,62,166,107,237,97,84,234,200,183,145,147,231,194,128,170,180,135,144,239,160,168,253,	0,6138,6416,6578,6721,7583,12929,13933,14692,15201,16186,20392,21754,22551,23053,24623,25091,27245,29594,30515,31026,31604,32289,34875,37050,
chr1	16926898	16927844	TCONS_00000662	0	+	16926898	16927844	0	1	946,	0,
chr1	16929267	16929655	TCONS_00000663	0	+	16929267	16929655	0	1	388,	0,
chr1	16929843	16961010	TCONS_00000664	0	+	16929843	16961010	0	23	188,84,62,166,107,237,97,84,234,200,1507,147,231,194,128,170,180,135,144,239,160,168,253,	0,280,442,585,1447,6793,7797,8556,9065,10050,14256,16415,16917,18487,18955,21109,23458,24379,24890,25468,26153,28739,30914,
chr1	16940758	16941119	TCONS_00000665	0	+	16940758	16941119	0	1	361,	0,
chr1	16942335	16942558	TCONS_00000666	0	+	16942335	16942558	0	1	223,	0,
chr1	16943850	16948585	TCONS_00000667	0	+	16943850	16948585	0	4	1756,147,231,255,	0,2408,2910,4480,
chr1	16943850	16948585	TCONS_00000668	0	+	16943850	16948585	0	5	432,145,147,231,255,	0,1611,2408,2910,4480,
chr1	16947924	16957460	TCONS_00000669	0	+	16947924	16957460	0	7	1002,170,180,135,144,239,1464,	0,3028,5377,6298,6809,7387,8072,
chr1	16949327	16949584	TCONS_00000670	0	+	16949327	16949584	0	1	257,	0,
chr1	16951292	16961010	TCONS_00000671	0	+	16951292	16961010	0	7	2189,135,144,239,160,168,253,	0,2930,3441,4019,4704,7290,9465,
chr1	16951292	16961010	TCONS_00000672	0	+	16951292	16961010	0	6	3065,144,239,160,168,253,	0,3441,4019,4704,7290,9465,
chr1	16961085	16972967	TCONS_00000673	0	+	16961085	16972967	0	11	45,170,121,164,216,225,150,201,132,183,608,	0,4637,4913,5322,7117,8030,8699,9167,9550,10379,11274,
chr1	16961085	16972967	TCONS_00000674	0	+	16961085	16972967	0	10	45,170,121,164,216,225,150,201,132,608,	0,4637,4913,5322,7117,8030,8699,9167,9550,11274,
chr1	16961089	16972967	TCONS_00000675	0	+	16961089	16972967	0	10	41,170,121,164,216,225,150,201,991,608,	0,4633,4909,5318,7113,8026,8695,9163,9546,11270,
chr1	16961091	16972967	TCONS_00000676	0	+	16961091	16972967	0	11	39,170,121,164,216,225,150,201,132,162,608,	0,4631,4907,5316,7111,8024,8693,9161,9544,10373,11268,
chr1	16964522	16972967	TCONS_00000677	0	+	16964522	16972967	0	11	646,170,121,164,216,225,150,201,132,162,608,	0,1200,1476,1885,3680,4593,5262,5730,6113,6942,7837,
chr1	16965715	16972967	TCONS_00000678	0	+	16965715	16972967	0	8	177,121,164,216,819,201,132,608,	0,283,692,2487,3400,4537,4920,6644,
chr1	16974501	16980652	TCONS_00006483	0	-	16974501	16980652	0	9	522,74,88,45,87,27,87,78,66,	0,767,1141,1999,2206,2395,2607,3735,6085,
chr1	16974501	16980652	TCONS_00006484	0	-	16974501	16980652	0	9	522,74,88,45,87,27,90,78,66,	0,767,1141,1999,2206,2395,2607,3735,6085,
chr1	16985914	16997164	TCONS_00006485	0	-	16985914	16997164	0	16	444,170,152,224,97,153,80,117,161,125,121,160,3679,47,111,145,	0,548,890,1131,2223,2407,3776,3972,4212,5819,6094,6328,6571,10339,10471,11105,
chr1	16985914	17005781	TCONS_00006486	0	-	16985914	17005781	0	26	444,170,152,224,97,153,80,161,125,121,160,1350,189,47,111,156,132,67,135,70,78,80,115,59,183,98,	0,548,890,1131,2223,2407,3776,4212,5819,6094,6328,6571,10061,10339,10471,11105,14096,14331,14485,16119,16381,18417,18792,19099,19459,19769,
chr1	16985914	17005781	TCONS_00006487	0	-	16985914	17005781	0	27	444,170,152,224,97,153,80,117,161,125,121,160,96,2536,47,111,156,132,67,135,70,78,80,115,59,183,98,	0,548,890,1131,2223,2407,3776,3972,4212,5819,6094,6328,6571,7714,10339,10471,11105,14096,14331,14485,16119,16381,18417,18792,19099,19459,19769,
chr1	16985914	17011955	TCONS_00006488	0	-	16985914	17011955	0	29	444,170,152,224,97,153,80,117,161,125,121,160,96,207,189,47,111,156,132,67,108,70,78,80,130,59,183,95,227,	0,548,890,1131,2223,2407,3776,3972,4212,5819,6094,6328,6571,7714,10061,10339,10471,11105,14096,14331,14485,16119,16381,18417,18777,19099,19459,19769,25814,
chr1	16985914	17011955	TCONS_00006489	0	-	16985914	17011955	0	29	444,170,152,224,97,153,80,117,161,125,121,160,96,207,189,47,111,156,132,67,135,70,78,80,130,59,183,95,227,	0,548,890,1131,2223,2407,3776,3972,4212,5819,6094,6328,6571,7714,10061,10339,10471,11105,14096,14331,14485,16119,16381,18417,18777,19099,19459,19769,25814,
chr1	16985914	17011955	TCONS_00006490	0	-	16985914	17011955	0	29	444,170,152,224,97,153,80,117,161,125,121,160,96,207,189,47,111,156,132,67,135,70,78,80,115,59,183,95,227,	0,548,890,1131,2223,2407,3776,3972,4212,5819,6094,6328,6571,7714,10061,10339,10471,11105,14096,14331,14485,16119,16381,18417,18792,19099,19459,19769,25814,
chr1	17000021	17005554	TCONS_00006491	0	-	17000021	17005554	0	9	121,67,135,70,78,77,130,59,181,	0,224,378,2012,2274,4310,4670,4992,5352,
chr1	17018718	17054145	TCONS_00006492	0	-	17018718	17054145	0	8	240,123,102,117,137,86,128,198,	0,3889,5254,9030,9881,14341,26042,35229,
chr1	17066760	17119440	TCONS_00006493	0	-	17066760	17119440	0	16	2517,129,86,94,145,152,108,112,104,179,126,118,62,73,184,161,	0,3327,4645,8095,8918,12503,15784,16965,17838,19760,25647,26806,29148,36226,38117,52519,
chr1	17075386	17079409	TCONS_00006494	0	-	17075386	17079409	0	2	437,146,	0,3877,
chr1	17283073	17283432	TCONS_00000679	0	+	17283073	17283432	0	1	359,	0,
chr1	17283509	17284106	TCONS_00000680	0	+	17283509	17284106	0	1	597,	0,
chr1	17356235	17363998	TCONS_00000681	0	+	17356235	17363998	0	4	224,71,129,477,	0,2602,3044,7286,
chr1	17406759	17412445	TCONS_00006495	0	-	17406759	17412445	0	2	3292,324,	0,5362,
chr1	17406759	17429255	TCONS_00006496	0	-	17406759	17429255	0	10	2435,78,73,645,167,115,89,132,144,150,	0,3214,5362,6313,9720,13954,15443,15945,18781,22346,
chr1	17406759	17439693	TCONS_00006497	0	-	17406759	17439693	0	13	2435,78,73,106,181,167,115,89,132,144,94,293,149,	0,3214,5362,6313,6777,9720,13954,15443,15945,18781,22346,31470,32785,
chr1	17520097	17697875	TCONS_00000682	0	+	17520097	17697875	0	28	361,80,186,34,92,84,176,109,107,78,180,117,93,174,146,15,182,116,128,101,122,87,224,155,149,175,123,1028,	0,60455,67362,68348,82029,83410,87704,95996,99241,101766,102898,104289,105858,107232,112223,114450,114737,117790,118464,120104,128456,134538,135781,136456,144349,167475,175060,176750,
chr1	17539919	17697875	TCONS_00000683	0	+	17539919	17697875	0	27	31,80,186,34,92,84,176,109,107,78,180,117,93,174,146,182,116,128,101,122,87,224,155,149,175,123,1028,	0,40633,47540,48526,62207,63588,67882,76174,79419,81944,83076,84467,86036,87410,92401,94915,97968,98642,100282,108634,114716,115959,116634,124527,147653,155238,156928,
chr1	17539921	17697875	TCONS_00000684	0	+	17539921	17697875	0	28	29,80,186,34,92,84,176,109,107,78,180,117,93,174,146,15,182,116,128,101,122,87,224,155,149,175,123,1028,	0,40631,47538,48524,62205,63586,67880,76172,79417,81942,83074,84465,86034,87408,92399,94626,94913,97966,98640,100280,108632,114714,115957,116632,124525,147651,155236,156926,
chr1	17544775	17551799	TCONS_00006498	0	-	17544775	17551799	0	1	7024,	0,
chr1	17580455	17697875	TCONS_00000685	0	+	17580455	17697875	0	28	177,186,34,92,84,179,117,109,107,78,180,117,93,174,146,182,116,128,744,101,122,87,224,155,149,175,123,1028,	0,7004,7990,21671,23052,27343,32602,35638,38883,41408,42540,43931,45500,46874,51865,54379,57432,58106,58782,59746,68098,74180,75423,76098,83991,107117,114702,116392,
chr1	17580455	17697875	TCONS_00000686	0	+	17580455	17697875	0	28	177,186,34,92,84,179,109,107,78,180,117,93,174,146,15,182,116,128,744,101,122,87,224,155,149,175,123,1028,	0,7004,7990,21671,23052,27343,35638,38883,41408,42540,43931,45500,46874,51865,54092,54379,57432,58106,58782,59746,68098,74180,75423,76098,83991,107117,114702,116392,
chr1	17580486	17697875	TCONS_00000687	0	+	17580486	17697875	0	27	146,186,34,92,84,179,109,107,78,180,117,93,174,146,182,116,128,744,101,122,87,224,155,149,175,123,1028,	0,6973,7959,21640,23021,27312,35607,38852,41377,42509,43900,45469,46843,51834,54348,57401,58075,58751,59715,68067,74149,75392,76067,83960,107086,114671,116361,
chr1	17580541	17697875	TCONS_00000688	0	+	17580541	17697875	0	26	91,186,34,92,84,179,109,107,78,180,117,93,174,146,182,116,128,101,122,87,224,155,149,175,123,1028,	0,6918,7904,21585,22966,27257,35552,38797,41322,42454,43845,45414,46788,51779,54293,57346,58020,59660,68012,74094,75337,76012,83905,107031,114616,116306,
chr1	17618123	17697875	TCONS_00000689	0	+	17618123	17697875	0	20	399,107,78,180,117,93,174,146,182,116,128,101,122,87,224,155,149,175,123,1028,	0,1215,3740,4872,6263,7832,9206,14197,16711,19764,20438,22078,30430,36512,37755,38430,46323,69449,77034,78724,
chr1	18075729	18076053	TCONS_00000690	0	+	18075729	18076053	0	1	324,	0,
chr1	18106408	18106612	TCONS_00006499	0	-	18106408	18106612	0	1	204,	0,
chr1	18106667	18107301	TCONS_00006500	0	-	18106667	18107301	0	1	634,	0,
chr1	18107328	18107696	TCONS_00000691	0	+	18107328	18107696	0	1	368,	0,
chr1	18107751	18378486	TCONS_00000692	0	+	18107751	18378486	0	10	447,113,122,119,116,475,86,193,39,231,	0,120146,184114,227140,254363,257471,268558,269048,269641,270504,
chr1	18379341	18379736	TCONS_00000693	0	+	18379341	18379736	0	1	395,	0,
chr1	18480946	18487774	TCONS_00000694	0	+	18480946	18487774	0	1	6828,	0,
chr1	18487836	18489276	TCONS_00000695	0	+	18487836	18489276	0	1	1440,	0,
chr1	18744817	18745620	TCONS_00000696	0	+	18744817	18745620	0	1	803,	0,
chr1	18745677	18748874	TCONS_00000697	0	+	18745677	18748874	0	1	3197,	0,
chr1	18871392	18902752	TCONS_00006501	0	-	18871392	18902752	0	15	1565,119,122,153,48,197,74,188,75,150,156,48,93,94,291,	0,3070,3989,4922,5815,6023,7907,10307,11731,11886,14080,15071,17969,18619,31069,
chr1	18902813	18903366	TCONS_00000698	0	+	18902813	18903366	0	1	553,	0,
chr1	18904278	18905117	TCONS_00006502	0	-	18904278	18905117	0	1	839,	0,
chr1	18905170	18917273	TCONS_00006503	0	-	18905170	18917273	0	5	3496,131,93,121,371,	0,5171,6213,6792,11732,
chr1	18905170	18955769	TCONS_00006504	0	-	18905170	18955769	0	10	3496,131,93,121,140,63,141,96,61,102,	0,5171,6213,6792,11732,12626,13191,14507,15890,50497,
chr1	18905170	18955782	TCONS_00006505	0	-	18905170	18955782	0	9	3496,131,93,121,140,141,96,61,115,	0,5171,6213,6792,11732,13191,14507,15890,50497,
chr1	18910340	18955769	TCONS_00006506	0	-	18910340	18955769	0	8	132,93,121,140,706,96,61,102,	0,1043,1622,6562,7456,9337,10720,45327,
chr1	18955950	18956596	TCONS_00006507	0	-	18955950	18956596	0	1	646,	0,
chr1	18958194	18958477	TCONS_00000699	0	+	18958194	18958477	0	1	283,	0,
chr1	19072109	19073930	TCONS_00006508	0	-	19072109	19073930	0	1	1821,	0,
chr1	19074505	19100117	TCONS_00006509	0	-	19074505	19100117	0	18	391,163,91,225,195,126,143,114,219,100,174,191,120,108,128,88,81,40,	0,2234,3470,6843,9998,11639,12173,13310,14253,18313,18807,19443,20400,21039,22017,22687,25091,25572,
chr1	19074505	19123089	TCONS_00006510	0	-	19074505	19123089	0	40	391,163,91,225,195,126,143,114,219,100,174,191,120,108,128,88,81,198,122,174,605,110,158,130,128,85,91,344,129,126,139,240,194,88,86,145,169,246,79,257,	0,2234,3470,6843,9998,11639,12173,13310,14253,18313,18807,19443,20400,21039,22017,22687,25091,25870,27014,29578,30079,31227,32063,32331,35590,35874,36236,38018,39193,39439,40305,40892,42715,43317,44366,45051,45674,46683,47428,48327,
chr1	19074505	19192380	TCONS_00006511	0	-	19074505	19192380	0	97	391,163,91,225,195,126,143,114,219,100,174,191,120,108,128,88,81,198,122,174,82,142,110,158,130,128,85,91,344,129,126,139,240,194,88,86,145,169,246,79,228,150,210,117,108,97,175,138,105,178,131,112,122,141,175,135,64,33,217,217,164,202,172,158,228,153,159,183,171,231,148,71,192,64,189,199,101,102,210,158,98,122,230,126,183,129,80,136,283,170,86,160,188,118,138,100,193,	0,2234,3470,6843,9998,11639,12173,13310,14253,18313,18807,19443,20400,21039,22017,22687,25091,25870,27014,29578,30079,30542,31227,32063,32331,35590,35874,36236,38018,39193,39439,40305,40892,42715,43317,44366,45051,45674,46683,47428,48327,50035,51940,53117,53705,54472,63501,64577,66282,66841,67141,69474,70280,71287,72320,73487,74057,75257,76071,77137,77807,78795,79262,80412,80935,81765,82261,83309…
chr1	19074505	19210220	TCONS_00006512	0	-	19074505	19210220	0	106	391,163,91,225,195,126,143,114,219,100,174,191,120,108,128,88,81,198,122,174,82,142,110,158,130,128,85,91,344,129,126,139,240,194,88,86,145,169,246,79,228,150,210,117,108,97,175,138,105,178,131,112,122,141,175,135,64,217,217,164,202,172,158,228,153,159,183,171,231,148,71,192,64,189,199,101,102,210,158,98,122,230,126,183,129,80,136,283,170,86,160,188,118,138,100,191,60,125,125,142,103,140,130,104,…	0,2234,3470,6843,9998,11639,12173,13310,14253,18313,18807,19443,20400,21039,22017,22687,25091,25870,27014,29578,30079,30542,31227,32063,32331,35590,35874,36236,38018,39193,39439,40305,40892,42715,43317,44366,45051,45674,46683,47428,48327,50035,51940,53117,53705,54472,63501,64577,66282,66841,67141,69474,70280,71287,72320,73487,74057,76071,77137,77807,78795,79262,80412,80935,81765,82261,83309,85605…
chr1	19181899	19182104	TCONS_00006513	0	-	19181899	19182104	0	1	205,	0,
chr1	19210280	19241500	TCONS_00000700	0	+	19210280	19241500	0	2	279,1244,	0,29976,
chr1	19211970	19242476	TCONS_00006514	0	-	19211970	19242476	0	19	7512,130,85,211,174,138,120,162,150,200,123,97,123,60,72,168,150,127,132,	0,7598,8793,10653,11425,15342,18873,19290,20653,20965,23159,25171,26046,26824,27260,27847,28326,29045,30374,
chr1	19211970	19245113	TCONS_00006515	0	-	19211970	19245113	0	22	7512,130,85,211,174,138,120,162,150,200,9,123,97,123,63,755,150,127,129,94,66,208,	0,7598,8793,10653,11425,15342,18873,19290,20653,20965,22209,23159,25171,26046,26824,27260,28326,29045,30374,31643,31979,32935,
chr1	19211970	19251515	TCONS_00006516	0	-	19211970	19251515	0	23	7512,130,85,211,174,138,120,162,150,200,123,97,123,63,72,168,150,127,129,94,66,125,101,	0,7598,8793,10653,11425,15342,18873,19290,20653,20965,23159,25171,26046,26824,27260,27847,28326,29045,30374,31643,31979,32935,39444,
chr1	19212322	19213706	TCONS_00000701	0	+	19212322	19213706	0	1	1384,	0,
chr1	19251559	19260126	TCONS_00000702	0	+	19251559	19260126	0	8	304,59,104,82,68,152,77,1446,	0,3222,4388,5504,5894,6273,6917,7121,
chr1	19251584	19462295	TCONS_00000703	0	+	19251584	19462295	0	9	279,59,104,82,68,152,77,367,58,	0,3197,4363,5479,5869,6248,6892,7096,210653,
chr1	19254744	19260736	TCONS_00006517	0	-	19254744	19260736	0	1	5992,	0,
chr1	19260240	19260555	TCONS_00000704	0	+	19260240	19260555	0	1	315,	0,
chr1	19260617	19262312	TCONS_00000705	0	+	19260617	19262312	0	1	1695,	0,
chr1	19262700	19264122	TCONS_00000706	0	+	19262700	19264122	0	1	1422,	0,
chr1	19264517	19264723	TCONS_00000707	0	+	19264517	19264723	0	1	206,	0,
chr1	19265981	19288736	TCONS_00006518	0	-	19265981	19288736	0	7	1480,130,100,97,105,188,241,	0,2590,3290,19036,19906,20203,22514,
chr1	19265981	19288736	TCONS_00006519	0	-	19265981	19288736	0	7	1480,130,100,97,105,188,241,	0,18014,18704,19036,19906,20203,22514,
chr1	19265981	19312121	TCONS_00006520	0	-	19265981	19312121	0	7	1480,130,100,97,105,188,295,	0,40036,41020,41332,42176,42473,45845,
chr1	19278638	19288736	TCONS_00006521	0	-	19278638	19288736	0	7	4254,130,100,97,105,188,241,	0,5357,6047,6379,7249,7546,9857,
chr1	19278638	19312130	TCONS_00006522	0	-	19278638	19312130	0	7	4254,130,100,97,105,188,304,	0,27379,28363,28675,29519,29816,33188,
chr1	19285886	19286714	TCONS_00006523	0	-	19285886	19286714	0	2	106,530,	0,298,
chr1	19288077	19305923	TCONS_00000708	0	+	19288077	19305923	0	2	283,713,	0,17133,
chr1	19293200	19299164	TCONS_00006524	0	-	19293200	19299164	0	1	5964,	0,
chr1	19303963	19312130	TCONS_00006525	0	-	19303963	19312130	0	7	423,130,100,97,105,188,304,	0,2054,3038,3350,4194,4491,7863,
chr1	19307088	19307318	TCONS_00000709	0	+	19307088	19307318	0	1	230,	0,
chr1	19307393	19309908	TCONS_00000710	0	+	19307393	19309908	0	1	2515,	0,
chr1	19310011	19311488	TCONS_00000711	0	+	19310011	19311488	0	1	1477,	0,
chr1	19311656	19312013	TCONS_00000712	0	+	19311656	19312013	0	1	357,	0,
chr1	19312200	19329293	TCONS_00000713	0	+	19312200	19329293	0	8	689,242,130,88,143,93,186,722,	0,5399,12432,13294,14044,14330,15026,16371,
chr1	19312339	19329293	TCONS_00000714	0	+	19312339	19329293	0	8	550,242,130,57,143,93,186,722,	0,5260,12293,13186,13905,14191,14887,16232,
chr1	19329544	19334469	TCONS_00000715	0	+	19329544	19334469	0	1	4925,	0,
chr1	19339068	19485521	TCONS_00006526	0	-	19339068	19485521	0	10	549,113,77,66,117,142,114,122,90,86,	0,3683,5289,6118,17566,18353,39471,46436,80592,146367,
chr1	19339068	19485549	TCONS_00006527	0	-	19339068	19485549	0	9	549,77,66,117,142,114,122,90,114,	0,5289,6118,17566,18353,39471,46436,80592,146367,
chr1	19500197	19513082	TCONS_00000716	0	+	19500197	19513082	0	2	166,131,	0,12754,
chr1	19596123	19596753	TCONS_00006528	0	-	19596123	19596753	0	1	630,	0,
chr1	19596959	19629821	TCONS_00000717	0	+	19596959	19629821	0	4	150,48,110,3435,	0,25140,26514,29427,
chr1	19597264	19597514	TCONS_00006529	0	-	19597264	19597514	0	1	250,	0,
chr1	19643751	19644084	TCONS_00000718	0	+	19643751	19644084	0	1	333,	0,
chr1	19644231	19658456	TCONS_00000719	0	+	19644231	19658456	0	4	215,189,112,1591,	0,10780,11092,12634,
chr1	19651414	19658456	TCONS_00000720	0	+	19651414	19658456	0	4	422,189,112,1591,	0,3597,3909,5451,
chr1	19658026	19658271	TCONS_00006530	0	-	19658026	19658271	0	1	245,	0,
chr1	19665942	19680964	TCONS_00000721	0	+	19665942	19680964	0	3	525,159,2046,	0,12624,12976,
chr1	19681571	19683679	TCONS_00000722	0	+	19681571	19683679	0	1	2108,	0,
chr1	19682213	19790183	TCONS_00006531	0	-	19682213	19790183	0	15	1231,118,118,85,137,165,120,144,98,133,28,175,187,92,256,	0,12220,18554,55158,57610,58563,63318,64242,64949,73420,88328,89094,98366,104812,107714,
chr1	19682213	19793775	TCONS_00006532	0	-	19682213	19793775	0	14	1231,118,118,2589,165,120,144,98,133,28,175,187,92,344,	0,12220,18554,55158,58563,63318,64242,64949,73420,88328,89094,98366,104812,111218,
chr1	19682213	19799334	TCONS_00006533	0	-	19682213	19799334	0	16	1231,118,118,85,137,165,120,144,98,133,28,175,187,92,79,161,	0,12220,18554,55158,57610,58563,63318,64242,64949,73420,88328,89094,98366,104812,115923,116960,
chr1	19682213	19799334	TCONS_00006534	0	-	19682213	19799334	0	15	1231,118,118,85,137,165,120,144,98,133,28,175,187,92,161,	0,12220,18554,55158,57610,58563,63318,64242,64949,73420,88328,89094,98366,104812,116960,
chr1	19814028	19815179	TCONS_00006535	0	-	19814028	19815179	0	1	1151,	0,
chr1	19814343	19819542	TCONS_00000723	0	+	19814343	19819542	0	2	210,300,	0,4899,
chr1	19882416	19890534	TCONS_00000724	0	+	19882416	19890534	0	2	318,150,	0,7968,
chr1	19894236	19905442	TCONS_00000725	0	+	19894236	19905442	0	4	244,123,132,552,	0,3303,10030,10654,
chr1	19894236	19912945	TCONS_00000726	0	+	19894236	19912945	0	6	244,123,132,97,185,5376,	0,3303,10030,10654,12195,13333,
chr1	19975430	19979633	TCONS_00006536	0	-	19975430	19979633	0	4	413,107,500,54,	0,2584,2949,4149,
chr1	19975430	19979656	TCONS_00006537	0	-	19975430	19979656	0	5	413,107,145,146,77,	0,2584,2949,3303,4149,
chr1	20028451	20091214	TCONS_00000727	0	+	20028451	20091214	0	8	258,61,119,160,50,145,107,647,	0,31180,35032,40421,56369,57631,61337,62116,
chr1	20028451	20091214	TCONS_00000728	0	+	20028451	20091214	0	8	258,61,160,172,50,145,107,647,	0,31180,40421,41842,56369,57631,61337,62116,
chr1	20028451	20091214	TCONS_00000729	0	+	20028451	20091214	0	5	258,50,145,107,647,	0,56369,57631,61337,62116,
chr1	20070183	20091214	TCONS_00000730	0	+	20070183	20091214	0	4	282,50,145,647,	0,14637,15899,20384,
chr1	20070183	20091214	TCONS_00000731	0	+	20070183	20091214	0	6	282,147,50,145,107,647,	0,1305,14637,15899,19605,20384,
chr1	20084819	20091214	TCONS_00000732	0	+	20084819	20091214	0	3	51,145,1426,	0,1263,4969,
chr1	20091542	20091871	TCONS_00000733	0	+	20091542	20091871	0	1	329,	0,
chr1	20159484	20160553	TCONS_00000734	0	+	20159484	20160553	0	1	1069,	0,
chr1	20183280	20196521	TCONS_00000735	0	+	20183280	20196521	0	2	109,5975,	0,7266,
chr1	20188112	20188536	TCONS_00000736	0	+	20188112	20188536	0	1	424,	0,
chr1	20196602	20198551	TCONS_00000737	0	+	20196602	20198551	0	1	1949,	0,
chr1	20201710	20202811	TCONS_00000738	0	+	20201710	20202811	0	1	1101,	0,
chr1	20207021	20207253	TCONS_00006538	0	-	20207021	20207253	0	1	232,	0,
chr1	20221669	20222489	TCONS_00006539	0	-	20221669	20222489	0	1	820,	0,
chr1	20222889	20223221	TCONS_00006540	0	-	20222889	20223221	0	1	332,	0,
chr1	20310612	20314597	TCONS_00000739	0	+	20310612	20314597	0	3	128,153,276,	0,2223,3709,
chr1	20317529	20323523	TCONS_00000740	0	+	20317529	20323523	0	4	146,132,125,168,	0,1060,1852,5826,
chr1	20327734	20330990	TCONS_00000741	0	+	20327734	20330990	0	3	266,203,122,	0,2445,3134,
chr1	20335247	20343441	TCONS_00000742	0	+	20335247	20343441	0	4	1239,191,178,363,	0,2398,7184,7831,
chr1	20345449	20354274	TCONS_00000743	0	+	20345449	20354274	0	4	144,1986,1316,518,	0,2795,5407,8307,
chr1	20345449	20354274	TCONS_00000744	0	+	20345449	20354274	0	6	144,114,75,70,118,518,	0,2795,4706,5407,6605,8307,
chr1	20354345	20359524	TCONS_00000745	0	+	20354345	20359524	0	1	5179,	0,
chr1	20359798	20360301	TCONS_00006541	0	-	20359798	20360301	0	1	503,	0,
chr1	20360387	20361261	TCONS_00006542	0	-	20360387	20361261	0	1	874,	0,
chr1	20373003	20379869	TCONS_00006543	0	-	20373003	20379869	0	3	735,122,897,	0,5307,5969,
chr1	20373003	20399303	TCONS_00006544	0	-	20373003	20399303	0	3	394,144,821,	0,591,25479,
chr1	20373003	20408817	TCONS_00006545	0	-	20373003	20408817	0	4	735,120,83,112,	0,32571,33183,35702,
chr1	20373003	20429221	TCONS_00006546	0	-	20373003	20429221	0	5	735,120,83,87,304,	0,32571,33183,55580,55914,
chr1	20478381	20479312	TCONS_00006547	0	-	20478381	20479312	0	1	931,	0,
chr1	20482386	20486263	TCONS_00006548	0	-	20482386	20486263	0	2	1333,1897,	0,1980,
chr1	20482386	20486271	TCONS_00006549	0	-	20482386	20486271	0	2	1333,1058,	0,2827,
chr1	20482453	20483195	TCONS_00000746	0	+	20482453	20483195	0	1	742,	0,
chr1	20483363	20483712	TCONS_00000747	0	+	20483363	20483712	0	1	349,	0,
chr1	20485232	20485605	TCONS_00000748	0	+	20485232	20485605	0	1	373,	0,
chr1	20486343	20487215	TCONS_00006550	0	-	20486343	20487215	0	1	872,	0,
chr1	20496336	20496615	TCONS_00006551	0	-	20496336	20496615	0	1	279,	0,
chr1	20499394	20508145	TCONS_00006552	0	-	20499394	20508145	0	4	2025,121,88,241,	0,2674,3827,8510,
chr1	20552563	20555022	TCONS_00000749	0	+	20552563	20555022	0	1	2459,	0,
chr1	20588954	20618908	TCONS_00000750	0	+	20588954	20618908	0	4	329,112,58,457,	0,15973,24887,29497,
chr1	20588957	20618908	TCONS_00000751	0	+	20588957	20618908	0	3	326,112,457,	0,15970,29494,
chr1	20633468	20651536	TCONS_00000752	0	+	20633468	20651536	0	8	467,288,101,183,164,128,237,1103,	0,4373,6423,11021,12091,15036,15526,16965,
chr1	20642655	20645444	TCONS_00006553	0	-	20642655	20645444	0	1	2789,	0,
chr1	20651783	20661469	TCONS_00006554	0	-	20651783	20661469	0	11	745,107,121,148,149,94,95,104,87,111,273,	0,837,1067,1843,2439,2830,3656,3892,4317,9097,9413,
chr1	20655326	20656151	TCONS_00000753	0	+	20655326	20656151	0	1	825,	0,
chr1	20661727	20662913	TCONS_00006555	0	-	20661727	20662913	0	1	1186,	0,
chr1	20663927	20685138	TCONS_00006556	0	-	20663927	20685138	0	6	382,118,71,259,232,330,	0,2286,6493,8010,18725,20881,
chr1	20663927	20686187	TCONS_00006557	0	-	20663927	20686187	0	7	835,118,71,259,232,212,142,	0,2286,6493,8010,18725,20881,22118,
chr1	20663927	20717679	TCONS_00006558	0	-	20663927	20717679	0	15	835,118,68,259,232,212,81,557,148,110,453,190,102,147,204,	0,2286,6493,8010,18725,20881,22118,23460,26260,34451,40519,45711,49526,51565,53548,
chr1	20719730	20725813	TCONS_00006559	0	-	20719730	20725813	0	4	2265,160,109,1731,	0,3025,3895,4352,
chr1	20719730	20728687	TCONS_00006560	0	-	20719730	20728687	0	8	2265,160,109,169,240,147,75,1165,	0,3025,3895,4352,4665,6189,7270,7792,
chr1	20719730	20731808	TCONS_00006561	0	-	20719730	20731808	0	10	2265,160,109,169,240,147,75,81,129,1063,	0,3025,3895,4352,4665,6189,7270,7792,8227,11015,
chr1	20739125	20742199	TCONS_00006562	0	-	20739125	20742199	0	1	3074,	0,
chr1	20742676	20780540	TCONS_00006563	0	-	20742676	20780540	0	11	2415,114,112,253,91,155,81,144,3300,100,196,	0,2866,4867,7046,14489,22700,24907,28253,30774,37135,37668,
chr1	20742676	20786603	TCONS_00006564	0	-	20742676	20786603	0	13	2415,114,112,160,91,155,81,144,160,154,100,196,418,	0,2866,4867,7046,14489,22700,24907,28253,30774,33920,37135,37668,43509,
chr1	20742676	20787280	TCONS_00006565	0	-	20742676	20787280	0	13	2415,114,112,253,91,155,81,144,160,154,100,196,86,	0,2866,4867,7046,14489,22700,24907,28253,30774,33920,37135,37668,44518,
chr1	20742676	20787289	TCONS_00006566	0	-	20742676	20787289	0	13	2415,114,112,160,91,155,81,144,160,154,100,196,95,	0,2866,4867,7046,14489,22700,24907,28253,30774,33920,37135,37668,44518,
chr1	20742676	20787289	TCONS_00006567	0	-	20742676	20787289	0	12	2415,114,112,253,91,155,81,144,160,154,100,95,	0,2866,4867,7046,14489,22700,24907,28253,30774,33920,37135,44518,
chr1	20742676	20787295	TCONS_00006568	0	-	20742676	20787295	0	12	2415,114,112,160,91,155,81,144,160,154,100,101,	0,2866,4867,7046,14489,22700,24907,28253,30774,33920,37135,44518,
chr1	20781169	20781512	TCONS_00006569	0	-	20781169	20781512	0	1	343,	0,
chr1	20782938	20783475	TCONS_00006570	0	-	20782938	20783475	0	1	537,	0,
chr1	20783854	20784416	TCONS_00006571	0	-	20783854	20784416	0	1	562,	0,
chr1	20784770	20785760	TCONS_00006572	0	-	20784770	20785760	0	1	990,	0,
chr1	20806464	20892729	TCONS_00006573	0	-	20806464	20892729	0	20	1036,147,82,147,99,82,126,173,116,221,118,94,95,133,105,237,147,198,171,111,	0,4273,6693,10927,18635,21152,22682,34391,42950,44793,47095,48513,50938,53920,55763,58011,58651,72858,79736,86154,
chr1	20806464	21001305	TCONS_00006574	0	-	20806464	21001305	0	31	1036,147,82,147,99,82,126,173,116,221,118,94,95,133,105,237,147,198,171,120,134,247,89,840,109,123,98,115,180,33,107,	0,4273,6693,10927,18635,21152,22682,34391,42950,44793,47095,48513,50938,53920,55763,58011,58651,72858,79736,87052,88903,93232,98418,135026,143538,163009,166537,173869,174583,191136,194734,
chr1	20806464	21089213	TCONS_00006575	0	-	20806464	21089213	0	33	1036,147,82,147,99,82,126,173,116,221,118,94,95,133,105,237,147,198,171,120,134,247,89,840,109,123,98,115,180,33,96,129,76,	0,4273,6693,10927,18635,21152,22682,34391,42950,44793,47095,48513,50938,53920,55763,58011,58651,72858,79736,87052,88903,93232,98418,135026,143538,163009,166537,173869,174583,191136,196248,244401,282673,
chr1	20806464	21111516	TCONS_00006576	0	-	20806464	21111516	0	34	1036,147,82,147,99,82,126,173,116,221,118,94,95,133,105,237,147,198,171,120,134,247,89,840,109,123,98,115,180,21,96,129,76,194,	0,4273,6693,10927,18635,21152,22682,34391,42950,44793,47095,48513,50938,53920,55763,58011,58651,72858,79736,87052,88903,93232,98418,135026,143538,163009,166537,173869,174583,175923,196248,244401,282673,304858,
chr1	20806464	21176895	TCONS_00006577	0	-	20806464	21176895	0	34	1036,147,82,147,99,82,126,173,116,221,118,94,95,133,105,237,147,198,171,120,134,247,89,840,106,123,98,115,180,96,129,76,184,174,	0,4273,6693,10927,18635,21152,22682,34391,42950,44793,47095,48513,50938,53920,55763,58011,58651,72858,79736,87052,88903,93232,98418,135026,143538,163009,166537,173869,174583,196248,244401,282673,369710,370257,
chr1	20806464	21176895	TCONS_00006578	0	-	20806464	21176895	0	34	1036,147,82,147,99,82,126,173,116,221,118,94,95,133,105,237,147,198,171,120,134,247,89,840,109,123,98,115,180,96,129,76,184,174,	0,4273,6693,10927,18635,21152,22682,34391,42950,44793,47095,48513,50938,53920,55763,58011,58651,72858,79736,87052,88903,93232,98418,135026,143538,163009,166537,173869,174583,196248,244401,282673,369710,370257,
chr1	20806464	21176895	TCONS_00006579	0	-	20806464	21176895	0	35	1036,147,82,147,99,82,126,173,116,221,118,94,95,133,105,237,147,198,171,120,134,247,89,840,106,123,98,115,180,33,96,129,76,184,174,	0,4273,6693,10927,18635,21152,22682,34391,42950,44793,47095,48513,50938,53920,55763,58011,58651,72858,79736,87052,88903,93232,98418,135026,143538,163009,166537,173869,174583,191136,196248,244401,282673,369710,370257,
chr1	20806464	21176895	TCONS_00006580	0	-	20806464	21176895	0	35	1036,147,82,147,99,82,126,173,116,221,118,94,95,133,105,237,147,198,171,120,134,247,89,840,106,123,98,115,180,21,96,129,76,184,174,	0,4273,6693,10927,18635,21152,22682,34391,42950,44793,47095,48513,50938,53920,55763,58011,58651,72858,79736,87052,88903,93232,98418,135026,143538,163009,166537,173869,174583,175923,196248,244401,282673,369710,370257,
chr1	20806464	21176895	TCONS_00006581	0	-	20806464	21176895	0	36	1036,147,82,147,99,82,126,173,116,221,118,94,95,133,105,237,147,198,171,120,134,247,89,840,109,123,98,115,180,21,33,96,129,76,184,174,	0,4273,6693,10927,18635,21152,22682,34391,42950,44793,47095,48513,50938,53920,55763,58011,58651,72858,79736,87052,88903,93232,98418,135026,143538,163009,166537,173869,174583,175923,191136,196248,244401,282673,369710,370257,
chr1	20807092	20807322	TCONS_00000754	0	+	20807092	20807322	0	1	230,	0,
chr1	21187958	21188283	TCONS_00000755	0	+	21187958	21188283	0	1	325,	0,
chr1	21188349	21188630	TCONS_00000756	0	+	21188349	21188630	0	1	281,	0,
chr1	21217245	21290428	TCONS_00006582	0	-	21217245	21290428	0	19	2886,96,191,68,111,104,78,99,111,115,143,192,66,147,122,213,142,87,65,	0,4501,8004,9913,10685,16312,18604,19500,20888,27743,29975,38701,40279,41447,43025,55453,61945,72824,73118,
chr1	21217245	21345838	TCONS_00006583	0	-	21217245	21345838	0	19	2886,96,191,68,111,104,78,99,111,115,143,192,66,147,122,213,142,87,463,	0,4501,8004,9913,10685,16312,18604,19500,20888,27743,29975,38701,40279,41447,43025,55453,61945,72824,128130,
chr1	21346229	21346435	TCONS_00000757	0	+	21346229	21346435	0	1	206,	0,
chr1	21347699	21348137	TCONS_00000758	0	+	21347699	21348137	0	1	438,	0,
chr1	21398030	21398237	TCONS_00000759	0	+	21398030	21398237	0	1	207,	0,
chr1	21423099	21426538	TCONS_00006584	0	-	21423099	21426538	0	2	2420,305,	0,3134,
chr1	21423099	21426538	TCONS_00006585	0	-	21423099	21426538	0	3	1764,52,305,	0,2368,3134,
chr1	21427367	21427957	TCONS_00006586	0	-	21427367	21427957	0	1	590,	0,
chr1	21428378	21429260	TCONS_00000760	0	+	21428378	21429260	0	1	882,	0,
chr1	21440123	21484907	TCONS_00000761	0	+	21440123	21484907	0	18	225,272,70,314,145,210,103,215,73,206,52,164,52,173,52,173,52,1765,	0,4824,25963,26872,28317,28564,30508,31445,32719,33256,34776,38020,39225,39927,40806,41473,42360,43019,
chr1	21440123	21484907	TCONS_00000762	0	+	21440123	21484907	0	19	225,272,83,70,128,145,210,103,215,73,206,52,164,52,173,52,173,52,1765,	0,4824,25611,25963,27058,28317,28564,30508,31445,32719,33256,34776,38020,39225,39927,40806,41473,42360,43019,
chr1	21444941	21484907	TCONS_00000763	0	+	21444941	21484907	0	17	278,83,70,128,145,210,103,215,743,52,164,52,173,52,173,52,1765,	0,20793,21145,22240,23499,23746,25690,26627,27901,29958,33202,34407,35109,35988,36655,37542,38201,
chr1	21446227	21446505	TCONS_00000764	0	+	21446227	21446505	0	1	278,	0,
chr1	21446555	21446925	TCONS_00000765	0	+	21446555	21446925	0	1	370,	0,
chr1	21447133	21447538	TCONS_00000766	0	+	21447133	21447538	0	1	405,	0,
chr1	21453499	21454040	TCONS_00000767	0	+	21453499	21454040	0	1	541,	0,
chr1	21454194	21454427	TCONS_00000768	0	+	21454194	21454427	0	1	233,	0,
chr1	21454509	21457154	TCONS_00000769	0	+	21454509	21457154	0	1	2645,	0,
chr1	21463238	21464929	TCONS_00000770	0	+	21463238	21464929	0	1	1691,	0,
chr1	21466357	21467293	TCONS_00000771	0	+	21466357	21467293	0	1	936,	0,
chr1	21482790	21484907	TCONS_00000772	0	+	21482790	21484907	0	1	2117,	0,
chr1	21508930	21578414	TCONS_00000773	0	+	21508930	21578414	0	12	181,165,120,116,175,176,144,70,135,192,120,1032,	0,45047,51695,52166,54179,55110,59173,61374,64734,66802,67591,68452,
chr1	21509396	21578414	TCONS_00000774	0	+	21509396	21578414	0	12	121,165,120,116,175,176,144,70,135,192,120,1032,	0,44581,51229,51700,53713,54644,58707,60908,64268,66336,67125,67986,
chr1	21543307	21551127	TCONS_00006587	0	-	21543307	21551127	0	2	277,305,	0,7515,
chr1	21543925	21551127	TCONS_00006588	0	-	21543925	21551127	0	2	175,305,	0,6897,
chr1	21551298	21578414	TCONS_00000775	0	+	21551298	21578414	0	12	130,165,120,116,175,176,144,70,135,192,120,1032,	0,2679,9327,9798,11811,12742,16805,19006,22366,24434,25223,26084,
chr1	21596214	21622497	TCONS_00006589	0	-	21596214	21622497	0	23	1050,43,104,103,124,114,110,132,138,87,72,156,130,101,84,54,79,104,186,39,48,36,159,	0,1471,1746,2185,3279,5469,6589,9851,11998,12635,13360,13905,15237,15501,15811,16961,17413,17771,21091,21719,22810,23800,26124,
chr1	21596214	21651565	TCONS_00006590	0	-	21596214	21651565	0	25	1050,43,104,103,124,114,110,132,138,87,72,156,130,101,84,54,79,104,186,39,48,36,94,36,403,	0,1471,1746,2185,3279,5469,6589,9851,11998,12635,13360,13905,15237,15501,15811,16961,17413,17771,21091,21719,22810,23800,30089,53546,54948,
chr1	21596214	21651828	TCONS_00006591	0	-	21596214	21651828	0	25	1050,43,104,103,124,114,110,132,138,87,72,156,130,101,84,54,79,104,186,39,48,36,94,36,50,	0,1471,1746,2185,3279,5469,6589,9851,11998,12635,13360,13905,15237,15501,15811,16961,17413,17771,21091,21719,22810,23800,30089,53546,55564,
chr1	21596214	21653249	TCONS_00006592	0	-	21596214	21653249	0	25	1050,43,104,103,124,114,110,132,138,87,72,156,130,101,84,54,79,104,186,39,48,36,94,36,116,	0,1471,1746,2185,3279,5469,6589,9851,11998,12635,13360,13905,15237,15501,15811,16961,17413,17771,21091,21719,22810,23800,30089,53546,56919,
chr1	21596214	21667892	TCONS_00006593	0	-	21596214	21667892	0	27	1050,43,104,103,124,114,110,78,132,138,87,72,156,130,101,84,54,79,104,186,39,48,36,94,36,107,295,	0,1471,1746,2185,3279,5469,6589,7620,9851,11998,12635,13360,13905,15237,15501,15811,16961,17413,17771,21091,21719,22810,23800,30089,53546,68996,71383,
chr1	21596214	21669407	TCONS_00006594	0	-	21596214	21669407	0	28	1050,43,104,103,124,114,110,78,132,138,87,72,156,130,101,84,54,79,104,186,39,48,36,94,36,107,83,154,	0,1471,1746,2185,3279,5469,6589,7620,9851,11998,12635,13360,13905,15237,15501,15811,16961,17413,17771,21091,21719,22810,23800,30089,53546,68996,72296,73039,
chr1	21596214	21669407	TCONS_00006595	0	-	21596214	21669407	0	24	1050,43,104,103,124,114,110,132,138,87,72,156,130,101,84,54,79,104,186,39,48,36,94,154,	0,1471,1746,2185,3279,5469,6589,9851,11998,12635,13360,13905,15237,15501,15811,16961,17413,17771,21091,21719,22810,23800,30089,73039,
chr1	21596214	21669407	TCONS_00006596	0	-	21596214	21669407	0	27	1050,43,104,103,124,114,110,78,132,138,87,72,156,130,101,84,54,79,104,186,39,48,36,94,36,107,154,	0,1471,1746,2185,3279,5469,6589,7620,9851,11998,12635,13360,13905,15237,15501,15811,16961,17413,17771,21091,21719,22810,23800,30089,53546,68996,73039,
chr1	21596214	21669745	TCONS_00006597	0	-	21596214	21669745	0	25	1050,43,104,103,124,114,110,132,138,87,72,156,130,101,84,54,79,104,186,39,48,36,94,36,492,	0,1471,1746,2185,3279,5469,6589,9851,11998,12635,13360,13905,15237,15501,15811,16961,17413,17771,21091,21719,22810,23800,30089,53546,73039,
chr1	21596214	21669745	TCONS_00006598	0	-	21596214	21669745	0	26	1050,43,104,103,124,114,110,132,138,87,72,156,130,101,84,54,79,104,186,39,48,36,94,36,107,492,	0,1471,1746,2185,3279,5469,6589,9851,11998,12635,13360,13905,15237,15501,15811,16961,17413,17771,21091,21719,22810,23800,30089,53546,68996,73039,
chr1	21601683	21602892	TCONS_00000776	0	+	21601683	21602892	0	2	114,89,	0,1120,
chr1	21675519	21676753	TCONS_00006599	0	-	21675519	21676753	0	1	1234,	0,
chr1	21676812	21677348	TCONS_00006600	0	-	21676812	21677348	0	1	536,	0,
chr1	21677841	21678217	TCONS_00006601	0	-	21677841	21678217	0	1	376,	0,
chr1	21678587	21783065	TCONS_00006602	0	-	21678587	21783065	0	27	852,27,49,126,156,105,107,131,111,62,123,125,69,131,115,198,3808,129,180,83,134,109,125,128,157,121,242,	0,2220,8603,11386,16478,22910,24924,25674,27139,27538,27879,28156,36801,42448,43062,45310,46324,51116,57858,68479,69550,72919,73939,74404,77958,79075,104236,
chr1	21678587	21783123	TCONS_00006603	0	-	21678587	21783123	0	26	852,27,49,126,156,105,107,131,111,62,123,125,69,128,115,4822,126,180,83,134,109,125,128,157,121,300,	0,2220,8603,11386,16478,22910,24924,25674,27139,27538,27879,28156,36801,42448,43062,45310,51116,57858,68479,69550,72919,73939,74404,77958,79075,104236,
chr1	21678587	21783128	TCONS_00006604	0	-	21678587	21783128	0	27	852,27,49,126,156,105,107,131,111,62,123,125,69,128,115,198,150,129,180,83,134,109,125,128,157,121,305,	0,2220,8603,11386,16478,22910,24924,25674,27139,27538,27879,28156,36801,42448,43062,45310,49982,51116,57858,68479,69550,72919,73939,74404,77958,79075,104236,
chr1	21678587	21783128	TCONS_00006605	0	-	21678587	21783128	0	26	852,27,49,126,156,105,107,131,111,62,123,125,69,131,115,4822,129,180,83,134,109,125,128,157,121,305,	0,2220,8603,11386,16478,22910,24924,25674,27139,27538,27879,28156,36801,42448,43062,45310,51116,57858,68479,69550,72919,73939,74404,77958,79075,104236,
chr1	21678587	21783128	TCONS_00006606	0	-	21678587	21783128	0	27	852,27,49,126,156,105,107,131,111,62,123,125,69,131,115,198,150,129,180,83,134,109,125,128,157,121,305,	0,2220,8603,11386,16478,22910,24924,25674,27139,27538,27879,28156,36801,42448,43062,45310,49982,51116,57858,68479,69550,72919,73939,74404,77958,79075,104236,
chr1	21819821	21820541	TCONS_00006607	0	-	21819821	21820541	0	1	720,	0,
chr1	21822243	21871078	TCONS_00006608	0	-	21822243	21871078	0	65	1245,104,84,71,79,76,57,123,172,245,222,99,109,110,100,145,112,117,148,110,267,98,205,261,180,196,185,135,141,142,152,142,152,148,152,139,152,136,152,139,152,136,152,136,152,151,155,136,143,153,126,181,101,111,168,59,87,128,114,231,81,93,84,198,866,	0,1372,1877,2062,2293,2460,5619,5786,6011,6591,7139,7749,8738,8971,9219,9408,10251,11024,11223,11572,12435,13296,14558,16581,17127,17578,18857,19295,19758,19995,20526,21053,21904,23864,24204,25110,25445,25714,26399,26649,27797,28119,29302,29547,30675,31949,32367,32604,33060,33279,33543,34771,35041,37322,37591,37933,39513,39744,41856,42599,43041,43473,46641,47222,47969,
chr1	21822243	21896306	TCONS_00006609	0	-	21822243	21896306	0	94	1245,104,84,71,79,76,57,123,172,245,222,99,109,110,100,145,112,117,148,110,267,98,205,261,180,196,185,135,141,142,152,142,152,148,152,139,152,136,152,139,152,136,152,136,152,151,155,136,143,153,126,181,101,111,168,59,87,128,114,231,81,93,192,141,95,50,87,128,114,112,119,180,177,141,68,59,87,128,148,197,180,164,147,152,145,132,120,255,129,161,59,110,45,132,	0,1372,1877,2062,2293,2460,5619,5786,6011,6591,7139,7749,8738,8971,9219,9408,10251,11024,11223,11572,12435,13296,14558,16581,17127,17578,18857,19295,19758,19995,20526,21053,21904,23864,24204,25110,25445,25714,26399,26649,27797,28119,29302,29547,30675,31949,32367,32604,33060,33279,33543,34771,35041,37322,37591,37933,39513,39744,41856,42599,43041,43473,49942,50376,50753,51131,51681,52162,52372,5264…
chr1	21822243	21896306	TCONS_00006610	0	-	21822243	21896306	0	95	1245,104,84,71,79,76,57,123,172,245,222,99,109,110,100,145,112,117,148,110,267,98,205,261,180,196,185,135,141,142,152,142,152,148,152,139,152,136,152,139,152,136,152,136,745,152,151,155,136,143,153,126,181,101,111,168,59,87,128,114,231,81,93,192,141,95,50,87,128,114,112,119,180,177,141,68,59,87,128,148,197,180,164,150,152,145,132,120,255,129,161,59,110,45,132,	0,1372,1877,2062,2293,2460,5619,5786,6011,6591,7139,7749,8738,8971,9219,9408,10251,11024,11223,11572,12435,13296,14558,16581,17127,17578,18857,19295,19758,19995,20526,21053,21904,23864,24204,25110,25445,25714,26399,26649,27797,28119,29302,29547,29844,30675,31949,32367,32604,33060,33279,33543,34771,35041,37322,37591,37933,39513,39744,41856,42599,43041,43473,49942,50376,50753,51131,51681,52162,5237…
chr1	21822243	21937237	TCONS_00006611	0	-	21822243	21937237	0	97	1245,104,84,71,79,76,57,123,172,245,222,99,109,110,100,145,112,117,148,110,267,98,205,261,180,196,185,135,141,142,152,142,152,148,152,139,152,136,152,139,152,136,152,136,146,133,152,151,155,136,143,153,126,181,101,111,168,59,87,128,114,231,81,93,192,141,95,50,87,128,114,112,119,180,177,141,68,59,87,128,148,197,180,164,147,152,145,132,120,255,129,161,59,110,45,136,83,	0,1372,1877,2062,2293,2460,5619,5786,6011,6591,7139,7749,8738,8971,9219,9408,10251,11024,11223,11572,12435,13296,14558,16581,17127,17578,18857,19295,19758,19995,20526,21053,21904,23864,24204,25110,25445,25714,26399,26649,27797,28119,29302,29547,29844,30456,30675,31949,32367,32604,33060,33279,33543,34771,35041,37322,37591,37933,39513,39744,41856,42599,43041,43473,49942,50376,50753,51131,51681,5216…
chr1	21977058	22012526	TCONS_00000777	0	+	21977058	22012526	0	8	24,86,98,135,137,143,153,77,	0,1310,28388,28603,29819,30314,32646,35391,
chr1	21983701	21984311	TCONS_00000778	0	+	21983701	21984311	0	2	129,123,	0,487,
chr1	22003005	22012526	TCONS_00000779	0	+	22003005	22012526	0	7	83,98,135,137,143,153,77,	0,2441,2656,3872,4367,6699,9444,
chr1	22024033	22024421	TCONS_00006612	0	-	22024033	22024421	0	1	388,	0,
chr1	22025505	22031236	TCONS_00000780	0	+	22025505	22031236	0	2	138,957,	0,4774,
chr1	22025505	22031236	TCONS_00000781	0	+	22025505	22031236	0	2	134,957,	0,4774,
chr1	22052673	22090797	TCONS_00000782	0	+	22052673	22090797	0	6	69,155,73,110,198,855,	0,25755,29048,33765,33995,37269,
chr1	22052673	22092953	TCONS_00000783	0	+	22052673	22092953	0	6	69,155,73,110,198,1526,	0,25755,29048,33765,33995,38754,
chr1	22054888	22091922	TCONS_00006613	0	-	22054888	22091922	0	2	83,129,	0,36905,
chr1	22054903	22092953	TCONS_00000784	0	+	22054903	22092953	0	2	68,1160,	0,36890,
chr1	22074103	22092953	TCONS_00000785	0	+	22074103	22092953	0	6	116,155,73,110,198,1526,	0,4325,7618,12335,12565,17324,
chr1	22094678	22095058	TCONS_00000786	0	+	22094678	22095058	0	1	380,	0,
chr1	22098990	22099275	TCONS_00000787	0	+	22098990	22099275	0	1	285,	0,
chr1	22100979	22101321	TCONS_00000788	0	+	22100979	22101321	0	1	342,	0,
chr1	22117332	22129823	TCONS_00006614	0	-	22117332	22129823	0	4	3185,143,132,208,	0,3878,4112,12283,
chr1	22157038	22157294	TCONS_00000789	0	+	22157038	22157294	0	1	256,	0,
chr1	22410979	22411805	TCONS_00006615	0	-	22410979	22411805	0	1	826,	0,
chr1	22451878	22531304	TCONS_00000790	0	+	22451878	22531304	0	18	126,766,134,193,143,193,137,202,134,169,459,207,165,215,163,87,227,5103,	0,38001,39521,49613,50420,54170,56122,56651,57221,59300,59797,61045,65421,68182,69617,70498,72339,74323,
chr1	22512372	22531304	TCONS_00000791	0	+	22512372	22531304	0	7	758,165,215,163,87,227,5103,	0,4927,7688,9123,10004,11845,13829,
chr1	22521849	22531304	TCONS_00000792	0	+	22521849	22531304	0	3	614,227,5103,	0,2368,4352,
chr1	22576204	22576867	TCONS_00000793	0	+	22576204	22576867	0	1	663,	0,
chr1	22586408	22589621	TCONS_00000794	0	+	22586408	22589621	0	2	227,751,	0,2462,
chr1	22601452	22601828	TCONS_00000795	0	+	22601452	22601828	0	2	21,202,	0,174,
chr1	22601894	22603586	TCONS_00000796	0	+	22601894	22603586	0	1	1692,	0,
chr1	22636539	22639669	TCONS_00000797	0	+	22636539	22639669	0	3	163,170,837,	0,1070,2293,
chr1	22643610	22648116	TCONS_00000798	0	+	22643610	22648116	0	3	104,194,890,	0,400,3616,
chr1	22643622	22648116	TCONS_00000799	0	+	22643622	22648116	0	3	115,194,890,	0,388,3604,
chr1	22653183	22661534	TCONS_00000800	0	+	22653183	22661534	0	3	120,204,723,	0,6256,7628,
chr1	22781316	22916227	TCONS_00000801	0	+	22781316	22916227	0	15	169,685,156,336,125,163,109,65,123,248,216,150,194,156,2766,	0,3075,81720,83560,101042,111567,114155,115097,124670,125393,126636,127705,129065,131127,132145,
chr1	22791508	22791721	TCONS_00000802	0	+	22791508	22791721	0	1	213,	0,
chr1	22916639	22918337	TCONS_00000803	0	+	22916639	22918337	0	1	1698,	0,
chr1	22918480	22921492	TCONS_00000804	0	+	22918480	22921492	0	1	3012,	0,
chr1	23019505	23083692	TCONS_00000805	0	+	23019505	23083692	0	19	442,166,134,79,93,107,82,95,143,91,135,74,112,133,188,115,128,147,514,	0,10963,30881,34255,35563,36426,37978,39567,49033,49555,51719,52618,53786,57722,59484,60047,61940,62714,63673,
chr1	23019505	23083692	TCONS_00000806	0	+	23019505	23083692	0	20	442,166,60,134,79,93,107,82,95,143,91,135,74,112,133,188,115,128,147,514,	0,10963,24921,30881,34255,35563,36426,37978,39567,49033,49555,51719,52618,53786,57722,59484,60047,61940,62714,63673,
chr1	23019520	23083692	TCONS_00000807	0	+	23019520	23083692	0	21	427,166,60,134,79,93,107,82,95,12,143,91,135,74,112,133,188,115,128,147,514,	0,10948,24906,30866,34240,35548,36411,37963,39552,46539,49018,49540,51704,52603,53771,57707,59469,60032,61925,62699,63658,
chr1	23073276	23083692	TCONS_00000808	0	+	23073276	23083692	0	6	127,133,188,2021,147,514,	0,3951,5713,6276,8943,9902,
chr1	23078340	23109923	TCONS_00006616	0	-	23078340	23109923	0	4	10713,3191,106,339,	0,12849,30681,31244,
chr1	23078340	23169094	TCONS_00006617	0	-	23078340	23169094	0	4	10713,3191,106,329,	0,12849,30681,90425,
chr1	23165497	23165904	TCONS_00006618	0	-	23165497	23165904	0	1	407,	0,
chr1	23173390	23173850	TCONS_00006619	0	-	23173390	23173850	0	1	460,	0,
chr1	23191895	23194923	TCONS_00006620	0	-	23191895	23194923	0	1	3028,	0,
chr1	23280084	23289017	TCONS_00006621	0	-	23280084	23289017	0	2	3029,5023,	0,3910,
chr1	23280084	23289017	TCONS_00006622	0	-	23280084	23289017	0	1	8933,	0,
chr1	23289072	23290631	TCONS_00006623	0	-	23289072	23290631	0	1	1559,	0,
chr1	23290801	23291128	TCONS_00006624	0	-	23290801	23291128	0	1	327,	0,
chr1	23291302	23292213	TCONS_00006625	0	-	23291302	23292213	0	1	911,	0,
chr1	23292300	23293324	TCONS_00006626	0	-	23292300	23293324	0	1	1024,	0,
chr1	23294006	23294224	TCONS_00006627	0	-	23294006	23294224	0	1	218,	0,
chr1	23294380	23294891	TCONS_00006628	0	-	23294380	23294891	0	1	511,	0,
chr1	23295162	23295728	TCONS_00006629	0	-	23295162	23295728	0	1	566,	0,
chr1	23300630	23306581	TCONS_00006630	0	-	23300630	23306581	0	2	3476,170,	0,5781,
chr1	23300630	23306610	TCONS_00006631	0	-	23300630	23306610	0	1	5980,	0,
chr1	23306736	23344302	TCONS_00006632	0	-	23306736	23344302	0	9	4330,122,150,213,138,177,108,119,92,	0,4464,6816,11746,14789,16819,31017,31753,37474,
chr1	23306736	23344312	TCONS_00006633	0	-	23306736	23344312	0	11	4330,122,150,213,138,177,114,108,119,169,102,	0,4464,6816,11746,14789,16819,26781,31017,31753,34115,37474,
chr1	23306736	23344312	TCONS_00006634	0	-	23306736	23344312	0	11	4330,122,150,206,136,177,114,108,119,169,102,	0,4464,6816,11746,14791,16819,26781,31017,31753,34115,37474,
chr1	23306736	23344312	TCONS_00006635	0	-	23306736	23344312	0	10	4330,122,150,206,136,177,114,108,119,102,	0,4464,6816,11746,14791,16819,26781,31017,31753,37474,
chr1	23306736	23344312	TCONS_00006636	0	-	23306736	23344312	0	11	4330,122,150,206,136,177,114,108,119,166,102,	0,4464,6816,11746,14791,16819,26781,31017,31753,34115,37474,
chr1	23313558	23318554	TCONS_00000809	0	+	23313558	23318554	0	2	144,72,	0,4924,
chr1	23356198	23358555	TCONS_00006637	0	-	23356198	23358555	0	1	2357,	0,
chr1	23358626	23358854	TCONS_00006638	0	-	23358626	23358854	0	1	228,	0,
chr1	23359441	23368320	TCONS_00006639	0	-	23359441	23368320	0	3	3780,127,348,	0,7600,8531,
chr1	23359441	23369870	TCONS_00006640	0	-	23359441	23369870	0	4	3780,127,93,505,	0,7600,8531,9924,
chr1	23359441	23369953	TCONS_00006641	0	-	23359441	23369953	0	3	3780,127,588,	0,7600,9924,
chr1	23368945	23371789	TCONS_00000810	0	+	23368945	23371789	0	2	2264,277,	0,2567,
chr1	23368945	23371789	TCONS_00000811	0	+	23368945	23371789	0	1	2844,	0,
chr1	23369037	23371789	TCONS_00000812	0	+	23369037	23371789	0	2	287,651,	0,2101,
chr1	23369037	23371789	TCONS_00000813	0	+	23369037	23371789	0	3	287,71,277,	0,2101,2475,
chr1	23369037	23371789	TCONS_00000814	0	+	23369037	23371789	0	3	476,71,277,	0,2101,2475,
chr1	23378240	23387421	TCONS_00006642	0	-	23378240	23387421	0	2	6177,149,	0,9032,
chr1	23378240	23424750	TCONS_00006643	0	-	23378240	23424750	0	11	3234,72,147,150,62,164,63,142,106,131,186,	0,6105,9032,15638,19299,19551,30423,39008,39663,40836,46324,
chr1	23378240	23424770	TCONS_00006644	0	-	23378240	23424770	0	11	3234,72,147,150,62,164,63,142,106,63,206,	0,6105,9032,15638,19299,19551,30423,39008,39663,40836,46324,
chr1	23381230	23381435	TCONS_00000815	0	+	23381230	23381435	0	1	205,	0,
chr1	23428502	23484227	TCONS_00006645	0	-	23428502	23484227	0	25	1428,91,223,196,108,68,116,86,178,95,134,191,49,88,70,110,87,76,86,112,50,75,146,73,223,	0,2532,3193,4574,4922,5123,5751,6030,7348,8057,8408,8627,8921,10244,10658,12599,12884,13152,13683,13998,22976,24194,27378,27619,55502,
chr1	23440593	23440834	TCONS_00000816	0	+	23440593	23440834	0	1	241,	0,
chr1	23506581	23507164	TCONS_00006646	0	-	23506581	23507164	0	1	583,	0,
chr1	23507674	23508062	TCONS_00006647	0	-	23507674	23508062	0	1	388,	0,
chr1	23549186	23549587	TCONS_00006648	0	-	23549186	23549587	0	1	401,	0,
chr1	23550542	23550982	TCONS_00006649	0	-	23550542	23550982	0	1	440,	0,
chr1	23551045	23551274	TCONS_00006650	0	-	23551045	23551274	0	1	229,	0,
chr1	23557925	23559822	TCONS_00006651	0	-	23557925	23559822	0	3	490,85,696,	0,1009,1201,
chr1	23560106	23560310	TCONS_00006652	0	-	23560106	23560310	0	1	204,	0,
chr1	23613851	23614156	TCONS_00006653	0	-	23613851	23614156	0	1	305,	0,
chr1	23691787	23696521	TCONS_00000817	0	+	23691787	23696521	0	6	42,151,107,132,111,178,	0,821,2019,2872,4010,4556,
chr1	23692607	23696410	TCONS_00006654	0	-	23692607	23696410	0	5	152,107,132,111,67,	0,1199,2052,3190,3736,
chr1	23696758	23697516	TCONS_00000818	0	+	23696758	23697516	0	1	758,	0,
chr1	23697589	23698419	TCONS_00000819	0	+	23697589	23698419	0	1	830,	0,
chr1	23704045	23704374	TCONS_00000820	0	+	23704045	23704374	0	1	329,	0,
chr1	23704494	23705569	TCONS_00000821	0	+	23704494	23705569	0	1	1075,	0,
chr1	23708178	23708561	TCONS_00000822	0	+	23708178	23708561	0	1	383,	0,
chr1	23709408	23709767	TCONS_00000823	0	+	23709408	23709767	0	1	359,	0,
chr1	23711830	23712592	TCONS_00000824	0	+	23711830	23712592	0	1	762,	0,
chr1	23714167	23722649	TCONS_00000825	0	+	23714167	23722649	0	2	193,1512,	0,6970,
chr1	23714679	23714909	TCONS_00000826	0	+	23714679	23714909	0	1	230,	0,
chr1	23716779	23716981	TCONS_00000827	0	+	23716779	23716981	0	1	202,	0,
chr1	23718427	23719363	TCONS_00000828	0	+	23718427	23719363	0	1	936,	0,
chr1	23719455	23722649	TCONS_00000829	0	+	23719455	23722649	0	1	3194,	0,
chr1	23722684	23723146	TCONS_00000830	0	+	23722684	23723146	0	1	462,	0,
chr1	23724637	23724842	TCONS_00000831	0	+	23724637	23724842	0	1	205,	0,
chr1	23728181	23728452	TCONS_00000832	0	+	23728181	23728452	0	1	271,	0,
chr1	23743433	23762059	TCONS_00000833	0	+	23743433	23762059	0	11	145,57,107,1186,112,156,98,181,112,173,2548,	0,5587,6408,7411,8973,10666,10929,12409,12840,13519,16078,
chr1	23760380	23772838	TCONS_00006655	0	-	23760380	23772838	0	3	771,182,728,	0,11321,11730,
chr1	23760380	23772838	TCONS_00006656	0	-	23760380	23772838	0	3	771,56,567,	0,11730,11891,
chr1	23760380	23778263	TCONS_00006657	0	-	23760380	23778263	0	4	771,56,155,65,	0,11730,11891,17818,
chr1	23760380	23778309	TCONS_00006658	0	-	23760380	23778309	0	3	771,56,111,	0,11730,17818,
chr1	23760380	23778309	TCONS_00006659	0	-	23760380	23778309	0	4	771,56,159,111,	0,11730,11887,17818,
chr1	23778392	23788232	TCONS_00000834	0	+	23778392	23788232	0	6	321,44,78,105,109,958,	0,1045,1471,7282,7922,8882,
chr1	23788665	23789755	TCONS_00000835	0	+	23788665	23789755	0	1	1090,	0,
chr1	23790341	23791194	TCONS_00006660	0	-	23790341	23791194	0	1	853,	0,
chr1	23790546	23795545	TCONS_00000836	0	+	23790546	23795545	0	10	704,104,32,66,48,71,74,102,174,864,	0,2110,2461,2604,3158,3313,3516,3677,3880,4135,
chr1	23795597	23800157	TCONS_00006661	0	-	23795597	23800157	0	11	410,115,78,86,67,114,177,114,116,126,792,	0,553,911,1099,1278,1436,2097,2519,3017,3289,3768,
chr1	23795597	23800157	TCONS_00006662	0	-	23795597	23800157	0	10	410,115,78,86,67,114,177,114,116,792,	0,553,911,1099,1278,1436,2097,2519,3017,3768,
chr1	23795597	23800747	TCONS_00006663	0	-	23795597	23800747	0	10	410,115,78,86,67,114,177,614,550,36,	0,553,911,1099,1278,1436,2097,2519,3289,5114,
chr1	23795597	23800772	TCONS_00006664	0	-	23795597	23800772	0	11	410,115,78,86,67,114,177,114,116,550,61,	0,553,911,1099,1278,1436,2097,2519,3017,3289,5114,
chr1	23795597	23800772	TCONS_00006665	0	-	23795597	23800772	0	12	410,115,78,86,67,114,177,114,116,126,71,61,	0,553,911,1099,1278,1436,2097,2519,3017,3289,3768,5114,
chr1	23801841	23825432	TCONS_00006666	0	-	23801841	23825432	0	7	2684,189,149,96,108,84,77,	0,6293,12348,14833,15634,18668,23514,
chr1	23801841	23825435	TCONS_00006667	0	-	23801841	23825435	0	7	723,126,189,96,108,84,80,	0,2558,6293,14833,15634,18668,23514,
chr1	23801841	23825446	TCONS_00006668	0	-	23801841	23825446	0	9	723,126,189,64,149,96,108,84,91,	0,2558,6293,8894,12348,14833,15634,18668,23514,
chr1	23838074	23838593	TCONS_00006669	0	-	23838074	23838593	0	1	519,	0,
chr1	23841659	23842063	TCONS_00006670	0	-	23841659	23842063	0	1	404,	0,
chr1	23843989	23844586	TCONS_00006671	0	-	23843989	23844586	0	1	597,	0,
chr1	23845088	23868405	TCONS_00006672	0	-	23845088	23868405	0	8	767,100,191,201,106,138,135,508,	0,985,3560,9271,14709,18045,20402,22809,
chr1	23959822	23963462	TCONS_00000837	0	+	23959822	23963462	0	2	1312,2023,	0,1617,
chr1	23959822	23963462	TCONS_00000838	0	+	23959822	23963462	0	3	176,206,2023,	0,1106,1617,
chr1	23962422	23978293	TCONS_00006673	0	-	23962422	23978293	0	5	5301,102,54,163,3320,	0,8915,9150,9427,12551,
chr1	23962422	23978890	TCONS_00006674	0	-	23962422	23978890	0	4	9017,51,163,3917,	0,9150,9427,12551,
chr1	23962422	23978890	TCONS_00006675	0	-	23962422	23978890	0	5	9017,54,163,3300,238,	0,9150,9427,12551,16230,
chr1	23962422	23978890	TCONS_00006676	0	-	23962422	23978890	0	4	5534,54,163,3917,	0,9150,9427,12551,
chr1	23962422	23978890	TCONS_00006677	0	-	23962422	23978890	0	4	5301,54,163,3917,	0,9150,9427,12551,
chr1	23962422	23980401	TCONS_00006678	0	-	23962422	23980401	0	6	5301,54,163,102,107,211,	0,9150,9427,12551,16288,17768,
chr1	23962422	23980401	TCONS_00006679	0	-	23962422	23980401	0	6	9017,51,163,3300,165,211,	0,9150,9427,12551,16230,17768,
chr1	23962422	23980401	TCONS_00006680	0	-	23962422	23980401	0	7	9017,54,163,107,363,165,211,	0,9150,9427,12551,15488,16230,17768,
chr1	23962422	23980406	TCONS_00006681	0	-	23962422	23980406	0	6	9017,54,163,102,107,216,	0,9150,9427,12551,16288,17768,
chr1	23962422	23980406	TCONS_00006682	0	-	23962422	23980406	0	7	5301,51,163,107,363,165,216,	0,9150,9427,12551,15488,16230,17768,
chr1	23962422	23980406	TCONS_00006683	0	-	23962422	23980406	0	7	5534,54,163,107,363,165,216,	0,9150,9427,12551,15488,16230,17768,
chr1	23962422	23980406	TCONS_00006684	0	-	23962422	23980406	0	7	5301,54,163,2480,363,165,216,	0,9150,9427,12551,15488,16230,17768,
chr1	24051897	24055651	TCONS_00006685	0	-	24051897	24055651	0	1	3754,	0,
chr1	24056032	24108408	TCONS_00006686	0	-	24056032	24108408	0	35	1595,56,23,37,164,109,39,88,111,68,60,145,137,45,110,157,115,179,127,188,122,172,184,128,54,200,142,162,138,45,89,96,158,160,416,	0,2891,5027,5240,5913,7093,7459,8039,9858,10988,11937,12190,15084,15936,18127,19286,20126,23983,25297,25968,26560,28435,30611,33505,34032,34764,36141,36914,38820,39409,41890,43647,49887,51040,51960,
chr1	24056032	24112196	TCONS_00006687	0	-	24056032	24112196	0	37	1595,56,23,37,164,109,39,88,111,68,60,145,137,45,110,157,115,179,127,188,122,172,184,128,54,200,142,162,138,45,89,96,158,160,81,179,166,	0,2891,5027,5240,5913,7093,7459,8039,9858,10988,11937,12190,15084,15936,18127,19286,20126,23983,25297,25968,26560,28435,30611,33505,34032,34764,36141,36914,38820,39409,41890,43647,49887,51040,51960,52443,55998,
chr1	24119768	24123637	TCONS_00006688	0	-	24119768	24123637	0	2	1969,336,	0,3533,
chr1	24119768	24143162	TCONS_00006689	0	-	24119768	24143162	0	7	1969,122,139,176,179,133,123,	0,3533,8372,14442,17362,18813,23271,
chr1	24154123	24162738	TCONS_00006690	0	-	24154123	24162738	0	4	3768,131,160,1197,	0,4928,5350,7418,
chr1	24154123	24162738	TCONS_00006691	0	-	24154123	24162738	0	3	3768,582,1197,	0,4928,7418,
chr1	24154123	24180843	TCONS_00006692	0	-	24154123	24180843	0	6	3768,131,160,143,185,113,	0,4928,5350,7418,15293,26607,
chr1	24155009	24160458	TCONS_00000839	0	+	24155009	24160458	0	2	183,3204,	0,2245,
chr1	24162959	24166179	TCONS_00006693	0	-	24162959	24166179	0	1	3220,	0,
chr1	24168156	24168534	TCONS_00006694	0	-	24168156	24168534	0	1	378,	0,
chr1	24210569	24210873	TCONS_00000840	0	+	24210569	24210873	0	1	304,	0,
chr1	24306070	24306505	TCONS_00006695	0	-	24306070	24306505	0	1	435,	0,
chr1	24306593	24307027	TCONS_00006696	0	-	24306593	24307027	0	1	434,	0,
chr1	24322037	24324304	TCONS_00000841	0	+	24322037	24324304	0	1	2267,	0,
chr1	24354202	24355187	TCONS_00000842	0	+	24354202	24355187	0	1	985,	0,
chr1	24355865	24356813	TCONS_00006697	0	-	24355865	24356813	0	1	948,	0,
chr1	24356905	24410803	TCONS_00006698	0	-	24356905	24410803	0	8	1714,191,166,109,171,102,138,101,	0,3945,12768,16796,22747,26996,44413,53797,
chr1	24356905	24413954	TCONS_00006699	0	-	24356905	24413954	0	8	1714,191,166,109,171,102,138,281,	0,3945,12768,16796,22747,26996,44413,56768,
chr1	24356905	24413954	TCONS_00006700	0	-	24356905	24413954	0	10	1714,191,166,109,171,102,119,144,138,281,	0,3945,12768,16796,22747,26996,34655,35018,44413,56768,
chr1	24356905	24413954	TCONS_00006701	0	-	24356905	24413954	0	9	1714,191,166,109,171,102,119,138,281,	0,3945,12768,16796,22747,26996,34655,44413,56768,
chr1	24415783	24472979	TCONS_00000843	0	+	24415783	24472979	0	12	121,350,69,172,60,146,97,136,89,64,95,3994,	0,3507,24388,26271,29401,33697,37624,40354,43104,44697,48242,53202,
chr1	24473050	24473521	TCONS_00000844	0	+	24473050	24473521	0	1	471,	0,
chr1	24473879	24475131	TCONS_00000845	0	+	24473879	24475131	0	1	1252,	0,
chr1	24475245	24476576	TCONS_00000846	0	+	24475245	24476576	0	1	1331,	0,
chr1	24514313	24541043	TCONS_00000847	0	+	24514313	24541043	0	4	254,174,172,5951,	0,16904,18769,20779,
chr1	24539830	24555969	TCONS_00006702	0	-	24539830	24555969	0	3	46,161,154,	0,12057,15985,
chr1	24556444	24557133	TCONS_00000848	0	+	24556444	24557133	0	1	689,	0,
chr1	24564667	24564867	TCONS_00000849	0	+	24564667	24564867	0	1	200,	0,
chr1	24605601	24609328	TCONS_00000850	0	+	24605601	24609328	0	1	3727,	0,
chr1	24642187	24642406	TCONS_00006703	0	-	24642187	24642406	0	1	219,	0,
chr1	24643264	24673281	TCONS_00000851	0	+	24643264	24673281	0	18	83,90,123,1951,116,204,195,120,275,81,87,145,42,111,465,196,210,1100,	0,2719,3402,3814,6706,8144,9169,9648,11590,17454,18045,19395,19918,23550,25858,26855,28121,28917,
chr1	24643264	24673281	TCONS_00000852	0	+	24643264	24673281	0	17	83,90,123,171,116,204,195,120,275,81,87,145,111,465,196,210,1100,	0,2719,3402,5594,6706,8144,9169,9648,11590,17454,18045,19395,23550,25858,26855,28121,28917,
chr1	24643264	24673281	TCONS_00000853	0	+	24643264	24673281	0	18	83,90,123,1951,116,204,195,120,269,81,84,145,42,111,465,196,210,1100,	0,2719,3402,3814,6706,8144,9169,9648,11590,17454,18048,19395,19918,23550,25858,26855,28121,28917,
chr1	24643264	24673281	TCONS_00000854	0	+	24643264	24673281	0	18	83,90,123,171,116,204,195,120,275,81,87,145,42,111,465,196,210,1100,	0,2719,3402,5594,6706,8144,9169,9648,11590,17454,18045,19395,19918,23550,25858,26855,28121,28917,
chr1	24643264	24673281	TCONS_00000855	0	+	24643264	24673281	0	17	83,90,2363,116,204,195,120,275,81,84,145,42,111,465,196,210,1100,	0,2719,3402,6706,8144,9169,9648,11590,17454,18048,19395,19918,23550,25858,26855,28121,28917,
chr1	24643289	24673281	TCONS_00000856	0	+	24643289	24673281	0	16	58,90,2363,116,114,195,120,269,81,84,145,111,465,196,210,1100,	0,2694,3377,6681,8209,9144,9623,11565,17429,18023,19370,23525,25833,26830,28096,28892,
chr1	24643289	24673281	TCONS_00000857	0	+	24643289	24673281	0	17	58,90,123,1951,116,204,195,120,275,81,84,145,111,465,196,210,1100,	0,2694,3377,3789,6681,8119,9144,9623,11565,17429,18023,19370,23525,25833,26830,28096,28892,
chr1	24643289	24673281	TCONS_00000858	0	+	24643289	24673281	0	18	58,90,542,171,116,204,195,120,269,81,87,145,42,111,465,196,210,1100,	0,2694,3377,5569,6681,8119,9144,9623,11565,17429,18020,19370,19893,23525,25833,26830,28096,28892,
chr1	24643289	24673281	TCONS_00000859	0	+	24643289	24673281	0	20	58,90,123,130,143,171,116,204,195,120,275,81,87,145,42,111,465,196,210,1100,	0,2694,3377,3789,4734,5569,6681,8119,9144,9623,11565,17429,18020,19370,19893,23525,25833,26830,28096,28892,
chr1	24670183	24671572	TCONS_00006704	0	-	24670183	24671572	0	2	132,187,	0,1202,
chr1	24745383	24844320	TCONS_00000860	0	+	24745383	24844320	0	6	242,110,126,107,182,3548,	0,52358,68710,81626,94476,95389,
chr1	24844517	24844897	TCONS_00000861	0	+	24844517	24844897	0	1	380,	0,
chr1	24899546	24919325	TCONS_00006705	0	-	24899546	24919325	0	3	3120,159,86,	0,7712,19693,
chr1	25220701	25220952	TCONS_00006706	0	-	25220701	25220952	0	1	251,	0,
chr1	25222357	25222576	TCONS_00006707	0	-	25222357	25222576	0	1	219,	0,
chr1	25222678	25232637	TCONS_00006708	0	-	25222678	25232637	0	7	753,99,91,118,126,108,194,	0,2323,4763,5439,6319,9425,9765,
chr1	25232596	25236043	TCONS_00000862	0	+	25232596	25236043	0	1	3447,	0,
chr1	25236277	25236855	TCONS_00000863	0	+	25236277	25236855	0	1	578,	0,
chr1	25236917	25237208	TCONS_00000864	0	+	25236917	25237208	0	1	291,	0,
chr1	25237260	25238138	TCONS_00000865	0	+	25237260	25238138	0	1	878,	0,
chr1	25239263	25241705	TCONS_00000866	0	+	25239263	25241705	0	1	2442,	0,
chr1	25241990	25242949	TCONS_00000867	0	+	25241990	25242949	0	1	959,	0,
chr1	25242248	25247444	TCONS_00006709	0	-	25242248	25247444	0	5	457,949,152,586,136,	0,1301,2901,4195,5060,
chr1	25242248	25247446	TCONS_00006710	0	-	25242248	25247446	0	4	457,1752,586,138,	0,1301,4195,5060,
chr1	25242248	25247446	TCONS_00006711	0	-	25242248	25247446	0	5	457,84,152,586,138,	0,1301,2901,4195,5060,
chr1	25243088	25245728	TCONS_00000868	0	+	25243088	25245728	0	1	2640,	0,
chr1	25247638	25248333	TCONS_00000869	0	+	25247638	25248333	0	1	695,	0,
chr1	25248392	25248939	TCONS_00006712	0	-	25248392	25248939	0	1	547,	0,
chr1	25249553	25255490	TCONS_00006713	0	-	25249553	25255490	0	1	5937,	0,
chr1	25249553	25267901	TCONS_00006714	0	-	25249553	25267901	0	2	4384,162,	0,18186,
chr1	25255578	25256996	TCONS_00006715	0	-	25255578	25256996	0	1	1418,	0,
chr1	25257057	25257354	TCONS_00006716	0	-	25257057	25257354	0	1	297,	0,
chr1	25258673	25261729	TCONS_00006717	0	-	25258673	25261729	0	1	3056,	0,
chr1	25261780	25267897	TCONS_00006718	0	-	25261780	25267897	0	1	6117,	0,
chr1	25261780	25338215	TCONS_00006719	0	-	25261780	25338215	0	2	933,5176,	0,71259,
chr1	25290437	25290904	TCONS_00006720	0	-	25290437	25290904	0	1	467,	0,
chr1	25293350	25338230	TCONS_00006721	0	-	25293350	25338230	0	2	1390,1191,	0,43689,
chr1	25302734	25305442	TCONS_00006722	0	-	25302734	25305442	0	1	2708,	0,
chr1	25302734	25318259	TCONS_00006723	0	-	25302734	25318259	0	2	2087,197,	0,15328,
chr1	25305718	25306921	TCONS_00006724	0	-	25305718	25306921	0	1	1203,	0,
chr1	25328894	25329118	TCONS_00000870	0	+	25328894	25329118	0	1	224,	0,
chr1	25331033	25331758	TCONS_00006725	0	-	25331033	25331758	0	1	725,	0,
chr1	25332059	25338226	TCONS_00006726	0	-	25332059	25338226	0	2	1562,4518,	0,1649,
chr1	25338305	25362361	TCONS_00000871	0	+	25338305	25362361	0	7	151,106,113,68,93,61,1702,	0,2168,4655,13320,14576,18487,22354,
chr1	25362277	25370544	TCONS_00006727	0	-	25362277	25370544	0	2	276,78,	0,8189,
chr1	25385765	25392141	TCONS_00006728	0	-	25385765	25392141	0	4	79,138,167,148,	0,3210,4983,6228,
chr1	25398463	25399478	TCONS_00000872	0	+	25398463	25399478	0	1	1015,	0,
chr1	25399720	25399965	TCONS_00000873	0	+	25399720	25399965	0	1	245,	0,
chr1	25402619	25408848	TCONS_00006729	0	-	25402619	25408848	0	2	127,166,	0,6063,
chr1	25430926	25500251	TCONS_00000874	0	+	25430926	25500251	0	11	252,142,127,124,179,502,159,183,121,175,1988,	0,15835,17881,23332,25726,27464,53189,54686,58246,60483,67337,
chr1	25538259	25568931	TCONS_00000875	0	+	25538259	25568931	0	2	28,952,	0,29720,
chr1	25543626	25568931	TCONS_00000876	0	+	25543626	25568931	0	8	160,143,113,115,73,84,131,3759,	0,10295,11233,13526,19017,19443,20034,21546,
chr1	25543626	25568931	TCONS_00000877	0	+	25543626	25568931	0	9	160,143,113,115,73,84,131,35,2084,	0,10295,11233,13526,19017,19443,20034,21546,23221,
chr1	25544107	25568931	TCONS_00000878	0	+	25544107	25568931	0	9	234,143,113,115,73,84,131,35,2084,	0,9814,10752,13045,18536,18962,19553,21065,22740,
chr1	25550648	25551014	TCONS_00000879	0	+	25550648	25551014	0	1	366,	0,
chr1	25562308	25568931	TCONS_00000880	0	+	25562308	25568931	0	4	408,84,131,3759,	0,761,1352,2864,
chr1	25574471	25575060	TCONS_00000881	0	+	25574471	25575060	0	1	589,	0,
chr1	25575604	25575953	TCONS_00000882	0	+	25575604	25575953	0	1	349,	0,
chr1	25576006	25576570	TCONS_00000883	0	+	25576006	25576570	0	1	564,	0,
chr1	25584475	25585290	TCONS_00000884	0	+	25584475	25585290	0	1	815,	0,
chr1	25585876	25588756	TCONS_00000885	0	+	25585876	25588756	0	1	2880,	0,
chr1	25593172	25596726	TCONS_00000886	0	+	25593172	25596726	0	1	3554,	0,
chr1	25597311	25604040	TCONS_00000887	0	+	25597311	25604040	0	1	6729,	0,
chr1	25604549	25605920	TCONS_00000888	0	+	25604549	25605920	0	1	1371,	0,
chr1	25605992	25606651	TCONS_00000889	0	+	25605992	25606651	0	1	659,	0,
chr1	25606753	25607717	TCONS_00000890	0	+	25606753	25607717	0	1	964,	0,
chr1	25607121	25607401	TCONS_00006730	0	-	25607121	25607401	0	1	280,	0,
chr1	25608447	25608937	TCONS_00000891	0	+	25608447	25608937	0	1	490,	0,
chr1	25609015	25614104	TCONS_00000892	0	+	25609015	25614104	0	3	1804,121,1343,	0,3528,3746,
chr1	25615537	25615739	TCONS_00006731	0	-	25615537	25615739	0	1	202,	0,
chr1	25616837	25617491	TCONS_00000893	0	+	25616837	25617491	0	1	654,	0,
chr1	25617561	25786260	TCONS_00000894	0	+	25617561	25786260	0	12	776,97,116,81,95,118,94,116,220,173,116,2598,	0,68878,129106,131693,135922,141030,146312,154095,160543,163378,165023,166101,
chr1	25800643	25818227	TCONS_00000895	0	+	25800643	25818227	0	11	517,134,210,125,138,82,189,106,113,102,2680,	0,4498,7936,8382,9039,10810,11047,12043,13237,13433,14904,
chr1	25800648	25818227	TCONS_00000896	0	+	25800648	25818227	0	12	512,102,134,210,125,138,82,189,106,113,102,2680,	0,1367,4493,7931,8377,9034,10805,11042,12038,13232,13428,14899,
chr1	25801576	25818227	TCONS_00000897	0	+	25801576	25818227	0	11	541,134,210,125,138,82,189,106,113,102,2680,	0,3565,7003,7449,8106,9877,10114,11110,12304,12500,13971,
chr1	25816741	25817789	TCONS_00006732	0	-	25816741	25817789	0	2	139,228,	0,820,
chr1	25817081	25820056	TCONS_00006733	0	-	25817081	25820056	0	1	2975,	0,
chr1	25819938	25832975	TCONS_00000898	0	+	25819938	25832975	0	7	91,110,105,110,212,213,1055,	0,3080,3705,6363,6676,9679,11982,
chr1	25819938	25832975	TCONS_00000899	0	+	25819938	25832975	0	7	91,110,105,110,212,322,1055,	0,3080,3705,6363,6676,9570,11982,
chr1	25819938	25832975	TCONS_00000900	0	+	25819938	25832975	0	6	3190,105,110,212,322,1055,	0,3705,6363,6676,9570,11982,
chr1	25820471	25832975	TCONS_00000901	0	+	25820471	25832975	0	6	2657,105,110,212,213,1055,	0,3172,5830,6143,9146,11449,
chr1	25820471	25832975	TCONS_00000902	0	+	25820471	25832975	0	6	2657,511,110,212,322,1055,	0,2766,5830,6143,9037,11449,
chr1	25834024	25837557	TCONS_00006734	0	-	25834024	25837557	0	2	1822,145,	0,3388,
chr1	25834628	25836175	TCONS_00000903	0	+	25834628	25836175	0	1	1547,	0,
chr1	25861483	25871499	TCONS_00006735	0	-	25861483	25871499	0	2	2378,891,	0,9125,
chr1	25861483	25875954	TCONS_00006736	0	-	25861483	25875954	0	3	2378,86,467,	0,9125,14004,
chr1	25871562	25874104	TCONS_00006737	0	-	25871562	25874104	0	1	2542,	0,
chr1	25874174	25875092	TCONS_00006738	0	-	25874174	25875092	0	1	918,	0,
chr1	25884115	25887856	TCONS_00006739	0	-	25884115	25887856	0	1	3741,	0,
chr1	25887985	25888292	TCONS_00011203	0	.	25887985	25888292	0	1	307,	0,
chr1	25889094	25890558	TCONS_00006740	0	-	25889094	25890558	0	1	1464,	0,
chr1	25894436	25894644	TCONS_00011204	0	.	25894436	25894644	0	1	208,	0,
chr1	25900115	25905511	TCONS_00006741	0	-	25900115	25905511	0	5	972,192,173,75,594,	0,1375,3525,4548,4802,
chr1	25900115	25906462	TCONS_00006742	0	-	25900115	25906462	0	5	972,192,173,75,74,	0,1375,3525,4548,6273,
chr1	25900584	25903802	TCONS_00000904	0	+	25900584	25903802	0	3	503,192,162,	0,906,3056,
chr1	25910564	25916700	TCONS_00006743	0	-	25910564	25916700	0	2	578,109,	0,6027,
chr1	25917597	25918057	TCONS_00011205	0	.	25917597	25918057	0	1	460,	0,
chr1	25955947	25958041	TCONS_00006744	0	-	25955947	25958041	0	1	2094,	0,
chr1	25959298	25997854	TCONS_00006745	0	-	25959298	25997854	0	11	2785,155,171,92,114,142,69,97,154,137,407,	0,13259,15181,17383,23065,24647,25161,28932,30149,31428,38149,
chr1	25959298	25999022	TCONS_00006746	0	-	25959298	25999022	0	11	2785,155,171,92,114,142,69,97,154,137,998,	0,13259,15181,17383,23065,24647,25161,28932,30149,31428,38726,
chr1	25999434	25999689	TCONS_00006747	0	-	25999434	25999689	0	1	255,	0,
chr1	26003779	26004105	TCONS_00006748	0	-	26003779	26004105	0	1	326,	0,
chr1	26016555	26016847	TCONS_00006749	0	-	26016555	26016847	0	1	292,	0,
chr1	26021797	26036479	TCONS_00000905	0	+	26021797	26036479	0	11	1628,94,108,120,133,107,90,87,161,169,1315,	0,7395,7802,8678,9334,9662,10598,11431,11898,13038,13367,
chr1	26021797	26036479	TCONS_00000906	0	+	26021797	26036479	0	9	1628,94,120,133,1026,87,161,169,1315,	0,7395,8678,9334,9662,11431,11898,13038,13367,
chr1	26030484	26031603	TCONS_00000907	0	+	26030484	26031603	0	2	780,144,	0,975,
chr1	26034904	26035179	TCONS_00006750	0	-	26034904	26035179	0	1	275,	0,
chr1	26037263	26046801	TCONS_00006751	0	-	26037263	26046801	0	8	2042,135,106,160,154,147,221,955,	0,2513,4436,5285,6134,7034,7733,8583,
chr1	26045722	26046001	TCONS_00000908	0	+	26045722	26046001	0	1	279,	0,
chr1	26046355	26049030	TCONS_00000909	0	+	26046355	26049030	0	1	2675,	0,
chr1	26049127	26049750	TCONS_00000910	0	+	26049127	26049750	0	1	623,	0,
chr1	26049801	26050617	TCONS_00000911	0	+	26049801	26050617	0	1	816,	0,
chr1	26051295	26054237	TCONS_00006752	0	-	26051295	26054237	0	3	588,72,103,	0,2597,2839,
chr1	26051295	26067660	TCONS_00006753	0	-	26051295	26067660	0	9	588,72,125,23,234,96,169,173,325,	0,2597,5907,6332,7094,8970,9870,14972,16040,
chr1	26078716	26078926	TCONS_00000912	0	+	26078716	26078926	0	1	210,	0,
chr1	26109447	26109675	TCONS_00006754	0	-	26109447	26109675	0	1	228,	0,
chr1	26111846	26125543	TCONS_00000913	0	+	26111846	26125543	0	3	69,302,3707,	0,2445,9990,
chr1	26159048	26163964	TCONS_00000914	0	+	26159048	26163964	0	3	78,2110,317,	0,2163,4599,
chr1	26169913	26170873	TCONS_00000915	0	+	26169913	26170873	0	3	270,63,299,	0,504,661,
chr1	26173908	26174494	TCONS_00000916	0	+	26173908	26174494	0	1	586,	0,
chr1	26177057	26189884	TCONS_00000917	0	+	26177057	26189884	0	21	542,158,182,85,42,105,60,69,102,71,74,107,28,173,74,72,74,62,100,182,606,	0,3395,3657,4799,5303,5422,6139,6288,6671,7013,7156,7343,7527,7956,10110,10353,11176,11384,11540,11714,12221,
chr1	26177057	26189884	TCONS_00000918	0	+	26177057	26189884	0	20	542,158,182,85,42,105,60,69,102,71,74,107,28,2228,72,74,62,100,182,606,	0,3395,3657,4799,5303,5422,6139,6288,6671,7013,7156,7343,7527,7956,10353,11176,11384,11540,11714,12221,
chr1	26180352	26189884	TCONS_00000919	0	+	26180352	26189884	0	16	258,182,85,42,105,60,69,102,217,107,28,3294,62,100,182,606,	0,362,1504,2008,2127,2844,2993,3376,3718,4048,4232,4661,8089,8245,8419,8926,
chr1	26180352	26189884	TCONS_00000920	0	+	26180352	26189884	0	17	258,182,85,42,105,60,69,102,217,107,2657,72,74,62,100,182,606,	0,362,1504,2008,2127,2844,2993,3376,3718,4048,4232,7058,7881,8089,8245,8419,8926,
chr1	26180352	26189884	TCONS_00000921	0	+	26180352	26189884	0	18	258,182,85,42,105,60,69,102,217,107,602,74,72,74,62,100,182,606,	0,362,1504,2008,2127,2844,2993,3376,3718,4048,4232,6815,7058,7881,8089,8245,8419,8926,
chr1	26224447	26224932	TCONS_00006755	0	-	26224447	26224932	0	1	485,	0,
chr1	26225340	26229844	TCONS_00000922	0	+	26225340	26229844	0	4	363,152,203,343,	0,2063,2453,4161,
chr1	26225340	26229844	TCONS_00000923	0	+	26225340	26229844	0	2	363,2441,	0,2063,
chr1	26225542	26229844	TCONS_00000924	0	+	26225542	26229844	0	3	161,152,2051,	0,1861,2251,
chr1	26225542	26229844	TCONS_00000925	0	+	26225542	26229844	0	3	161,593,343,	0,1861,3959,
chr1	26225542	26229844	TCONS_00000926	0	+	26225542	26229844	0	3	161,203,343,	0,2251,3959,
chr1	26234192	26281522	TCONS_00000927	0	+	26234192	26281522	0	16	118,77,153,695,134,118,186,153,155,94,51,108,226,3068,168,465,	0,5569,9973,20978,23404,23950,25424,34290,35267,36821,37828,40771,42342,42943,46572,46865,
chr1	26234208	26278808	TCONS_00000928	0	+	26234208	26278808	0	14	102,77,153,695,134,118,186,153,155,94,51,108,226,1676,	0,5553,9957,20962,23388,23934,25408,34274,35251,36805,37812,40755,42326,42924,
chr1	26256730	26278808	TCONS_00000929	0	+	26256730	26278808	0	11	146,134,118,186,153,155,94,51,108,226,1673,	0,866,1412,2886,11752,12729,14283,15290,18233,19804,20405,
chr1	26269319	26281522	TCONS_00000930	0	+	26269319	26281522	0	7	295,1058,108,226,3068,168,465,	0,1694,5644,7215,7816,11445,11738,
chr1	26282251	26301015	TCONS_00006756	0	-	26282251	26301015	0	12	318,141,74,104,121,78,215,127,77,55,101,90,	0,397,612,1890,2110,3212,3571,11953,14667,15175,15710,18674,
chr1	26282251	26302924	TCONS_00006757	0	-	26282251	26302924	0	12	318,141,74,104,1180,215,127,77,55,101,29,112,	0,397,612,1890,2110,3571,11953,14667,15175,15710,19442,20561,
chr1	26282251	26303253	TCONS_00006758	0	-	26282251	26303253	0	15	77,217,141,74,104,121,78,215,127,77,55,101,29,106,211,	0,101,397,612,1890,2110,3212,3571,11953,14667,15175,15710,19442,20561,20791,
chr1	26282251	26306653	TCONS_00006759	0	-	26282251	26306653	0	13	318,141,74,104,121,78,215,127,77,55,101,29,62,	0,397,612,1890,2110,3212,3571,11953,14667,15175,15710,19442,24340,
chr1	26282251	26306698	TCONS_00006760	0	-	26282251	26306698	0	12	318,141,74,104,1180,215,127,77,55,101,29,107,	0,397,612,1890,2110,3571,11953,14667,15175,15710,19442,24340,
chr1	26282251	26306698	TCONS_00006761	0	-	26282251	26306698	0	12	318,141,74,104,1180,215,77,55,101,29,106,107,	0,397,612,1890,2110,3571,14667,15175,15710,19442,20561,24340,
chr1	26282251	26306698	TCONS_00006762	0	-	26282251	26306698	0	14	318,141,74,104,1180,215,127,77,55,101,99,29,106,107,	0,397,612,1890,2110,3571,11953,14667,15175,15710,18674,19442,20561,24340,
chr1	26284200	26285082	TCONS_00000931	0	+	26284200	26285082	0	1	882,	0,
chr1	26317912	26320523	TCONS_00000932	0	+	26317912	26320523	0	2	159,353,	0,2258,
chr1	26322172	26328326	TCONS_00006763	0	-	26322172	26328326	0	3	151,159,118,	0,1979,6036,
chr1	26361699	26362014	TCONS_00006764	0	-	26361699	26362014	0	1	315,	0,
chr1	26364563	26365226	TCONS_00006765	0	-	26364563	26365226	0	1	663,	0,
chr1	26430821	26431420	TCONS_00006766	0	-	26430821	26431420	0	1	599,	0,
chr1	26431721	26431953	TCONS_00006767	0	-	26431721	26431953	0	1	232,	0,
chr1	26432331	26471286	TCONS_00000933	0	+	26432331	26471286	0	7	677,117,143,117,115,108,2395,	0,5836,10399,13984,25459,27705,36560,
chr1	26432331	26471286	TCONS_00000934	0	+	26432331	26471286	0	8	45,118,117,166,117,115,108,2395,	0,559,5836,10376,13984,25459,27705,36560,
chr1	26432331	26471286	TCONS_00000935	0	+	26432331	26471286	0	9	45,118,117,143,117,102,115,108,2392,	0,559,5836,10399,13984,15227,25459,27705,36563,
chr1	26432331	26471286	TCONS_00000936	0	+	26432331	26471286	0	9	187,118,117,143,117,102,115,108,2392,	0,559,5836,10399,13984,15227,25459,27705,36563,
chr1	26432386	26471286	TCONS_00000937	0	+	26432386	26471286	0	7	622,117,143,117,115,108,2392,	0,5781,10344,13929,25404,27650,36508,
chr1	26432386	26471286	TCONS_00000938	0	+	26432386	26471286	0	9	132,118,117,143,117,102,115,108,2395,	0,504,5781,10344,13929,15172,25404,27650,36505,
chr1	26432389	26471286	TCONS_00000939	0	+	26432389	26471286	0	8	619,117,143,117,102,115,108,2392,	0,5778,10341,13926,15169,25401,27647,36505,
chr1	26441895	26471286	TCONS_00000940	0	+	26441895	26471286	0	6	978,117,102,115,108,2392,	0,4420,5663,15895,18141,26999,
chr1	26441895	26471286	TCONS_00000941	0	+	26441895	26471286	0	5	978,117,115,108,2392,	0,4420,15895,18141,26999,
chr1	26441895	26471286	TCONS_00000942	0	+	26441895	26471286	0	6	978,117,102,115,108,2395,	0,4420,5663,15895,18141,26996,
chr1	26470740	26472164	TCONS_00006768	0	-	26470740	26472164	0	1	1424,	0,
chr1	26472422	26475949	TCONS_00000943	0	+	26472422	26475949	0	6	205,45,30,51,96,837,	0,1060,1280,1662,2149,2690,
chr1	26472788	26475949	TCONS_00000944	0	+	26472788	26475949	0	3	1347,96,837,	0,1783,2324,
chr1	26474097	26475179	TCONS_00006769	0	-	26474097	26475179	0	3	38,96,67,	0,474,1015,
chr1	26476713	26478349	TCONS_00000945	0	+	26476713	26478349	0	1	1636,	0,
chr1	26498191	26499514	TCONS_00006770	0	-	26498191	26499514	0	1	1323,	0,
chr1	26529776	26575031	TCONS_00000946	0	+	26529776	26575031	0	22	207,45,117,82,81,80,107,38,143,71,89,65,103,131,126,90,159,162,77,118,138,953,	0,7148,17090,17412,21620,21867,23614,24437,24819,25374,25760,26877,27221,29030,30949,31268,31728,41672,42072,42399,43447,44302,
chr1	26529896	26575031	TCONS_00000947	0	+	26529896	26575031	0	21	87,45,82,81,80,107,38,143,71,89,65,103,131,126,90,159,162,77,118,138,953,	0,7028,17292,21500,21747,23494,24317,24699,25254,25640,26757,27101,28910,30829,31148,31608,41552,41952,42279,43327,44182,
chr1	26691917	26695216	TCONS_00006771	0	-	26691917	26695216	0	1	3299,	0,
chr1	26696011	26696224	TCONS_00000948	0	+	26696011	26696224	0	1	213,	0,
chr1	26696608	26782110	TCONS_00000949	0	+	26696608	26782110	0	20	932,213,453,117,241,90,168,313,146,110,210,208,133,173,151,138,97,892,131,3088,	0,33042,34543,36067,64247,64775,65543,66364,69612,69848,71181,74510,75891,76206,76737,76971,77193,77720,78968,82414,
chr1	26696608	26782110	TCONS_00000950	0	+	26696608	26782110	0	20	932,213,453,117,241,90,168,313,146,110,210,208,133,176,151,138,97,892,131,3088,	0,33042,34543,36067,64247,64775,65543,66364,69612,69848,71181,74510,75891,76203,76737,76971,77193,77720,78968,82414,
chr1	26772465	26782110	TCONS_00000951	0	+	26772465	26782110	0	7	167,682,138,97,892,131,3088,	0,349,1114,1336,1863,3111,6557,
chr1	26787087	26787485	TCONS_00000952	0	+	26787087	26787485	0	1	398,	0,
chr1	26787557	26787827	TCONS_00000953	0	+	26787557	26787827	0	1	270,	0,
chr1	26787963	26798371	TCONS_00000954	0	+	26787963	26798371	0	4	305,135,1122,809,	0,2795,6149,9599,
chr1	26787963	26798371	TCONS_00000955	0	+	26787963	26798371	0	4	431,135,1122,809,	0,2795,6149,9599,
chr1	26787963	26798371	TCONS_00000956	0	+	26787963	26798371	0	4	26,135,1122,809,	0,2795,6149,9599,
chr1	26798820	26800662	TCONS_00000957	0	+	26798820	26800662	0	1	1842,	0,
chr1	26809802	26810319	TCONS_00000958	0	+	26809802	26810319	0	1	517,	0,
chr1	26811742	26811966	TCONS_00000959	0	+	26811742	26811966	0	1	224,	0,
chr1	26826966	26857602	TCONS_00000960	0	+	26826966	26857602	0	10	173,161,150,138,49,103,113,100,78,755,	0,5480,21641,23334,23591,24162,25786,26759,29218,29881,
chr1	26826966	26857602	TCONS_00000961	0	+	26826966	26857602	0	8	173,161,150,138,49,103,113,3877,	0,5480,21641,23334,23591,24162,25786,26759,
chr1	26826983	26857602	TCONS_00000962	0	+	26826983	26857602	0	8	156,161,150,138,49,103,3510,755,	0,5463,21624,23317,23574,24145,25769,29864,
chr1	26850299	26857602	TCONS_00000963	0	+	26850299	26857602	0	5	139,49,103,1073,1418,	0,258,829,2453,5885,
chr1	26863160	26863931	TCONS_00000964	0	+	26863160	26863931	0	1	771,	0,
chr1	26864051	26864446	TCONS_00000965	0	+	26864051	26864446	0	1	395,	0,
chr1	26876131	26900453	TCONS_00006772	0	-	26876131	26900453	0	11	3618,131,161,157,1541,128,122,60,175,425,462,	0,8028,9841,12837,13554,16279,16538,17257,18104,21169,23860,
chr1	26876131	26900453	TCONS_00006773	0	-	26876131	26900453	0	9	8159,161,2258,128,122,60,175,425,462,	0,9841,12837,16279,16538,17257,18104,21169,23860,
chr1	26892177	26900431	TCONS_00006774	0	-	26892177	26900431	0	5	614,60,175,425,440,	0,1211,2058,5123,7814,
chr1	26900164	26901080	TCONS_00000966	0	+	26900164	26901080	0	1	916,	0,
chr1	26901800	26902016	TCONS_00000967	0	+	26901800	26902016	0	1	216,	0,
chr1	26911449	26914001	TCONS_00006775	0	-	26911449	26914001	0	2	637,593,	0,1959,
chr1	26921730	26946887	TCONS_00000968	0	+	26921730	26946887	0	9	199,78,204,66,117,195,84,119,758,	0,2358,19726,20022,20929,21140,23659,23837,24399,
chr1	26924127	26942760	TCONS_00006776	0	-	26924127	26942760	0	4	39,204,66,101,	0,17329,17625,18532,
chr1	26949565	26952412	TCONS_00006777	0	-	26949565	26952412	0	3	586,75,1071,	0,1116,1776,
chr1	26960955	26961233	TCONS_00000969	0	+	26960955	26961233	0	1	278,	0,
chr1	26961703	26962313	TCONS_00000970	0	+	26961703	26962313	0	1	610,	0,
chr1	26993699	27001880	TCONS_00000971	0	+	26993699	27001880	0	2	931,2034,	0,6147,
chr1	26994444	27001880	TCONS_00000972	0	+	26994444	27001880	0	2	168,2034,	0,5402,
chr1	27002203	27002447	TCONS_00000973	0	+	27002203	27002447	0	1	244,	0,
chr1	27005019	27012883	TCONS_00006778	0	-	27005019	27012883	0	2	1938,477,	0,7387,
chr1	27059867	27062029	TCONS_00000974	0	+	27059867	27062029	0	1	2162,	0,
chr1	27062119	27062676	TCONS_00000975	0	+	27062119	27062676	0	1	557,	0,
chr1	27062730	27064643	TCONS_00000976	0	+	27062730	27064643	0	1	1913,	0,
chr1	27064846	27065351	TCONS_00000977	0	+	27064846	27065351	0	1	505,	0,
chr1	27098808	27154991	TCONS_00006779	0	-	27098808	27154991	0	12	1836,73,102,115,174,71,90,203,218,251,461,1009,	0,2394,2916,3207,3576,3864,4414,7076,8839,10718,15017,55174,
chr1	27200026	27200241	TCONS_00006780	0	-	27200026	27200241	0	1	215,	0,
chr1	27201049	27201474	TCONS_00006781	0	-	27201049	27201474	0	1	425,	0,
chr1	27206948	27207178	TCONS_00000978	0	+	27206948	27207178	0	1	230,	0,
chr1	27234584	27308943	TCONS_00000979	0	+	27234584	27308943	0	16	367,147,84,47,112,188,183,95,116,76,109,174,236,175,193,2758,	0,26371,28567,47654,48753,53089,57630,59437,59929,61741,62463,63353,66641,69036,70416,71601,
chr1	27301103	27308943	TCONS_00000980	0	+	27301103	27308943	0	3	358,1573,2758,	0,2517,5082,
chr1	27309375	27312316	TCONS_00000981	0	+	27309375	27312316	0	1	2941,	0,
chr1	27322202	27336403	TCONS_00000982	0	+	27322202	27336403	0	7	189,85,153,32,97,131,1025,	0,8517,8782,9867,11755,11948,13176,
chr1	27322202	27336403	TCONS_00000983	0	+	27322202	27336403	0	6	189,85,32,97,131,1025,	0,8517,9867,11755,11948,13176,
chr1	27341996	27353937	TCONS_00000984	0	+	27341996	27353937	0	14	154,229,149,73,46,73,101,114,514,159,79,100,206,225,	0,3300,5424,5811,5970,7083,7401,7655,7975,8797,9261,9459,11286,11716,
chr1	27350193	27352091	TCONS_00000985	0	+	27350193	27352091	0	4	292,159,79,636,	0,600,1064,1262,
chr1	27350323	27351201	TCONS_00000986	0	+	27350323	27351201	0	2	162,408,	0,470,
chr1	27352226	27352481	TCONS_00000987	0	+	27352226	27352481	0	1	255,	0,
chr1	27353015	27353937	TCONS_00000988	0	+	27353015	27353937	0	2	473,225,	0,697,
chr1	27355137	27356847	TCONS_00006782	0	-	27355137	27356847	0	4	332,431,113,258,	0,531,1250,1452,
chr1	27355137	27356849	TCONS_00006783	0	-	27355137	27356849	0	4	332,74,113,260,	0,888,1250,1452,
chr1	27355137	27359526	TCONS_00006784	0	-	27355137	27359526	0	9	332,77,74,113,160,568,901,158,110,	0,531,888,1250,1452,1871,2573,3571,4279,
chr1	27355137	27362245	TCONS_00006785	0	-	27355137	27362245	0	20	332,77,74,113,160,568,166,139,193,158,106,137,128,134,88,96,50,108,163,155,	0,531,888,1250,1452,1871,2573,3043,3281,3571,4279,4720,5103,5567,5783,6019,6208,6382,6567,6953,
chr1	27355137	27364897	TCONS_00006786	0	-	27355137	27364897	0	24	332,77,74,113,160,568,166,139,193,158,143,137,128,134,88,96,50,108,163,160,113,698,169,694,	0,531,888,1250,1452,1871,2573,3043,3281,3571,4279,4720,5103,5567,5783,6019,6208,6382,6567,6953,7503,7713,8779,9066,
chr1	27355137	27364916	TCONS_00006787	0	-	27355137	27364916	0	27	332,77,74,113,160,106,177,166,139,193,158,106,137,128,134,88,96,50,108,163,160,113,171,107,169,191,144,	0,531,888,1250,1452,1871,2262,2573,3043,3281,3571,4279,4720,5103,5567,5783,6019,6208,6382,6567,6953,7503,7713,8304,8779,9066,9635,
chr1	27355137	27364916	TCONS_00006788	0	-	27355137	27364916	0	28	332,77,74,113,160,106,177,166,139,193,158,106,137,128,134,88,96,50,108,163,160,113,171,107,169,191,24,144,	0,531,888,1250,1452,1871,2262,2573,3043,3281,3571,4279,4720,5103,5567,5783,6019,6208,6382,6567,6953,7503,7713,8304,8779,9066,9523,9635,
chr1	27355137	27364916	TCONS_00006789	0	-	27355137	27364916	0	23	332,77,74,113,987,166,139,193,158,106,137,128,134,88,96,50,108,163,160,113,698,169,713,	0,531,888,1250,1452,2573,3043,3281,3571,4279,4720,5103,5567,5783,6019,6208,6382,6567,6953,7503,7713,8779,9066,
chr1	27366599	27366970	TCONS_00006790	0	-	27366599	27366970	0	1	371,	0,
chr1	27369109	27374831	TCONS_00006791	0	-	27369109	27374831	0	7	368,135,130,128,45,96,104,	0,1486,1733,4026,4855,5246,5618,
chr1	27369109	27374835	TCONS_00006792	0	-	27369109	27374835	0	8	368,135,130,128,33,45,96,108,	0,1486,1733,4026,4378,4855,5246,5618,
chr1	27379853	27380077	TCONS_00006793	0	-	27379853	27380077	0	1	224,	0,
chr1	27389958	27390159	TCONS_00006794	0	-	27389958	27390159	0	1	201,	0,
chr1	27392727	27393220	TCONS_00006795	0	-	27392727	27393220	0	1	493,	0,
chr1	27393792	27395798	TCONS_00000989	0	+	27393792	27395798	0	1	2006,	0,
[truncated: 114,284 more rows]

## Sheet: macaque
# Supplementary Data 1: macaque transcripts
chr1	5330	5916	TCONS_00000001	0	+	5330	5916	0	1	586,	0,
chr1	5372	5708	TCONS_00005288	0	-	5372	5708	0	1	336,	0,
chr1	7828	8066	TCONS_00000002	0	+	7828	8066	0	1	238,	0,
chr1	8059	8524	TCONS_00005289	0	-	8059	8524	0	1	465,	0,
chr1	9426	9774	TCONS_00000003	0	+	9426	9774	0	1	348,	0,
chr1	9826	10752	TCONS_00000004	0	+	9826	10752	0	1	926,	0,
chr1	15797	22118	TCONS_00005290	0	-	15797	22118	0	2	839,5156,	0,1165,
chr1	15797	22118	TCONS_00005291	0	-	15797	22118	0	2	1308,4933,	0,1388,
chr1	20406	20712	TCONS_00000005	0	+	20406	20712	0	1	306,	0,
chr1	21573	21957	TCONS_00000006	0	+	21573	21957	0	1	384,	0,
chr1	22789	23250	TCONS_00005292	0	-	22789	23250	0	1	461,	0,
chr1	22833	23148	TCONS_00000007	0	+	22833	23148	0	1	315,	0,
chr1	25325	38139	TCONS_00000008	0	+	25325	38139	0	6	178,182,51,125,90,692,	0,4247,5103,8898,11896,12122,
chr1	25325	38139	TCONS_00000009	0	+	25325	38139	0	5	4429,51,125,90,695,	0,5103,8898,11896,12119,
chr1	25328	38139	TCONS_00000010	0	+	25328	38139	0	6	175,182,51,125,90,695,	0,4244,5100,8895,11893,12116,
chr1	28347	38139	TCONS_00000011	0	+	28347	38139	0	5	1407,51,125,90,692,	0,2081,5876,8874,9100,
chr1	33618	33915	TCONS_00005293	0	-	33618	33915	0	1	297,	0,
chr1	38735	42670	TCONS_00000012	0	+	38735	42670	0	7	673,116,79,512,125,111,684,	0,1489,1749,1898,2615,3037,3251,
chr1	38735	42670	TCONS_00000013	0	+	38735	42670	0	6	673,116,79,842,111,684,	0,1489,1749,1898,3037,3251,
chr1	40198	42670	TCONS_00000014	0	+	40198	42670	0	5	142,79,125,111,684,	0,286,1152,1574,1788,
chr1	42256	46760	TCONS_00005294	0	-	42256	46760	0	6	985,139,114,144,102,180,	0,1347,2028,2253,3968,4324,
chr1	42256	57378	TCONS_00005295	0	-	42256	57378	0	18	610,120,139,114,144,102,114,112,140,189,114,111,79,91,121,132,175,307,	0,865,1347,2028,2253,3968,4324,7178,8065,8476,9231,9799,10022,11858,12097,12825,13033,14815,
chr1	42256	57378	TCONS_00005296	0	-	42256	57378	0	16	610,120,139,114,144,102,114,112,600,114,302,91,121,132,175,307,	0,865,1347,2028,2253,3968,4324,7178,8065,9231,9799,11858,12097,12825,13033,14815,
chr1	42256	57411	TCONS_00005297	0	-	42256	57411	0	19	610,105,139,114,144,102,114,112,140,189,114,111,79,91,121,132,175,153,55,	0,880,1347,2028,2253,3968,4324,7178,8065,8476,9231,9799,10022,11858,12097,12825,13033,14815,15100,
chr1	59408	63573	TCONS_00000015	0	+	59408	63573	0	9	226,122,1080,145,168,89,74,182,738,	0,302,522,1793,2093,2678,2866,3108,3427,
chr1	59436	63573	TCONS_00000016	0	+	59436	63573	0	8	198,122,1416,168,89,61,182,738,	0,274,494,2065,2650,2838,3080,3399,
chr1	59436	63573	TCONS_00000017	0	+	59436	63573	0	11	198,122,222,117,214,145,168,89,74,182,738,	0,274,494,1013,1360,1765,2065,2650,2838,3080,3399,
chr1	67241	68043	TCONS_00005298	0	-	67241	68043	0	1	802,	0,
chr1	73125	74112	TCONS_00000018	0	+	73125	74112	0	1	987,	0,
chr1	73150	79554	TCONS_00005299	0	-	73150	79554	0	3	1347,126,3182,	0,1575,3222,
chr1	73150	79554	TCONS_00005300	0	-	73150	79554	0	4	1347,126,2094,204,	0,1575,3222,6200,
chr1	73150	79554	TCONS_00005301	0	-	73150	79554	0	4	1347,126,2094,194,	0,1575,3222,6210,
chr1	97470	100744	TCONS_00005302	0	-	97470	100744	0	4	2706,88,96,126,	0,2799,2966,3148,
chr1	101610	101935	TCONS_00000019	0	+	101610	101935	0	1	325,	0,
chr1	102147	102448	TCONS_00000020	0	+	102147	102448	0	1	301,	0,
chr1	107265	107655	TCONS_00000021	0	+	107265	107655	0	1	390,	0,
chr1	114397	115801	TCONS_00005303	0	-	114397	115801	0	1	1404,	0,
chr1	115969	119035	TCONS_00005304	0	-	115969	119035	0	1	3066,	0,
chr1	116619	117933	TCONS_00000022	0	+	116619	117933	0	2	246,554,	0,760,
chr1	119499	119889	TCONS_00005305	0	-	119499	119889	0	1	390,	0,
chr1	119942	120312	TCONS_00005306	0	-	119942	120312	0	1	370,	0,
chr1	120509	120739	TCONS_00000023	0	+	120509	120739	0	1	230,	0,
chr1	121038	139208	TCONS_00000024	0	+	121038	139208	0	4	134,262,48,1216,	0,1964,15421,16954,
chr1	121038	156690	TCONS_00000025	0	+	121038	156690	0	36	134,262,48,216,225,225,207,219,195,201,149,106,117,165,144,125,106,339,138,128,115,120,354,193,216,230,135,97,165,112,117,193,88,225,104,1314,	0,1964,15421,20805,21224,21529,22006,23287,23587,23872,24158,24382,25223,25421,25798,26029,26225,26461,26886,27392,27639,27842,28076,28926,29291,29615,29946,30277,30468,30768,31296,31493,31767,33251,33946,34338,
chr1	121038	156690	TCONS_00000026	0	+	121038	156690	0	35	134,262,48,216,225,225,791,219,195,201,149,106,117,165,144,125,106,339,634,115,120,354,193,216,230,135,97,165,112,117,193,88,225,104,1314,	0,1964,15421,20805,21224,21529,22006,23287,23587,23872,24158,24382,25223,25421,25798,26029,26225,26461,26886,27639,27842,28076,28926,29291,29615,29946,30277,30468,30768,31296,31493,31767,33251,33946,34338,
chr1	121059	133157	TCONS_00000027	0	+	121059	133157	0	3	113,262,248,	0,1943,11850,
chr1	121059	156690	TCONS_00000028	0	+	121059	156690	0	37	113,262,48,216,530,207,219,195,201,149,106,117,165,144,125,106,339,634,115,120,354,193,216,230,135,97,165,112,12,117,193,88,24,33,225,104,1314,	0,1943,15400,20784,21203,21985,23266,23566,23851,24137,24361,25202,25400,25777,26008,26204,26440,26865,27618,27821,28055,28905,29270,29594,29925,30256,30447,30747,31053,31275,31472,31746,31989,32937,33230,33925,34317,
chr1	122622	125244	TCONS_00005307	0	-	122622	125244	0	1	2622,	0,
chr1	134553	156690	TCONS_00000029	0	+	134553	156690	0	35	1343,48,216,530,791,219,195,201,149,106,117,165,144,125,106,339,138,128,115,120,354,193,216,230,135,97,165,112,12,117,193,88,225,104,1314,	0,1906,7290,7709,8491,9772,10072,10357,10643,10867,11708,11906,12283,12514,12710,12946,13371,13877,14124,14327,14561,15411,15776,16100,16431,16762,16953,17253,17559,17781,17978,18252,19736,20431,20823,
chr1	142589	156690	TCONS_00000030	0	+	142589	156690	0	31	203,1776,201,149,106,117,165,144,125,106,339,138,128,115,120,354,193,216,230,135,97,165,112,12,117,193,88,24,225,104,1314,	0,455,2321,2607,2831,3672,3870,4247,4478,4674,4910,5335,5841,6088,6291,6525,7375,7740,8064,8395,8726,8917,9217,9523,9745,9942,10216,10459,11700,12395,12787,
chr1	142589	156690	TCONS_00000031	0	+	142589	156690	0	21	203,2301,106,117,733,575,634,115,120,354,193,216,230,135,356,112,117,193,1709,104,1314,	0,455,2831,3672,3870,4674,5335,6088,6291,6525,7375,7740,8064,8395,8726,9217,9745,9942,10216,12395,12787,
chr1	142589	156690	TCONS_00000032	0	+	142589	156690	0	27	203,2067,149,106,117,165,144,125,575,634,115,120,354,193,216,230,135,97,165,112,12,117,193,88,225,104,1314,	0,455,2607,2831,3672,3870,4247,4478,4674,5335,6088,6291,6525,7375,7740,8064,8395,8726,8917,9217,9523,9745,9942,10216,11700,12395,12787,
chr1	142589	156690	TCONS_00000033	0	+	142589	156690	0	28	203,2301,106,117,521,125,106,339,138,128,115,120,354,193,216,230,135,97,165,112,12,117,193,88,24,225,104,1314,	0,455,2831,3672,3870,4478,4674,4910,5335,5841,6088,6291,6525,7375,7740,8064,8395,8726,8917,9217,9523,9745,9942,10216,10459,11700,12395,12787,
chr1	143058	156690	TCONS_00000034	0	+	143058	156690	0	28	193,495,201,149,106,117,165,144,125,106,339,634,115,120,354,193,216,230,135,97,165,112,117,193,88,225,104,1314,	0,1267,1852,2138,2362,3203,3401,3778,4009,4205,4441,4866,5619,5822,6056,6906,7271,7595,7926,8257,8448,8748,9276,9473,9747,11231,11926,12318,
chr1	144909	156690	TCONS_00000035	0	+	144909	156690	0	25	202,149,106,117,521,125,575,138,128,115,120,354,193,216,230,135,97,165,112,117,193,88,225,104,1314,	0,287,511,1352,1550,2158,2354,3015,3521,3768,3971,4205,5055,5420,5744,6075,6406,6597,6897,7425,7622,7896,9380,10075,10467,
chr1	145185	156690	TCONS_00000036	0	+	145185	156690	0	23	160,106,117,733,106,339,634,115,120,354,193,216,230,135,97,165,112,117,193,88,225,104,1314,	0,235,1076,1274,2078,2314,2739,3492,3695,3929,4779,5144,5468,5799,6130,6321,6621,7149,7346,7620,9104,9799,10191,
chr1	151311	156690	TCONS_00000037	0	+	151311	156690	0	7	101,165,112,117,193,1709,1706,	0,195,495,1023,1220,1494,3673,
chr1	151311	156690	TCONS_00000038	0	+	151311	156690	0	9	101,165,112,12,117,193,88,225,1706,	0,195,495,801,1023,1220,1494,2978,3673,
chr1	158664	159026	TCONS_00000039	0	+	158664	159026	0	1	362,	0,
chr1	161230	162235	TCONS_00000040	0	+	161230	162235	0	1	1005,	0,
chr1	163698	164010	TCONS_00000041	0	+	163698	164010	0	1	312,	0,
chr1	164110	164585	TCONS_00000042	0	+	164110	164585	0	1	475,	0,
chr1	164663	165023	TCONS_00000043	0	+	164663	165023	0	1	360,	0,
chr1	165473	166241	TCONS_00000044	0	+	165473	166241	0	1	768,	0,
chr1	166301	166580	TCONS_00000045	0	+	166301	166580	0	1	279,	0,
chr1	166634	167175	TCONS_00000046	0	+	166634	167175	0	1	541,	0,
chr1	167684	169620	TCONS_00000047	0	+	167684	169620	0	2	189,748,	0,1188,
chr1	167684	169620	TCONS_00000048	0	+	167684	169620	0	2	189,766,	0,1170,
chr1	167687	169620	TCONS_00000049	0	+	167687	169620	0	2	186,627,	0,1306,
chr1	168726	170215	TCONS_00005308	0	-	168726	170215	0	1	1489,	0,
chr1	173369	193794	TCONS_00005309	0	-	173369	193794	0	12	1611,988,403,4376,31,26,135,66,96,76,94,1033,	0,3017,4030,4458,10175,10303,11558,13643,14005,17722,18843,19392,
chr1	176386	178004	TCONS_00005310	0	-	176386	178004	0	3	988,174,198,	0,1013,1420,
chr1	183206	185063	TCONS_00005311	0	-	183206	185063	0	3	369,26,136,	0,466,1721,
chr1	185991	186377	TCONS_00000050	0	+	185991	186377	0	1	386,	0,
chr1	194475	196564	TCONS_00005312	0	-	194475	196564	0	1	2089,	0,
chr1	196842	198173	TCONS_00005313	0	-	196842	198173	0	1	1331,	0,
chr1	203668	205879	TCONS_00005314	0	-	203668	205879	0	1	2211,	0,
chr1	207289	207532	TCONS_00000051	0	+	207289	207532	0	1	243,	0,
chr1	222469	225305	TCONS_00000052	0	+	222469	225305	0	1	2836,	0,
chr1	225531	227885	TCONS_00000053	0	+	225531	227885	0	1	2354,	0,
chr1	227942	230201	TCONS_00000054	0	+	227942	230201	0	1	2259,	0,
chr1	230312	230635	TCONS_00000055	0	+	230312	230635	0	1	323,	0,
chr1	230700	231038	TCONS_00000056	0	+	230700	231038	0	1	338,	0,
chr1	231245	235248	TCONS_00000057	0	+	231245	235248	0	1	4003,	0,
chr1	236283	236874	TCONS_00000058	0	+	236283	236874	0	1	591,	0,
chr1	240541	242111	TCONS_00000059	0	+	240541	242111	0	1	1570,	0,
chr1	244165	244623	TCONS_00000060	0	+	244165	244623	0	1	458,	0,
chr1	245237	246407	TCONS_00000061	0	+	245237	246407	0	1	1170,	0,
chr1	247161	247499	TCONS_00000062	0	+	247161	247499	0	1	338,	0,
chr1	247578	248569	TCONS_00000063	0	+	247578	248569	0	1	991,	0,
chr1	251155	251484	TCONS_00000064	0	+	251155	251484	0	1	329,	0,
chr1	251296	252675	TCONS_00005315	0	-	251296	252675	0	1	1379,	0,
chr1	251296	252675	TCONS_00005316	0	-	251296	252675	0	2	599,519,	0,860,
chr1	252009	253467	TCONS_00000065	0	+	252009	253467	0	1	1458,	0,
chr1	252928	253280	TCONS_00005317	0	-	252928	253280	0	1	352,	0,
chr1	254462	255073	TCONS_00000066	0	+	254462	255073	0	1	611,	0,
chr1	255142	257776	TCONS_00000067	0	+	255142	257776	0	1	2634,	0,
chr1	257867	258409	TCONS_00000068	0	+	257867	258409	0	1	542,	0,
chr1	259866	262426	TCONS_00000069	0	+	259866	262426	0	2	1703,830,	0,1730,
chr1	265749	266113	TCONS_00005318	0	-	265749	266113	0	1	364,	0,
chr1	281084	293589	TCONS_00000070	0	+	281084	293589	0	4	307,141,562,469,	0,933,11102,12036,
chr1	290135	290364	TCONS_00005319	0	-	290135	290364	0	1	229,	0,
chr1	312291	324400	TCONS_00005320	0	-	312291	324400	0	5	841,465,114,137,557,	0,1636,6463,7018,11552,
chr1	312291	327981	TCONS_00005321	0	-	312291	327981	0	7	841,176,159,114,137,478,252,	0,1636,1947,6463,7018,11552,15438,
chr1	312998	314066	TCONS_00000071	0	+	312998	314066	0	2	134,139,	0,929,
chr1	328420	330813	TCONS_00000072	0	+	328420	330813	0	1	2393,	0,
chr1	338429	340304	TCONS_00005322	0	-	338429	340304	0	5	192,79,495,152,247,	0,329,556,1391,1628,
chr1	338429	340304	TCONS_00005323	0	-	338429	340304	0	7	192,79,91,109,152,112,49,	0,329,556,942,1391,1628,1826,
chr1	347435	347949	TCONS_00005324	0	-	347435	347949	0	1	514,	0,
chr1	348054	362593	TCONS_00005325	0	-	348054	362593	0	7	891,81,139,103,41,131,1112,	0,1431,2070,2287,7790,12971,13427,
chr1	348054	366693	TCONS_00005326	0	-	348054	366693	0	7	891,81,139,103,41,131,630,	0,1431,2070,2287,7790,12971,18009,
chr1	348054	367023	TCONS_00005327	0	-	348054	367023	0	7	891,81,139,103,41,131,146,	0,1431,2070,2287,7790,12971,18823,
chr1	376507	376748	TCONS_00000073	0	+	376507	376748	0	1	241,	0,
chr1	379410	379747	TCONS_00000074	0	+	379410	379747	0	1	337,	0,
chr1	381411	381816	TCONS_00000075	0	+	381411	381816	0	2	181,47,	0,358,
chr1	383560	384352	TCONS_00000076	0	+	383560	384352	0	1	792,	0,
chr1	384753	388617	TCONS_00005328	0	-	384753	388617	0	7	1314,111,110,227,831,203,97,	0,1579,1850,2160,2476,3489,3767,
chr1	384753	399148	TCONS_00005329	0	-	384753	399148	0	21	1314,111,110,227,99,108,203,95,70,209,112,101,52,113,589,96,45,184,59,54,4282,	0,1579,1850,2160,2476,3199,3489,3767,3963,4114,4614,4806,5163,5303,6395,7051,7236,7587,8953,9872,10113,
chr1	384753	399148	TCONS_00005330	0	-	384753	399148	0	22	1314,111,110,227,99,108,203,95,70,209,112,101,52,113,589,96,45,184,59,54,120,3484,	0,1579,1850,2160,2476,3199,3489,3767,3963,4114,4614,4806,5163,5303,6395,7051,7236,7587,8953,9872,10113,10911,
chr1	384753	399148	TCONS_00005331	0	-	384753	399148	0	19	1314,111,110,227,99,108,203,95,70,209,601,113,589,96,45,184,59,54,4282,	0,1579,1850,2160,2476,3199,3489,3767,3963,4114,4614,5303,6395,7051,7236,7587,8953,9872,10113,
chr1	384753	399200	TCONS_00005332	0	-	384753	399200	0	22	1314,111,110,227,99,108,203,95,70,209,112,101,52,113,12,75,96,45,184,59,54,4334,	0,1579,1850,2160,2476,3199,3489,3767,3963,4114,4614,4806,5163,5303,6395,6909,7051,7236,7587,8953,9872,10113,
chr1	384753	399200	TCONS_00005333	0	-	384753	399200	0	18	1314,111,110,227,99,108,203,95,70,209,601,113,589,96,535,59,54,4334,	0,1579,1850,2160,2476,3199,3489,3767,3963,4114,4614,5303,6395,7051,7236,8953,9872,10113,
chr1	384753	399200	TCONS_00005334	0	-	384753	399200	0	24	1314,111,110,227,99,108,203,95,70,209,112,101,52,113,12,75,96,45,184,59,54,120,58,580,	0,1579,1850,2160,2476,3199,3489,3767,3963,4114,4614,4806,5163,5303,6395,6909,7051,7236,7587,8953,9872,10113,10911,13867,
chr1	384753	399200	TCONS_00005335	0	-	384753	399200	0	23	1314,111,110,227,99,108,203,95,70,209,112,101,52,113,12,75,96,45,184,59,54,120,3536,	0,1579,1850,2160,2476,3199,3489,3767,3963,4114,4614,4806,5163,5303,6395,6909,7051,7236,7587,8953,9872,10113,10911,
chr1	384753	399200	TCONS_00005336	0	-	384753	399200	0	24	1314,111,110,227,99,108,203,95,70,209,112,101,52,113,12,75,96,45,184,59,54,120,58,2954,	0,1579,1850,2160,2476,3199,3489,3767,3963,4114,4614,4806,5163,5303,6395,6909,7051,7236,7587,8953,9872,10113,10911,11493,
chr1	384753	401365	TCONS_00005337	0	-	384753	401365	0	23	1314,111,110,227,99,108,203,95,70,209,112,101,52,113,589,96,45,184,59,54,120,58,273,	0,1579,1850,2160,2476,3199,3489,3767,3963,4114,4614,4806,5163,5303,6395,7051,7236,7587,8953,9872,10113,10911,16339,
chr1	384753	401365	TCONS_00005338	0	-	384753	401365	0	24	1314,111,110,227,99,108,203,95,70,209,112,101,52,113,12,75,96,45,184,59,54,120,58,273,	0,1579,1850,2160,2476,3199,3489,3767,3963,4114,4614,4806,5163,5303,6395,6909,7051,7236,7587,8953,9872,10113,10911,16339,
chr1	388902	397043	TCONS_00005339	0	-	388902	397043	0	12	174,112,409,113,589,96,45,184,59,54,120,1379,	0,465,657,1154,2246,2902,3087,3438,4804,5723,5964,6762,
chr1	400985	410254	TCONS_00000077	0	+	400985	410254	0	6	190,171,55,2919,931,3961,	0,265,1178,1315,4284,5308,
chr1	400985	410254	TCONS_00000078	0	+	400985	410254	0	5	190,968,2877,972,3961,	0,265,1315,4243,5308,
chr1	401022	403588	TCONS_00000079	0	+	401022	403588	0	3	153,968,868,	0,228,1698,
chr1	401022	403588	TCONS_00000080	0	+	401022	403588	0	5	153,171,55,163,868,	0,228,1141,1278,1698,
chr1	402932	415467	TCONS_00005340	0	-	402932	415467	0	14	395,130,143,62,108,163,90,84,190,65,748,229,74,3036,	0,488,692,1082,1230,1422,1670,2142,2413,3001,3458,7838,8961,9499,
chr1	402932	415916	TCONS_00005341	0	-	402932	415916	0	14	395,130,143,62,108,163,556,190,65,748,229,74,98,82,	0,488,692,1082,1230,1422,1670,2413,3001,3458,7838,8961,9499,12902,
chr1	402932	415967	TCONS_00005342	0	-	402932	415967	0	15	395,130,143,62,108,163,556,190,65,139,215,229,74,98,133,	0,488,692,1082,1230,1422,1670,2413,3001,3458,3991,7838,8961,9499,12902,
chr1	402932	422613	TCONS_00005343	0	-	402932	422613	0	17	395,130,143,62,108,163,90,84,190,65,139,35,99,229,74,98,6779,	0,488,692,1082,1230,1422,1670,2142,2413,3001,3458,3991,4107,7838,8961,9499,12902,
chr1	403770	410254	TCONS_00000081	0	+	403770	410254	0	3	2430,205,2935,	0,2523,3549,
chr1	422686	422936	TCONS_00005344	0	-	422686	422936	0	1	250,	0,
chr1	422739	425634	TCONS_00000082	0	+	422739	425634	0	4	758,204,121,1434,	0,872,1212,1461,
chr1	423138	425634	TCONS_00005345	0	-	423138	425634	0	1	2496,	0,
chr1	425874	439889	TCONS_00005346	0	-	425874	439889	0	13	1343,207,168,132,365,77,140,70,94,489,122,70,227,	0,3118,3409,3697,4462,4909,5328,5597,5805,6847,7540,7866,13788,
chr1	425874	439889	TCONS_00005347	0	-	425874	439889	0	16	1343,38,207,168,132,153,68,77,140,70,94,139,104,122,70,227,	0,1845,3118,3409,3697,4462,4759,4909,5328,5597,5805,6847,7232,7540,7866,13788,
chr1	425874	439892	TCONS_00005348	0	-	425874	439892	0	15	1343,207,168,132,78,68,77,140,70,94,139,104,122,70,230,	0,3118,3409,3697,4537,4759,4909,5328,5597,5805,6847,7232,7540,7866,13788,
chr1	425874	439892	TCONS_00005349	0	-	425874	439892	0	15	1343,207,168,132,153,68,77,140,70,94,139,104,122,70,230,	0,3118,3409,3697,4462,4759,4909,5328,5597,5805,6847,7232,7540,7866,13788,
chr1	426965	429036	TCONS_00000083	0	+	426965	429036	0	2	252,44,	0,2027,
chr1	440637	444262	TCONS_00000084	0	+	440637	444262	0	1	3625,	0,
chr1	442072	444399	TCONS_00005350	0	-	442072	444399	0	4	1108,77,317,463,	0,1208,1371,1864,
chr1	442072	444401	TCONS_00005351	0	-	442072	444401	0	6	354,81,77,40,156,465,	0,1027,1208,1371,1532,1864,
chr1	442072	444401	TCONS_00005352	0	-	442072	444401	0	6	815,81,77,40,156,465,	0,1027,1208,1371,1532,1864,
chr1	442072	444401	TCONS_00005353	0	-	442072	444401	0	6	815,81,77,40,156,471,	0,1027,1208,1371,1532,1858,
chr1	444502	447824	TCONS_00005354	0	-	444502	447824	0	4	88,303,24,92,	0,186,1450,3230,
chr1	445889	449149	TCONS_00000085	0	+	445889	449149	0	1	3260,	0,
chr1	449493	453461	TCONS_00000086	0	+	449493	453461	0	3	87,48,1157,	0,535,2811,
chr1	450039	450302	TCONS_00000087	0	+	450039	450302	0	2	137,104,	0,159,
chr1	450400	453461	TCONS_00000088	0	+	450400	453461	0	2	100,799,	0,2262,
chr1	451129	453461	TCONS_00000089	0	+	451129	453461	0	4	925,13,335,923,	0,947,1010,1409,
chr1	451946	452673	TCONS_00005355	0	-	451946	452673	0	2	108,597,	0,130,
chr1	452972	453792	TCONS_00005356	0	-	452972	453792	0	1	820,	0,
chr1	454025	454365	TCONS_00005357	0	-	454025	454365	0	1	340,	0,
chr1	454823	455085	TCONS_00005358	0	-	454823	455085	0	1	262,	0,
chr1	457158	457671	TCONS_00005359	0	-	457158	457671	0	1	513,	0,
chr1	458660	459281	TCONS_00005360	0	-	458660	459281	0	1	621,	0,
chr1	460213	460471	TCONS_00005361	0	-	460213	460471	0	1	258,	0,
chr1	461727	462390	TCONS_00005362	0	-	461727	462390	0	1	663,	0,
chr1	462681	464893	TCONS_00005363	0	-	462681	464893	0	1	2212,	0,
chr1	466649	467365	TCONS_00005364	0	-	466649	467365	0	1	716,	0,
chr1	470211	473893	TCONS_00005365	0	-	470211	473893	0	6	221,446,85,656,693,173,	0,318,1020,1311,2702,3509,
chr1	470211	473893	TCONS_00005366	0	-	470211	473893	0	6	221,446,85,499,693,173,	0,318,1020,1468,2702,3509,
chr1	470211	474178	TCONS_00005367	0	-	470211	474178	0	5	221,446,85,2165,458,	0,318,1020,1230,3509,
chr1	470211	474178	TCONS_00005368	0	-	470211	474178	0	4	221,787,1927,458,	0,318,1468,3509,
chr1	470211	496421	TCONS_00005369	0	-	470211	496421	0	16	221,446,85,737,693,178,348,93,112,142,105,2629,121,110,75,218,	0,318,1020,1230,2702,3509,14346,14878,15055,16737,16966,17275,21771,25198,25562,25992,
chr1	470211	496456	TCONS_00005370	0	-	470211	496456	0	17	221,446,947,693,178,643,348,93,112,142,105,1984,65,121,110,75,253,	0,318,1020,2702,3509,13586,14346,14878,15055,16737,16966,17275,19839,21771,25198,25562,25992,
chr1	470211	496456	TCONS_00005371	0	-	470211	496456	0	18	221,446,85,728,693,178,643,348,93,112,142,105,100,65,121,110,75,253,	0,318,1020,1239,2702,3509,13586,14346,14878,15055,16737,16966,17275,19839,21771,25198,25562,25992,
chr1	470537	470748	TCONS_00000090	0	+	470537	470748	0	1	211,	0,
chr1	474233	474928	TCONS_00005372	0	-	474233	474928	0	1	695,	0,
chr1	474978	475524	TCONS_00005373	0	-	474978	475524	0	1	546,	0,
chr1	475574	477633	TCONS_00005374	0	-	475574	477633	0	1	2059,	0,
chr1	478149	479865	TCONS_00005375	0	-	478149	479865	0	1	1716,	0,
chr1	479926	480660	TCONS_00005376	0	-	479926	480660	0	1	734,	0,
chr1	481405	481817	TCONS_00005377	0	-	481405	481817	0	1	412,	0,
chr1	482070	482379	TCONS_00005378	0	-	482070	482379	0	1	309,	0,
chr1	482716	483265	TCONS_00005379	0	-	482716	483265	0	1	549,	0,
chr1	483328	483573	TCONS_00005380	0	-	483328	483573	0	1	245,	0,
chr1	483714	496423	TCONS_00005381	0	-	483714	496423	0	12	193,348,93,112,142,105,100,65,121,110,75,220,	0,843,1375,1552,3234,3463,3772,6336,8268,11695,12059,12489,
chr1	483714	496456	TCONS_00005382	0	-	483714	496456	0	11	193,348,93,112,142,105,2629,121,110,75,253,	0,843,1375,1552,3234,3463,3772,8268,11695,12059,12489,
chr1	496753	499221	TCONS_00000091	0	+	496753	499221	0	1	2468,	0,
chr1	499072	499456	TCONS_00005383	0	-	499072	499456	0	1	384,	0,
chr1	499809	500097	TCONS_00005384	0	-	499809	500097	0	1	288,	0,
chr1	502886	503504	TCONS_00000092	0	+	502886	503504	0	1	618,	0,
chr1	503957	505812	TCONS_00000093	0	+	503957	505812	0	1	1855,	0,
chr1	505954	507140	TCONS_00000094	0	+	505954	507140	0	1	1186,	0,
chr1	507236	511176	TCONS_00010620	0	.	507236	511176	0	1	3940,	0,
chr1	511212	515058	TCONS_00000095	0	+	511212	515058	0	3	160,558,407,	0,1284,3439,
chr1	511569	515058	TCONS_00000096	0	+	511569	515058	0	2	1485,407,	0,3082,
chr1	515113	516415	TCONS_00000097	0	+	515113	516415	0	1	1302,	0,
chr1	517498	518255	TCONS_00000098	0	+	517498	518255	0	1	757,	0,
chr1	518368	519377	TCONS_00000099	0	+	518368	519377	0	1	1009,	0,
chr1	524900	562302	TCONS_00000100	0	+	524900	562302	0	5	147,168,109,39,225,	0,1373,3045,8374,37177,
chr1	527950	533533	TCONS_00000101	0	+	527950	533533	0	2	104,259,	0,5324,
chr1	528041	562302	TCONS_00000102	0	+	528041	562302	0	2	13,264,	0,33997,
chr1	550491	562302	TCONS_00000103	0	+	550491	562302	0	8	190,57,126,125,52,71,168,4177,	0,817,1141,1588,2548,4705,5965,7634,
chr1	550491	562302	TCONS_00000104	0	+	550491	562302	0	9	190,57,126,125,52,71,168,109,264,	0,817,1141,1588,2548,4705,5965,7634,11547,
chr1	550491	591872	TCONS_00000105	0	+	550491	591872	0	9	190,57,126,125,52,71,168,109,761,	0,817,1141,1588,31772,33544,34761,36423,40620,
chr1	552138	589177	TCONS_00000106	0	+	552138	589177	0	4	66,52,71,3925,	0,30125,31897,33114,
chr1	563628	567471	TCONS_00005385	0	-	563628	567471	0	1	3843,	0,
chr1	563628	568907	TCONS_00005386	0	-	563628	568907	0	2	3566,1177,	0,4102,
chr1	563628	568999	TCONS_00005387	0	-	563628	568999	0	4	2191,1305,116,724,	0,2261,4102,4647,
chr1	563628	568999	TCONS_00005388	0	-	563628	568999	0	3	3566,164,724,	0,4102,4647,
chr1	563628	568999	TCONS_00005389	0	-	563628	568999	0	3	3534,164,724,	0,4102,4647,
chr1	569140	591872	TCONS_00000107	0	+	569140	591872	0	16	314,77,102,60,70,166,70,156,57,126,125,52,71,168,109,761,	0,3841,5158,5559,6721,8027,8426,10594,11399,11723,12169,13123,14895,16112,17774,21971,
chr1	580408	591872	TCONS_00000108	0	+	580408	591872	0	7	188,126,125,52,71,1771,761,	0,455,901,1855,3627,4844,10703,
chr1	580537	589177	TCONS_00000109	0	+	580537	589177	0	6	59,126,125,52,71,3925,	0,326,772,1726,3498,4715,
chr1	591962	597232	TCONS_00005390	0	-	591962	597232	0	2	738,4451,	0,819,
chr1	591962	597232	TCONS_00005391	0	-	591962	597232	0	3	738,209,348,	0,819,4922,
chr1	591962	597498	TCONS_00005392	0	-	591962	597498	0	4	738,209,107,40,	0,819,4922,5496,
chr1	598819	633301	TCONS_00005393	0	-	598819	633301	0	5	492,119,140,144,140,	0,2174,3488,25516,34342,
chr1	601000	602406	TCONS_00000110	0	+	601000	602406	0	2	112,99,	0,1307,
chr1	653160	654908	TCONS_00005394	0	-	653160	654908	0	1	1748,	0,
chr1	655517	660709	TCONS_00000111	0	+	655517	660709	0	2	353,3499,	0,1693,
chr1	655517	662736	TCONS_00000112	0	+	655517	662736	0	2	5107,1290,	0,5929,
chr1	655517	662736	TCONS_00000113	0	+	655517	662736	0	3	353,107,1290,	0,5000,5929,
chr1	655517	662736	TCONS_00000114	0	+	655517	662736	0	3	353,44,1290,	0,5063,5929,
chr1	663414	664000	TCONS_00000115	0	+	663414	664000	0	1	586,	0,
chr1	669715	671489	TCONS_00005395	0	-	669715	671489	0	2	858,757,	0,1017,
chr1	671583	671855	TCONS_00000116	0	+	671583	671855	0	1	272,	0,
chr1	671601	671882	TCONS_00005396	0	-	671601	671882	0	1	281,	0,
chr1	672054	686607	TCONS_00000117	0	+	672054	686607	0	20	150,1169,311,172,107,195,143,108,105,163,134,149,157,161,127,234,179,182,66,458,	0,574,7187,7571,8508,8718,9009,9269,10413,10600,10837,11059,11307,11830,12085,12301,12865,13117,13449,14095,
chr1	672054	686607	TCONS_00000118	0	+	672054	686607	0	18	150,107,269,172,107,195,143,1249,163,134,149,157,161,127,743,182,66,458,	0,574,7229,7571,8508,8718,9009,9269,10600,10837,11059,11307,11830,12085,12301,13117,13449,14095,
chr1	672054	686607	TCONS_00000119	0	+	672054	686607	0	19	150,107,311,172,107,195,143,108,105,163,134,149,157,161,127,743,182,66,458,	0,574,7187,7571,8508,8718,9009,9269,10413,10600,10837,11059,11307,11830,12085,12301,13117,13449,14095,
chr1	672054	686607	TCONS_00000120	0	+	672054	686607	0	19	150,107,5890,172,107,195,143,108,105,163,134,149,157,161,127,743,182,66,458,	0,574,1608,7571,8508,8718,9009,9269,10413,10600,10837,11059,11307,11830,12085,12301,13117,13449,14095,
chr1	672054	686607	TCONS_00000121	0	+	672054	686607	0	19	150,107,5890,172,107,195,143,1249,163,134,149,157,161,127,234,179,182,66,458,	0,574,1608,7571,8508,8718,9009,9269,10600,10837,11059,11307,11830,12085,12301,12865,13117,13449,14095,
chr1	672072	686607	TCONS_00000122	0	+	672072	686607	0	16	132,6924,172,107,195,143,108,105,163,134,149,157,161,127,998,1104,	0,556,7553,8490,8700,8991,9251,10395,10582,10819,11041,11289,11812,12067,12283,13431,
chr1	672072	686607	TCONS_00000123	0	+	672072	686607	0	19	132,6924,172,107,195,143,108,105,163,134,149,157,161,127,234,179,182,66,935,	0,556,7553,8490,8700,8991,9251,10395,10582,10819,11041,11289,11812,12067,12283,12847,13099,13431,13600,
chr1	672072	686607	TCONS_00000124	0	+	672072	686607	0	21	132,107,135,269,172,107,195,143,108,105,163,134,149,157,161,127,234,179,182,66,458,	0,556,1590,7211,7553,8490,8700,8991,9251,10395,10582,10819,11041,11289,11812,12067,12283,12847,13099,13431,14077,
chr1	672072	686607	TCONS_00000125	0	+	672072	686607	0	19	132,107,3096,3501,172,107,195,143,108,105,163,134,149,157,161,127,998,66,458,	0,556,813,3979,7553,8490,8700,8991,9251,10395,10582,10819,11041,11289,11812,12067,12283,13431,14077,
chr1	672093	685099	TCONS_00000126	0	+	672093	685099	0	16	111,107,269,172,107,195,143,108,105,163,134,149,157,161,127,744,	0,535,7190,7532,8469,8679,8970,9230,10374,10561,10798,11020,11268,11791,12046,12262,
chr1	672093	686607	TCONS_00000127	0	+	672093	686607	0	17	111,1169,269,172,107,195,143,1249,163,134,149,157,161,127,998,66,458,	0,535,7190,7532,8469,8679,8970,9230,10561,10798,11020,11268,11791,12046,12262,13410,14056,
chr1	672627	686607	TCONS_00000128	0	+	672627	686607	0	17	1170,269,172,107,195,143,1249,163,134,149,157,161,127,234,434,66,935,	0,6656,6998,7935,8145,8436,8696,10027,10264,10486,10734,11257,11512,11728,12292,12876,13045,
chr1	672627	686607	TCONS_00000129	0	+	672627	686607	0	18	108,5890,172,107,195,143,108,105,163,134,149,157,161,127,234,434,66,458,	0,1035,6998,7935,8145,8436,8696,9840,10027,10264,10486,10734,11257,11512,11728,12292,12876,13522,
chr1	672627	686607	TCONS_00000130	0	+	672627	686607	0	19	108,135,311,172,107,195,143,108,105,163,134,149,157,161,127,234,434,66,935,	0,1035,6614,6998,7935,8145,8436,8696,9840,10027,10264,10486,10734,11257,11512,11728,12292,12876,13045,
chr1	687114	687404	TCONS_00000131	0	+	687114	687404	0	1	290,	0,
chr1	687491	687898	TCONS_00005397	0	-	687491	687898	0	1	407,	0,
chr1	688200	688915	TCONS_00005398	0	-	688200	688915	0	1	715,	0,
chr1	688657	689751	TCONS_00000132	0	+	688657	689751	0	4	100,140,168,159,	0,167,374,935,
chr1	688817	690534	TCONS_00000133	0	+	688817	690534	0	4	147,913,127,203,	0,214,1271,1514,
chr1	689056	689393	TCONS_00005399	0	-	689056	689393	0	1	337,	0,
chr1	691091	716193	TCONS_00005400	0	-	691091	716193	0	19	633,190,149,117,108,122,106,122,91,176,66,159,96,123,139,128,116,47,756,	0,713,1109,1459,1674,1867,2191,2545,3281,5353,6122,6735,6978,7461,17957,20298,21642,24227,24346,
chr1	691091	717117	TCONS_00005401	0	-	691091	717117	0	18	633,190,149,117,108,122,106,122,91,176,66,159,96,123,139,98,116,1680,	0,713,1109,1459,1674,1867,2191,2545,3281,5353,6122,6735,6978,7461,17957,20328,21642,24346,
chr1	691091	717208	TCONS_00005402	0	-	691091	717208	0	19	633,190,149,117,108,122,106,122,91,176,66,159,96,123,137,139,128,116,1771,	0,713,1109,1459,1674,1867,2191,2545,3281,5353,6122,6735,6978,7461,11441,17957,20298,21642,24346,
chr1	691091	717208	TCONS_00005403	0	-	691091	717208	0	20	633,190,149,117,108,122,106,122,91,176,66,159,96,123,137,139,128,116,124,545,	0,713,1109,1459,1674,1867,2191,2545,3281,5353,6122,6735,6978,7461,11441,17957,20298,21642,24346,25572,
chr1	691091	717208	TCONS_00005404	0	-	691091	717208	0	20	633,190,149,117,108,122,106,122,91,176,66,159,96,123,137,139,128,116,124,236,	0,713,1109,1459,1674,1867,2191,2545,3281,5353,6122,6735,6978,7461,11441,17957,20298,21642,24346,25881,
chr1	691091	717208	TCONS_00005405	0	-	691091	717208	0	20	633,190,149,117,108,122,106,122,91,176,66,159,96,123,137,139,98,116,47,1771,	0,713,1109,1459,1674,1867,2191,2545,3281,5353,6122,6735,6978,7461,11441,17957,20328,21642,24227,24346,
chr1	697116	697987	TCONS_00000134	0	+	697116	697987	0	2	163,161,	0,710,
chr1	698567	709189	TCONS_00000135	0	+	698567	709189	0	3	108,137,141,	0,3965,10481,
chr1	719447	761690	TCONS_00005406	0	-	719447	761690	0	7	5133,146,54,128,136,469,190,	0,10586,15280,20948,21546,21887,42053,
chr1	719447	761690	TCONS_00005407	0	-	719447	761690	0	7	5133,146,121,128,136,469,190,	0,10586,16971,20948,21546,21887,42053,
chr1	719447	761690	TCONS_00005408	0	-	719447	761690	0	8	5133,146,73,54,128,136,469,190,	0,10586,14844,15280,20948,21546,21887,42053,
chr1	719447	761690	TCONS_00005409	0	-	719447	761690	0	9	399,146,73,54,121,128,136,469,190,	0,10586,14844,15280,16971,20948,21546,21887,42053,
chr1	719447	761690	TCONS_00005410	0	-	719447	761690	0	9	5133,146,73,54,121,128,136,469,190,	0,10586,14844,15280,16971,20948,21546,21887,42053,
chr1	751176	752029	TCONS_00000136	0	+	751176	752029	0	1	853,	0,
chr1	768591	769408	TCONS_00005411	0	-	768591	769408	0	1	817,	0,
chr1	769752	776412	TCONS_00005412	0	-	769752	776412	0	9	528,83,158,100,1249,86,109,130,479,	0,1050,1531,1764,2024,4055,4300,4988,6181,
chr1	769752	779854	TCONS_00005413	0	-	769752	779854	0	7	528,639,100,155,971,818,99,	0,1050,1764,2024,3170,4300,10003,
chr1	769752	779854	TCONS_00005414	0	-	769752	779854	0	8	528,83,158,100,1249,86,818,99,	0,1050,1531,1764,2024,4055,4300,10003,
chr1	769752	790910	TCONS_00005415	0	-	769752	790910	0	12	528,83,158,100,155,103,86,109,130,84,219,2318,	0,1050,1531,1764,2024,3170,4055,4300,4988,10003,13397,18840,
chr1	769752	790910	TCONS_00005416	0	-	769752	790910	0	11	528,83,100,155,103,86,109,130,84,219,2318,	0,1050,1764,2024,3170,4055,4300,4988,10003,13397,18840,
chr1	769752	798173	TCONS_00005417	0	-	769752	798173	0	12	528,83,158,100,155,103,86,109,130,84,219,31,	0,1050,1531,1764,2024,3170,4055,4300,4988,10003,13397,28390,
chr1	769752	798173	TCONS_00005418	0	-	769752	798173	0	11	528,83,100,155,103,86,109,130,84,219,31,	0,1050,1764,2024,3170,4055,4300,4988,10003,13397,28390,
chr1	769752	798736	TCONS_00005419	0	-	769752	798736	0	12	528,83,158,100,155,103,86,109,130,84,219,127,	0,1050,1531,1764,2024,3170,4055,4300,4988,10003,13397,28857,
chr1	769752	799761	TCONS_00005420	0	-	769752	799761	0	11	528,83,100,155,103,86,109,130,84,219,38,	0,1050,1764,2024,3170,4055,4300,4988,10003,13397,29971,
chr1	769752	799875	TCONS_00005421	0	-	769752	799875	0	11	528,639,100,155,103,86,109,130,84,219,152,	0,1050,1764,2024,3170,4055,4300,4988,10003,13397,29971,
chr1	805732	919861	TCONS_00005422	0	-	805732	919861	0	12	1760,116,217,202,67,163,64,107,39,103,49,180,	0,2028,3769,5113,8290,20136,22512,32517,34908,42279,57567,113949,
chr1	920060	920291	TCONS_00000137	0	+	920060	920291	0	1	231,	0,
chr1	920381	921850	TCONS_00000138	0	+	920381	921850	0	1	1469,	0,
chr1	940614	941039	TCONS_00000139	0	+	940614	941039	0	1	425,	0,
chr1	942465	943027	TCONS_00000140	0	+	942465	943027	0	1	562,	0,
chr1	944629	945438	TCONS_00000141	0	+	944629	945438	0	1	809,	0,
chr1	946285	949146	TCONS_00000142	0	+	946285	949146	0	4	2176,145,101,151,	0,2315,2537,2710,
chr1	949442	950443	TCONS_00005423	0	-	949442	950443	0	2	573,338,	0,663,
chr1	951516	951931	TCONS_00005424	0	-	951516	951931	0	1	415,	0,
chr1	953646	954356	TCONS_00005425	0	-	953646	954356	0	1	710,	0,
chr1	954409	955756	TCONS_00005426	0	-	954409	955756	0	4	140,161,133,156,	0,401,783,1191,
chr1	957186	959392	TCONS_00005427	0	-	957186	959392	0	2	178,1740,	0,466,
chr1	960142	960354	TCONS_00005428	0	-	960142	960354	0	1	212,	0,
chr1	960617	973435	TCONS_00005429	0	-	960617	973435	0	5	1039,134,174,88,1651,	0,7702,8857,9770,11167,
chr1	965088	965598	TCONS_00005430	0	-	965088	965598	0	1	510,	0,
chr1	966504	967976	TCONS_00005431	0	-	966504	967976	0	1	1472,	0,
chr1	968064	968424	TCONS_00005432	0	-	968064	968424	0	1	360,	0,
chr1	973512	1031832	TCONS_00005433	0	-	973512	1031832	0	20	2234,65,160,165,90,67,119,174,156,202,158,103,111,174,105,99,144,85,86,65,	0,2786,11815,12719,15352,16200,20022,21637,23094,25570,27076,28055,29182,30250,39688,41049,42600,42927,44875,58255,
chr1	973512	1031832	TCONS_00005434	0	-	973512	1031832	0	21	404,123,65,160,165,90,67,119,174,156,202,158,103,111,174,105,99,144,85,86,65,	0,2111,2786,11815,12719,15352,16200,20022,21637,23094,25570,27076,28055,29182,30250,39688,41049,42600,42927,44875,58255,
chr1	978366	979552	TCONS_00005435	0	-	978366	979552	0	1	1186,	0,
chr1	979636	982226	TCONS_00005436	0	-	979636	982226	0	1	2590,	0,
chr1	1012509	1031832	TCONS_00005437	0	-	1012509	1031832	0	6	796,99,144,85,86,65,	0,2052,3603,3930,5878,19258,
chr1	1012509	1031832	TCONS_00005438	0	-	1012509	1031832	0	6	796,1171,144,85,86,65,	0,2052,3603,3930,5878,19258,
chr1	1048753	1059483	TCONS_00000143	0	+	1048753	1059483	0	9	87,113,68,221,83,138,156,218,117,	0,5534,5906,6089,8118,8719,9740,10176,10613,
chr1	1059584	1060133	TCONS_00000144	0	+	1059584	1060133	0	1	549,	0,
chr1	1081823	1082373	TCONS_00005439	0	-	1081823	1082373	0	1	550,	0,
chr1	1082688	1085067	TCONS_00005440	0	-	1082688	1085067	0	1	2379,	0,
chr1	1085399	1238687	TCONS_00000145	0	+	1085399	1238687	0	18	227,122,90,51,86,132,82,53,189,98,87,136,88,120,80,90,116,2251,	0,4660,5695,8749,91477,99111,100939,108118,109717,118024,135025,137311,137557,139631,140477,140942,150696,151037,
chr1	1109222	1238687	TCONS_00000146	0	+	1109222	1238687	0	15	205,86,132,82,53,189,98,87,136,88,120,80,90,116,2251,	0,67654,75288,77116,84295,85894,94201,111202,113488,113734,115808,116654,117119,126873,127214,
chr1	1109586	1238687	TCONS_00000147	0	+	1109586	1238687	0	15	184,86,132,82,53,189,98,87,136,88,120,80,90,116,2251,	0,67290,74924,76752,83931,85530,93837,110838,113124,113370,115444,116290,116755,126509,126850,
chr1	1233161	1237423	TCONS_00005441	0	-	1233161	1237423	0	1	4262,	0,
chr1	1238342	1245677	TCONS_00005442	0	-	1238342	1245677	0	4	1031,69,269,522,	0,1208,6457,6813,
chr1	1249246	1249829	TCONS_00005443	0	-	1249246	1249829	0	1	583,	0,
chr1	1250523	1251197	TCONS_00005444	0	-	1250523	1251197	0	1	674,	0,
chr1	1251275	1251478	TCONS_00005445	0	-	1251275	1251478	0	1	203,	0,
chr1	1281587	1281787	TCONS_00000148	0	+	1281587	1281787	0	1	200,	0,
chr1	1281855	1363683	TCONS_00000149	0	+	1281855	1363683	0	7	734,126,116,269,293,231,2554,	0,75661,75969,76534,76991,78712,79274,
chr1	1281855	1363683	TCONS_00000150	0	+	1281855	1363683	0	7	734,126,116,263,293,231,2554,	0,75661,75969,76534,76991,78712,79274,
chr1	1363993	1364335	TCONS_00000151	0	+	1363993	1364335	0	1	342,	0,
chr1	1364711	1365075	TCONS_00000152	0	+	1364711	1365075	0	1	364,	0,
chr1	1375946	1376834	TCONS_00005446	0	-	1375946	1376834	0	1	888,	0,
chr1	1378869	1447125	TCONS_00005447	0	-	1378869	1447125	0	12	48,80,134,167,124,111,97,88,91,111,99,1616,	0,10813,11060,32169,33628,47218,49785,60614,61435,63042,64170,66640,
chr1	1396258	1443807	TCONS_00005448	0	-	1396258	1443807	0	9	953,167,124,111,97,88,91,111,768,	0,14780,16239,29829,32396,43225,44046,45653,46781,
chr1	1396258	1447125	TCONS_00005449	0	-	1396258	1447125	0	10	953,167,124,111,97,88,91,111,99,1616,	0,14780,16239,29829,32396,43225,44046,45653,46781,49251,
chr1	1401039	1404802	TCONS_00005450	0	-	1401039	1404802	0	1	3763,	0,
chr1	1433103	1434124	TCONS_00005451	0	-	1433103	1434124	0	1	1021,	0,
chr1	1447388	1462131	TCONS_00000153	0	+	1447388	1462131	0	7	161,88,105,100,79,136,2371,	0,4305,5939,8730,10352,11548,12372,
chr1	1447815	1462131	TCONS_00000154	0	+	1447815	1462131	0	7	151,88,105,100,79,136,2371,	0,3878,5512,8303,9925,11121,11945,
chr1	1447854	1462131	TCONS_00000155	0	+	1447854	1462131	0	7	3333,88,105,100,79,136,2371,	0,3839,5473,8264,9886,11082,11906,
chr1	1460696	1466930	TCONS_00005452	0	-	1460696	1466930	0	3	1805,136,1553,	0,2757,4681,
chr1	1460696	1467862	TCONS_00005453	0	-	1460696	1467862	0	4	1805,806,403,533,	0,2087,4681,6633,
chr1	1460696	1467862	TCONS_00005454	0	-	1460696	1467862	0	4	2893,176,407,533,	0,2993,4677,6633,
chr1	1460696	1468556	TCONS_00005455	0	-	1460696	1468556	0	4	1805,136,2091,1227,	0,2757,2993,6633,
chr1	1460696	1469507	TCONS_00005456	0	-	1460696	1469507	0	5	1805,136,2091,81,188,	0,2757,2993,6633,8623,
chr1	1460696	1469507	TCONS_00005457	0	-	1460696	1469507	0	6	1805,136,176,407,81,188,	0,2757,2993,4677,6633,8623,
chr1	1476314	1476848	TCONS_00000156	0	+	1476314	1476848	0	1	534,	0,
chr1	1523072	1535507	TCONS_00000157	0	+	1523072	1535507	0	3	157,147,244,	0,10948,12191,
chr1	1535713	1561042	TCONS_00000158	0	+	1535713	1561042	0	20	131,171,94,204,121,172,108,144,93,83,98,183,108,125,85,147,75,793,27,1873,	0,4090,6406,6672,7074,9000,9554,10973,14482,15053,16165,16383,17139,18141,18357,18696,19343,21718,23143,23456,
chr1	1555929	1561042	TCONS_00000159	0	+	1555929	1561042	0	2	2954,1873,	0,3240,
chr1	1563682	1578693	TCONS_00005458	0	-	1563682	1578693	0	10	523,69,101,71,50,56,152,88,113,436,	0,1737,1947,2576,3129,3411,11822,12984,13338,14575,
chr1	1563682	1590026	TCONS_00005459	0	-	1563682	1590026	0	19	523,69,101,71,50,56,152,88,113,156,101,82,182,154,93,184,215,83,123,	0,1737,1947,2576,3129,3411,11822,12984,13338,14575,17203,17553,18187,19598,20114,20509,20873,21483,26221,
chr1	1563682	1590087	TCONS_00005460	0	-	1563682	1590087	0	18	523,69,101,71,50,56,152,88,113,156,101,82,182,609,184,215,83,184,	0,1737,1947,2576,3129,3411,11822,12984,13338,14575,17203,17553,18187,19598,20509,20873,21483,26221,
chr1	1563682	1590087	TCONS_00005461	0	-	1563682	1590087	0	19	523,69,101,105,50,56,152,88,113,156,101,82,182,154,93,184,215,83,184,	0,1737,1947,2576,3129,3411,11822,12984,13338,14575,17203,17553,18187,19598,20114,20509,20873,21483,26221,
chr1	1592188	1592865	TCONS_00005462	0	-	1592188	1592865	0	1	677,	0,
chr1	1593023	1593660	TCONS_00005463	0	-	1593023	1593660	0	3	162,166,114,	0,258,523,
chr1	1596018	1596232	TCONS_00000160	0	+	1596018	1596232	0	1	214,	0,
chr1	1597706	1668597	TCONS_00000161	0	+	1597706	1668597	0	2	94,2054,	0,68837,
chr1	1601716	1601968	TCONS_00000162	0	+	1601716	1601968	0	1	252,	0,
chr1	1610639	1610920	TCONS_00000163	0	+	1610639	1610920	0	1	281,	0,
chr1	1612573	1613109	TCONS_00000164	0	+	1612573	1613109	0	1	536,	0,
chr1	1613782	1614370	TCONS_00000165	0	+	1613782	1614370	0	1	588,	0,
chr1	1614425	1614727	TCONS_00000166	0	+	1614425	1614727	0	1	302,	0,
chr1	1629394	1636704	TCONS_00000167	0	+	1629394	1636704	0	6	345,109,2368,146,32,655,	0,1280,1879,5210,6389,6655,
chr1	1629394	1636704	TCONS_00000168	0	+	1629394	1636704	0	8	345,109,126,156,91,146,32,655,	0,1280,1879,3354,4156,5210,6389,6655,
chr1	1629396	1636704	TCONS_00000169	0	+	1629396	1636704	0	7	343,109,1631,91,327,32,655,	0,1278,1877,4154,5027,6387,6653,
chr1	1629441	1636704	TCONS_00000170	0	+	1629441	1636704	0	4	298,109,2368,2281,	0,1233,1832,4982,
chr1	1629441	1636704	TCONS_00000171	0	+	1629441	1636704	0	5	298,109,2368,1392,655,	0,1233,1832,4982,6608,
chr1	1655738	1656372	TCONS_00000172	0	+	1655738	1656372	0	1	634,	0,
chr1	1663682	1668597	TCONS_00000173	0	+	1663682	1668597	0	6	114,700,64,76,119,2377,	0,255,1518,1678,2050,2538,
chr1	1663682	1668597	TCONS_00000174	0	+	1663682	1668597	0	7	114,205,52,64,76,119,2377,	0,255,903,1518,1678,2050,2538,
chr1	1664047	1668597	TCONS_00000175	0	+	1664047	1668597	0	4	95,679,76,2865,	0,538,1313,1685,
chr1	1667801	1671252	TCONS_00005464	0	-	1667801	1671252	0	7	417,77,96,66,134,120,50,	0,891,1268,1697,1875,2831,3401,
chr1	1672082	1673798	TCONS_00005465	0	-	1672082	1673798	0	3	73,99,127,	0,1019,1589,
chr1	1675164	1676109	TCONS_00005466	0	-	1675164	1676109	0	2	247,350,	0,595,
chr1	1682930	1683896	TCONS_00005467	0	-	1682930	1683896	0	2	234,112,	0,854,
chr1	1687273	1687771	TCONS_00005468	0	-	1687273	1687771	0	2	82,166,	0,332,
chr1	1715623	1716761	TCONS_00005469	0	-	1715623	1716761	0	1	1138,	0,
chr1	1734866	1735199	TCONS_00005470	0	-	1734866	1735199	0	1	333,	0,
chr1	1843916	1845194	TCONS_00000176	0	+	1843916	1845194	0	1	1278,	0,
chr1	1845330	1848519	TCONS_00000177	0	+	1845330	1848519	0	1	3189,	0,
chr1	1848622	1858109	TCONS_00000178	0	+	1848622	1858109	0	4	2462,1952,208,1969,	0,4362,6827,7518,
chr1	1849661	1854970	TCONS_00000179	0	+	1849661	1854970	0	1	5309,	0,
chr1	1855160	1858109	TCONS_00000180	0	+	1855160	1858109	0	1	2949,	0,
chr1	1858329	1860014	TCONS_00000181	0	+	1858329	1860014	0	1	1685,	0,
chr1	1934446	1934898	TCONS_00005471	0	-	1934446	1934898	0	1	452,	0,
chr1	1974312	1975582	TCONS_00000182	0	+	1974312	1975582	0	1	1270,	0,
chr1	1988521	1989143	TCONS_00005472	0	-	1988521	1989143	0	1	622,	0,
chr1	2004841	2005047	TCONS_00005473	0	-	2004841	2005047	0	1	206,	0,
chr1	2008353	2015981	TCONS_00005474	0	-	2008353	2015981	0	3	4522,55,1746,	0,5015,5882,
chr1	2008353	2022419	TCONS_00005475	0	-	2008353	2022419	0	4	4522,4053,702,1065,	0,5015,12126,13001,
chr1	2008353	2022419	TCONS_00005476	0	-	2008353	2022419	0	3	9665,702,1065,	0,12126,13001,
chr1	2008353	2022419	TCONS_00005477	0	-	2008353	2022419	0	2	12828,1065,	0,13001,
chr1	2008353	2022419	TCONS_00005478	0	-	2008353	2022419	0	3	9268,702,1065,	0,12126,13001,
chr1	2020410	2021371	TCONS_00000183	0	+	2020410	2021371	0	1	961,	0,
chr1	2022016	2137621	TCONS_00000184	0	+	2022016	2137621	0	2	409,350,	0,115255,
chr1	2022747	2022954	TCONS_00000185	0	+	2022747	2022954	0	1	207,	0,
chr1	2023738	2028596	TCONS_00000186	0	+	2023738	2028596	0	2	1284,2879,	0,1979,
chr1	2149646	2150029	TCONS_00005479	0	-	2149646	2150029	0	1	383,	0,
chr1	2150193	2150566	TCONS_00005480	0	-	2150193	2150566	0	1	373,	0,
chr1	2158831	2159762	TCONS_00000187	0	+	2158831	2159762	0	1	931,	0,
chr1	2160646	2161858	TCONS_00000188	0	+	2160646	2161858	0	1	1212,	0,
chr1	2162191	2162577	TCONS_00000189	0	+	2162191	2162577	0	1	386,	0,
chr1	2229346	2230326	TCONS_00005481	0	-	2229346	2230326	0	1	980,	0,
chr1	2230469	2231812	TCONS_00005482	0	-	2230469	2231812	0	1	1343,	0,
chr1	2347014	2355972	TCONS_00000190	0	+	2347014	2355972	0	3	112,208,405,	0,6677,8553,
chr1	2356317	2356544	TCONS_00000191	0	+	2356317	2356544	0	1	227,	0,
chr1	2358831	2360018	TCONS_00000192	0	+	2358831	2360018	0	1	1187,	0,
chr1	2361776	2364142	TCONS_00000193	0	+	2361776	2364142	0	1	2366,	0,
chr1	2366167	2382755	TCONS_00000194	0	+	2366167	2382755	0	6	84,170,78,170,175,433,	0,3270,4111,11099,11542,16155,
chr1	2380956	2385199	TCONS_00005483	0	-	2380956	2385199	0	4	1457,294,162,712,	0,2362,3006,3531,
chr1	2383527	2385452	TCONS_00000195	0	+	2383527	2385452	0	2	177,116,	0,1809,
chr1	2384319	2384668	TCONS_00000196	0	+	2384319	2384668	0	1	349,	0,
chr1	2385521	2406987	TCONS_00005484	0	-	2385521	2406987	0	6	2207,3138,83,1109,2036,360,	0,2542,6361,7835,9413,21106,
chr1	2385521	2406987	TCONS_00005485	0	-	2385521	2406987	0	8	385,1015,139,235,83,1109,2036,360,	0,1192,2542,5445,6361,7835,9413,21106,
chr1	2385521	2406987	TCONS_00005486	0	-	2385521	2406987	0	9	385,1015,139,235,83,70,190,143,360,	0,1192,2542,5445,6361,7835,8754,11306,21106,
chr1	2385541	2390364	TCONS_00000197	0	+	2385541	2390364	0	1	4823,	0,
chr1	2391825	2406987	TCONS_00005487	0	-	2391825	2406987	0	5	140,70,190,2036,360,	0,1531,2450,3109,14802,
chr1	2407255	2434692	TCONS_00000198	0	+	2407255	2434692	0	15	162,607,46,170,57,161,153,130,75,93,152,189,74,102,673,	0,8564,11980,13079,14831,15405,19523,19838,21174,21831,24147,24701,25811,26107,26764,
chr1	2441399	2446534	TCONS_00005488	0	-	2441399	2446534	0	3	3026,48,115,	0,3373,5020,
chr1	2448168	2448635	TCONS_00005489	0	-	2448168	2448635	0	2	118,239,	0,228,
chr1	2451587	2451852	TCONS_00005490	0	-	2451587	2451852	0	1	265,	0,
chr1	2455023	2455332	TCONS_00005491	0	-	2455023	2455332	0	1	309,	0,
chr1	2516065	2516473	TCONS_00005492	0	-	2516065	2516473	0	1	408,	0,
chr1	2574658	2576572	TCONS_00005493	0	-	2574658	2576572	0	1	1914,	0,
chr1	2576806	2581788	TCONS_00000199	0	+	2576806	2581788	0	5	285,92,177,154,1699,	0,417,706,2251,3283,
chr1	2576808	2581788	TCONS_00000200	0	+	2576808	2581788	0	5	154,92,177,154,1699,	0,415,704,2249,3281,
chr1	2578753	2579102	TCONS_00005494	0	-	2578753	2579102	0	1	349,	0,
chr1	2581513	2581741	TCONS_00005495	0	-	2581513	2581741	0	1	228,	0,
chr1	2582254	2584092	TCONS_00005496	0	-	2582254	2584092	0	2	1048,351,	0,1487,
chr1	2582254	2602668	TCONS_00005497	0	-	2582254	2602668	0	11	1048,126,106,78,135,87,104,73,117,153,38,	0,1487,2642,4600,4763,5543,6421,8858,16497,17422,20376,
chr1	2582254	2602726	TCONS_00005498	0	-	2582254	2602726	0	10	1048,126,106,78,867,104,73,117,153,96,	0,1487,2642,4600,4763,6421,8858,16497,17422,20376,
chr1	2582254	2602745	TCONS_00005499	0	-	2582254	2602745	0	12	529,192,126,106,78,135,87,104,73,117,153,115,	0,856,1487,2642,4600,4763,5543,6421,8858,16497,17422,20376,
chr1	2582254	2602745	TCONS_00005500	0	-	2582254	2602745	0	11	529,192,126,106,78,867,104,73,117,153,115,	0,856,1487,2642,4600,4763,6421,8858,16497,17422,20376,
chr1	2582294	2582918	TCONS_00000201	0	+	2582294	2582918	0	1	624,	0,
chr1	2586521	2602726	TCONS_00005501	0	-	2586521	2602726	0	6	411,1762,73,117,153,96,	0,496,4591,12230,13155,16109,
chr1	2586934	2587945	TCONS_00000202	0	+	2586934	2587945	0	1	1011,	0,
chr1	2682804	2683017	TCONS_00005502	0	-	2682804	2683017	0	1	213,	0,
chr1	2687341	2688700	TCONS_00005503	0	-	2687341	2688700	0	1	1359,	0,
chr1	2688812	2695273	TCONS_00000203	0	+	2688812	2695273	0	6	390,89,825,139,94,1122,	0,707,1904,3543,4067,5339,
chr1	2688812	2695273	TCONS_00000204	0	+	2688812	2695273	0	7	390,89,122,149,139,94,1122,	0,707,1904,2580,3543,4067,5339,
chr1	2693663	2693894	TCONS_00005504	0	-	2693663	2693894	0	1	231,	0,
chr1	2695770	2696331	TCONS_00000205	0	+	2695770	2696331	0	1	561,	0,
chr1	2696445	2697668	TCONS_00000206	0	+	2696445	2697668	0	1	1223,	0,
chr1	2697070	2698621	TCONS_00005505	0	-	2697070	2698621	0	2	1332,101,	0,1450,
chr1	2699847	2703408	TCONS_00005506	0	-	2699847	2703408	0	2	1718,1298,	0,2263,
chr1	2699847	2709247	TCONS_00005507	0	-	2699847	2709247	0	3	3444,106,1947,	0,5998,7453,
chr1	2699847	2718975	TCONS_00005508	0	-	2699847	2718975	0	6	2420,119,106,109,71,1823,	0,3325,5998,7453,15244,17305,
chr1	2699847	2718975	TCONS_00005509	0	-	2699847	2718975	0	6	2420,131,106,109,71,1823,	0,3325,5998,7453,15244,17305,
chr1	2703500	2709417	TCONS_00005510	0	-	2703500	2709417	0	2	2451,2117,	0,3800,
chr1	2706607	2707068	TCONS_00005511	0	-	2706607	2707068	0	1	461,	0,
chr1	2709730	2710963	TCONS_00005512	0	-	2709730	2710963	0	1	1233,	0,
chr1	2711314	2712797	TCONS_00005513	0	-	2711314	2712797	0	1	1483,	0,
chr1	2713059	2716006	TCONS_00005514	0	-	2713059	2716006	0	1	2947,	0,
chr1	2713059	2719010	TCONS_00005515	0	-	2713059	2719010	0	2	2103,1858,	0,4093,
chr1	2716451	2718971	TCONS_00005516	0	-	2716451	2718971	0	1	2520,	0,
chr1	2719419	2721888	TCONS_00000207	0	+	2719419	2721888	0	1	2469,	0,
chr1	2719419	2721888	TCONS_00000208	0	+	2719419	2721888	0	2	339,1446,	0,1023,
chr1	2722291	2722550	TCONS_00000209	0	+	2722291	2722550	0	1	259,	0,
chr1	2722667	2723269	TCONS_00000210	0	+	2722667	2723269	0	1	602,	0,
chr1	2725591	2728594	TCONS_00000211	0	+	2725591	2728594	0	2	202,1581,	0,1422,
chr1	2736081	2736708	TCONS_00005517	0	-	2736081	2736708	0	1	627,	0,
chr1	2745009	2748504	TCONS_00000212	0	+	2745009	2748504	0	3	232,185,425,	0,2567,3070,
chr1	2750780	2754675	TCONS_00005518	0	-	2750780	2754675	0	3	2787,90,108,	0,2961,3787,
chr1	2758302	2767127	TCONS_00005519	0	-	2758302	2767127	0	2	569,643,	0,8182,
chr1	2767435	2773221	TCONS_00000213	0	+	2767435	2773221	0	2	307,394,	0,5392,
chr1	2780562	2781682	TCONS_00005520	0	-	2780562	2781682	0	1	1120,	0,
chr1	2781779	2827902	TCONS_00005521	0	-	2781779	2827902	0	20	2126,91,68,139,1514,108,207,177,174,168,198,228,156,169,77,63,139,174,127,44,	0,2898,10933,11182,13124,17803,18313,19250,21941,22826,24393,25147,26823,27469,31790,32173,34379,37108,40864,46079,
chr1	2781779	2827904	TCONS_00005522	0	-	2781779	2827904	0	22	2126,91,68,139,109,67,37,108,207,177,174,168,198,228,156,169,77,63,139,174,127,46,	0,2898,10933,11182,13124,14245,14601,17803,18313,19250,21941,22826,24393,25147,26823,27469,31790,32173,34379,37108,40864,46079,
chr1	2784675	2822853	TCONS_00005523	0	-	2784675	2822853	0	19	93,68,139,109,393,108,207,177,174,168,198,228,156,169,77,63,139,174,210,	0,8037,8286,10228,11349,14907,15417,16354,19045,19930,21497,22251,23927,24573,28894,29277,31483,34212,37968,
chr1	2784675	2827904	TCONS_00005524	0	-	2784675	2827904	0	20	93,68,139,1188,37,108,207,177,174,168,198,228,156,169,77,63,139,174,127,46,	0,8037,8286,10228,11705,14907,15417,16354,19045,19930,21497,22251,23927,24573,28894,29277,31483,34212,37968,43183,
chr1	2786760	2788635	TCONS_00005525	0	-	2786760	2788635	0	2	1486,94,	0,1781,
chr1	2795735	2827902	TCONS_00005526	0	-	2795735	2827902	0	15	3955,207,177,174,168,198,228,156,169,77,63,139,174,127,44,	0,4357,5294,7985,8870,10437,11191,12867,13513,17834,18217,20423,23152,26908,32123,
chr1	2827991	2828207	TCONS_00005527	0	-	2827991	2828207	0	1	216,	0,
chr1	2828324	2835606	TCONS_00000214	0	+	2828324	2835606	0	2	403,5880,	0,1402,
chr1	2836651	2858696	TCONS_00000215	0	+	2836651	2858696	0	7	2340,383,46,1134,171,101,1961,	0,2376,3113,3191,5838,8633,20084,
chr1	2836651	2858696	TCONS_00000216	0	+	2836651	2858696	0	6	2579,472,1134,171,101,1961,	0,2687,3191,5838,8633,20084,
chr1	2845843	2858696	TCONS_00000217	0	+	2845843	2858696	0	2	237,1961,	0,10892,
chr1	2861384	2862093	TCONS_00005528	0	-	2861384	2862093	0	1	709,	0,
chr1	2862364	2870793	TCONS_00005529	0	-	2862364	2870793	0	3	1062,489,3636,	0,1588,4793,
chr1	2873592	2874030	TCONS_00005530	0	-	2873592	2874030	0	1	438,	0,
chr1	2877696	2878426	TCONS_00000218	0	+	2877696	2878426	0	1	730,	0,
chr1	2878482	2878719	TCONS_00000219	0	+	2878482	2878719	0	1	237,	0,
chr1	2881052	2881800	TCONS_00000220	0	+	2881052	2881800	0	1	748,	0,
chr1	2882025	2882227	TCONS_00000221	0	+	2882025	2882227	0	1	202,	0,
chr1	2883039	2883284	TCONS_00000222	0	+	2883039	2883284	0	1	245,	0,
chr1	2883454	2885067	TCONS_00000223	0	+	2883454	2885067	0	1	1613,	0,
chr1	2887289	2888658	TCONS_00000224	0	+	2887289	2888658	0	1	1369,	0,
chr1	2888731	2892010	TCONS_00000225	0	+	2888731	2892010	0	1	3279,	0,
chr1	2892096	2893340	TCONS_00000226	0	+	2892096	2893340	0	1	1244,	0,
chr1	2900093	2900390	TCONS_00000227	0	+	2900093	2900390	0	1	297,	0,
chr1	2901308	2901875	TCONS_00000228	0	+	2901308	2901875	0	1	567,	0,
chr1	3078090	3078456	TCONS_00000229	0	+	3078090	3078456	0	1	366,	0,
chr1	3083712	3084259	TCONS_00000230	0	+	3083712	3084259	0	1	547,	0,
chr1	3084394	3089226	TCONS_00000231	0	+	3084394	3089226	0	1	4832,	0,
chr1	3089384	3090818	TCONS_00000232	0	+	3089384	3090818	0	1	1434,	0,
chr1	3090878	3092398	TCONS_00000233	0	+	3090878	3092398	0	1	1520,	0,
chr1	3092455	3092711	TCONS_00000234	0	+	3092455	3092711	0	1	256,	0,
chr1	3092827	3093146	TCONS_00000235	0	+	3092827	3093146	0	1	319,	0,
chr1	3093872	3095016	TCONS_00000236	0	+	3093872	3095016	0	1	1144,	0,
chr1	3095116	3097868	TCONS_00000237	0	+	3095116	3097868	0	1	2752,	0,
chr1	3148597	3149079	TCONS_00000238	0	+	3148597	3149079	0	1	482,	0,
chr1	3167560	3171982	TCONS_00005531	0	-	3167560	3171982	0	1	4422,	0,
chr1	3174693	3177420	TCONS_00005532	0	-	3174693	3177420	0	2	83,733,	0,1994,
chr1	3230626	3231322	TCONS_00005533	0	-	3230626	3231322	0	1	696,	0,
chr1	3231437	3231950	TCONS_00005534	0	-	3231437	3231950	0	1	513,	0,
chr1	3235039	3236056	TCONS_00005535	0	-	3235039	3236056	0	1	1017,	0,
chr1	3237965	3238794	TCONS_00005536	0	-	3237965	3238794	0	1	829,	0,
chr1	3240562	3240956	TCONS_00000239	0	+	3240562	3240956	0	1	394,	0,
chr1	3241045	3242643	TCONS_00000240	0	+	3241045	3242643	0	1	1598,	0,
chr1	3252439	3253708	TCONS_00005537	0	-	3252439	3253708	0	1	1269,	0,
chr1	3260475	3263810	TCONS_00005538	0	-	3260475	3263810	0	1	3335,	0,
chr1	3265362	3266459	TCONS_00005539	0	-	3265362	3266459	0	1	1097,	0,
chr1	3270154	3272213	TCONS_00005540	0	-	3270154	3272213	0	1	2059,	0,
chr1	3272339	3272837	TCONS_00005541	0	-	3272339	3272837	0	1	498,	0,
chr1	3277551	3277809	TCONS_00005542	0	-	3277551	3277809	0	1	258,	0,
chr1	3278959	3280488	TCONS_00005543	0	-	3278959	3280488	0	1	1529,	0,
chr1	3289304	3292636	TCONS_00005544	0	-	3289304	3292636	0	2	2992,308,	0,3024,
chr1	3289304	3292636	TCONS_00005545	0	-	3289304	3292636	0	2	2992,117,	0,3215,
chr1	3289304	3299071	TCONS_00005546	0	-	3289304	3299071	0	4	357,1569,93,476,	0,417,5307,9291,
chr1	3300263	3303711	TCONS_00000241	0	+	3300263	3303711	0	2	110,247,	0,3201,
chr1	3324992	3325379	TCONS_00000242	0	+	3324992	3325379	0	1	387,	0,
chr1	3786091	3786867	TCONS_00005547	0	-	3786091	3786867	0	1	776,	0,
chr1	3788906	3926651	TCONS_00000243	0	+	3788906	3926651	0	6	192,797,88,246,132,9673,	0,56688,115512,117917,120061,128072,
chr1	3930424	3933280	TCONS_00000244	0	+	3930424	3933280	0	1	2856,	0,
chr1	4469678	4469977	TCONS_00005548	0	-	4469678	4469977	0	1	299,	0,
chr1	4975560	4976326	TCONS_00005549	0	-	4975560	4976326	0	1	766,	0,
chr1	4976436	4976931	TCONS_00005550	0	-	4976436	4976931	0	1	495,	0,
chr1	4978126	4996463	TCONS_00005551	0	-	4978126	4996463	0	12	749,144,180,172,86,86,157,84,187,227,206,928,	0,1233,1695,2448,3722,4391,5102,10819,11916,12318,14540,17409,
chr1	4978126	4999958	TCONS_00005552	0	-	4978126	4999958	0	13	749,144,180,172,86,86,157,84,187,227,206,126,2826,	0,1233,1695,2448,3722,4391,5102,10819,11916,12318,14540,17409,19006,
chr1	4978126	5020849	TCONS_00005553	0	-	4978126	5020849	0	19	749,144,180,172,86,86,157,84,187,227,206,126,181,161,188,407,36,36,72,	0,1233,1695,2448,3722,4391,5102,10819,11916,12318,14540,17409,23456,27016,40842,41521,42000,42323,42651,
chr1	4978126	5020849	TCONS_00005554	0	-	4978126	5020849	0	19	749,144,180,172,86,86,157,84,187,227,206,126,181,161,188,407,36,181,72,	0,1233,1695,2448,3722,4391,5102,10819,11916,12318,14540,17409,23456,27016,40842,41521,42000,42251,42651,
chr1	4978126	5020849	TCONS_00005555	0	-	4978126	5020849	0	19	749,144,180,172,86,86,157,84,187,227,206,126,181,161,188,407,108,217,72,	0,1233,1695,2448,3722,4391,5102,10819,11916,12318,14540,17409,23456,27016,40842,41521,42036,42215,42651,
chr1	4978126	5020849	TCONS_00005556	0	-	4978126	5020849	0	20	749,144,180,172,86,86,157,84,187,227,206,126,181,161,188,407,36,36,36,72,	0,1233,1695,2448,3722,4391,5102,10819,11916,12318,14540,17409,23456,27016,40842,41521,42036,42251,42323,42651,
chr1	4978126	5020849	TCONS_00005557	0	-	4978126	5020849	0	20	749,144,180,172,86,86,157,84,187,227,206,126,181,161,188,407,36,36,36,72,	0,1233,1695,2448,3722,4391,5102,10819,11916,12318,14540,17409,23456,27016,40842,41521,42000,42251,42323,42651,
chr1	4978126	5020849	TCONS_00005558	0	-	4978126	5020849	0	18	749,144,180,172,86,868,84,187,227,206,126,181,161,188,443,36,36,72,	0,1233,1695,2448,3722,4391,10819,11916,12318,14540,17409,23456,27016,40842,41521,42000,42323,42651,
chr1	4978126	5114549	TCONS_00005559	0	-	4978126	5114549	0	30	749,144,180,172,86,86,157,84,187,227,206,126,181,161,188,192,149,108,62,139,183,127,182,137,156,65,173,144,173,177,	0,1233,1695,2448,3722,4391,5102,10819,11916,12318,14540,17409,23456,27016,40842,41521,43050,45473,47208,67572,76379,91495,92486,96966,104719,110467,112556,121832,130229,136246,
chr1	4978126	5114549	TCONS_00005560	0	-	4978126	5114549	0	30	749,144,180,172,86,86,157,84,187,227,206,126,181,161,188,192,149,108,62,139,183,127,182,137,156,65,173,144,173,177,	0,1233,1695,2448,3722,4391,5102,10819,11916,12318,14540,17409,23456,27016,40842,41521,43990,45473,47208,67572,76379,91495,92486,96966,104719,110467,112556,121832,130229,136246,
chr1	4983631	4983901	TCONS_00005561	0	-	4983631	4983901	0	1	270,	0,
chr1	4984138	4984973	TCONS_00005562	0	-	4984138	4984973	0	1	835,	0,
chr1	4985039	4985321	TCONS_00005563	0	-	4985039	4985321	0	1	282,	0,
chr1	5109933	5110187	TCONS_00005564	0	-	5109933	5110187	0	1	254,	0,
chr1	5112062	5112443	TCONS_00005565	0	-	5112062	5112443	0	1	381,	0,
chr1	5113292	5113612	TCONS_00005566	0	-	5113292	5113612	0	1	320,	0,
chr1	5113768	5114040	TCONS_00005567	0	-	5113768	5114040	0	1	272,	0,
chr1	5114511	5223756	TCONS_00000245	0	+	5114511	5223756	0	16	402,129,42,44,38,80,45,45,44,87,86,121,95,121,89,2712,	0,47125,48436,80042,81010,89821,92867,95048,96547,97944,101936,102843,103042,104349,104981,106533,
chr1	5125013	5223756	TCONS_00000246	0	+	5125013	5223756	0	16	149,129,42,44,38,80,45,45,44,87,86,121,95,121,89,2712,	0,36623,37934,69540,70508,79319,82365,84546,86045,87442,91434,92341,92540,93847,94479,96031,
chr1	5224353	5247247	TCONS_00005568	0	-	5224353	5247247	0	10	3617,54,164,196,133,109,138,90,468,271,	0,4421,4801,8234,8835,10191,10564,11330,19630,22623,
chr1	5224353	5293502	TCONS_00005569	0	-	5224353	5293502	0	39	3617,54,164,196,133,109,138,90,133,80,160,718,89,93,175,173,111,232,125,118,132,142,174,122,138,201,192,109,132,212,207,222,167,124,125,239,119,180,133,	0,4421,4801,8234,8835,10191,10564,11330,19630,20018,22623,23189,24241,24497,25203,26725,27178,27525,28870,30333,33183,33754,34266,35551,35762,41565,41851,43562,43763,45932,46355,48523,48916,51051,52429,54979,56622,60285,69016,
chr1	5224353	5293502	TCONS_00005570	0	-	5224353	5293502	0	41	3617,54,115,164,196,133,109,138,90,133,80,160,145,134,89,93,175,173,111,232,125,118,132,142,174,122,138,201,192,109,132,212,207,222,167,124,125,239,119,180,133,	0,4421,4581,4801,8234,8835,10191,10564,11330,19630,20018,22623,23189,23773,24241,24497,25203,26725,27178,27525,28870,30333,33183,33754,34266,35551,35762,41565,41851,43562,43763,45932,46355,48523,48916,51051,52429,54979,56622,60285,69016,
chr1	5298481	5301770	TCONS_00005571	0	-	5298481	5301770	0	1	3289,	0,
chr1	5310245	5326550	TCONS_00005572	0	-	5310245	5326550	0	4	1821,125,105,196,	0,9122,14177,16109,
chr1	5310245	5326550	TCONS_00005573	0	-	5310245	5326550	0	3	1821,125,2128,	0,9122,14177,
chr1	5311934	5319488	TCONS_00000247	0	+	5311934	5319488	0	2	132,121,	0,7433,
chr1	5337416	5345596	TCONS_00000248	0	+	5337416	5345596	0	15	1050,191,133,145,82,76,126,47,73,69,69,98,187,186,438,	0,1283,2125,3655,3889,4042,4202,4709,4998,5142,5642,5793,6945,7306,7742,
chr1	5337416	5345596	TCONS_00000249	0	+	5337416	5345596	0	14	1050,191,133,145,82,76,126,47,73,69,69,98,187,874,	0,1283,2125,3655,3889,4042,4202,4709,4998,5142,5642,5793,6945,7306,
chr1	5337416	5352578	TCONS_00000250	0	+	5337416	5352578	0	18	1050,191,133,145,82,76,126,47,73,69,69,98,187,186,52,118,81,2012,	0,1283,2125,3655,3889,4042,4202,4709,4998,5142,5642,5793,6945,7306,7756,8452,12185,13150,
chr1	5337618	5345596	TCONS_00000251	0	+	5337618	5345596	0	12	848,191,133,145,82,76,126,362,569,98,187,874,	0,1081,1923,3453,3687,3840,4000,4507,4940,5591,6743,7104,
chr1	5337618	5345596	TCONS_00000252	0	+	5337618	5345596	0	14	848,191,1675,82,76,126,47,73,69,69,98,187,186,424,	0,1081,1923,3687,3840,4000,4507,4796,4940,5440,5591,6743,7104,7554,
chr1	5341497	5345596	TCONS_00000253	0	+	5341497	5345596	0	7	37,126,47,73,569,98,1235,	0,121,628,917,1061,1712,2864,
chr1	5348712	5352578	TCONS_00000254	0	+	5348712	5352578	0	3	435,81,2012,	0,889,1854,
chr1	5348716	5352578	TCONS_00000255	0	+	5348716	5352578	0	2	431,2977,	0,885,
chr1	5352516	5368251	TCONS_00005574	0	-	5352516	5368251	0	5	4132,218,170,89,211,	0,11678,13285,14695,15524,
chr1	5352516	5368251	TCONS_00005575	0	-	5352516	5368251	0	6	4132,218,170,107,89,211,	0,11678,13285,14218,14695,15524,
chr1	5376686	5377292	TCONS_00005576	0	-	5376686	5377292	0	1	606,	0,
chr1	5380352	5382274	TCONS_00005577	0	-	5380352	5382274	0	1	1922,	0,
chr1	5383388	5384465	TCONS_00005578	0	-	5383388	5384465	0	2	203,176,	0,901,
chr1	5384539	5385341	TCONS_00005579	0	-	5384539	5385341	0	1	802,	0,
chr1	5385712	5386428	TCONS_00005580	0	-	5385712	5386428	0	1	716,	0,
chr1	5386657	5388237	TCONS_00005581	0	-	5386657	5388237	0	2	757,419,	0,1161,
chr1	5398239	5497648	TCONS_00005582	0	-	5398239	5497648	0	9	427,185,117,87,115,92,157,118,539,	0,16541,33281,56604,65568,72073,77717,88516,98870,
chr1	5398239	5499268	TCONS_00005583	0	-	5398239	5499268	0	9	427,185,117,87,115,92,157,118,116,	0,16541,33281,56604,65568,72073,77717,88516,100913,
chr1	5398239	5533575	TCONS_00005584	0	-	5398239	5533575	0	9	427,185,117,87,115,92,157,118,191,	0,16541,33281,56604,65568,72073,77717,88516,135145,
chr1	5556824	5558427	TCONS_00005585	0	-	5556824	5558427	0	2	1364,159,	0,1444,
chr1	5567675	5582177	TCONS_00000256	0	+	5567675	5582177	0	2	196,183,	0,14319,
chr1	5582294	5589511	TCONS_00000257	0	+	5582294	5589511	0	4	203,132,202,2152,	0,328,3892,5065,
chr1	5582698	5583968	TCONS_00005586	0	-	5582698	5583968	0	1	1270,	0,
chr1	5586387	5587197	TCONS_00005587	0	-	5586387	5587197	0	1	810,	0,
chr1	5587701	5587913	TCONS_00005588	0	-	5587701	5587913	0	1	212,	0,
chr1	5590898	5603254	TCONS_00000258	0	+	5590898	5603254	0	6	1224,146,264,80,12,918,	0,2334,2564,8280,8455,11438,
chr1	5592855	5603254	TCONS_00000259	0	+	5592855	5603254	0	6	145,146,264,80,12,918,	0,377,607,6323,6498,9481,
chr1	5599187	5602689	TCONS_00005589	0	-	5599187	5602689	0	3	71,12,353,	0,166,3149,
chr1	5603448	5640007	TCONS_00005590	0	-	5603448	5640007	0	27	602,181,35,1574,168,135,2121,762,194,116,133,120,138,150,111,150,51,96,186,204,146,137,92,61,106,130,100,	0,834,1442,1684,3354,3892,4244,6613,7842,8129,8338,9022,9289,9518,9774,10272,10542,11323,11785,12047,12804,13254,13860,14182,14651,16235,36459,
chr1	5603448	5640007	TCONS_00005591	0	-	5603448	5640007	0	24	602,2424,168,135,2121,762,194,116,133,120,138,150,111,150,51,96,186,903,137,92,61,106,130,100,	0,834,3354,3892,4244,6613,7842,8129,8338,9022,9289,9518,9774,10272,10542,11323,11785,12047,13254,13860,14182,14651,16235,36459,
chr1	5603448	5640007	TCONS_00005592	0	-	5603448	5640007	0	27	602,181,38,1574,168,135,2121,762,194,116,133,120,138,150,111,150,51,96,186,204,146,137,92,61,106,130,100,	0,834,1442,1684,3354,3892,4244,6613,7842,8129,8338,9022,9289,9518,9774,10272,10542,11323,11785,12047,12804,13254,13860,14182,14651,16235,36459,
chr1	5603448	5640225	TCONS_00005593	0	-	5603448	5640225	0	20	602,2424,168,3483,194,116,133,405,150,648,877,186,204,146,137,92,61,106,130,318,	0,834,3354,3892,7842,8129,8338,9022,9518,9774,10542,11785,12047,12804,13254,13860,14182,14651,16235,36459,
chr1	5608517	5613615	TCONS_00005594	0	-	5608517	5613615	0	9	1296,762,194,116,133,120,138,150,393,	0,1544,2773,3060,3269,3953,4220,4449,4705,
chr1	5608517	5614114	TCONS_00005595	0	-	5608517	5614114	0	9	2306,194,116,133,405,150,111,150,124,	0,2773,3060,3269,3953,4449,4705,5203,5473,
chr1	5625286	5625523	TCONS_00005596	0	-	5625286	5625523	0	1	237,	0,
chr1	5664235	5665585	TCONS_00005597	0	-	5664235	5665585	0	1	1350,	0,
chr1	5666059	5671451	TCONS_00005598	0	-	5666059	5671451	0	2	3862,839,	0,4553,
chr1	5675783	5699446	TCONS_00005599	0	-	5675783	5699446	0	9	132,298,162,98,97,136,128,220,539,	0,515,1333,9103,11618,11837,17900,18890,23124,
chr1	5702497	5703320	TCONS_00005600	0	-	5702497	5703320	0	1	823,	0,
chr1	5702497	5720635	TCONS_00005601	0	-	5702497	5720635	0	2	536,799,	0,17339,
chr1	5703608	5704038	TCONS_00005602	0	-	5703608	5704038	0	1	430,	0,
chr1	5704368	5704652	TCONS_00005603	0	-	5704368	5704652	0	1	284,	0,
chr1	5705282	5706613	TCONS_00005604	0	-	5705282	5706613	0	1	1331,	0,
chr1	5706963	5708196	TCONS_00005605	0	-	5706963	5708196	0	1	1233,	0,
chr1	5708328	5708682	TCONS_00005606	0	-	5708328	5708682	0	1	354,	0,
chr1	5708743	5709006	TCONS_00005607	0	-	5708743	5709006	0	1	263,	0,
chr1	5709060	5710483	TCONS_00005608	0	-	5709060	5710483	0	1	1423,	0,
chr1	5710896	5711530	TCONS_00005609	0	-	5710896	5711530	0	1	634,	0,
chr1	5712113	5712520	TCONS_00005610	0	-	5712113	5712520	0	1	407,	0,
chr1	5714955	5715470	TCONS_00005611	0	-	5714955	5715470	0	1	515,	0,
chr1	5720827	5729965	TCONS_00000260	0	+	5720827	5729965	0	11	85,759,242,112,93,87,155,137,165,89,421,	0,491,2057,5686,6462,6959,7203,7781,8041,8557,8717,
chr1	5720945	5729965	TCONS_00000261	0	+	5720945	5729965	0	8	623,242,869,87,155,137,601,421,	0,1939,5568,6841,7085,7663,7927,8599,
chr1	5720945	5729965	TCONS_00000262	0	+	5720945	5729965	0	8	623,4498,87,155,137,165,89,421,	0,1939,6841,7085,7663,7923,8439,8599,
chr1	5720945	5729965	TCONS_00000263	0	+	5720945	5729965	0	8	5680,93,87,155,137,165,89,421,	0,6344,6841,7085,7663,7923,8439,8599,
chr1	5720945	5729965	TCONS_00000264	0	+	5720945	5729965	0	10	1132,242,112,93,87,155,137,165,89,421,	0,1939,5568,6344,6841,7085,7663,7923,8439,8599,
chr1	5720965	5729965	TCONS_00000265	0	+	5720965	5729965	0	8	5660,210,87,155,137,165,89,421,	0,6207,6821,7065,7643,7903,8419,8579,
chr1	5720965	5729965	TCONS_00000266	0	+	5720965	5729965	0	9	1112,3741,93,87,155,137,165,89,421,	0,1919,6324,6821,7065,7643,7903,8419,8579,
chr1	5720965	5729965	TCONS_00000267	0	+	5720965	5729965	0	10	603,242,112,93,87,155,137,165,89,421,	0,1919,5548,6324,6821,7065,7643,7903,8419,8579,
chr1	5720978	5729965	TCONS_00000268	0	+	5720978	5729965	0	7	6404,87,155,137,165,89,421,	0,6808,7052,7630,7890,8406,8566,
chr1	5730649	5731363	TCONS_00000269	0	+	5730649	5731363	0	1	714,	0,
chr1	5731685	5732334	TCONS_00000270	0	+	5731685	5732334	0	1	649,	0,
chr1	5731964	5745155	TCONS_00005612	0	-	5731964	5745155	0	4	3070,73,406,832,	0,5814,9568,12359,
chr1	5755082	5755934	TCONS_00005613	0	-	5755082	5755934	0	1	852,	0,
chr1	5756518	5759604	TCONS_00000271	0	+	5756518	5759604	0	2	357,108,	0,2978,
chr1	5758932	5759604	TCONS_00000272	0	+	5758932	5759604	0	1	672,	0,
chr1	5762960	5766997	TCONS_00000273	0	+	5762960	5766997	0	2	89,2629,	0,1408,
chr1	5767810	5780572	TCONS_00000274	0	+	5767810	5780572	0	4	464,193,63,6263,	0,3649,5402,6499,
chr1	5767810	5780572	TCONS_00000275	0	+	5767810	5780572	0	5	464,193,66,105,5863,	0,3649,5399,6499,6899,
chr1	5767810	5780572	TCONS_00000276	0	+	5767810	5780572	0	3	464,193,7360,	0,3649,5402,
chr1	5768160	5780572	TCONS_00000277	0	+	5768160	5780572	0	3	114,193,7363,	0,3299,5049,
chr1	5768181	5780572	TCONS_00000278	0	+	5768181	5780572	0	5	93,193,63,105,5863,	0,3278,5031,6128,6528,
chr1	5776070	5846169	TCONS_00005614	0	-	5776070	5846169	0	16	1560,130,143,58,70,156,117,86,190,74,123,129,102,74,130,109,	0,1964,3040,3289,4141,6327,11358,11840,12576,18388,19651,20752,34365,45640,48770,69990,
chr1	5929184	5930075	TCONS_00005615	0	-	5929184	5930075	0	1	891,	0,
chr1	5935570	6041037	TCONS_00000279	0	+	5935570	6041037	0	6	48,70,119,84,106,606,	0,36241,41125,89215,103462,104861,
chr1	5935570	6041037	TCONS_00000280	0	+	5935570	6041037	0	5	48,70,119,84,606,	0,36241,41125,89215,104861,
chr1	5971809	6900255	TCONS_00000281	0	+	5971809	6900255	0	23	72,119,68,136,72,154,141,1847,127,135,152,197,79,316,185,188,247,72,21,194,75,31,3301,	0,4886,277060,432714,630971,798760,817680,819305,826951,833678,891011,895596,896184,896506,897549,903479,904496,906367,908426,909858,911106,914280,925145,
chr1	6046948	6047160	TCONS_00000282	0	+	6046948	6047160	0	1	212,	0,
chr1	6048197	6048476	TCONS_00000283	0	+	6048197	6048476	0	1	279,	0,
chr1	6052488	6053144	TCONS_00000284	0	+	6052488	6053144	0	1	656,	0,
chr1	6053293	6056441	TCONS_00000285	0	+	6053293	6056441	0	1	3148,	0,
chr1	6797557	6900255	TCONS_00000286	0	+	6797557	6900255	0	15	154,127,135,152,197,79,316,524,188,247,72,194,75,31,3301,	0,1203,7930,65263,69848,70436,70758,71462,77731,78748,80619,84110,85358,88532,99397,
chr1	6833536	6900255	TCONS_00000287	0	+	6833536	6900255	0	13	63,152,197,79,316,524,188,247,72,21,194,75,3301,	0,29284,33869,34457,34779,35483,41752,42769,44640,46699,48131,49379,63418,
chr1	6833536	6900255	TCONS_00000288	0	+	6833536	6900255	0	13	63,152,197,79,316,185,188,247,72,194,75,31,3301,	0,29284,33869,34457,34779,35822,41752,42769,44640,48131,49379,52553,63418,
chr1	6833547	6900255	TCONS_00000289	0	+	6833547	6900255	0	13	52,152,197,79,316,524,188,247,72,194,75,31,3301,	0,29273,33858,34446,34768,35472,41741,42758,44629,48120,49368,52542,63407,
chr1	6867423	6900255	TCONS_00000290	0	+	6867423	6900255	0	10	179,79,316,524,188,247,72,194,75,3301,	0,570,892,1596,7865,8882,10753,14244,15492,29531,
chr1	6867423	6900255	TCONS_00000291	0	+	6867423	6900255	0	10	179,79,316,185,188,247,72,194,75,3301,	0,570,892,1935,7865,8882,10753,14244,15492,29531,
chr1	6901815	6911768	TCONS_00000292	0	+	6901815	6911768	0	5	100,70,159,52,1837,	0,2163,5667,6634,8116,
chr1	6911371	6913423	TCONS_00005616	0	-	6911371	6913423	0	1	2052,	0,
chr1	6914655	6975690	TCONS_00000293	0	+	6914655	6975690	0	21	552,146,116,202,49,149,79,107,157,106,129,151,136,125,171,231,698,217,181,151,2701,	0,995,1969,3309,9561,14095,16670,18605,19268,24308,25626,26168,35793,36548,36907,42673,43316,45245,51085,52319,58334,
chr1	6914655	6975690	TCONS_00000294	0	+	6914655	6975690	0	21	552,146,524,202,49,149,79,107,157,106,129,151,136,125,171,231,698,217,181,151,2701,	0,995,1969,3309,9561,14095,16670,18605,19268,24308,25626,26168,35793,36548,36907,42673,43316,45245,51085,52319,58334,
chr1	6914655	6975690	TCONS_00000295	0	+	6914655	6975690	0	19	552,2516,49,149,79,107,157,106,129,151,136,125,171,231,698,217,181,151,2701,	0,995,9561,14095,16670,18605,19268,24308,25626,26168,35793,36548,36907,42673,43316,45245,51085,52319,58334,
chr1	6917964	6975690	TCONS_00000296	0	+	6917964	6975690	0	19	202,49,149,79,107,157,66,106,129,151,136,125,171,231,698,217,181,151,2701,	0,6252,10786,13361,15296,15959,18317,20999,22317,22859,32484,33239,33598,39364,40007,41936,47776,49010,55025,
chr1	6918000	6941185	TCONS_00000297	0	+	6918000	6941185	0	9	166,49,149,79,107,157,106,129,362,	0,6216,10750,13325,15260,15923,20963,22281,22823,
chr1	6918000	6941185	TCONS_00000298	0	+	6918000	6941185	0	10	166,49,149,79,107,157,66,106,129,362,	0,6216,10750,13325,15260,15923,18281,20963,22281,22823,
chr1	6947195	6975690	TCONS_00000299	0	+	6947195	6975690	0	10	1369,136,125,171,231,698,220,181,151,2701,	0,3253,4008,4367,10133,10776,12702,18545,19779,25794,
chr1	6950229	6975690	TCONS_00000300	0	+	6950229	6975690	0	9	355,125,171,231,698,217,181,151,2701,	0,974,1333,7099,7742,9671,15511,16745,22760,
chr1	6950264	6975690	TCONS_00000301	0	+	6950264	6975690	0	9	320,125,171,231,698,207,181,151,2701,	0,939,1298,7064,7707,9646,15476,16710,22725,
chr1	6981174	6981471	TCONS_00000302	0	+	6981174	6981471	0	1	297,	0,
chr1	6981692	7001599	TCONS_00000303	0	+	6981692	7001599	0	2	120,1444,	0,18463,
chr1	7003813	7004189	TCONS_00000304	0	+	7003813	7004189	0	1	376,	0,
chr1	7004603	7005724	TCONS_00000305	0	+	7004603	7005724	0	1	1121,	0,
chr1	7005785	7006068	TCONS_00000306	0	+	7005785	7006068	0	1	283,	0,
chr1	7047687	7047942	TCONS_00005617	0	-	7047687	7047942	0	1	255,	0,
chr1	7079800	7080439	TCONS_00005618	0	-	7079800	7080439	0	1	639,	0,
chr1	7080991	7081192	TCONS_00005619	0	-	7080991	7081192	0	1	201,	0,
chr1	7082546	7082758	TCONS_00000307	0	+	7082546	7082758	0	1	212,	0,
chr1	7086831	7087044	TCONS_00005620	0	-	7086831	7087044	0	1	213,	0,
chr1	7089859	7090065	TCONS_00000308	0	+	7089859	7090065	0	1	206,	0,
chr1	7090173	7114735	TCONS_00000309	0	+	7090173	7114735	0	7	75,114,102,60,70,87,620,	0,1217,3764,7776,9353,16456,23942,
chr1	7090173	7114735	TCONS_00000310	0	+	7090173	7114735	0	7	1056,114,102,60,70,87,620,	0,1217,3764,7776,9353,16456,23942,
chr1	7090404	7114735	TCONS_00000311	0	+	7090404	7114735	0	7	172,114,102,60,70,87,620,	0,986,3533,7545,9122,16225,23711,
chr1	7129978	7132855	TCONS_00005621	0	-	7129978	7132855	0	1	2877,	0,
chr1	7132946	7134537	TCONS_00005622	0	-	7132946	7134537	0	1	1591,	0,
chr1	7134625	7136208	TCONS_00005623	0	-	7134625	7136208	0	1	1583,	0,
chr1	7136931	7141107	TCONS_00005624	0	-	7136931	7141107	0	3	2677,77,412,	0,3577,3764,
chr1	7136931	7151448	TCONS_00005625	0	-	7136931	7151448	0	4	2677,77,198,144,	0,3577,3764,14373,
chr1	7142461	7143160	TCONS_00005626	0	-	7142461	7143160	0	1	699,	0,
chr1	7143282	7144358	TCONS_00005627	0	-	7143282	7144358	0	1	1076,	0,
chr1	7146713	7147561	TCONS_00005628	0	-	7146713	7147561	0	1	848,	0,
chr1	7147750	7148772	TCONS_00005629	0	-	7147750	7148772	0	1	1022,	0,
chr1	7148887	7150847	TCONS_00005630	0	-	7148887	7150847	0	1	1960,	0,
chr1	7151652	7156721	TCONS_00000312	0	+	7151652	7156721	0	3	1380,183,3075,	0,1467,1994,
chr1	7151652	7156721	TCONS_00000313	0	+	7151652	7156721	0	1	5069,	0,
chr1	7151730	7156721	TCONS_00000314	0	+	7151730	7156721	0	2	422,3601,	0,1390,
chr1	7151730	7156721	TCONS_00000315	0	+	7151730	7156721	0	2	1040,3538,	0,1453,
chr1	7157579	7157851	TCONS_00000316	0	+	7157579	7157851	0	1	272,	0,
chr1	7162580	7162821	TCONS_00000317	0	+	7162580	7162821	0	1	241,	0,
chr1	7299603	7299840	TCONS_00005631	0	-	7299603	7299840	0	1	237,	0,
chr1	7309484	7311478	TCONS_00005632	0	-	7309484	7311478	0	1	1994,	0,
chr1	7311105	7311511	TCONS_00000318	0	+	7311105	7311511	0	1	406,	0,
chr1	7311612	7313838	TCONS_00005633	0	-	7311612	7313838	0	1	2226,	0,
chr1	7311659	7311941	TCONS_00000319	0	+	7311659	7311941	0	1	282,	0,
chr1	7312372	7313911	TCONS_00000320	0	+	7312372	7313911	0	1	1539,	0,
chr1	7314241	7314732	TCONS_00000321	0	+	7314241	7314732	0	1	491,	0,
chr1	7314251	7314628	TCONS_00005634	0	-	7314251	7314628	0	1	377,	0,
chr1	7314814	7315439	TCONS_00000322	0	+	7314814	7315439	0	1	625,	0,
chr1	7315568	7316481	TCONS_00005635	0	-	7315568	7316481	0	1	913,	0,
chr1	7316540	7317280	TCONS_00005636	0	-	7316540	7317280	0	1	740,	0,
chr1	7317338	7318211	TCONS_00005637	0	-	7317338	7318211	0	1	873,	0,
chr1	7318400	7318778	TCONS_00005638	0	-	7318400	7318778	0	1	378,	0,
chr1	7319013	7319876	TCONS_00005639	0	-	7319013	7319876	0	1	863,	0,
chr1	7319959	7320246	TCONS_00005640	0	-	7319959	7320246	0	1	287,	0,
chr1	7320353	7320603	TCONS_00005641	0	-	7320353	7320603	0	1	250,	0,
chr1	7320757	7321342	TCONS_00005642	0	-	7320757	7321342	0	1	585,	0,
chr1	7321394	7323430	TCONS_00005643	0	-	7321394	7323430	0	1	2036,	0,
chr1	7324892	7326888	TCONS_00005644	0	-	7324892	7326888	0	1	1996,	0,
chr1	7327307	7327725	TCONS_00005645	0	-	7327307	7327725	0	1	418,	0,
chr1	7327822	7328108	TCONS_00005646	0	-	7327822	7328108	0	1	286,	0,
chr1	7328408	7333198	TCONS_00005647	0	-	7328408	7333198	0	2	2519,424,	0,4366,
chr1	7329301	7347174	TCONS_00000323	0	+	7329301	7347174	0	3	324,2912,2504,	0,9788,15369,
chr1	7329301	7347174	TCONS_00000324	0	+	7329301	7347174	0	3	324,4784,1652,	0,9788,16221,
chr1	7329301	7347174	TCONS_00000325	0	+	7329301	7347174	0	5	324,208,3021,186,1817,	0,9788,11551,15765,16056,
chr1	7329301	7347174	TCONS_00000326	0	+	7329301	7347174	0	4	324,208,4400,1652,	0,9788,11551,16221,
chr1	7329301	7347174	TCONS_00000327	0	+	7329301	7347174	0	5	324,208,3021,202,1652,	0,9788,11551,15749,16221,
chr1	7329301	7347174	TCONS_00000328	0	+	7329301	7347174	0	6	324,208,192,99,186,1652,	0,9788,11551,14473,15765,16221,
chr1	7329301	7347174	TCONS_00000329	0	+	7329301	7347174	0	3	324,99,1652,	0,14473,16221,
chr1	7335910	7347174	TCONS_00000330	0	+	7335910	7347174	0	4	3387,192,99,1128,	0,4942,7864,10136,
chr1	7341912	7347174	TCONS_00000331	0	+	7341912	7347174	0	3	1961,186,1652,	0,3154,3610,
chr1	7341912	7347174	TCONS_00000332	0	+	7341912	7347174	0	2	1961,2124,	0,3138,
chr1	7348582	7348941	TCONS_00000333	0	+	7348582	7348941	0	1	359,	0,
chr1	7349001	7349571	TCONS_00000334	0	+	7349001	7349571	0	1	570,	0,
chr1	7349645	7350959	TCONS_00000335	0	+	7349645	7350959	0	1	1314,	0,
chr1	7351018	7351282	TCONS_00000336	0	+	7351018	7351282	0	1	264,	0,
chr1	7351465	7351953	TCONS_00000337	0	+	7351465	7351953	0	1	488,	0,
chr1	7352024	7352487	TCONS_00000338	0	+	7352024	7352487	0	1	463,	0,
chr1	7352594	7353583	TCONS_00000339	0	+	7352594	7353583	0	1	989,	0,
chr1	7353695	7354186	TCONS_00000340	0	+	7353695	7354186	0	1	491,	0,
chr1	7354346	7356224	TCONS_00000341	0	+	7354346	7356224	0	1	1878,	0,
chr1	7358697	7359106	TCONS_00000342	0	+	7358697	7359106	0	1	409,	0,
chr1	7359172	7359838	TCONS_00000343	0	+	7359172	7359838	0	1	666,	0,
chr1	7448421	7449219	TCONS_00000344	0	+	7448421	7449219	0	1	798,	0,
chr1	7471749	7497139	TCONS_00000345	0	+	7471749	7497139	0	9	77,421,93,225,728,154,177,206,431,	0,5758,6756,7275,11934,17464,19589,21260,24959,
chr1	7505414	7516404	TCONS_00005648	0	-	7505414	7516404	0	7	2751,181,147,721,223,1380,1610,	0,3074,3786,5824,7379,7727,9380,
chr1	7505414	7572484	TCONS_00005649	0	-	7505414	7572484	0	11	2751,181,147,721,223,1380,114,162,200,1209,337,	0,3074,3786,5824,7379,7727,9380,10289,11641,12333,66733,
chr1	7505414	7575192	TCONS_00005650	0	-	7505414	7575192	0	12	2751,181,147,721,223,1380,114,162,200,93,163,373,	0,3074,3786,5824,7379,7727,9380,10289,11641,12333,13379,69405,
chr1	7505414	7575790	TCONS_00005651	0	-	7505414	7575790	0	13	2751,181,147,721,223,1380,114,162,200,93,163,81,135,	0,3074,3786,5824,7379,7727,9380,10289,11641,12333,13379,69405,70241,
chr1	7505414	7575790	TCONS_00005652	0	-	7505414	7575790	0	13	2751,181,147,721,223,1380,114,162,200,93,163,81,480,	0,3074,3786,5824,7379,7727,9380,10289,11641,12333,13379,69405,69896,
chr1	7505414	7576982	TCONS_00005653	0	-	7505414	7576982	0	13	2751,181,147,721,223,1380,114,162,200,93,163,81,133,	0,3074,3786,5824,7379,7727,9380,10289,11641,12333,13379,69405,71435,
chr1	7505414	7673426	TCONS_00005654	0	-	7505414	7673426	0	17	2751,181,147,721,223,1380,114,162,200,93,163,81,99,100,125,49,241,	0,3074,3786,5824,7379,7727,9380,10289,11641,12333,13379,69405,106992,139362,141691,150639,167771,
chr1	7505414	7965501	TCONS_00005655	0	-	7505414	7965501	0	23	2751,181,147,721,223,1380,114,162,200,93,163,81,99,100,125,49,105,97,106,126,71,469,519,	0,3074,3786,5824,7379,7727,9380,10289,11641,12333,13379,69405,106992,139362,141691,150639,185303,199682,200635,259279,269682,301106,459568,
chr1	7576039	7586367	TCONS_00000346	0	+	7576039	7586367	0	4	121,100,146,410,	0,624,5521,9918,
chr1	7576414	7586367	TCONS_00000347	0	+	7576414	7586367	0	3	349,146,410,	0,5146,9543,
chr1	7611643	7673355	TCONS_00005656	0	-	7611643	7673355	0	5	862,100,125,49,170,	0,33133,35462,44410,61542,
chr1	7611643	7965487	TCONS_00005657	0	-	7611643	7965487	0	11	862,100,125,49,105,97,106,126,71,469,505,	0,33133,35462,44410,79074,93453,94406,153050,163453,194877,353339,
chr1	7655638	7965487	TCONS_00005658	0	-	7655638	7965487	0	8	67,49,105,97,106,71,469,505,	0,415,35079,49458,50411,119458,150882,309344,
chr1	7806608	7806947	TCONS_00000348	0	+	7806608	7806947	0	1	339,	0,
chr1	7924217	7924420	TCONS_00005659	0	-	7924217	7924420	0	1	203,	0,
chr1	7928575	7928945	TCONS_00005660	0	-	7928575	7928945	0	1	370,	0,
chr1	8019402	8036277	TCONS_00005661	0	-	8019402	8036277	0	12	488,59,109,202,198,223,134,70,59,96,94,117,	0,2013,2362,3023,4350,5313,6146,7163,9987,11056,14028,16758,
chr1	8019402	8036280	TCONS_00005662	0	-	8019402	8036280	0	12	488,59,109,202,198,223,134,70,59,96,94,120,	0,2013,2362,3023,4350,5313,6146,7163,9617,11056,14028,16758,
chr1	8050425	8050800	TCONS_00000349	0	+	8050425	8050800	0	1	375,	0,
chr1	8134714	8138907	TCONS_00000350	0	+	8134714	8138907	0	2	156,70,	0,4123,
chr1	8142569	8143063	TCONS_00000351	0	+	8142569	8143063	0	1	494,	0,
chr1	8205201	8209376	TCONS_00005663	0	-	8205201	8209376	0	4	2662,128,76,480,	0,2766,3297,3695,
chr1	8205201	8238708	TCONS_00005664	0	-	8205201	8238708	0	13	2662,128,76,102,111,188,126,153,125,161,99,94,141,	0,2766,3297,3695,4393,4628,4892,6756,12402,22088,22788,33169,33366,
chr1	8270494	8271155	TCONS_00005665	0	-	8270494	8271155	0	1	661,	0,
chr1	8271795	8276291	TCONS_00005666	0	-	8271795	8276291	0	2	3388,271,	0,4225,
chr1	8281540	8281887	TCONS_00005667	0	-	8281540	8281887	0	1	347,	0,
chr1	8317366	8320923	TCONS_00005668	0	-	8317366	8320923	0	1	3557,	0,
chr1	8321539	8322942	TCONS_00005669	0	-	8321539	8322942	0	1	1403,	0,
chr1	8325688	8327582	TCONS_00005670	0	-	8325688	8327582	0	1	1894,	0,
chr1	8327686	8327929	TCONS_00005671	0	-	8327686	8327929	0	1	243,	0,
chr1	8337116	8337342	TCONS_00005672	0	-	8337116	8337342	0	1	226,	0,
chr1	8338688	8339073	TCONS_00005673	0	-	8338688	8339073	0	1	385,	0,
chr1	8343076	8343918	TCONS_00005674	0	-	8343076	8343918	0	1	842,	0,
chr1	8351041	8351549	TCONS_00005675	0	-	8351041	8351549	0	1	508,	0,
chr1	8354424	8354735	TCONS_00005676	0	-	8354424	8354735	0	1	311,	0,
chr1	8374567	8375453	TCONS_00000352	0	+	8374567	8375453	0	1	886,	0,
chr1	8411554	8440981	TCONS_00000353	0	+	8411554	8440981	0	5	375,637,118,270,7898,	0,4623,6664,20080,21529,
chr1	8411554	8440981	TCONS_00000354	0	+	8411554	8440981	0	4	375,2159,1310,7898,	0,4623,20080,21529,
chr1	8416084	8440981	TCONS_00000355	0	+	8416084	8440981	0	3	730,118,9347,	0,2134,15550,
chr1	8464425	8539539	TCONS_00000356	0	+	8464425	8539539	0	3	18,842,2074,	0,62559,73040,
chr1	8552680	8561833	TCONS_00000357	0	+	8552680	8561833	0	2	316,195,	0,8958,
chr1	8591885	8593983	TCONS_00005677	0	-	8591885	8593983	0	1	2098,	0,
chr1	8595833	8597731	TCONS_00005678	0	-	8595833	8597731	0	1	1898,	0,
chr1	8598667	8599752	TCONS_00005679	0	-	8598667	8599752	0	1	1085,	0,
chr1	8599919	8604521	TCONS_00000358	0	+	8599919	8604521	0	3	48,130,83,	0,2287,4519,
chr1	8605606	8605994	TCONS_00000359	0	+	8605606	8605994	0	1	388,	0,
chr1	8606125	8607633	TCONS_00000360	0	+	8606125	8607633	0	1	1508,	0,
chr1	8607970	8613379	TCONS_00000361	0	+	8607970	8613379	0	2	1435,1973,	0,3436,
chr1	8611176	8613379	TCONS_00000362	0	+	8611176	8613379	0	1	2203,	0,
chr1	8614091	8614391	TCONS_00000363	0	+	8614091	8614391	0	1	300,	0,
chr1	8614663	8617086	TCONS_00000364	0	+	8614663	8617086	0	1	2423,	0,
chr1	8657724	8658029	TCONS_00005680	0	-	8657724	8658029	0	1	305,	0,
chr1	8702870	8749016	TCONS_00000365	0	+	8702870	8749016	0	7	232,180,78,101,67,281,976,	0,16490,32347,35005,37856,42516,45170,
chr1	8702870	8772081	TCONS_00000366	0	+	8702870	8772081	0	9	232,180,78,67,121,195,177,353,3800,	0,16490,32347,37856,59223,60184,61772,64445,65411,
chr1	8721833	8722085	TCONS_00005681	0	-	8721833	8722085	0	1	252,	0,
chr1	8755257	8772081	TCONS_00000367	0	+	8755257	8772081	0	6	35,121,195,177,353,3800,	0,6836,7797,9385,12058,13024,
chr1	8772459	8773438	TCONS_00000368	0	+	8772459	8773438	0	1	979,	0,
chr1	8773496	8773929	TCONS_00000369	0	+	8773496	8773929	0	1	433,	0,
chr1	8776195	8781131	TCONS_00000370	0	+	8776195	8781131	0	4	75,300,138,1844,	0,663,1904,3092,
chr1	8787175	8790227	TCONS_00000371	0	+	8787175	8790227	0	2	132,254,	0,2798,
chr1	8865610	8905674	TCONS_00000372	0	+	8865610	8905674	0	23	321,173,229,230,180,150,90,222,97,131,51,168,122,144,100,179,113,79,168,124,146,133,2108,	0,22261,27470,27778,28364,28884,29458,30595,31813,32004,32503,32633,33068,33385,33702,33915,34182,34467,35064,35910,36217,36747,37956,
chr1	8865820	8905674	TCONS_00000373	0	+	8865820	8905674	0	22	111,173,229,766,150,90,222,97,131,51,168,122,144,100,179,113,79,168,124,146,133,2108,	0,22051,27260,27568,28674,29248,30385,31603,31794,32293,32423,32858,33175,33492,33705,33972,34257,34854,35700,36007,36537,37746,
chr1	8895525	8898407	TCONS_00000374	0	+	8895525	8898407	0	5	902,97,131,51,164,	0,1898,2089,2588,2718,
chr1	8905558	9003578	TCONS_00005682	0	-	8905558	9003578	0	17	1813,185,136,146,171,227,149,158,163,122,249,186,150,209,196,123,256,	0,2601,3160,4820,5390,6347,7185,7599,12464,17091,17600,22558,23172,24859,28411,45080,97764,
chr1	8905558	9003578	TCONS_00005683	0	-	8905558	9003578	0	18	1813,185,136,146,171,227,149,158,163,122,249,186,150,209,196,30,123,256,	0,2601,3160,4820,5390,6347,7185,7599,12464,17091,17600,22558,23172,24859,28411,29786,45080,97764,
chr1	8905558	9003693	TCONS_00005684	0	-	8905558	9003693	0	18	1813,185,136,146,171,227,149,158,57,163,122,249,186,150,209,196,123,371,	0,2601,3160,4820,5390,6347,7185,7599,9171,12464,17091,17600,22558,23172,24859,28411,45080,97764,
chr1	8905558	9003693	TCONS_00005685	0	-	8905558	9003693	0	19	1813,185,136,146,171,227,149,158,57,163,122,249,186,150,209,196,30,123,371,	0,2601,3160,4820,5390,6347,7185,7599,9171,12464,17091,17600,22558,23172,24859,28411,29786,45080,97764,
chr1	9025030	9054811	TCONS_00005686	0	-	9025030	9054811	0	4	170,922,91,140,	0,1609,28828,29641,
chr1	9025030	9091328	TCONS_00005687	0	-	9025030	9091328	0	5	2531,91,120,85,371,	0,28828,29641,35528,65927,
chr1	9111608	9113736	TCONS_00005688	0	-	9111608	9113736	0	1	2128,	0,
chr1	9113891	9126084	TCONS_00005689	0	-	9113891	9126084	0	2	2216,17,	0,12176,
chr1	9113891	9132759	TCONS_00005690	0	-	9113891	9132759	0	3	2216,96,100,	0,8898,18768,
chr1	9113891	9142123	TCONS_00005691	0	-	9113891	9142123	0	8	2216,82,96,99,136,109,160,33,	0,3885,8898,18768,20624,21962,27470,28199,
chr1	9142239	9187568	TCONS_00000375	0	+	9142239	9187568	0	6	428,262,171,184,140,930,	0,4122,33576,36832,43140,44399,
chr1	9146048	9187568	TCONS_00000376	0	+	9146048	9187568	0	5	575,171,184,140,930,	0,29767,33023,39331,40590,
chr1	9146354	9185887	TCONS_00000377	0	+	9146354	9185887	0	4	269,171,176,508,	0,29461,32717,39025,
chr1	9187623	9188767	TCONS_00000378	0	+	9187623	9188767	0	1	1144,	0,
chr1	9188857	9190183	TCONS_00000379	0	+	9188857	9190183	0	1	1326,	0,
chr1	9198543	9198805	TCONS_00000380	0	+	9198543	9198805	0	1	262,	0,
chr1	9202371	9216484	TCONS_00000381	0	+	9202371	9216484	0	2	285,202,	0,13911,
chr1	9202371	9225150	TCONS_00000382	0	+	9202371	9225150	0	4	285,179,102,43,	0,10409,13911,22736,
chr1	9239704	9387354	TCONS_00000383	0	+	9239704	9387354	0	27	808,187,136,88,145,229,142,101,115,84,57,117,99,114,199,139,100,128,99,236,127,145,135,192,175,147,1358,	0,39503,57272,64204,66523,68630,79313,81362,83837,89065,92351,93474,93688,95329,97882,100245,108826,110523,113495,115328,123303,126434,134401,137631,145049,145817,146292,
chr1	9239807	9387354	TCONS_00000384	0	+	9239807	9387354	0	29	705,187,136,88,145,229,387,153,142,101,115,84,57,117,99,114,199,139,100,128,99,236,127,145,135,192,175,147,1358,	0,39400,57169,64101,66420,68527,69208,70236,79210,81259,83734,88962,92248,93371,93585,95226,97779,100142,108723,110420,113392,115225,123200,126331,134298,137528,144946,145714,146189,
chr1	9420616	9626343	TCONS_00000385	0	+	9420616	9626343	0	50	59,181,77,180,66,179,112,78,66,18,76,79,143,42,212,80,76,80,107,84,181,73,94,149,179,138,249,119,86,130,163,91,119,56,109,67,85,106,115,134,62,146,240,72,122,150,193,119,1965,3215,	0,21976,49356,51617,55301,60754,61522,67813,68582,69372,71940,72838,74537,75641,78846,89406,90369,93398,93974,94891,95203,95479,118840,120540,122997,123876,125527,153205,155346,155763,156060,158483,161073,162521,165769,168012,168886,172286,181465,182542,184493,189157,189467,193862,195686,198442,198956,199359,200499,202512,
chr1	9420616	9626343	TCONS_00000386	0	+	9420616	9626343	0	49	59,181,77,180,66,179,112,78,66,76,79,143,42,212,80,76,80,107,84,181,73,94,149,179,138,249,119,86,130,163,91,119,56,109,67,85,106,115,134,62,146,240,72,122,150,193,119,1965,3215,	0,21976,49356,51617,55301,60754,61522,67813,68582,71940,72838,74537,75641,78846,89406,90369,93398,93974,94891,95203,95479,118840,120540,122997,123876,125527,153205,155346,155763,156060,158483,161073,162521,165769,168012,168886,172286,181465,182542,184493,189157,189467,193862,195686,198442,198956,199359,200499,202512,
chr1	9442590	9527646	TCONS_00000387	0	+	9442590	9527646	0	21	183,77,180,66,179,112,78,66,76,79,143,42,134,80,76,80,107,84,181,73,5422,	0,27382,29643,33327,38780,39548,45839,46608,49966,50864,52563,53667,56950,67432,68395,71424,72000,72917,73229,73505,79634,
chr1	9442590	9527646	TCONS_00000388	0	+	9442590	9527646	0	21	183,77,180,66,179,112,78,66,76,79,143,42,212,80,76,80,107,84,181,73,5422,	0,27382,29643,33327,38780,39548,45839,46608,49966,50864,52563,53667,56872,67432,68395,71424,72000,72917,73229,73505,79634,
chr1	9442590	9626343	TCONS_00000389	0	+	9442590	9626343	0	46	183,77,180,66,179,112,78,66,76,79,143,134,80,76,80,107,84,181,73,94,149,179,138,119,86,130,163,91,119,56,109,67,85,106,115,134,62,146,240,72,122,150,193,119,1870,3215,	0,27382,29643,33327,38780,39548,45839,46608,49966,50864,52563,56950,67432,68395,71424,72000,72917,73229,73505,96866,98566,101023,101902,131231,133372,133789,134086,136509,139099,140547,143795,146038,146912,150312,159491,160568,162519,167183,167493,171888,173712,176468,176982,177385,178525,180538,
chr1	9442590	9626343	TCONS_00000390	0	+	9442590	9626343	0	46	183,77,180,66,179,112,78,66,76,79,143,134,80,76,80,107,84,181,73,94,149,179,138,119,86,130,163,91,119,56,109,67,85,106,115,134,62,146,240,72,122,150,193,119,1965,3215,	0,27382,29643,33327,38780,39548,45839,46608,49966,50864,52563,56950,67432,68395,71424,72000,72917,73229,73505,96866,98566,101023,101902,131231,133372,133789,134086,136509,139099,140547,143795,146038,146912,150312,159491,160568,162519,167183,167493,171888,173712,176468,176982,177385,178525,180538,
chr1	9442592	9527646	TCONS_00000391	0	+	9442592	9527646	0	20	181,77,180,66,179,112,78,66,76,79,143,134,80,76,80,107,84,181,73,5422,	0,27380,29641,33325,38778,39546,45837,46606,49964,50862,52561,56948,67430,68393,71422,71998,72915,73227,73503,79632,
chr1	9508477	9626343	TCONS_00000392	0	+	9508477	9626343	0	19	12,119,56,109,67,85,106,115,134,62,146,240,72,122,150,193,119,1965,3215,	0,73212,74660,77908,80151,81025,84425,93604,94681,96632,101296,101606,106001,107825,110581,111095,111498,112638,114651,
chr1	9603034	9626343	TCONS_00000393	0	+	9603034	9626343	0	9	258,62,146,240,72,122,707,119,5228,	0,2075,6739,7049,11444,13268,16024,16941,18081,
chr1	9613962	9685697	TCONS_00000394	0	+	9613962	9685697	0	2	117,586,	0,71149,
chr1	9626644	9629682	TCONS_00000395	0	+	9626644	9629682	0	1	3038,	0,
chr1	9629765	9632183	TCONS_00000396	0	+	9629765	9632183	0	1	2418,	0,
chr1	9632249	9632500	TCONS_00000397	0	+	9632249	9632500	0	1	251,	0,
chr1	9632820	9634095	TCONS_00000398	0	+	9632820	9634095	0	1	1275,	0,
chr1	9634427	9635609	TCONS_00000399	0	+	9634427	9635609	0	1	1182,	0,
chr1	9642334	9642754	TCONS_00000400	0	+	9642334	9642754	0	1	420,	0,
chr1	9643434	9644657	TCONS_00000401	0	+	9643434	9644657	0	1	1223,	0,
chr1	9645788	9666497	TCONS_00000402	0	+	9645788	9666497	0	13	566,76,180,66,119,70,135,190,131,134,100,123,873,	0,1067,1823,3889,4929,8562,11866,13505,17558,17947,19077,19631,19836,
chr1	9673101	9677466	TCONS_00000403	0	+	9673101	9677466	0	3	165,124,100,	0,3460,4265,
chr1	9673101	9692624	TCONS_00000404	0	+	9673101	9692624	0	3	165,158,310,	0,17947,19213,
chr1	9673120	9692624	TCONS_00000405	0	+	9673120	9692624	0	2	146,310,	0,19194,
chr1	9673486	9677466	TCONS_00000406	0	+	9673486	9677466	0	3	622,124,100,	0,3075,3880,
chr1	9685111	9692624	TCONS_00000407	0	+	9685111	9692624	0	3	183,158,301,	0,5937,7212,
chr1	9690734	9693261	TCONS_00005692	0	-	9690734	9693261	0	1	2527,	0,
chr1	9690798	9692624	TCONS_00000408	0	+	9690798	9692624	0	2	408,310,	0,1516,
chr1	9695516	9696039	TCONS_00005693	0	-	9695516	9696039	0	1	523,	0,
chr1	9699715	9701776	TCONS_00005694	0	-	9699715	9701776	0	1	2061,	0,
chr1	9702511	9716323	TCONS_00005695	0	-	9702511	9716323	0	5	3762,190,143,162,39,	0,3983,7697,10271,13773,
chr1	9702511	9716818	TCONS_00005696	0	-	9702511	9716818	0	6	2253,152,190,143,162,396,	0,3610,3983,7697,10271,13911,
chr1	9702511	9716818	TCONS_00005697	0	-	9702511	9716818	0	5	3762,190,143,162,396,	0,3983,7697,10271,13911,
chr1	9717805	9718433	TCONS_00005698	0	-	9717805	9718433	0	1	628,	0,
chr1	9718907	9877737	TCONS_00000409	0	+	9718907	9877737	0	9	213,48,85,129,86,103,98,92,1221,	0,21649,63243,127578,146547,151099,152435,155365,157609,
chr1	9739339	9739814	TCONS_00000410	0	+	9739339	9739814	0	1	475,	0,
chr1	9876554	9876969	TCONS_00005699	0	-	9876554	9876969	0	1	415,	0,
chr1	9880027	9880344	TCONS_00000411	0	+	9880027	9880344	0	1	317,	0,
chr1	9880847	9881337	TCONS_00000412	0	+	9880847	9881337	0	1	490,	0,
chr1	9882792	9883303	TCONS_00005700	0	-	9882792	9883303	0	1	511,	0,
chr1	9884068	9885918	TCONS_00005701	0	-	9884068	9885918	0	1	1850,	0,
chr1	9886118	9886333	TCONS_00005702	0	-	9886118	9886333	0	1	215,	0,
chr1	9886406	10043969	TCONS_00005705	0	-	9886406	10043969	0	22	758,300,142,152,172,199,339,123,155,64,136,842,173,165,91,69,835,489,39,53,157,95,	0,2705,3547,3868,5623,6832,8517,9849,10062,11476,11724,14100,15142,16343,17336,19512,20720,25779,54740,67235,122007,157468,
chr1	9886406	9897166	TCONS_00005703	0	-	9886406	9897166	0	7	758,142,152,172,199,339,911,	0,3547,3868,5623,6832,8517,9849,
chr1	9886406	9953696	TCONS_00005704	0	-	9886406	9953696	0	19	758,142,152,172,199,339,123,155,64,136,842,173,165,91,69,835,489,39,55,	0,3547,3868,5623,6832,8517,9849,10062,11476,11724,14100,15142,16343,17336,19512,20720,25779,54740,67235,
chr1	10197028	10197350	TCONS_00005706	0	-	10197028	10197350	0	1	322,	0,
chr1	10256475	10256701	TCONS_00005707	0	-	10256475	10256701	0	1	226,	0,
chr1	10257405	10257650	TCONS_00005708	0	-	10257405	10257650	0	1	245,	0,
chr1	10262805	10280844	TCONS_00000413	0	+	10262805	10280844	0	6	115,249,164,141,171,6813,	0,1086,5430,6954,9251,11226,
chr1	10262805	10280844	TCONS_00000414	0	+	10262805	10280844	0	7	115,249,164,141,171,2247,3792,	0,1086,5430,6954,9251,11226,14247,
chr1	10262805	10283027	TCONS_00000415	0	+	10262805	10283027	0	7	115,249,164,141,171,3120,354,	0,1086,5430,6954,9251,11226,19868,
chr1	10262830	10283027	TCONS_00000416	0	+	10262830	10283027	0	8	90,249,164,141,171,2247,99,354,	0,1061,5405,6929,9226,11201,14222,19843,
chr1	10274868	10314699	TCONS_00005709	0	-	10274868	10314699	0	11	4710,75,135,79,119,148,197,132,178,229,185,	0,7802,8374,12394,15587,35293,35756,37850,39000,39334,39646,
chr1	10281883	10283027	TCONS_00000417	0	+	10281883	10283027	0	2	384,354,	0,790,
chr1	10312079	10314699	TCONS_00005710	0	-	10312079	10314699	0	5	156,132,178,229,185,	0,639,1789,2123,2435,
chr1	10316128	10316825	TCONS_00000418	0	+	10316128	10316825	0	1	697,	0,
chr1	10318849	10319509	TCONS_00000419	0	+	10318849	10319509	0	1	660,	0,
chr1	10320029	10321193	TCONS_00000420	0	+	10320029	10321193	0	1	1164,	0,
chr1	10322874	10323097	TCONS_00005711	0	-	10322874	10323097	0	1	223,	0,
chr1	10325877	10331165	TCONS_00005712	0	-	10325877	10331165	0	8	318,123,146,84,154,93,121,144,	0,394,1263,1497,2113,4169,4593,5144,
chr1	10335088	10335527	TCONS_00005713	0	-	10335088	10335527	0	1	439,	0,
chr1	10339231	10344474	TCONS_00005714	0	-	10339231	10344474	0	5	186,77,62,172,1678,	0,1131,1768,2721,3565,
chr1	10339231	10360327	TCONS_00005715	0	-	10339231	10360327	0	18	186,77,62,172,74,85,72,96,805,112,51,149,157,191,144,111,76,304,	0,1131,1768,2721,3565,5088,6978,7277,10189,13052,13843,14078,14396,16358,17662,18016,18341,20792,
chr1	10339231	10369332	TCONS_00005716	0	-	10339231	10369332	0	25	186,77,62,172,74,85,72,96,107,79,51,112,51,149,157,191,144,111,76,115,166,105,124,137,135,	0,1131,1768,2721,3565,5088,6978,7277,10189,10707,10943,13052,13843,14078,14396,16358,17662,18016,18341,20792,21231,21704,25952,28287,29966,
chr1	10374719	10524489	TCONS_00005717	0	-	10374719	10524489	0	58	966,106,81,81,66,136,75,73,83,123,148,136,175,135,183,123,99,97,101,249,118,116,132,126,108,78,116,101,140,76,146,163,143,147,93,163,113,168,87,251,130,135,93,90,123,206,216,245,129,187,109,276,135,201,233,109,201,69,	0,1634,3097,3456,6967,8578,9079,9654,11251,16272,17004,19514,21633,22014,22594,22974,23418,23906,24785,25574,28104,29649,34271,34499,38401,38717,40296,43813,51110,54904,86398,86681,91701,96613,98109,99610,100405,100999,104040,117224,119485,119860,121007,121963,122708,126686,127252,128894,130130,131536,136005,136199,141455,143587,144524,146053,146815,149701,
chr1	10478293	10479866	TCONS_00000421	0	+	10478293	10479866	0	1	1573,	0,
chr1	10538123	10554366	TCONS_00000422	0	+	10538123	10554366	0	2	939,2571,	0,13672,
chr1	10544704	10554366	TCONS_00000423	0	+	10544704	10554366	0	2	73,2571,	0,7091,
chr1	10572574	10572945	TCONS_00000424	0	+	10572574	10572945	0	1	371,	0,
chr1	10591115	10591389	TCONS_00000425	0	+	10591115	10591389	0	1	274,	0,
chr1	10633699	10634025	TCONS_00000426	0	+	10633699	10634025	0	1	326,	0,
chr1	10634201	10634808	TCONS_00000427	0	+	10634201	10634808	0	1	607,	0,
chr1	10646509	10646818	TCONS_00000428	0	+	10646509	10646818	0	1	309,	0,
chr1	10649430	10650902	TCONS_00000429	0	+	10649430	10650902	0	1	1472,	0,
chr1	10657211	10657454	TCONS_00000430	0	+	10657211	10657454	0	1	243,	0,
chr1	10673737	10673996	TCONS_00000431	0	+	10673737	10673996	0	1	259,	0,
chr1	10708251	10708467	TCONS_00005718	0	-	10708251	10708467	0	1	216,	0,
chr1	10717685	10718713	TCONS_00005719	0	-	10717685	10718713	0	2	332,513,	0,515,
chr1	10763042	10764255	TCONS_00000432	0	+	10763042	10764255	0	1	1213,	0,
chr1	10764701	10783600	TCONS_00000433	0	+	10764701	10783600	0	8	209,137,135,161,140,149,162,130,	0,12266,13162,14117,15586,17446,17790,18769,
chr1	10787079	10793150	TCONS_00000434	0	+	10787079	10793150	0	4	277,137,185,120,	0,1254,2722,5951,
chr1	10793237	10798066	TCONS_00000435	0	+	10793237	10798066	0	5	175,127,146,160,115,	0,1116,1782,4080,4714,
chr1	10798518	10800641	TCONS_00000436	0	+	10798518	10800641	0	2	129,1253,	0,870,
chr1	10808260	10808565	TCONS_00000437	0	+	10808260	10808565	0	1	305,	0,
chr1	10838466	10838731	TCONS_00005720	0	-	10838466	10838731	0	1	265,	0,
chr1	10875649	10877728	TCONS_00005721	0	-	10875649	10877728	0	1	2079,	0,
chr1	10879447	10880293	TCONS_00005722	0	-	10879447	10880293	0	1	846,	0,
chr1	10880855	10881525	TCONS_00005723	0	-	10880855	10881525	0	1	670,	0,
chr1	10885094	10885817	TCONS_00005724	0	-	10885094	10885817	0	1	723,	0,
chr1	10896048	10897277	TCONS_00005725	0	-	10896048	10897277	0	1	1229,	0,
chr1	10897329	10898945	TCONS_00005726	0	-	10897329	10898945	0	1	1616,	0,
chr1	10900830	10901734	TCONS_00005727	0	-	10900830	10901734	0	1	904,	0,
chr1	10901811	10902400	TCONS_00005728	0	-	10901811	10902400	0	1	589,	0,
chr1	10904611	10904918	TCONS_00005729	0	-	10904611	10904918	0	1	307,	0,
chr1	10906919	10914391	TCONS_00005730	0	-	10906919	10914391	0	6	1424,139,96,130,369,517,	0,1667,2361,2526,3054,6955,
chr1	10914450	10923302	TCONS_00000438	0	+	10914450	10923302	0	6	80,295,127,96,136,1845,	0,925,4104,4372,4574,7007,
chr1	10914450	10923302	TCONS_00000439	0	+	10914450	10923302	0	5	80,295,98,136,1845,	0,925,4104,4574,7007,
chr1	10914699	10923302	TCONS_00000440	0	+	10914699	10923302	0	6	567,295,127,96,136,1845,	0,676,3855,4123,4325,6758,
chr1	10914864	10923302	TCONS_00000441	0	+	10914864	10923302	0	4	806,98,136,1845,	0,3690,4160,6593,
chr1	10924073	10936466	TCONS_00000442	0	+	10924073	10936466	0	6	128,289,127,96,136,699,	0,5707,9343,10012,11352,11694,
chr1	10924344	10936466	TCONS_00000443	0	+	10924344	10936466	0	6	34,289,127,96,136,699,	0,5436,9072,9741,11081,11423,
chr1	10924564	10936466	TCONS_00000444	0	+	10924564	10936466	0	6	124,289,127,96,136,699,	0,5216,8852,9521,10861,11203,
chr1	10936604	10942195	TCONS_00005731	0	-	10936604	10942195	0	8	346,93,74,95,101,72,119,569,	0,609,1179,1567,2362,3059,4814,5022,
chr1	10936604	10942575	TCONS_00005732	0	-	10936604	10942575	0	9	346,93,74,95,101,72,119,52,473,	0,609,1179,1567,2362,3059,4814,5022,5498,
chr1	10985435	10985828	TCONS_00000445	0	+	10985435	10985828	0	1	393,	0,
chr1	10985896	10986378	TCONS_00000446	0	+	10985896	10986378	0	1	482,	0,
chr1	10996770	11013519	TCONS_00000447	0	+	10996770	11013519	0	5	145,35,106,196,1447,	0,10992,12601,13650,15302,
chr1	10996774	10997115	TCONS_00005733	0	-	10996774	10997115	0	1	341,	0,
chr1	11013732	11017355	TCONS_00000448	0	+	11013732	11017355	0	1	3623,	0,
chr1	11049159	11058779	TCONS_00005734	0	-	11049159	11058779	0	6	5621,102,183,181,135,253,	0,6564,8170,8629,8998,9367,
chr1	11049159	11060867	TCONS_00005735	0	-	11049159	11060867	0	7	5170,120,102,183,181,620,1247,	0,5501,6564,8170,8629,8998,10461,
chr1	11049159	11067302	TCONS_00005736	0	-	11049159	11067302	0	12	5170,120,102,183,181,135,251,194,111,239,249,181,	0,5501,6564,8170,8629,8998,9367,10461,14787,15720,17438,17962,
chr1	11049159	11069705	TCONS_00005737	0	-	11049159	11069705	0	12	5170,120,102,183,181,135,251,194,111,239,249,115,	0,5501,6564,8170,8629,8998,9367,10461,14787,15720,17438,20431,
chr1	11052675	11052958	TCONS_00000449	0	+	11052675	11052958	0	1	283,	0,
chr1	11063572	11069705	TCONS_00005738	0	-	11063572	11069705	0	3	1546,249,115,	0,3025,6018,
chr1	11069953	11109656	TCONS_00000450	0	+	11069953	11109656	0	23	98,60,66,66,67,107,127,68,59,133,114,167,127,124,154,160,107,187,158,157,108,126,2982,	0,880,11412,12183,16367,19877,21008,21785,23458,24385,25411,25765,26498,30217,30579,30913,31159,32618,33621,33965,34953,35153,36721,
chr1	11069956	11109656	TCONS_00000451	0	+	11069956	11109656	0	21	95,60,66,66,67,107,127,68,59,133,114,127,516,160,107,187,158,157,108,126,2982,	0,877,11409,12180,16364,19874,21005,21782,23455,24382,25408,26495,30214,30910,31156,32615,33618,33962,34950,35150,36718,
chr1	11069963	11094899	TCONS_00000452	0	+	11069963	11094899	0	9	88,60,66,66,67,107,845,59,561,	0,870,11402,12173,16357,19867,20998,23448,24375,
chr1	11093785	11094035	TCONS_00000453	0	+	11093785	11094035	0	1	250,	0,
chr1	11095066	11109656	TCONS_00000454	0	+	11095066	11109656	0	11	412,127,516,160,107,187,158,157,108,126,2982,	0,1385,5104,5800,6046,7505,8508,8852,9840,10040,11608,
chr1	11098062	11109656	TCONS_00000455	0	+	11098062	11109656	0	7	2232,2226,158,157,108,126,2982,	0,2470,5512,5856,6844,7044,8612,
chr1	11098062	11109656	TCONS_00000456	0	+	11098062	11109656	0	9	2232,494,107,187,158,157,108,126,2982,	0,2470,3050,4509,5512,5856,6844,7044,8612,
chr1	11098151	11109656	TCONS_00000457	0	+	11098151	11109656	0	8	2875,107,187,158,123,108,126,2982,	0,2961,4420,5423,5801,6755,6955,8523,
chr1	11111904	11113918	TCONS_00005739	0	-	11111904	11113918	0	3	310,327,434,	0,1131,1580,
chr1	11111904	11114216	TCONS_00005740	0	-	11111904	11114216	0	4	310,327,69,215,	0,1131,1580,2097,
chr1	11111984	11113741	TCONS_00000458	0	+	11111984	11113741	0	3	230,327,257,	0,1051,1500,
chr1	11125144	11126614	TCONS_00005741	0	-	11125144	11126614	0	2	211,718,	0,752,
chr1	11125144	11126614	TCONS_00005742	0	-	11125144	11126614	0	3	211,256,230,	0,752,1240,
chr1	11165672	11165900	TCONS_00005743	0	-	11165672	11165900	0	1	228,	0,
chr1	11165996	11166416	TCONS_00005744	0	-	11165996	11166416	0	1	420,	0,
chr1	11180991	11181576	TCONS_00000459	0	+	11180991	11181576	0	1	585,	0,
chr1	11185456	11187025	TCONS_00005745	0	-	11185456	11187025	0	1	1569,	0,
chr1	11186292	11186856	TCONS_00000460	0	+	11186292	11186856	0	1	564,	0,
chr1	11192518	11193103	TCONS_00000461	0	+	11192518	11193103	0	1	585,	0,
chr1	11192684	11199179	TCONS_00005746	0	-	11192684	11199179	0	3	840,854,799,	0,3129,5696,
chr1	11192684	11199179	TCONS_00005747	0	-	11192684	11199179	0	2	3983,799,	0,5696,
chr1	11202482	11202778	TCONS_00005748	0	-	11202482	11202778	0	1	296,	0,
chr1	11203275	11203484	TCONS_00005749	0	-	11203275	11203484	0	1	209,	0,
chr1	11203835	11204102	TCONS_00005750	0	-	11203835	11204102	0	1	267,	0,
chr1	11208295	11258750	TCONS_00000462	0	+	11208295	11258750	0	19	154,92,134,164,113,64,98,102,132,122,105,126,142,114,66,105,147,126,947,	0,14824,16617,17198,26132,27835,29917,30595,31269,33729,36352,37660,38139,39233,40004,40794,45043,47704,49508,
chr1	11260152	11260362	TCONS_00000463	0	+	11260152	11260362	0	1	210,	0,
chr1	11261091	11261623	TCONS_00000464	0	+	11261091	11261623	0	1	532,	0,
chr1	11261898	11262653	TCONS_00000465	0	+	11261898	11262653	0	1	755,	0,
chr1	11264764	11297397	TCONS_00000466	0	+	11264764	11297397	0	19	180,145,179,136,163,125,109,108,154,68,122,127,105,103,221,156,197,135,2005,	0,1657,8373,11404,14719,15846,18250,18467,20565,20934,21147,24328,24843,25162,26042,26855,27386,28716,30628,
chr1	11264764	11297397	TCONS_00000467	0	+	11264764	11297397	0	19	180,141,179,136,163,125,109,108,154,68,122,127,105,103,221,156,197,135,2005,	0,1661,8373,11404,14719,15846,18250,18467,20565,20934,21147,24328,24843,25162,26042,26855,27386,28716,30628,
chr1	11264764	11297397	TCONS_00000468	0	+	11264764	11297397	0	20	180,44,145,179,136,163,125,109,108,154,68,122,127,105,103,221,156,197,135,2005,	0,1493,1657,8373,11404,14719,15846,18250,18467,20565,20934,21147,24328,24843,25162,26042,26855,27386,28716,30628,
chr1	11276850	11277089	TCONS_00005751	0	-	11276850	11277089	0	1	239,	0,
chr1	11306041	11320141	TCONS_00000469	0	+	11306041	11320141	0	9	1804,345,85,109,59,130,97,135,307,	0,2057,2788,11085,11275,11832,12099,13324,13793,
chr1	11308809	11320141	TCONS_00000470	0	+	11308809	11320141	0	5	105,109,921,135,307,	0,8317,8507,10556,11025,
chr1	11405392	11405985	TCONS_00000471	0	+	11405392	11405985	0	2	74,136,	0,457,
chr1	11407741	11413158	TCONS_00000472	0	+	11407741	11413158	0	2	87,150,	0,5267,
chr1	11438984	11440938	TCONS_00000473	0	+	11438984	11440938	0	1	1954,	0,
chr1	11464012	11507534	TCONS_00000474	0	+	11464012	11507534	0	10	44,100,129,150,94,236,78,35,208,2517,	0,22547,24674,25702,26324,26756,27836,28494,36299,41005,
chr1	11504220	11504603	TCONS_00000475	0	+	11504220	11504603	0	1	383,	0,
chr1	11507913	11508254	TCONS_00000476	0	+	11507913	11508254	0	1	341,	0,
chr1	11522614	11523033	TCONS_00005752	0	-	11522614	11523033	0	1	419,	0,
chr1	11524580	11525010	TCONS_00005753	0	-	11524580	11525010	0	1	430,	0,
chr1	11525232	11525640	TCONS_00005754	0	-	11525232	11525640	0	1	408,	0,
chr1	11525848	11810133	TCONS_00000477	0	+	11525848	11810133	0	70	48,173,78,191,81,117,105,171,101,169,102,202,180,131,76,171,131,133,2214,152,1032,91,127,181,183,223,211,172,113,213,266,134,156,211,75,207,90,141,123,75,103,153,136,48,151,211,248,192,127,143,131,176,124,236,109,164,109,180,114,150,150,97,149,135,168,133,196,132,241,3422,	0,4559,13823,15569,15860,20485,24384,26491,27123,28072,30501,30757,31707,36788,37744,38585,40859,42866,46005,49676,53233,59193,61692,64275,70349,75578,79792,82745,83104,85402,89326,90751,93090,95009,96121,100679,102841,106393,108856,111373,114912,116026,118472,119677,121931,122273,127096,130214,130713,132775,137072,137421,142724,143697,148510,153112,154166,157137,159400,160323,173384,174817,17711…
chr1	11546347	11810133	TCONS_00000478	0	+	11546347	11810133	0	64	103,105,171,101,169,102,202,180,131,76,171,131,133,2214,152,1032,91,127,181,183,223,211,172,113,213,266,134,156,211,75,207,90,141,123,103,153,136,48,151,211,248,192,127,143,131,176,124,236,109,164,109,180,114,150,150,97,149,135,168,133,196,132,241,3422,	0,3885,5992,6624,7573,10002,10258,11208,16289,17245,18086,20360,22367,25506,29177,32734,38694,41193,43776,49850,55079,59293,62246,62605,64903,68827,70252,72591,74510,75622,80180,82342,85894,88357,94413,95527,97973,99178,101432,101774,106597,109715,110214,112276,116573,116922,122225,123198,128011,132613,133667,136638,138901,139824,152885,154318,156618,167796,169361,207440,211600,248602,258336,2603…
chr1	11794090	11810133	TCONS_00000479	0	+	11794090	11810133	0	4	564,132,241,3422,	0,859,10593,12621,
chr1	11819800	11820113	TCONS_00000480	0	+	11819800	11820113	0	1	313,	0,
chr1	11823479	11824426	TCONS_00000481	0	+	11823479	11824426	0	1	947,	0,
chr1	11852674	11852901	TCONS_00005755	0	-	11852674	11852901	0	1	227,	0,
chr1	11860068	11860446	TCONS_00005756	0	-	11860068	11860446	0	1	378,	0,
chr1	11866038	11896946	TCONS_00005757	0	-	11866038	11896946	0	6	518,126,239,120,144,183,	0,4815,10933,11506,12780,30725,
chr1	11866038	11903887	TCONS_00005758	0	-	11866038	11903887	0	6	518,126,239,120,144,115,	0,4815,10933,11506,12780,37734,
chr1	11866038	11919502	TCONS_00005759	0	-	11866038	11919502	0	6	518,126,239,120,144,512,	0,4815,10933,11506,12780,52952,
chr1	11866038	11922384	TCONS_00005760	0	-	11866038	11922384	0	6	518,126,239,120,144,2818,	0,4815,10933,11506,12780,53528,
chr1	11877561	11878947	TCONS_00000482	0	+	11877561	11878947	0	2	103,129,	0,1257,
chr1	11920958	11921204	TCONS_00000483	0	+	11920958	11921204	0	1	246,	0,
chr1	11931465	11931725	TCONS_00000484	0	+	11931465	11931725	0	1	260,	0,
chr1	12284477	12285587	TCONS_00005761	0	-	12284477	12285587	0	1	1110,	0,
chr1	12326004	12326401	TCONS_00005762	0	-	12326004	12326401	0	1	397,	0,
chr1	12331104	12331730	TCONS_00000485	0	+	12331104	12331730	0	1	626,	0,
chr1	12398090	12434070	TCONS_00000486	0	+	12398090	12434070	0	6	331,134,130,39,112,2071,	0,24508,28214,31728,32322,33909,
chr1	12398090	12434070	TCONS_00000487	0	+	12398090	12434070	0	6	331,134,130,39,106,2071,	0,24508,28214,31728,32322,33909,
chr1	12514874	12515467	TCONS_00005763	0	-	12514874	12515467	0	1	593,	0,
chr1	12515533	12516089	TCONS_00005764	0	-	12515533	12516089	0	1	556,	0,
chr1	12532595	12645773	TCONS_00000488	0	+	12532595	12645773	0	9	48,118,104,153,127,111,4387,144,1957,	0,15080,16887,28870,36777,61364,66646,104688,111221,
chr1	12532595	12645773	TCONS_00000489	0	+	12532595	12645773	0	7	48,118,104,153,127,144,1957,	0,15080,16887,28870,36777,104688,111221,
chr1	12561474	12608575	TCONS_00000490	0	+	12561474	12608575	0	4	144,127,111,9334,	0,7898,32485,37767,
chr1	12561474	12608575	TCONS_00000491	0	+	12561474	12608575	0	5	144,127,111,4387,1562,	0,7898,32485,37767,45539,
chr1	12567839	12569164	TCONS_00005765	0	-	12567839	12569164	0	1	1325,	0,
chr1	12593441	12645773	TCONS_00000492	0	+	12593441	12645773	0	4	629,4387,144,1957,	0,5800,43842,50375,
chr1	12712671	13006034	TCONS_00000493	0	+	12712671	13006034	0	2	569,191,	0,293172,
chr1	12921097	12924206	TCONS_00000494	0	+	12921097	12924206	0	2	106,248,	0,2861,
chr1	13161422	13162146	TCONS_00000495	0	+	13161422	13162146	0	1	724,	0,
chr1	13162232	13163284	TCONS_00000496	0	+	13162232	13163284	0	1	1052,	0,
chr1	13242294	13243607	TCONS_00000497	0	+	13242294	13243607	0	1	1313,	0,
chr1	13245497	13245887	TCONS_00000498	0	+	13245497	13245887	0	1	390,	0,
chr1	13246007	13246505	TCONS_00000499	0	+	13246007	13246505	0	1	498,	0,
chr1	13263193	13263512	TCONS_00000500	0	+	13263193	13263512	0	1	319,	0,
chr1	13263622	13264037	TCONS_00000501	0	+	13263622	13264037	0	1	415,	0,
chr1	13330826	13331606	TCONS_00000502	0	+	13330826	13331606	0	1	780,	0,
chr1	13430206	13431105	TCONS_00005766	0	-	13430206	13431105	0	1	899,	0,
chr1	13432537	13433026	TCONS_00000503	0	+	13432537	13433026	0	1	489,	0,
chr1	13433460	13435248	TCONS_00000504	0	+	13433460	13435248	0	1	1788,	0,
chr1	13444460	13444923	TCONS_00000505	0	+	13444460	13444923	0	1	463,	0,
chr1	13468359	13468615	TCONS_00000506	0	+	13468359	13468615	0	1	256,	0,
chr1	13498669	13499308	TCONS_00000507	0	+	13498669	13499308	0	1	639,	0,
chr1	13558070	13558518	TCONS_00000508	0	+	13558070	13558518	0	1	448,	0,
chr1	13579013	13579588	TCONS_00000509	0	+	13579013	13579588	0	1	575,	0,
chr1	13583259	13584040	TCONS_00000510	0	+	13583259	13584040	0	1	781,	0,
chr1	13614857	13616125	TCONS_00000511	0	+	13614857	13616125	0	1	1268,	0,
chr1	13625080	13625738	TCONS_00000512	0	+	13625080	13625738	0	1	658,	0,
chr1	13625807	13626634	TCONS_00000513	0	+	13625807	13626634	0	1	827,	0,
chr1	13794718	13898150	TCONS_00000514	0	+	13794718	13898150	0	7	194,137,171,190,131,51,2532,	0,71879,80821,92397,95592,99002,100900,
chr1	13794719	13898150	TCONS_00000515	0	+	13794719	13898150	0	6	193,137,171,190,3461,2532,	0,71878,80820,92396,95591,100899,
chr1	13894066	13894536	TCONS_00000516	0	+	13894066	13894536	0	1	470,	0,
chr1	13895312	13898150	TCONS_00000517	0	+	13895312	13898150	0	1	2838,	0,
chr1	13977062	13977369	TCONS_00000518	0	+	13977062	13977369	0	1	307,	0,
chr1	13977421	13977758	TCONS_00000519	0	+	13977421	13977758	0	1	337,	0,
chr1	13977990	14048622	TCONS_00000520	0	+	13977990	14048622	0	4	155,76,538,1423,	0,60035,64437,69209,
chr1	14041583	14048622	TCONS_00000521	0	+	14041583	14048622	0	2	1194,1423,	0,5616,
chr1	14044671	14045182	TCONS_00000522	0	+	14044671	14045182	0	1	511,	0,
chr1	14045287	14045647	TCONS_00000523	0	+	14045287	14045647	0	1	360,	0,
chr1	14045710	14046012	TCONS_00000524	0	+	14045710	14046012	0	1	302,	0,
chr1	14046324	14046667	TCONS_00000525	0	+	14046324	14046667	0	1	343,	0,
chr1	14046866	14048622	TCONS_00000526	0	+	14046866	14048622	0	1	1756,	0,
chr1	14079919	14098788	TCONS_00000527	0	+	14079919	14098788	0	2	92,198,	0,18671,
chr1	14141134	14150710	TCONS_00000528	0	+	14141134	14150710	0	4	120,131,90,232,	0,4379,7888,9344,
chr1	14177832	14181616	TCONS_00000529	0	+	14177832	14181616	0	3	143,108,101,	0,3339,3683,
chr1	14189163	14198906	TCONS_00000530	0	+	14189163	14198906	0	4	110,174,226,85,	0,5217,7526,9658,
chr1	14191613	14192022	TCONS_00005767	0	-	14191613	14192022	0	1	409,	0,
chr1	14201961	14233853	TCONS_00000531	0	+	14201961	14233853	0	11	104,160,133,130,128,96,221,166,81,54,2989,	0,1619,3519,8667,9745,13808,14337,15128,21169,24382,28903,
chr1	14215778	14233853	TCONS_00000532	0	+	14215778	14233853	0	5	87,221,166,81,2989,	0,520,1311,7352,15086,
chr1	14236431	14238188	TCONS_00005768	0	-	14236431	14238188	0	1	1757,	0,
chr1	14238250	14240221	TCONS_00005769	0	-	14238250	14240221	0	2	951,925,	0,1046,
chr1	14240367	14240728	TCONS_00005770	0	-	14240367	14240728	0	1	361,	0,
chr1	14240829	14241790	TCONS_00005771	0	-	14240829	14241790	0	1	961,	0,
chr1	14242358	14243203	TCONS_00005772	0	-	14242358	14243203	0	1	845,	0,
chr1	14243515	14243734	TCONS_00000533	0	+	14243515	14243734	0	1	219,	0,
chr1	14243810	14285028	TCONS_00000534	0	+	14243810	14285028	0	5	156,148,135,1610,93,	0,15040,16270,17709,41125,
chr1	14243845	14263226	TCONS_00000535	0	+	14243845	14263226	0	3	121,1365,1707,	0,15005,17674,
chr1	14244451	14244683	TCONS_00005773	0	-	14244451	14244683	0	1	232,	0,
chr1	14371075	14372033	TCONS_00005774	0	-	14371075	14372033	0	1	958,	0,
chr1	14372615	14372840	TCONS_00005775	0	-	14372615	14372840	0	1	225,	0,
chr1	14373194	14397450	TCONS_00005776	0	-	14373194	14397450	0	7	1054,1249,148,90,177,35,360,	0,1906,13172,14536,15445,16423,23896,
chr1	14373194	14403941	TCONS_00005777	0	-	14373194	14403941	0	8	1054,1249,148,90,177,35,286,151,	0,1906,13172,14536,15445,16423,25250,30596,
chr1	14373194	14403968	TCONS_00005778	0	-	14373194	14403968	0	9	1054,110,180,148,90,177,35,286,178,	0,1906,2975,13172,14536,15445,16423,25250,30596,
chr1	14406708	14456923	TCONS_00000536	0	+	14406708	14456923	0	15	183,185,67,340,185,105,159,131,184,183,77,81,99,171,4226,	0,2282,8092,10661,18313,21047,22558,36069,38670,41847,42201,44145,44308,45314,45989,
chr1	14448915	14452194	TCONS_00000537	0	+	14448915	14452194	0	3	71,81,1178,	0,1938,2101,
chr1	14450552	14454367	TCONS_00005779	0	-	14450552	14454367	0	1	3815,	0,
chr1	14454634	14456314	TCONS_00005780	0	-	14454634	14456314	0	1	1680,	0,
chr1	14456470	14457034	TCONS_00005781	0	-	14456470	14457034	0	1	564,	0,
chr1	14457659	14458176	TCONS_00005782	0	-	14457659	14458176	0	1	517,	0,
chr1	14457818	14459256	TCONS_00000538	0	+	14457818	14459256	0	1	1438,	0,
chr1	14458481	14471569	TCONS_00005783	0	-	14458481	14471569	0	7	414,85,180,196,49,203,137,	0,1464,4382,5567,6805,9882,12951,
chr1	14458481	14490748	TCONS_00005784	0	-	14458481	14490748	0	6	414,85,180,196,49,472,	0,1464,4382,5567,6805,31795,
chr1	14486233	14486557	TCONS_00005785	0	-	14486233	14486557	0	1	324,	0,
chr1	14486834	14487431	TCONS_00005786	0	-	14486834	14487431	0	1	597,	0,
chr1	14499616	14552188	TCONS_00000539	0	+	14499616	14552188	0	10	348,130,237,127,128,129,104,190,63,9205,	0,9266,13543,16635,22029,27188,33416,35415,39832,43367,
chr1	14499822	14552188	TCONS_00000540	0	+	14499822	14552188	0	9	142,130,237,127,128,129,104,190,9205,	0,9060,13337,16429,21823,26982,33210,35209,43161,
chr1	14551656	14551972	TCONS_00005787	0	-	14551656	14551972	0	1	316,	0,
chr1	14567954	14569223	TCONS_00005788	0	-	14567954	14569223	0	1	1269,	0,
chr1	14569496	14620236	TCONS_00000541	0	+	14569496	14620236	0	20	12,107,110,100,88,187,60,229,819,70,91,65,89,133,191,66,160,180,117,973,	0,31318,31778,32964,33609,35174,36758,41278,42974,44039,44227,44627,45060,45765,46505,47165,47862,48306,48567,49767,
chr1	14569496	14620236	TCONS_00000542	0	+	14569496	14620236	0	19	12,107,110,100,88,187,229,819,70,91,65,89,133,191,66,160,180,117,973,	0,31318,31778,32964,33609,35174,41278,42974,44039,44227,44627,45060,45765,46505,47165,47862,48306,48567,49767,
chr1	14569565	14570169	TCONS_00005789	0	-	14569565	14570169	0	1	604,	0,
chr1	14570462	14570717	TCONS_00000543	0	+	14570462	14570717	0	1	255,	0,
chr1	14600805	14620236	TCONS_00000544	0	+	14600805	14620236	0	16	116,110,100,88,187,60,229,819,70,91,522,931,857,180,117,973,	0,469,1655,2300,3865,5449,9969,11665,12730,12918,13318,14456,15856,16997,17258,18458,
chr1	14600805	14620236	TCONS_00000545	0	+	14600805	14620236	0	18	116,110,100,88,187,60,229,819,70,91,65,89,133,191,857,180,117,973,	0,469,1655,2300,3865,5449,9969,11665,12730,12918,13318,13751,14456,15196,15856,16997,17258,18458,
chr1	14616645	14620236	TCONS_00000546	0	+	14616645	14620236	0	3	1337,117,973,	0,1418,2618,
chr1	14621236	14633579	TCONS_00000547	0	+	14621236	14633579	0	5	1179,66,631,5956,2204,	0,2589,2752,3860,10139,
chr1	14621236	14633579	TCONS_00000548	0	+	14621236	14633579	0	7	1179,66,631,3611,175,188,498,	0,2589,2752,3860,7583,11172,11845,
chr1	14621237	14633579	TCONS_00000549	0	+	14621237	14633579	0	8	1178,66,4448,73,175,421,188,498,	0,2588,2751,7397,7582,8707,11171,11844,
chr1	14621669	14627857	TCONS_00000550	0	+	14621669	14627857	0	5	746,66,153,135,2761,	0,2156,2319,2815,3427,
chr1	14628332	14633579	TCONS_00000551	0	+	14628332	14633579	0	4	104,1546,188,498,	0,487,4076,4749,
chr1	14636389	14636684	TCONS_00000552	0	+	14636389	14636684	0	1	295,	0,
chr1	14647812	14648224	TCONS_00000553	0	+	14647812	14648224	0	1	412,	0,
chr1	14652293	14673832	TCONS_00000554	0	+	14652293	14673832	0	7	370,194,103,170,179,118,2078,	0,3942,5081,6611,11127,12931,19461,
chr1	14652770	14653151	TCONS_00005790	0	-	14652770	14653151	0	1	381,	0,
chr1	14698589	14698875	TCONS_00005791	0	-	14698589	14698875	0	1	286,	0,
chr1	14751173	14751434	TCONS_00005792	0	-	14751173	14751434	0	1	261,	0,
chr1	14766959	14865999	TCONS_00000555	0	+	14766959	14865999	0	15	139,1582,477,161,201,152,126,114,114,101,8173,510,195,159,1160,	0,31784,35158,67461,68930,73984,77413,77888,79356,80764,86667,95748,96424,97319,97880,
chr1	14766959	14865999	TCONS_00000556	0	+	14766959	14865999	0	15	139,321,477,161,201,152,126,114,114,101,8173,510,195,159,1160,	0,31784,35158,67461,68930,73984,77413,77888,79356,80764,86667,95748,96424,97319,97880,
chr1	14844371	14865999	TCONS_00000557	0	+	14844371	14865999	0	7	127,114,114,101,8173,510,2616,	0,476,1944,3352,9255,18336,19012,
chr1	14847694	14865999	TCONS_00000558	0	+	14847694	14865999	0	3	130,9591,2616,	0,5932,15689,
chr1	14847694	14865999	TCONS_00000559	0	+	14847694	14865999	0	5	130,9591,195,159,1160,	0,5932,15689,16584,17145,
chr1	14865630	14902654	TCONS_00005793	0	-	14865630	14902654	0	15	2138,90,210,131,121,117,793,143,257,126,141,189,207,87,98,	0,2216,2414,2957,3280,3480,3689,4578,4818,5638,6056,6840,8190,33985,36926,
chr1	14865630	14902657	TCONS_00005794	0	-	14865630	14902657	0	16	2138,90,210,131,121,117,88,301,143,257,126,141,189,207,87,101,	0,2216,2414,2957,3280,3480,3689,4181,4578,4818,5638,6056,6840,8190,33985,36926,
chr1	14932718	14935435	TCONS_00000560	0	+	14932718	14935435	0	2	139,777,	0,1940,
chr1	14942834	14988185	TCONS_00000561	0	+	14942834	14988185	0	21	224,762,107,1080,140,78,79,126,85,102,85,174,70,111,214,134,89,84,87,87,295,	0,30847,32237,33308,35615,36053,36215,36810,37306,37503,38222,38576,39177,39409,39901,41345,43430,43684,44431,44867,45056,
chr1	14942834	14988185	TCONS_00000562	0	+	14942834	14988185	0	22	224,217,71,107,129,129,140,78,79,126,85,102,85,174,70,111,214,134,89,84,87,484,	0,30847,31538,32237,33308,34259,35615,36053,36215,36810,37306,37503,38222,38576,39177,39409,39901,41345,43430,43684,44431,44867,
chr1	14942834	14988185	TCONS_00000563	0	+	14942834	14988185	0	22	8174,248,71,107,129,129,140,78,79,126,85,102,85,174,70,111,214,134,89,81,87,484,	0,30816,31538,32237,33308,34259,35615,36053,36215,36810,37306,37503,38222,38576,39177,39409,39901,41345,43430,43687,44431,44867,
chr1	14942834	14988185	TCONS_00000564	0	+	14942834	14988185	0	21	224,762,107,129,129,140,78,79,126,85,102,85,174,70,111,214,134,89,84,87,484,	0,30847,32237,33308,34259,35615,36053,36215,36810,37306,37503,38222,38576,39177,39409,39901,41345,43430,43684,44431,44867,
chr1	14943782	14947807	TCONS_00005795	0	-	14943782	14947807	0	3	1751,134,276,	0,3057,3749,
chr1	14943782	14947807	TCONS_00005796	0	-	14943782	14947807	0	3	1751,149,276,	0,3057,3749,
chr1	14954290	14964305	TCONS_00000565	0	+	14954290	14964305	0	17	354,140,78,79,126,85,102,85,174,70,111,214,85,89,108,87,432,	0,1587,2026,2186,2794,3290,3488,4205,4567,5169,5401,5904,7155,7647,8245,9015,9583,
chr1	14954290	14979544	TCONS_00000566	0	+	14954290	14979544	0	4	354,140,78,495,	0,24159,24597,24759,
chr1	14954290	14988185	TCONS_00000567	0	+	14954290	14988185	0	17	263,91,140,241,126,85,102,85,174,70,706,134,89,84,87,87,295,	0,22841,24159,24597,25354,25850,26047,26766,27120,27721,27953,29889,31974,32228,32975,33411,33600,
chr1	14954290	14988185	TCONS_00000568	0	+	14954290	14988185	0	18	354,140,78,79,126,85,102,85,174,70,111,83,134,89,108,87,185,299,	0,1587,2026,2186,2794,3290,3488,4205,4567,5169,5401,6035,7155,7647,8245,9015,9583,33596,
chr1	14954290	14988185	TCONS_00000569	0	+	14954290	14988185	0	18	263,91,140,78,79,509,102,85,174,70,111,214,134,89,84,87,87,295,	0,22841,24159,24597,24759,25426,26047,26766,27120,27721,27953,28445,29889,31974,32228,32975,33411,33600,
chr1	14954290	14988185	TCONS_00000570	0	+	14954290	14988185	0	18	354,140,78,79,126,85,102,85,174,70,111,214,134,89,84,87,87,295,	0,1587,2026,2186,2794,3290,3488,4205,4567,5169,5401,5904,7155,31974,32228,32975,33411,33600,
chr1	14954290	14988185	TCONS_00000571	0	+	14954290	14988185	0	18	354,140,78,79,126,85,102,85,174,70,111,214,134,89,133,87,318,163,	0,1587,2026,2186,2794,3290,3488,4205,4567,5169,5401,5904,7155,7647,8220,9015,9583,33732,
chr1	14954290	14988185	TCONS_00000572	0	+	14954290	14988185	0	18	354,140,78,79,126,85,102,85,174,70,111,214,134,89,108,87,185,299,	0,1587,2026,2186,2794,3290,3488,4205,4567,5169,5401,5904,7155,7647,8245,9015,9583,33596,
chr1	14964778	14990505	TCONS_00005797	0	-	14964778	14990505	0	3	668,269,176,	0,24501,25551,
chr1	14964778	15006601	TCONS_00005798	0	-	14964778	15006601	0	8	103,834,111,183,94,36,116,44,	0,23936,25551,25927,28151,28540,29738,41779,
chr1	14964778	15006708	TCONS_00005799	0	-	14964778	15006708	0	8	413,524,111,183,94,36,116,151,	0,24246,25551,25927,28151,28540,29738,41779,
chr1	14966907	15006708	TCONS_00005800	0	-	14966907	15006708	0	5	156,94,36,116,151,	0,26022,26411,27609,39650,
chr1	14990891	14991295	TCONS_00000573	0	+	14990891	14991295	0	1	404,	0,
chr1	15028636	15028959	TCONS_00000574	0	+	15028636	15028959	0	1	323,	0,
chr1	15053389	15063866	TCONS_00005801	0	-	15053389	15063866	0	10	998,156,194,150,210,62,189,126,56,414,	0,5074,5867,7343,7687,7999,8806,9107,9483,10063,
chr1	15053389	15079687	TCONS_00005802	0	-	15053389	15079687	0	16	998,156,194,150,210,62,189,126,56,100,154,116,333,156,670,224,	0,5074,5867,7343,7687,7999,8806,9107,9483,10063,10614,11245,13359,13788,23556,26074,
chr1	15125326	15130148	TCONS_00005803	0	-	15125326	15130148	0	2	3984,339,	0,4483,
chr1	15132176	15133265	TCONS_00005804	0	-	15132176	15133265	0	4	162,90,75,325,	0,329,592,764,
chr1	15151845	15153374	TCONS_00005805	0	-	15151845	15153374	0	1	1529,	0,
chr1	15153431	15153670	TCONS_00005806	0	-	15153431	15153670	0	1	239,	0,
chr1	15153749	15154342	TCONS_00005807	0	-	15153749	15154342	0	1	593,	0,
chr1	15156694	15162375	TCONS_00005808	0	-	15156694	15162375	0	4	3713,137,125,627,	0,3925,4310,5054,
chr1	15156694	15165235	TCONS_00005809	0	-	15156694	15165235	0	6	3423,97,125,153,279,71,	0,3965,4310,5054,8055,8470,
chr1	15156694	15165235	TCONS_00005810	0	-	15156694	15165235	0	6	3713,137,125,153,279,71,	0,3925,4310,5054,8055,8470,
chr1	15156694	15165311	TCONS_00005811	0	-	15156694	15165311	0	6	3713,137,125,153,279,185,	0,3925,4310,5054,8055,8432,
chr1	15156694	15165311	TCONS_00005812	0	-	15156694	15165311	0	6	3713,97,125,153,279,185,	0,3965,4310,5054,8055,8432,
chr1	15156694	15165311	TCONS_00005813	0	-	15156694	15165311	0	7	3713,137,125,153,93,279,185,	0,3925,4310,5054,5587,8055,8432,
chr1	15173594	15173814	TCONS_00005814	0	-	15173594	15173814	0	1	220,	0,
chr1	15174129	15185589	TCONS_00005815	0	-	15174129	15185589	0	5	4885,117,635,111,1460,	0,5404,6528,9118,10000,
chr1	15174129	15272333	TCONS_00005816	0	-	15174129	15272333	0	9	4885,117,635,111,154,135,117,267,117,	0,5404,6528,9118,10000,46614,57985,67342,98087,
chr1	15174129	15272397	TCONS_00005817	0	-	15174129	15272397	0	10	4885,117,57,97,111,154,135,117,267,181,	0,5404,6528,7066,9118,10000,46614,57985,67342,98087,
chr1	15179737	15180032	TCONS_00005818	0	-	15179737	15180032	0	1	295,	0,
chr1	15281906	15317602	TCONS_00000575	0	+	15281906	15317602	0	3	145,252,3117,	0,30780,32579,
chr1	15281906	15317602	TCONS_00000576	0	+	15281906	15317602	0	3	145,255,3090,	0,30777,32606,
chr1	15281906	15317602	TCONS_00000577	0	+	15281906	15317602	0	3	145,252,3090,	0,30780,32606,
chr1	15281906	15317602	TCONS_00000578	0	+	15281906	15317602	0	4	145,50,255,3090,	0,28939,30777,32606,
chr1	15281906	15317602	TCONS_00000579	0	+	15281906	15317602	0	4	145,50,252,3090,	0,28939,30780,32606,
chr1	15281977	15317602	TCONS_00000580	0	+	15281977	15317602	0	4	74,50,252,3117,	0,28868,30709,32508,
chr1	15310598	15317602	TCONS_00000581	0	+	15310598	15317602	0	3	297,255,3117,	0,2085,3887,
chr1	15312723	15314558	TCONS_00005819	0	-	15312723	15314558	0	2	215,46,	0,1789,
chr1	15368668	15386789	TCONS_00000582	0	+	15368668	15386789	0	8	153,101,105,82,109,178,79,1229,	0,2945,7210,7401,8430,11084,15370,16892,
chr1	15368668	15386789	TCONS_00000583	0	+	15368668	15386789	0	8	153,101,105,82,109,178,76,1229,	0,2945,7210,7401,8430,11084,15373,16892,
chr1	15368668	15386789	TCONS_00000584	0	+	15368668	15386789	0	7	153,101,105,82,109,98,1229,	0,2945,7210,7401,8430,15351,16892,
chr1	15368684	15386789	TCONS_00000585	0	+	15368684	15386789	0	7	137,101,105,82,109,76,1229,	0,2929,7194,7385,8414,15357,16876,
chr1	15368688	15386789	TCONS_00000586	0	+	15368688	15386789	0	8	133,101,105,109,117,178,79,1229,	0,2925,7190,8410,9417,11064,15350,16872,
chr1	15393795	15394427	TCONS_00000587	0	+	15393795	15394427	0	1	632,	0,
chr1	15396960	15399972	TCONS_00005820	0	-	15396960	15399972	0	1	3012,	0,
chr1	15398410	15400768	TCONS_00000588	0	+	15398410	15400768	0	1	2358,	0,
chr1	15407942	15408172	TCONS_00000589	0	+	15407942	15408172	0	1	230,	0,
chr1	15412478	15430236	TCONS_00000590	0	+	15412478	15430236	0	3	527,99,539,	0,4497,17219,
chr1	15412478	15430236	TCONS_00000591	0	+	15412478	15430236	0	2	4596,539,	0,17219,
chr1	15416799	15418615	TCONS_00000592	0	+	15416799	15418615	0	1	1816,	0,
chr1	15423046	15452044	TCONS_00005821	0	-	15423046	15452044	0	3	224,271,165,	0,23235,28833,
chr1	15432986	15434371	TCONS_00005822	0	-	15432986	15434371	0	1	1385,	0,
chr1	15435495	15437201	TCONS_00005823	0	-	15435495	15437201	0	1	1706,	0,
chr1	15437274	15437776	TCONS_00005824	0	-	15437274	15437776	0	1	502,	0,
chr1	15438236	15442860	TCONS_00005825	0	-	15438236	15442860	0	3	2480,99,1612,	0,2739,3012,
chr1	15438236	15443900	TCONS_00005826	0	-	15438236	15443900	0	2	2838,2652,	0,3012,
chr1	15438236	15452044	TCONS_00005827	0	-	15438236	15452044	0	4	2480,99,271,165,	0,2739,8045,13643,
chr1	15438236	15452044	TCONS_00005828	0	-	15438236	15452044	0	5	2480,99,123,271,165,	0,2739,3012,8045,13643,
chr1	15444018	15444923	TCONS_00005829	0	-	15444018	15444923	0	1	905,	0,
chr1	15455128	15459712	TCONS_00005830	0	-	15455128	15459712	0	1	4584,	0,
chr1	15455128	15461934	TCONS_00005831	0	-	15455128	15461934	0	2	4117,299,	0,6507,
chr1	15465155	15467048	TCONS_00005832	0	-	15465155	15467048	0	1	1893,	0,
chr1	15469961	15470206	TCONS_00005833	0	-	15469961	15470206	0	1	245,	0,
chr1	15473536	15473744	TCONS_00005834	0	-	15473536	15473744	0	1	208,	0,
chr1	15490409	15490678	TCONS_00005835	0	-	15490409	15490678	0	1	269,	0,
chr1	15494604	15496116	TCONS_00005836	0	-	15494604	15496116	0	1	1512,	0,
chr1	15502937	15503364	TCONS_00000593	0	+	15502937	15503364	0	1	427,	0,
chr1	15516849	15517219	TCONS_00000594	0	+	15516849	15517219	0	1	370,	0,
chr1	15517288	15517874	TCONS_00000595	0	+	15517288	15517874	0	1	586,	0,
chr1	15581125	15582193	TCONS_00005837	0	-	15581125	15582193	0	1	1068,	0,
chr1	15607369	15607950	TCONS_00000596	0	+	15607369	15607950	0	1	581,	0,
chr1	15608422	15609020	TCONS_00000597	0	+	15608422	15609020	0	1	598,	0,
chr1	15613652	15614289	TCONS_00000598	0	+	15613652	15614289	0	1	637,	0,
chr1	15614446	15647060	TCONS_00000599	0	+	15614446	15647060	0	18	2254,186,84,62,166,107,237,97,84,234,200,183,946,2149,170,180,135,177,	0,6927,7205,7367,7510,8468,15291,16292,17054,17555,18558,22146,23504,24794,28691,31009,31927,32437,
chr1	15636596	15647060	TCONS_00000600	0	+	15636596	15647060	0	8	179,145,147,2149,170,180,135,177,	0,1354,2153,2644,6541,8859,9777,10287,
chr1	15647535	15655628	TCONS_00000601	0	+	15647535	15655628	0	4	241,160,168,1788,	0,679,3819,6305,
chr1	15655832	15656211	TCONS_00000602	0	+	15655832	15656211	0	1	379,	0,
chr1	15657061	15657787	TCONS_00000603	0	+	15657061	15657787	0	1	726,	0,
chr1	15657837	15658586	TCONS_00000604	0	+	15657837	15658586	0	1	749,	0,
chr1	15658883	15667929	TCONS_00000605	0	+	15658883	15667929	0	10	1674,121,164,216,225,150,201,132,186,619,	0,1780,2183,4316,5230,5898,6368,6751,7563,8427,
chr1	15659553	15667929	TCONS_00000606	0	+	15659553	15667929	0	9	1004,121,164,1139,150,201,132,186,619,	0,1110,1513,3646,5228,5698,6081,6893,7757,
chr1	15659553	15667929	TCONS_00000607	0	+	15659553	15667929	0	10	1004,121,164,216,225,150,201,132,165,619,	0,1110,1513,3646,4560,5228,5698,6081,6893,7757,
chr1	15663860	15666849	TCONS_00000608	0	+	15663860	15666849	0	4	478,150,201,1215,	0,921,1391,1774,
chr1	15669705	15673302	TCONS_00005838	0	-	15669705	15673302	0	6	537,74,908,87,27,1007,	0,791,1114,2186,2364,2590,
chr1	15669705	15673878	TCONS_00005839	0	-	15669705	15673878	0	8	537,74,88,45,87,27,90,467,	0,791,1114,1977,2186,2364,2590,3706,
chr1	15681782	15692062	TCONS_00005840	0	-	15681782	15692062	0	14	401,170,152,224,97,153,80,117,161,125,121,160,96,1798,	0,504,833,1070,2473,2657,4071,4267,4507,6591,6866,7100,7343,8482,
chr1	15681782	15692062	TCONS_00005841	0	-	15681782	15692062	0	13	401,170,152,224,97,153,80,117,161,125,121,160,2937,	0,504,833,1070,2473,2657,4071,4267,4507,6591,6866,7100,7343,
chr1	15681782	15702520	TCONS_00005842	0	-	15681782	15702520	0	24	401,170,152,224,97,153,80,117,161,125,121,160,96,207,189,47,791,132,67,1725,2100,115,59,182,	0,504,833,1070,2473,2657,4071,4267,4507,6591,6866,7100,7343,8482,10854,11132,11263,15207,15436,15590,17508,19898,20196,20556,
chr1	15681782	15708992	TCONS_00005843	0	-	15681782	15708992	0	28	401,170,152,224,97,153,80,117,161,125,121,160,96,207,189,47,111,156,132,67,1725,78,80,115,59,183,95,55,	0,504,833,1070,2473,2657,4071,4267,4507,6591,6866,7100,7343,8482,10854,11132,11263,11898,15207,15436,15590,17508,19528,19898,20196,20556,20866,27155,
chr1	15681782	15708999	TCONS_00005844	0	-	15681782	15708999	0	29	401,170,152,224,97,153,80,117,161,125,121,160,96,207,189,47,111,156,132,67,135,70,78,80,115,59,183,95,62,	0,504,833,1070,2473,2657,4071,4267,4507,6591,6866,7100,7343,8482,10854,11132,11263,11898,15207,15436,15590,17245,17508,19528,19898,20196,20556,20866,27155,
chr1	15682615	15702520	TCONS_00005845	0	-	15682615	15702520	0	21	152,224,97,153,80,117,161,125,121,160,1346,189,922,132,67,1725,78,80,115,59,182,	0,237,1640,1824,3238,3434,3674,5758,6033,6267,6510,10021,10299,14374,14603,14757,16675,18695,19065,19363,19723,
chr1	15682615	15702520	TCONS_00005846	0	-	15682615	15702520	0	24	152,224,97,153,80,117,161,125,121,160,96,207,189,47,111,156,132,67,135,70,2100,115,59,182,	0,237,1640,1824,3238,3434,3674,5758,6033,6267,6510,7649,10021,10299,10430,11065,14374,14603,14757,16412,16675,19065,19363,19723,
chr1	15715943	15749975	TCONS_00005847	0	-	15715943	15749975	0	8	229,123,102,117,137,86,128,214,	0,3862,5226,9298,10140,14627,24843,33818,
chr1	15764551	15791002	TCONS_00005848	0	-	15764551	15791002	0	12	2497,129,86,969,152,108,112,104,179,66,126,127,	0,3301,4594,8358,11806,15028,16212,17085,18982,20679,24859,26324,
chr1	15764551	15816311	TCONS_00005849	0	-	15764551	15816311	0	15	2497,129,86,969,152,108,112,104,179,126,118,62,73,184,162,	0,3301,4594,8358,11806,15028,16212,17085,18982,24859,26324,28696,35758,37575,51598,
chr1	15764551	15816311	TCONS_00005850	0	-	15764551	15816311	0	16	2497,129,86,94,145,152,108,112,104,179,126,118,62,73,184,162,	0,3301,4594,8358,9182,11806,15028,16212,17085,18982,24859,26324,28696,35758,37575,51598,
chr1	15839362	15839605	TCONS_00000609	0	+	15839362	15839605	0	1	243,	0,
chr1	15840500	15840890	TCONS_00000610	0	+	15840500	15840890	0	1	390,	0,
chr1	16037381	16058898	TCONS_00000611	0	+	16037381	16058898	0	9	512,67,68,118,126,179,104,112,3941,	0,3292,5519,7378,9025,11314,11647,15384,17576,
chr1	16037381	16072154	TCONS_00000612	0	+	16037381	16072154	0	16	120,181,67,68,118,126,179,104,112,108,155,145,103,71,129,465,	0,331,3292,5519,7378,9025,11314,11647,15384,17576,24711,26158,26538,29309,29774,34308,
chr1	16059239	16072154	TCONS_00000613	0	+	16059239	16072154	0	5	4445,103,71,129,465,	0,4680,7451,7916,12450,
chr1	16065039	16065513	TCONS_00000614	0	+	16065039	16065513	0	1	474,	0,
chr1	16115681	16150692	TCONS_00005851	0	-	16115681	16150692	0	12	2444,78,73,106,181,167,115,89,132,144,94,57,	0,3212,5306,6251,6718,9588,16966,18167,18670,21537,25721,34954,
chr1	16145571	16145818	TCONS_00005852	0	-	16145571	16145818	0	1	247,	0,
chr1	16150751	16152791	TCONS_00005853	0	-	16150751	16152791	0	2	180,185,	0,1855,
chr1	16243927	16423462	TCONS_00000615	0	+	16243927	16423462	0	27	303,80,186,34,92,84,170,109,107,78,180,117,93,174,146,182,116,128,101,122,87,224,155,149,175,123,1028,	0,61626,68956,69939,83914,85273,89507,97740,100977,104020,105153,106571,108150,109531,114488,116957,119721,120394,122030,130467,136515,137729,140972,148781,169403,176781,178507,
chr1	16300040	16300615	TCONS_00000616	0	+	16300040	16300615	0	1	575,	0,
chr1	16301430	16301877	TCONS_00000617	0	+	16301430	16301877	0	1	447,	0,
chr1	16305028	16305313	TCONS_00000618	0	+	16305028	16305313	0	1	285,	0,
chr1	16305448	16423462	TCONS_00000619	0	+	16305448	16423462	0	26	185,186,34,92,84,173,109,107,78,180,117,93,174,146,15,182,116,128,101,87,224,155,149,175,123,1028,	0,7435,8418,22393,23752,27983,36219,39456,42499,43632,45050,46629,48010,52967,55165,55436,58200,58873,60509,74994,76208,79451,87260,107882,115260,116986,
chr1	16305487	16423462	TCONS_00000620	0	+	16305487	16423462	0	27	146,186,34,92,84,170,109,107,78,180,117,93,174,146,15,182,116,128,101,122,87,224,155,149,175,123,1028,	0,7396,8379,22354,23713,27947,36180,39417,42460,43593,45011,46590,47971,52928,55126,55397,58161,58834,60470,68907,74955,76169,79412,87221,107843,115221,116947,
chr1	16305514	16423462	TCONS_00000621	0	+	16305514	16423462	0	26	119,186,34,92,84,173,109,107,78,180,117,93,174,146,182,116,128,101,122,87,224,155,149,175,123,1028,	0,7369,8352,22327,23686,27917,36153,39390,42433,43566,44984,46563,47944,52901,55370,58134,58807,60443,68880,74928,76142,79385,87194,107816,115194,116920,
chr1	16343541	16423462	TCONS_00000622	0	+	16343541	16423462	0	19	548,107,78,180,117,93,174,146,182,116,128,101,87,224,155,149,175,123,1028,	0,1363,4406,5539,6957,8536,9917,14874,17343,20107,20780,22416,36901,38115,41358,49167,69789,77167,78893,
chr1	16618055	16619498	TCONS_00005854	0	-	16618055	16619498	0	1	1443,	0,
chr1	16619938	16620652	TCONS_00005855	0	-	16619938	16620652	0	1	714,	0,
chr1	16662892	16663107	TCONS_00000623	0	+	16662892	16663107	0	1	215,	0,
chr1	16684658	16685099	TCONS_00005856	0	-	16684658	16685099	0	1	441,	0,
chr1	16694507	16694817	TCONS_00005857	0	-	16694507	16694817	0	1	310,	0,
chr1	16695901	16696293	TCONS_00005858	0	-	16695901	16696293	0	1	392,	0,
chr1	16697103	16697459	TCONS_00005859	0	-	16697103	16697459	0	1	356,	0,
chr1	16698089	16698696	TCONS_00005860	0	-	16698089	16698696	0	1	607,	0,
chr1	16698755	16699396	TCONS_00005861	0	-	16698755	16699396	0	1	641,	0,
chr1	16699774	16700128	TCONS_00005862	0	-	16699774	16700128	0	1	354,	0,
chr1	16758225	16758723	TCONS_00000624	0	+	16758225	16758723	0	1	498,	0,
chr1	16775735	16776227	TCONS_00000625	0	+	16775735	16776227	0	1	492,	0,
chr1	16804914	16805651	TCONS_00000626	0	+	16804914	16805651	0	1	737,	0,
chr1	16806701	16808189	TCONS_00000627	0	+	16806701	16808189	0	1	1488,	0,
chr1	16809613	16810110	TCONS_00000628	0	+	16809613	16810110	0	1	497,	0,
chr1	16826960	16828233	TCONS_00000629	0	+	16826960	16828233	0	1	1273,	0,
chr1	16829166	16829629	TCONS_00000630	0	+	16829166	16829629	0	1	463,	0,
chr1	16861734	16861945	TCONS_00000631	0	+	16861734	16861945	0	1	211,	0,
chr1	16862009	17133311	TCONS_00000632	0	+	16862009	17133311	0	10	451,113,122,119,116,475,86,193,39,230,	0,117278,181853,225210,254939,258175,269128,269623,270202,271072,
chr1	17134063	17134804	TCONS_00000633	0	+	17134063	17134804	0	1	741,	0,
chr1	17134868	17135145	TCONS_00000634	0	+	17134868	17135145	0	1	277,	0,
chr1	17135757	17136356	TCONS_00000635	0	+	17135757	17136356	0	1	599,	0,
chr1	17136422	17137389	TCONS_00000636	0	+	17136422	17137389	0	1	967,	0,
chr1	17137459	17138191	TCONS_00000637	0	+	17137459	17138191	0	1	732,	0,
chr1	17140903	17141437	TCONS_00000638	0	+	17140903	17141437	0	1	534,	0,
chr1	17240282	17245229	TCONS_00000639	0	+	17240282	17245229	0	1	4947,	0,
chr1	17251068	17251739	TCONS_00005863	0	-	17251068	17251739	0	1	671,	0,
chr1	17251996	17252258	TCONS_00005864	0	-	17251996	17252258	0	1	262,	0,
chr1	17273333	17273645	TCONS_00000640	0	+	17273333	17273645	0	1	312,	0,
chr1	17308254	17310763	TCONS_00005865	0	-	17308254	17310763	0	1	2509,	0,
chr1	17310846	17312255	TCONS_00005866	0	-	17310846	17312255	0	1	1409,	0,
chr1	17312467	17313324	TCONS_00005867	0	-	17312467	17313324	0	1	857,	0,
chr1	17639706	17658475	TCONS_00005868	0	-	17639706	17658475	0	14	1537,119,122,153,48,197,74,188,75,150,156,48,93,300,	0,3013,3942,4860,5736,5943,7818,10204,11624,11779,13943,14920,17817,18469,
chr1	17639706	17671540	TCONS_00005869	0	-	17639706	17671540	0	15	1537,119,122,153,48,197,74,188,75,150,156,48,93,94,105,	0,3013,3942,4860,5736,5943,7818,10204,11624,11779,13943,14920,17817,18469,31729,
chr1	17673240	17678085	TCONS_00005870	0	-	17673240	17678085	0	1	4845,	0,
chr1	17673240	17722811	TCONS_00005871	0	-	17673240	17722811	0	9	4372,131,93,121,140,141,96,61,125,	0,6066,7112,7663,12306,13762,15076,16461,49446,
chr1	17673240	17722811	TCONS_00005872	0	-	17673240	17722811	0	8	4372,131,93,121,140,96,61,125,	0,6066,7112,7663,12306,15076,16461,49446,
chr1	17673240	17722811	TCONS_00005873	0	-	17673240	17722811	0	10	4372,131,93,121,140,63,141,96,61,125,	0,6066,7112,7663,12306,13199,13762,15076,16461,49446,
chr1	17727015	17727501	TCONS_00000641	0	+	17727015	17727501	0	1	486,	0,
chr1	17727433	17727772	TCONS_00005874	0	-	17727433	17727772	0	1	339,	0,
chr1	17781679	17782026	TCONS_00000642	0	+	17781679	17782026	0	1	347,	0,
chr1	17786406	17786897	TCONS_00000643	0	+	17786406	17786897	0	1	491,	0,
chr1	17856106	17862374	TCONS_00005875	0	-	17856106	17862374	0	4	390,163,91,121,	0,3080,4265,6147,
chr1	17856106	17862374	TCONS_00005876	0	-	17856106	17862374	0	4	390,163,91,176,	0,3080,4265,6092,
chr1	17856106	17995963	TCONS_00005877	0	-	17856106	17995963	0	106	390,163,91,225,195,126,143,114,219,100,174,191,120,108,128,88,81,198,122,174,82,142,110,158,130,128,85,91,344,129,126,139,240,194,88,86,145,169,246,79,228,150,210,117,108,97,175,138,105,178,131,112,122,141,175,135,64,217,217,164,202,172,158,228,153,159,183,171,228,148,71,192,64,189,199,101,102,210,158,98,122,230,126,183,129,80,136,283,170,86,160,188,118,138,100,191,60,125,125,142,103,140,130,104,…	0,3080,4265,7828,10960,12895,13421,14563,15502,19778,20277,20909,21860,22519,23522,24203,26605,27381,28537,31095,31595,32064,32742,33570,33835,37106,37388,37751,40373,41535,41781,42645,43221,45047,45649,46664,47341,47979,48986,49734,50635,52336,54134,55307,55896,56658,66380,67444,69123,69682,69982,72023,72834,73842,74867,76053,76620,78638,79702,80375,81391,81858,83007,83531,84351,84845,85906,8852…
chr1	17856106	17996033	TCONS_00005878	0	-	17856106	17996033	0	107	390,163,91,225,195,126,143,114,219,100,174,191,120,108,128,88,81,198,122,174,82,142,110,158,130,128,85,91,344,129,126,139,240,194,88,86,145,169,246,79,228,150,210,117,108,97,175,138,105,178,131,112,122,141,175,135,64,33,217,217,164,202,172,158,228,153,159,183,171,228,148,71,192,64,189,199,101,102,210,158,98,122,230,126,183,129,80,136,283,170,86,160,188,118,138,100,191,60,125,125,142,103,140,130,1…	0,3080,4265,7828,10960,12895,13421,14563,15502,19778,20277,20909,21860,22519,23522,24203,26605,27381,28537,31095,31595,32064,32742,33570,33835,37106,37388,37751,40373,41535,41781,42645,43221,45047,45649,46664,47341,47979,48986,49734,50635,52336,54134,55307,55896,56658,66380,67444,69123,69682,69982,72023,72834,73842,74867,76053,76620,77829,78638,79702,80375,81391,81858,83007,83531,84351,84845,8590…
chr1	17925787	17937701	TCONS_00005879	0	-	17925787	17937701	0	12	179,131,112,122,138,175,135,64,217,217,164,204,	0,301,2342,3153,4161,5186,6372,6939,8957,10021,10694,11710,
chr1	17950147	17955435	TCONS_00005880	0	-	17950147	17955435	0	5	100,210,158,98,507,	0,1350,2356,3448,4781,
chr1	17968851	17978156	TCONS_00005881	0	-	17968851	17978156	0	6	678,118,138,100,191,49,	0,1864,3167,3444,8963,9256,
chr1	17996086	17999879	TCONS_00000644	0	+	17996086	17999879	0	2	285,3128,	0,665,
chr1	17996086	17999879	TCONS_00000645	0	+	17996086	17999879	0	1	3793,	0,
chr1	18000354	18000720	TCONS_00005882	0	-	18000354	18000720	0	1	366,	0,
chr1	18001385	18006926	TCONS_00005883	0	-	18001385	18006926	0	2	3979,1476,	0,4065,
chr1	18001385	18033758	TCONS_00005884	0	-	18001385	18033758	0	23	3979,130,85,211,174,138,120,162,150,200,123,97,123,60,72,168,150,127,129,94,66,125,103,	0,4065,5249,7418,8187,11991,15480,15909,16983,17296,19512,21528,22406,23182,23618,24207,24683,25399,27335,28644,28980,30228,32270,
chr1	18001385	18033771	TCONS_00005885	0	-	18001385	18033771	0	22	3979,130,85,211,174,138,120,162,150,200,123,97,123,63,757,150,127,129,94,66,125,116,	0,4065,5249,7418,8187,11991,15480,15909,16983,17296,19512,21528,22406,23182,23618,24683,25399,27335,28644,28980,30228,32270,
chr1	18001385	18033771	TCONS_00005886	0	-	18001385	18033771	0	23	3979,130,85,211,174,138,120,162,150,200,123,97,123,63,72,168,150,127,129,94,66,125,116,	0,4065,5249,7418,8187,11991,15480,15909,16983,17296,19512,21528,22406,23182,23618,24207,24683,25399,27335,28644,28980,30228,32270,
chr1	18012720	18014010	TCONS_00000646	0	+	18012720	18014010	0	1	1290,	0,
chr1	18026041	18026478	TCONS_00000647	0	+	18026041	18026478	0	1	437,	0,
chr1	18033810	18043461	TCONS_00000648	0	+	18033810	18043461	0	8	289,59,104,82,68,152,77,1966,	0,3144,4640,5755,6147,6517,7481,7685,
chr1	18033845	18043461	TCONS_00000649	0	+	18033845	18043461	0	7	254,59,104,460,152,77,1966,	0,3109,4605,5720,6482,7446,7650,
chr1	18039564	18043461	TCONS_00000650	0	+	18039564	18043461	0	4	83,68,152,1966,	0,393,763,1931,
chr1	18042824	18050124	TCONS_00005887	0	-	18042824	18050124	0	7	368,130,100,97,105,188,217,	0,1459,2160,2471,3336,3633,7083,
chr1	18042824	18066023	TCONS_00005888	0	-	18042824	18066023	0	7	368,130,100,97,105,188,304,	0,1459,2160,2471,3336,3633,22895,
chr1	18042824	18094217	TCONS_00005889	0	-	18042824	18094217	0	8	368,130,100,97,105,59,129,236,	0,1459,2160,2471,3336,3633,47841,51157,
chr1	18059665	18066023	TCONS_00005890	0	-	18059665	18066023	0	7	420,130,100,97,105,188,304,	0,1525,2222,2555,3419,3713,6054,
chr1	18059665	18094217	TCONS_00005891	0	-	18059665	18094217	0	7	420,130,100,97,105,188,236,	0,28486,29490,29801,30644,30941,34316,
chr1	18065991	18066849	TCONS_00000651	0	+	18065991	18066849	0	1	858,	0,
chr1	18066065	18111530	TCONS_00000652	0	+	18066065	18111530	0	9	144,102,242,130,88,143,93,186,1045,	0,21296,33635,39785,40637,41375,41661,42362,44420,
chr1	18066065	18111530	TCONS_00000653	0	+	18066065	18111530	0	10	144,102,160,242,130,88,143,93,186,1045,	0,21296,28846,33635,39785,40637,41375,41661,42362,44420,
chr1	18067030	18067637	TCONS_00000654	0	+	18067030	18067637	0	1	607,	0,
chr1	18067767	18068020	TCONS_00000655	0	+	18067767	18068020	0	1	253,	0,
chr1	18068902	18069882	TCONS_00000656	0	+	18068902	18069882	0	1	980,	0,
chr1	18072240	18072583	TCONS_00000657	0	+	18072240	18072583	0	1	343,	0,
chr1	18074136	18075454	TCONS_00000658	0	+	18074136	18075454	0	1	1318,	0,
chr1	18075512	18076169	TCONS_00000659	0	+	18075512	18076169	0	1	657,	0,
chr1	18076615	18078114	TCONS_00000660	0	+	18076615	18078114	0	1	1499,	0,
chr1	18079246	18082061	TCONS_00000661	0	+	18079246	18082061	0	1	2815,	0,
chr1	18079287	18087536	TCONS_00000662	0	+	18079287	18087536	0	2	1629,175,	0,8074,
chr1	18082810	18083350	TCONS_00005892	0	-	18082810	18083350	0	1	540,	0,
chr1	18084989	18085355	TCONS_00005893	0	-	18084989	18085355	0	1	366,	0,
chr1	18086073	18094242	TCONS_00005894	0	-	18086073	18094242	0	7	465,130,100,97,105,188,261,	0,2078,3082,3393,4236,4533,7908,
chr1	18094449	18111530	TCONS_00000663	0	+	18094449	18111530	0	10	622,242,130,88,143,93,72,186,232,710,	0,5251,11401,12253,12991,13277,13554,13978,16036,16371,
chr1	18102202	18111530	TCONS_00000664	0	+	18102202	18111530	0	8	3778,88,143,93,72,186,232,710,	0,4500,5238,5524,5801,6225,8283,8618,
chr1	18106333	18108622	TCONS_00000665	0	+	18106333	18108622	0	4	457,143,93,195,	0,1107,1393,2094,
chr1	18111591	18112145	TCONS_00000666	0	+	18111591	18112145	0	1	554,	0,
chr1	18113735	18114661	TCONS_00000667	0	+	18113735	18114661	0	1	926,	0,
chr1	18120596	18120816	TCONS_00005895	0	-	18120596	18120816	0	1	220,	0,
chr1	18120886	18206619	TCONS_00005896	0	-	18120886	18206619	0	9	550,113,77,66,117,142,114,122,92,	0,3679,5191,6014,17885,18991,41930,48591,85641,
chr1	18120886	18216706	TCONS_00005897	0	-	18120886	18216706	0	9	550,77,66,117,142,114,122,90,181,	0,5191,6014,17885,18991,41930,48591,85641,95639,
chr1	18372005	18372348	TCONS_00005898	0	-	18372005	18372348	0	1	343,	0,
chr1	18374034	18374605	TCONS_00005899	0	-	18374034	18374605	0	1	571,	0,
chr1	18374368	18409758	TCONS_00000668	0	+	18374368	18409758	0	5	130,304,48,110,248,	0,267,30860,32211,35142,
chr1	18374368	18409758	TCONS_00000669	0	+	18374368	18409758	0	5	130,136,48,110,248,	0,435,30860,32211,35142,
chr1	18374368	18409758	TCONS_00000670	0	+	18374368	18409758	0	4	130,48,110,248,	0,30860,32211,35142,
chr1	18374838	18409758	TCONS_00000671	0	+	18374838	18409758	0	2	101,248,	0,34672,
chr1	18411628	18412974	TCONS_00000672	0	+	18411628	18412974	0	1	1346,	0,
chr1	18416753	18427744	TCONS_00005900	0	-	18416753	18427744	0	2	218,130,	0,10861,
chr1	18427494	18428014	TCONS_00000673	0	+	18427494	18428014	0	1	520,	0,
chr1	18428079	18428339	TCONS_00000674	0	+	18428079	18428339	0	1	260,	0,
chr1	18428738	18430223	TCONS_00000675	0	+	18428738	18430223	0	1	1485,	0,
chr1	18431417	18432227	TCONS_00000676	0	+	18431417	18432227	0	1	810,	0,
chr1	18432283	18432838	TCONS_00000677	0	+	18432283	18432838	0	1	555,	0,
chr1	18432903	18434494	TCONS_00000678	0	+	18432903	18434494	0	1	1591,	0,
chr1	18434678	18441734	TCONS_00000679	0	+	18434678	18441734	0	4	506,189,112,1583,	0,3645,3940,5473,
chr1	18437664	18441734	TCONS_00000680	0	+	18437664	18441734	0	3	848,112,1583,	0,954,2487,
chr1	18448303	18466407	TCONS_00000681	0	+	18448303	18466407	0	3	1320,2459,4789,	0,10667,13315,
chr1	18448303	18466407	TCONS_00000682	0	+	18448303	18466407	0	3	1320,159,4789,	0,12967,13315,
chr1	18448303	18466407	TCONS_00000683	0	+	18448303	18466407	0	4	1320,37,159,4789,	0,10667,12967,13315,
chr1	18464829	18574265	TCONS_00005901	0	-	18464829	18574265	0	14	1293,118,118,85,137,165,120,144,98,133,28,175,187,95,	0,12642,18854,54137,58379,59343,64437,65362,66063,74514,91581,92365,102321,109341,
chr1	18470251	18470514	TCONS_00000684	0	+	18470251	18470514	0	1	263,	0,
chr1	18549557	18549869	TCONS_00005902	0	-	18549557	18549869	0	1	312,	0,
chr1	18604597	18605719	TCONS_00005903	0	-	18604597	18605719	0	1	1122,	0,
chr1	18604920	18605156	TCONS_00000685	0	+	18604920	18605156	0	1	236,	0,
chr1	18606094	18607624	TCONS_00000686	0	+	18606094	18607624	0	1	1530,	0,
chr1	18607744	18608415	TCONS_00000687	0	+	18607744	18608415	0	1	671,	0,
chr1	18609392	18609849	TCONS_00000688	0	+	18609392	18609849	0	1	457,	0,
chr1	18646060	18692725	TCONS_00000689	0	+	18646060	18692725	0	3	98,545,5358,	0,39498,41307,
chr1	18661867	18692725	TCONS_00000690	0	+	18661867	18692725	0	8	283,149,113,123,132,97,185,5358,	0,7916,12181,15341,21520,22200,24051,25500,
chr1	18661867	18692725	TCONS_00000691	0	+	18661867	18692725	0	7	283,149,113,123,108,2036,5358,	0,7916,12181,15341,21520,22200,25500,
chr1	18669486	18669929	TCONS_00000692	0	+	18669486	18669929	0	1	443,	0,
chr1	18686030	18687508	TCONS_00005904	0	-	18686030	18687508	0	2	73,141,	0,1337,
chr1	18736935	18737226	TCONS_00000693	0	+	18736935	18737226	0	1	291,	0,
chr1	18774241	18778624	TCONS_00005905	0	-	18774241	18778624	0	5	412,107,145,146,276,	0,2562,2927,3281,4107,
chr1	18812491	18812788	TCONS_00000694	0	+	18812491	18812788	0	1	297,	0,
chr1	18814915	18816843	TCONS_00000695	0	+	18814915	18816843	0	1	1928,	0,
chr1	18817973	18818191	TCONS_00000696	0	+	18817973	18818191	0	1	218,	0,
chr1	18826104	18826344	TCONS_00000697	0	+	18826104	18826344	0	1	240,	0,
chr1	18828741	18830642	TCONS_00000698	0	+	18828741	18830642	0	1	1901,	0,
chr1	18857328	18879992	TCONS_00000699	0	+	18857328	18879992	0	5	288,50,145,107,1343,	0,15261,16845,20536,21321,
chr1	18857328	18879992	TCONS_00000700	0	+	18857328	18879992	0	4	288,50,145,1343,	0,15261,16845,21321,
chr1	18886262	18886765	TCONS_00000701	0	+	18886262	18886765	0	1	503,	0,
chr1	18904552	18906169	TCONS_00005906	0	-	18904552	18906169	0	1	1617,	0,
chr1	18907345	18908357	TCONS_00005907	0	-	18907345	18908357	0	2	155,138,	0,874,
chr1	18916937	18917260	TCONS_00000702	0	+	18916937	18917260	0	1	323,	0,
chr1	18940423	18942403	TCONS_00000703	0	+	18940423	18942403	0	1	1980,	0,
chr1	18955232	18956333	TCONS_00005908	0	-	18955232	18956333	0	1	1101,	0,
chr1	18983501	18986603	TCONS_00000704	0	+	18983501	18986603	0	1	3102,	0,
chr1	19028422	19028875	TCONS_00000705	0	+	19028422	19028875	0	1	453,	0,
chr1	19030505	19030759	TCONS_00000706	0	+	19030505	19030759	0	1	254,	0,
chr1	19044938	19045419	TCONS_00005909	0	-	19044938	19045419	0	1	481,	0,
chr1	19047094	19047423	TCONS_00005910	0	-	19047094	19047423	0	1	329,	0,
chr1	19071027	19071736	TCONS_00005911	0	-	19071027	19071736	0	1	709,	0,
chr1	19151478	19155048	TCONS_00005912	0	-	19151478	19155048	0	1	3570,	0,
chr1	19155175	19155580	TCONS_00005913	0	-	19155175	19155580	0	1	405,	0,
chr1	19156896	19157134	TCONS_00005914	0	-	19156896	19157134	0	1	238,	0,
chr1	19157229	19157587	TCONS_00005915	0	-	19157229	19157587	0	1	358,	0,
chr1	19158601	19159379	TCONS_00005916	0	-	19158601	19159379	0	1	778,	0,
chr1	19159891	19160265	TCONS_00005917	0	-	19159891	19160265	0	1	374,	0,
chr1	19163128	19163696	TCONS_00005918	0	-	19163128	19163696	0	1	568,	0,
chr1	19163999	19206294	TCONS_00005919	0	-	19163999	19206294	0	2	1100,110,	0,42185,
chr1	19163999	19225432	TCONS_00005920	0	-	19163999	19225432	0	3	1100,102,424,	0,58119,61009,
chr1	19231334	19233932	TCONS_00005921	0	-	19231334	19233932	0	2	183,100,	0,2498,
chr1	19277314	19280351	TCONS_00005922	0	-	19277314	19280351	0	2	1359,213,	0,2824,
chr1	19277418	19278668	TCONS_00000707	0	+	19277418	19278668	0	1	1250,	0,
chr1	19280641	19281188	TCONS_00005923	0	-	19280641	19281188	0	1	547,	0,
chr1	19281301	19282362	TCONS_00005924	0	-	19281301	19282362	0	1	1061,	0,
chr1	19285480	19289378	TCONS_00005925	0	-	19285480	19289378	0	1	3898,	0,
chr1	19289442	19291475	TCONS_00005926	0	-	19289442	19291475	0	1	2033,	0,
chr1	19291738	19291987	TCONS_00005927	0	-	19291738	19291987	0	1	249,	0,
chr1	19293612	19294063	TCONS_00005928	0	-	19293612	19294063	0	1	451,	0,
chr1	19294322	19304080	TCONS_00005929	0	-	19294322	19304080	0	4	1956,121,88,258,	0,2585,4528,9500,
chr1	19350842	19351661	TCONS_00000708	0	+	19350842	19351661	0	1	819,	0,
chr1	19352404	19353319	TCONS_00000709	0	+	19352404	19353319	0	1	915,	0,
chr1	19383630	19383908	TCONS_00000710	0	+	19383630	19383908	0	1	278,	0,
chr1	19395460	19425258	TCONS_00000711	0	+	19395460	19425258	0	4	326,112,58,458,	0,16060,23437,29340,
chr1	19442621	19465691	TCONS_00000712	0	+	19442621	19465691	0	8	238,288,101,183,164,128,237,6892,	0,3891,6228,11157,12227,14257,14749,16178,
chr1	19460063	19469449	TCONS_00005930	0	-	19460063	19469449	0	11	476,107,121,148,149,94,95,104,87,111,212,	0,563,792,1579,2195,2586,3401,3637,4061,8858,9174,
chr1	19469760	19476800	TCONS_00000713	0	+	19469760	19476800	0	4	35,274,237,796,	0,531,5778,6244,
chr1	19469760	19476800	TCONS_00000714	0	+	19469760	19476800	0	3	35,274,1083,	0,531,5957,
chr1	19470063	19471209	TCONS_00000715	0	+	19470063	19471209	0	1	1146,	0,
chr1	19471427	19472999	TCONS_00000716	0	+	19471427	19472999	0	1	1572,	0,
chr1	19472344	19495043	TCONS_00005931	0	-	19472344	19495043	0	7	751,118,71,259,232,212,68,	0,2235,6453,7987,19543,22185,22631,
chr1	19472344	19495065	TCONS_00005932	0	-	19472344	19495065	0	6	751,118,71,259,232,90,	0,2235,6453,7987,19543,22631,
chr1	19472344	19495065	TCONS_00005933	0	-	19472344	19495065	0	7	751,118,68,259,232,212,90,	0,2235,6453,7987,19543,22185,22631,
chr1	19472344	19497930	TCONS_00005934	0	-	19472344	19497930	0	7	751,118,71,259,232,212,2167,	0,2235,6453,7987,19543,22185,23419,
chr1	19472344	19526413	TCONS_00005935	0	-	19472344	19526413	0	14	751,118,71,259,232,212,1910,148,110,453,190,102,147,139,	0,2235,6453,7987,19543,22185,23419,27855,34708,40618,46689,49957,51679,53930,
chr1	19472344	19526413	TCONS_00005936	0	-	19472344	19526413	0	15	751,118,68,259,232,212,81,557,148,110,453,190,102,147,139,	0,2235,6453,7987,19543,22185,23419,24772,27855,34708,40618,46689,49957,51679,53930,
chr1	19473099	19476800	TCONS_00000717	0	+	19473099	19476800	0	1	3701,	0,
chr1	19528483	19533786	TCONS_00005937	0	-	19528483	19533786	0	3	2266,160,1403,	0,3022,3900,
chr1	19528483	19541433	TCONS_00005938	0	-	19528483	19541433	0	10	2266,160,109,169,252,147,75,81,129,619,	0,3022,3900,4341,4655,6795,7867,8389,8823,12331,
chr1	19528483	19541433	TCONS_00005939	0	-	19528483	19541433	0	10	2266,160,109,169,252,147,75,81,129,62,	0,3022,3900,4341,4655,6795,7867,8389,8823,12888,
chr1	19548383	19551180	TCONS_00005940	0	-	19548383	19551180	0	1	2797,	0,
chr1	19551355	19551916	TCONS_00005941	0	-	19551355	19551916	0	1	561,	0,
chr1	19552305	19586661	TCONS_00005942	0	-	19552305	19586661	0	10	2391,114,112,253,91,155,81,144,887,367,	0,3468,5431,7645,14946,24731,26896,30202,33076,33989,
chr1	19552305	19592592	TCONS_00005943	0	-	19552305	19592592	0	12	2391,114,112,253,91,155,81,144,160,154,100,196,	0,3468,5431,7645,14946,24731,26896,30202,33076,36069,39554,40091,
chr1	19552305	19592594	TCONS_00005944	0	-	19552305	19592594	0	12	2391,114,112,160,91,155,81,144,160,154,100,198,	0,3468,5431,7645,14946,24731,26896,30202,33076,36069,39554,40091,
chr1	19592776	19593167	TCONS_00005945	0	-	19592776	19593167	0	1	391,	0,
chr1	19593239	19593877	TCONS_00005946	0	-	19593239	19593877	0	1	638,	0,
chr1	19593968	19595052	TCONS_00005947	0	-	19593968	19595052	0	1	1084,	0,
chr1	19595611	19598443	TCONS_00005948	0	-	19595611	19598443	0	1	2832,	0,
chr1	19618392	19746686	TCONS_00005949	0	-	19618392	19746686	0	24	1026,147,82,147,99,82,126,173,116,221,118,94,95,133,105,237,147,198,171,120,134,247,89,165,	0,3034,5454,7120,17083,19621,21149,30645,36803,38986,41664,43084,45488,48429,50382,52621,53271,66959,73840,81464,83343,87625,92774,128129,
chr1	19618392	19992761	TCONS_00005950	0	-	19618392	19992761	0	33	1026,147,82,147,99,82,126,173,116,221,118,94,95,133,105,237,147,198,171,120,134,247,89,840,106,123,98,115,180,96,129,76,49,	0,3034,5454,7120,17083,19621,21149,30645,36803,38986,41664,43084,45488,48429,50382,52621,53271,66959,73840,81464,83343,87625,92774,128361,137271,158094,161630,169288,170009,191304,238414,278648,374320,
chr1	19618392	19992762	TCONS_00005951	0	-	19618392	19992762	0	34	1026,147,82,147,99,82,126,173,116,221,118,94,95,133,105,237,147,198,171,120,134,247,89,840,106,123,98,115,180,21,96,129,76,50,	0,3034,5454,7120,17083,19621,21149,30645,36803,38986,41664,43084,45488,48429,50382,52621,53271,66959,73840,81464,83343,87625,92774,128361,137271,158094,161630,169288,170009,171069,191304,238414,278648,374320,
chr1	19618392	19992762	TCONS_00005952	0	-	19618392	19992762	0	35	1026,147,82,147,99,82,126,173,116,221,118,94,95,133,105,237,147,198,171,120,134,247,89,840,109,123,98,115,180,21,33,96,129,76,50,	0,3034,5454,7120,17083,19621,21149,30645,36803,38986,41664,43084,45488,48429,50382,52621,53271,66959,73840,81464,83343,87625,92774,128361,137271,158094,161630,169288,170009,171069,186210,191304,238414,278648,374320,
chr1	19618392	19992766	TCONS_00005953	0	-	19618392	19992766	0	33	1026,147,82,147,99,82,126,173,116,221,118,94,95,133,105,237,147,198,171,120,134,247,89,840,109,123,98,115,180,96,129,76,54,	0,3034,5454,7120,17083,19621,21149,30645,36803,38986,41664,43084,45488,48429,50382,52621,53271,66959,73840,81464,83343,87625,92774,128361,137271,158094,161630,169288,170009,191304,238414,278648,374320,
chr1	19618392	19992766	TCONS_00005954	0	-	19618392	19992766	0	34	1026,147,82,147,99,82,126,173,116,221,118,94,95,133,105,237,147,198,171,120,134,247,89,840,106,123,98,115,180,33,96,129,76,54,	0,3034,5454,7120,17083,19621,21149,30645,36803,38986,41664,43084,45488,48429,50382,52621,53271,66959,73840,81464,83343,87625,92774,128361,137271,158094,161630,169288,170009,186210,191304,238414,278648,374320,
chr1	19618392	19992766	TCONS_00005955	0	-	19618392	19992766	0	35	1026,147,82,147,99,82,126,173,116,221,118,94,95,133,105,237,147,198,171,120,134,247,89,840,109,123,98,115,180,33,114,96,129,76,54,	0,3034,5454,7120,17083,19621,21149,30645,36803,38986,41664,43084,45488,48429,50382,52621,53271,66959,73840,81464,83343,87625,92774,128361,137271,158094,161630,169288,170009,186210,189792,191304,238414,278648,374320,
chr1	19992817	19993417	TCONS_00005956	0	-	19992817	19993417	0	2	82,161,	0,439,
chr1	19993977	19995088	TCONS_00000718	0	+	19993977	19995088	0	1	1111,	0,
chr1	19998322	19999178	TCONS_00000719	0	+	19998322	19999178	0	1	856,	0,
chr1	20040069	20176728	TCONS_00005957	0	-	20040069	20176728	0	19	2945,96,191,68,111,104,78,99,111,115,143,192,66,147,122,213,142,87,146,	0,4562,7929,10153,10944,18280,20739,21655,23024,30244,32746,41659,43181,44682,46246,58619,64989,76159,136513,
chr1	20121690	20122177	TCONS_00005958	0	-	20121690	20122177	0	1	487,	0,
chr1	20121710	20123808	TCONS_00000720	0	+	20121710	20123808	0	1	2098,	0,
chr1	20176875	20177267	TCONS_00000721	0	+	20176875	20177267	0	1	392,	0,
chr1	20176875	20179449	TCONS_00000722	0	+	20176875	20179449	0	2	139,542,	0,2032,
chr1	20176875	20179449	TCONS_00000723	0	+	20176875	20179449	0	2	139,545,	0,2029,
chr1	20178019	20179449	TCONS_00000724	0	+	20178019	20179449	0	2	637,545,	0,885,
chr1	20178046	20179449	TCONS_00000725	0	+	20178046	20179449	0	1	1403,	0,
chr1	20281300	20351621	TCONS_00000726	0	+	20281300	20351621	0	12	81,165,120,116,175,176,144,70,135,192,120,1021,	0,45442,51680,52158,54193,55125,60014,62167,65658,67729,68469,69300,
chr1	20323712	20324163	TCONS_00005959	0	-	20323712	20324163	0	1	451,	0,
chr1	20324189	20351621	TCONS_00000727	0	+	20324189	20351621	0	12	272,165,120,116,175,176,144,70,135,192,120,1021,	0,2553,8791,9269,11304,12236,17125,19278,22769,24840,25580,26411,
chr1	20324287	20351621	TCONS_00000728	0	+	20324287	20351621	0	11	2620,120,116,175,176,144,70,135,192,120,1021,	0,8693,9171,11206,12138,17027,19180,22671,24742,25482,26313,
chr1	20354284	20354647	TCONS_00005960	0	-	20354284	20354647	0	1	363,	0,
[truncated: 119,616 more rows]

## Sheet: marnoset
# Supplementary Data 1: marmoset transcripts
[truncated: 102,732 more rows]

## Sheet: mouse
# Supplementary Data 1: mouse transcripts
[truncated: 77,025 more rows]

[truncated: 2 more sheets: rat, rabbit]
