# Supplementary material for: Repurposing of promoters and enhancers during mammalian evolution
Source: Nat Commun. 2018 Oct 4;9:4066. doi: 10.1038/s41467-018-06544-z (PMC6172195; doi:10.1038/s41467-018-06544-z)
Supplement: Supplementary file 5 — supplementary data 2 [file 41467_2018_6544_MOESM5_ESM.xlsx]

## Sheet: human
# Supplementary Data 2: human transcript expression
tracking_id	human_brain_adult_male1_0	human_brain_adult_male2_0	human_brain_adult_male3_0	human_brain_adult_male4_0	human_heart_adult_female1_0	human_heart_adult_female2_0	human_heart_adult_male1_0	human_heart_adult_male2_0	human_kidney_adult_female1_0	human_kidney_adult_female2_0	human_kidney_adult_male1_0	human_kidney_adult_male2_0	human_liver_adult_male1_0	human_liver_adult_male2_0	human_liver_adult_male3_0	human_liver_adult_male4_0
TCONS_00000001	0	0	0	0	0	0.197515	0	0.227092	0.798638	0	0	0.309002	0	0	0	0
TCONS_00000002	131.33	3881.41	693.635	8623.66	1124.27	544.107	787.219	1175.33	474.499	438.315	532.473	290.717	340.589	3446.5	470.849	93.4002
TCONS_00000003	7.69144	18.7508	10011.9	23.3952	15.8777	10.5153	11.1786	11.857	9.81144	12.6959	7.2409	8.85802	15.0279	50.4573	8.92514	1.91181
TCONS_00000004	221.186	573.995	163.248	31.2917	943.207	0	1708.13	4849.66	824.991	392.337	1688.97	331.914	47.404	0	568.363	218.425
TCONS_00000005	7.17709	9.63501	18.2634	16.9492	4.35104	0	18.5579	8.9343	10.1105	1.99855	5.00969	4.80839	7.28535	0	14.2153	1.52665
TCONS_00000006	0.0451951	4.6768	5.66366	17.1076	2.77026	0	5.02311	0	4.94856	0	0	3.54557	0.0598952	0	3.23676	0
TCONS_00000007	808.49	731.737	2630.38	4004.16	751.486	0	1620.2	659.159	1320.91	978.674	275.266	1295.4	2010.85	0	1663.75	111.855
TCONS_00000008	0.106217	0.174289	0.112979	0.0897453	0.0967939	0.112944	0	0.0449492	0.26346	0.245458	0.184714	0.097862	0.0777613	0.21922	0.287594	0.287486
TCONS_00000009	0.162803	0.501402	0.0913411	0.025395	0.195639	0.184382	0	0.190787	0.238562	0.16721	0.316359	0.12692	0.240043	0.62032	0.601501	0.906461
TCONS_00000010	0.169309	1.8058	0	0	0	0	0	0	0.0503943	0	0.278935	0.0389977	0	0.349433	0.059794	0.0392785
TCONS_00000011	0.225372	1.51957	0.0373588	0	0.0320069	0	0	0.0346811	0.0243932	0.0841718	0.0900116	0.151013	0.0327261	0.338284	0.289431	0.209139
TCONS_00000012	0	0.763975	2.12241	0	0	0	0	0	1.38581	0	0	0	0	0	0	0
TCONS_00000013	0.0850917	0.426491	0.056421	0.0627455	0	0	0.0196749	0	0.0644695	0.0317801	0.169925	0.00712712	0.0247122	0	0.054639	0.351743
TCONS_00000014	0	0.268392	0.247301	0	0	1.6254	0	0	0	0.276205	0	0	0	0	0	0
TCONS_00000015	0	8.49095e-05	0	0.000201014	0	0	0.0001816	0	0	0	0	0	0	0	0	0
TCONS_00000016	0	0	0	0	0	0	0	0.000291063	0.000176809	0.0110534	0.00040999	0.88005	0.229151	0	0.341595	0
TCONS_00000017	0.438053	2.93232	3.70706	1.58648	2.49038	6.50795	3.31412	0.524789	0.964095	0.823354	0.895509	0.111736	0.690994	0	0	2.44799
TCONS_00000018	0.299905	0.429689	0.517546	0.171956	0.583271	2.01316	2.02781	0.413581	0.625408	0.453166	0.265243	0.402416	0.613936	1.03985	0.362457	0.380304
TCONS_00000019	3.02635	0.619469	0.814392	0.659823	1.58881	2.5079	3.24171	1.30384	0.598802	0.102067	0.83675	0.428862	0.00112451	2.43663	0.0514544	1.75977
TCONS_00000020	0.53789	3.30169	0.359028	1.97123	6.86386	3.92998	4.42236	2.19922	0.262466	0.429549	0.52247	0.16111	1.30949	2.15419	1.11534	3.24182
TCONS_00000021	0.0450605	0.635434	0.154012	0	0.207506	0.677156	0.422391	0.0637864	0.13318	0.156516	0.209321	0.158784	0.25245	0.382758	0.4506	0.37912
TCONS_00000022	0.386189	0.205194	0.100598	0.0745828	1.26407	1.44403	0.56128	0.186775	0.0437897	0.151102	0.121189	0.0169434	0.0146872	0.151818	0.0519575	0.443699
TCONS_00000023	0.515791	0.216665	0.0376201	0.167348	1.22477	0.789777	0.157425	0	0	0	0	0.0190087	0	0	0.058291	1.01472
TCONS_00000024	0.195823	0.0428429	0	0.264728	0.611829	0.448484	0.49806	0.441966	0	0.134083	0	0	0	0	0.184421	0.121146
TCONS_00000025	0.206654	0.203456	0.188408	0	0	0.101419	0	0	1.96832	0.106124	0.34046	0.0951989	0.0825221	0	0	0.191769
TCONS_00000026	0.0655688	0.0430362	0.0597797	0	0	0.160895	0	0	1.63938	0	0.072016	0.0604111	0.0261833	0	0	0.121692
TCONS_00000027	0	0	0	0	0	0.395672	0	0	2.63969	0.207014	0.147584	0.0619008	0	0	0	0.18704
TCONS_00000028	0.0856611	0.0239264	0.125424	0	0.00895469	0.186799	0	0	2.49723	0.29317	0.302194	0.215143	0	0	0.0404876	0.196812
TCONS_00000029	0.0865947	0.0804049	0	0.0635309	0	0.0599556	0	0	0.541628	0.0338084	0	0.00911044	0.0125108	0.0323304	0	0
TCONS_00000030	0.995961	0.364753	0.380857	0.245587	0.819664	4.9322	0.475883	0.469073	40.1836	2.12266	6.21257	5.69236	0.428585	0.542953	0.917173	0.575053
TCONS_00000031	0	0	0	0	0	0.0951236	0	0	0.663117	0	0	0.325057	0	0	9.58458e-05	0
TCONS_00000032	0.0163619	0.121767	0.0304696	0	0.0138704	0.509645	0.024594	0.137162	4.47118	0.332002	0.761087	0.24781	0.0211499	0.0333161	0.217857	0.0578941
TCONS_00000033	0	0.0381021	0	0	0.0845904	0.218575	0	0	1.76447	0.116225	0	0.359933	0	0	0	0.0502797
TCONS_00000034	0.230664	0.313444	0.179932	0.33189	0.094227	0.846551	0	0	11.7451	1.01911	1.73061	0.913748	0	0	0.550543	0.720235
TCONS_00000035	0	0.543725	0	0	0	0	0	0	0	0.85083	2.72958	1.52648	0	0	0	0
TCONS_00000036	0.555992	0.653051	0.200375	0	0.846842	0.937324	4.45823e-05	0.21147	0.940802	0.0707532	2.00965	0.73707	0.194537	0.000418772	0	1.58921
TCONS_00000037	0.129106	9.93944e-05	0.256991	0	0.0020351	0.474015	0.666673	0.4558	6.12171e-05	0.133255	0.899734	0.417637	0.00136864	0	0.324273	0.127154
TCONS_00000038	0	0.129281	0	0	0	0.000902413	0.601043	0	0.476902	0.00264962	0.00040929	0.00393912	0	1.0306	0.00979099	0.00223199
TCONS_00000039	0.642366	0.832114	0.000175903	1.83536	1.01578	0.936144	0	0.00173885	2.72401	0.000101384	3.91017	0.769973	0	0	0	3.5825
TCONS_00000040	0	0.014254	0.259195	0	0.27002	0	0	0	0.42028	0.498682	0	0.00405062	0	0	0.00398327	1.11334
TCONS_00000041	3.40812	0.273721	2.21496	0.00327991	3.2057	0.474669	0	0.87349	0.867617	0.651878	0	0	0.781415	0.000233732	1.34372	3.68988
TCONS_00000042	0	0.331593	0.259463	0.185797	0.701485	0	0.172494	0	0.877662	0.462247	2.06195	0.351417	0.237138	0.523044	0.890435	2.72452
TCONS_00000043	0.576072	0.189053	0.52521	0	0	0.282718	0	0	0	1.47917	0.949084	0.265379	0	0	0.406897	0.534579
TCONS_00000044	0	0	0	0	0	0	0.878531	2.53366	0	0.118255	0	0	0	0	0	0
TCONS_00000045	0	0	0	0	0	0	4.20375	1.74858	0	0	0	0	0	0	0	0
TCONS_00000046	0.605429	0.00026932	0.211464	0.460426	1.1557	0.557407	1.012	0.962129	0.202094	0.115732	0.686385	0.0512327	0	0	0.159609	0.210016
TCONS_00000047	1.2973	0.510013	0.603715	0.00114964	0	0.00114805	0.00118009	0.00115744	0.00114368	0.00113917	0.00113982	0.0011708	0	0	0.00114901	0.00119436
TCONS_00000048	0	1.94895	0.416492	0.463179	0	0	0	0	1.35973	0.234596	0.250872	0.631336	0	0	0	0
TCONS_00000049	0.0954462	1.44086	0	0	0	0.0936839	0	0.161564	0	0	0	0	0.152456	0.787958	0	0.0885714
TCONS_00000050	0.428193	1.68627	0.650645	0.578863	0.445948	0.0700477	0.544537	0.120802	0.424834	0.0732973	0.0783826	0.328759	0	0	0	0.2649
TCONS_00000051	0.420055	0.87306	0.297864	0.141965	0.109368	0.183244	0	0.0790042	0.27784	0.0958723	0.179417	0.193506	0.0745505	0.0963269	0.0659327	0.194899
TCONS_00000052	63.3377	33.7694	33.5297	21.8456	16.1041	39.1058	46.5332	30.026	19.571	8.10769	45.493	22.0758	28.6301	9.96703	54.7081	12.4963
TCONS_00000053	0	0	0	0.00254816	1.36651	5.73904	1.73084	0.780339	52.2616	10.9142	10.7114	13.6226	0.861674	0.780524	0.225473	0
TCONS_00000054	0.218639	3.20921	2.3191	0.949515	0.193675	0.782476	0.180289	1.23111	8.63687	1.07607	5.94827	1.12429	0.242986	0	1.57795	0.46688
TCONS_00000055	0.45245	1.64088	6.66661	4.60689	0	0	0	0	0	0	0.0732644	0	0	0	0.217984	0.381602
TCONS_00000056	3.4575	1.54168	11.969	8.81045	5.2752	6.30616	3.45638	3.66272	56.059	12.2802	37.7288	25.4853	2.9478	1.83433	3.64644	2.2777
TCONS_00000057	1.67356	1.31941	7.05037	4.08313	0.696684	0.61552	0.000307733	2.82131	6.05173	0.803712	23.5893	3.75409	1.26183	0	1.28702	0.538279
TCONS_00000058	2.20739	2.73748	1.66502	1.36661	0.199244	1.01444	0	0.760363	5.96037	1.14613	6.3888	1.70841	0.299348	0.32242	1.1237	1.05095
TCONS_00000059	33.0413	6.70423	3.79459	0.964441	1.64348	1.06324	0.640484	0.750797	6.03761	0.601108	6.09413	1.93709	0.571592	7.17328	1.28274	3.6518
TCONS_00000060	0.304516	1.79883	0	0	0	0	0	0	0	0	0	0	0	0	0	0
TCONS_00000061	3.1306	3.9472	1.00044	1.69244	0	0	0	0	0.169217	0	0.172619	0	0	0	1.74584e-05	0
TCONS_00000062	3.72694	2.65779	1.15634	0.726399	0.164647	0.0517243	0	0	0.55841	0.216493	0.554035	0.291311	0.126261	0	0.0744233	0
TCONS_00000063	3.87383	2.54259	0	0	0	0	0	0	0	0	0	0	0	0	0	0
TCONS_00000064	0	0	0	0	0	0	0	0	0.362471	0.121601	1.65334	0.825913	0.0135082	0	0	0
TCONS_00000065	0	0	0	0	0	0	0	0	0.527729	0.227624	0.486834	1.32725	0	0	0	0
TCONS_00000066	0	0	0	0	0	0	0	0	2.68679	0	3.30477	1.38611	0	0	0	0
TCONS_00000067	0	0	0	0	0	0	0	0	1.64739	0.284227	0.911841	0.254968	0	0	0	0
TCONS_00000068	0	0	0	0	0	0	0	0	1.19779	0.344427	2.20994	0.617939	0	0	0.947468	0
TCONS_00000069	0	0	0	0	0	0	0	0	0.32742	0	1.20819	0.126687	0	0	0.0971228	0
TCONS_00000070	0	0	0	0	0	0	0	0	0.545861	0.156964	0.615463	0.328545	0	0.210277	0	0
TCONS_00000071	0	0.00894385	0	0	0	0	0	0	0.227132	0.167946	0.763291	0.338978	0	0.168742	0	0
TCONS_00000072	0	0	0	0	0	0	0	0	0.25019	0.70915	0.494576	0.663805	0	0	0	0
TCONS_00000073	0	0	0	0	0	0	0	0	0.725108	0.938279	3.01013	1.96394	0	0	0	0
TCONS_00000074	0	0	0	0	0	0	0	0	0.505336	0.691478	1.10918	1.13271	0.011689	0	0.0206756	0
TCONS_00000075	0	0.0153025	0	0	0	0	0	0	2.47046	1.60436	7.7205	2.30916	0.0558605	0.0481184	0.0823388	0
TCONS_00000076	0.360228	0.236436	0.656847	0	0.562748	0	0	0	1.71553	0.369979	4.35213	0.331892	0.287697	0	0	0
TCONS_00000077	1.34653	0.126257	0	0.390075	0	0.377621	0	0.651233	0.229024	0	0.422553	0	0.30726	0.794024	1.35871	0.178507
TCONS_00000078	21.4587	5.98298	16.3304	10.2133	12.4117	8.63389	3.65361	4.2928	10.5361	5.7558	9.31061	9.6076	3.66839	9.15046	4.65982	11.1579
TCONS_00000079	0	0	0	0	0	0	0	0	1.51047	3.90904	2.78683	1.16887	0	0	0	0
TCONS_00000080	0	0.147936	0	0	0	0	0	0	0.0894495	1.23463	0.247554	0.0692206	0.0600031	0	0	0
TCONS_00000081	0.40159	2.44067	0.903939	1.25678	0.316584	1.93711	1.0245	0.524552	3.39431	0.777196	0.748739	0.571004	0.621555	0.895394	0.965544	5.73122
TCONS_00000082	0.00329257	0.74325	0.000374843	0	0.184497	0.421782	0.000304679	0	0	0.380481	0.000115832	4.05139e-05	0.444718	0	1.59292	0.877901
TCONS_00000083	1.04488	3.61473	0.819504	1.10488	0.555782	1.45099	0.186324	0.483566	1.76604	0.431645	0.559653	0.983397	0.820692	1.04888	1.70234	6.67286
TCONS_00000084	0.0374736	1.09607	0.0725974	0.199952	0	0.183079	0.101329	0.223343	0.216936	0.0408936	0.331169	0.502892	0.325666	0.107504	0.0871682	1.20341
TCONS_00000085	3.05216	0	5.98462e-05	0.389025	9.22342e-05	0.000633624	1.18963	0.000141751	0.782396	0.000118345	0	0	1.00204	9.56101e-05	2.36719	2.46503
TCONS_00000086	0.140685	0.0575528	0.451472	0.373156	0.35354	0.585277	0.140041	0	0.513168	0.196442	0.00166547	0.00308153	0	0	0	2.14065
TCONS_00000087	0	0	0	0	0	0.000150399	0	0	0	0	0.280756	0	0.0165018	0	0.37669	0
TCONS_00000088	4.63162	0.139595	2.08447	2.17011	0.406231	0.408149	0.221014	0.523883	1.9677	0.613875	2.584	0.394139	0.432626	1.04305	0.000109289	4.77514
TCONS_00000089	7.77932	1.14547	5.20593	3.77114	9.10072	4.75622	2.99771	3.45832	4.78587	3.84698	5.71698	4.31973	2.071	1.83615	2.87497	6.58698
TCONS_00000090	0	0.14158	0	0	0.466536	0	0	0	0.292463	0	0.205919	0	0	2.87366	0.375024	0
TCONS_00000091	3.3174	1.13437	1.06931	1.60239	1.04309	0.964871	0.61816	0.180661	1.44508	0.679866	2.02348	0.676057	0.269785	1.61824	0.955501	7.57214
TCONS_00000092	0.768617	0.680081	0.831574	0.460706	0.446629	0.804076	0.367383	0.311912	1.57593	0.73662	0.804188	0.442584	0.158105	0.17986	0.730649	3.69895
TCONS_00000093	5.6677	3.70977	11.3969	8.94912	28.2489	9.8834	34.1115	30.037	12.9903	19.7755	43.0663	20.2118	11.6889	10.474	13.631	7.19535
TCONS_00000094	8.82954	0.322697	5.99192	1.78684	7.36948	4.13833	5.03943	2.84491	3.12073	1.30707	7.21099	0.981611	2.43111	14.0949	4.42177	1.38829
TCONS_00000095	0.177412	0.0388148	0	0	0.323344	0.348272	0.90249	0.450484	0.0352041	0.030369	0.584568	0.136213	0.28338	0.610261	0.125311	0.878043
TCONS_00000096	3.82025	0	1.74364	1.93669	0	0.468714	1.21496	0	0.568544	0	2.09794	1.3199	0.762762	1.97114	1.34918	0.443136
TCONS_00000097	0.566499	2.96518	3.57544	3.04266	0.0942645	0.521905	0.264983	0.219847	1.76979	1.34568	3.84234	0.872618	0.383724	0.488356	1.00696	3.49213
TCONS_00000098	3.56913	1.57901	0.246165	0.260306	0.135737	0.0641733	0	0.0369117	0.0514991	0.0463523	0.588604	0.0312281	0.017201	0.2803	0.376671	1.77126
TCONS_00000099	9.56925	0.232622	4.52375	3.59346	0.55367	1.39149	0	0	0	0	1.94633	0	0.283055	1.46295	3.00402	0.328889
TCONS_00000100	0.704313	0	0	0	0	0.691309	0	0	0.838547	0.723379	0.773566	0	1.125	0	0.994955	1.96075
TCONS_00000101	0.472753	0.930876	0.862027	0	0	0	0	0	0	0	0	0	0.377565	0	2.67136	1.31611
TCONS_00000102	0	0.316682	0.0281546	0.11015	0	0.195774	0	0.152754	0	0	0	0	0	0	0.00674272	0.187755
TCONS_00000103	0.00397864	0	0	0	0	0	1.97387	0	0.00742226	0.0194903	0.212151	0.888153	1.25799	0.11377	0	0
TCONS_00000104	2.68169	0.226998	0.472613	0.981915	4.65098	1.5042	0	0.308271	3.20611	1.31352	3.99313	1.18763	2.20011	8.15267	2.13837	0.539694
TCONS_00000105	0	1.18296	1.97526	2.22319	0.0043631	0.29515	0.16776	0	2.7105	1.94702	1.13985	0.972314	1.83659	0	3.35727	2.617
TCONS_00000106	1.40079	1.17447	1.24381	0.763025	0.492321	0.784401	0	0.00774171	1.76602	0.929377	0.935065	0.842514	0.904642	0.831881	2.35419	2.56105
TCONS_00000107	2.38672	0.197102	0	0	0.866767	1.14903	0	1.58684	0.253801	0.0014546	1.33543	0.810533	0.398547	0.5069	0	0.321579
TCONS_00000108	1.92227	1.58587	1.19271	0.920365	1.14697	0.576517	0.27162	0.994243	2.60651	1.32992	2.05264	1.83256	2.17491	1.65306	1.65949	6.55305
TCONS_00000109	1.05053	0.390728	0.510818	0.497068	0	0.257786	0.1336	0.41493	2.33474	0.0899163	0.615377	0.419422	0.0978846	0.216821	0.0742025	3.05458
TCONS_00000110	4.06592	1.68754	0.218055	4.84996	0	0	0	0	0.498322	0.368469	0	0.110179	0	0.493622	0	0.388403
TCONS_00000111	163.051	27.3956	2.99934	46.744	0.0356897	0.044848	0	0	2.6928	1.26707	0.0250922	1.05244	0.0547375	7.54416	0.19364	6.10568
TCONS_00000112	46.9165	8.35971	5.83203	23.5045	22.6461	12.3638	9.8095	10.1948	70.0688	14.805	35.3929	23.1701	13.8879	17.6453	12.5985	6.92923
TCONS_00000113	1.34123	0.219728	0.513285	0.65327	0	0	0	0	1.99877	1.9999	0.353496	0.800881	1.25995	0	1.9202	0.633704
TCONS_00000114	0.54279	0	1.4846	0.550338	1.69589	1.86469	2.07081	1.37819	2.90808	0	0.596161	0	0.21675	2.24051	0.383389	0.75554
TCONS_00000115	2.56147	0.616448	0.155688	1.03884	1.46723	0.502835	0	0.578115	2.0331	0.438468	1.50044	0.471996	0.681907	0.352437	0.482465	0.554627
TCONS_00000116	6.97341	0	0.644542	0	5.12172	0.387676	1.36195	3.02073	0	1.27617	6.41383	0.9157	0	0	0.659706	1.49973
TCONS_00000117	2.76739	0.508825	0	1.65486	4.00509	1.47557	0	0	3.95897	1.88097	1.69659	2.40024	0.277715	1.97676	0	6.0376
TCONS_00000118	1.12679	1.28296	0.654809	0.804197	2.77648	1.58275	0.647516	0.119806	1.94745	0.998371	3.267	1.7471	0.914789	0	0.262704	3.52789
TCONS_00000119	0.305806	0.309423	0.000863555	0	0.266555	0	0	0	1.50823	0	0	0.191666	0	0	0.798789	0
TCONS_00000120	0	0	0	0	0	0	0	0	0	0	0	0	0	0	0	0
TCONS_00000121	0	0	0	0	0	0	0	0	0	0	0.127158	0	0.00746541	0.87454	0.820036	0
TCONS_00000122	3.45942	0.664688	3.39349	2.8608	10.1025	1.57623	1.59733	1.79968	0.969837	3.19951	4.9224	2.67714	0.603366	0	1.73857	2.84091
TCONS_00000123	0.728192	0	0	0.059847	1.58284	0	0	1.67442	0	0	2.1444	0	0	0.708912	0.17058	0
TCONS_00000124	0	0	0	0	0	0	0	0.000307923	0.307762	0	0	0	0	0	0	0
TCONS_00000125	0.749347	0.990308	0	0	0	0.213168	0.772486	2.05142	0	0	0	0	0	0	0.498575	0
TCONS_00000126	3.2477	0.533864	0.628914	0	2.82009	0	0	0	0	0	0.624017	0	3.75602	5.95617	5.05374	0.441722
TCONS_00000127	0.458038	0	0.262819	0	0.588289	0.223794	0	0.000185749	0.196486	0	0.383578	0	0.478536	0.636478	0.870603	0.725745
TCONS_00000128	7.25855	0	0.25719	0.614257	7.91385	1.84285	0	0.000729288	0	0	0.0118722	0.00780589	3.13257	8.70461	2.49053	0
TCONS_00000129	2.14751	0.899704	0.249952	0.741235	0.285518	0.717567	0.116221	0.23203	10.7168	6.45267	9.13355	11.6189	7.56599	6.03533	7.58425	1.56417
TCONS_00000130	1.28094	3.18522	1.20463	0.643783	3.28377	6.58376	2.24192	0.271543	6.95735	1.79835	3.86639	1.5529	1.00952	0.160941	2.55165	5.55352
TCONS_00000131	0.0973788	0.944029	0.415715	0.284666	0.340125	0.945148	0	0.708009	1.36575	1.03226	0.244364	1.04445	0.0550592	0.359095	0.161061	0.240854
TCONS_00000132	0.0973788	0.944029	0.415715	0.284666	0.340125	0.945148	0	0.708009	1.36575	1.03226	0.244364	1.04445	0.0550592	0.359095	0.161061	0.240854
TCONS_00000133	0	0	0	0	0	0	0	0	0	0	0	0	0	0	0	0
TCONS_00000134	0.000994437	0.614034	0	0.00140901	0.000613061	0.32474	0	0	0	0.00167392	0.474442	0.000256921	0.45774	0.538983	0.855125	0.00141999
TCONS_00000135	0.589225	0.71215	0.18502	0.535428	1.17088	0.604267	0.696574	0.394451	1.23925	1.08736	1.30546	1.69164	0.00164407	0.192953	0.210014	1.99737
TCONS_00000136	1.12847	0.214731	3.60479	1.8177	6.03108	1.81605	3.73801	1.42865	2.46056	1.36077	5.27857	1.26603	1.32003	0	0.878317	2.43559
TCONS_00000137	1.14458	1.50249	0	0	0	0	0	0	2.72545	3.52669	1.25712	0	0	4.72455	1.6169	1.06214
TCONS_00000138	1.16381	0.416655	0.926013	0.514907	0.231395	0.103847	0.269096	0.0716368	0.377896	0.260796	0.302131	0.233948	0.287293	0.174688	0.298922	1.06035
TCONS_00000139	2.81528	3.57424	2.47304	1.33346	0	0.0201701	0.156798	0.313062	0.269126	0.189952	0.270841	0.265063	0.0164119	0	0	5.28221
TCONS_00000140	1.71816	1.64735	0.49144	1.09306	0	0	0.0428433	0.313649	0.0200552	0.190308	0.333019	0.0931183	0	0.0695311	0	4.36118
TCONS_00000141	0.00725954	0.142199	0.000704969	0.00160764	0.0019369	0.00885021	0.0268898	0.00169838	0.0056035	0.0141985	0.00257756	0.00329671	0.00794339	0.00962483	0.000515854	0.000293179
TCONS_00000142	7.47075	3.14111	4.09574	4.93615	20.3288	3.30149	8.84278	5.68965	5.47278	3.32275	8.95305	3.7576	1.00551	0.475138	2.36821	6.70585
TCONS_00000143	0.16388	0	0	0	0.00172303	0.536542	1.51774	0.160618	3.98093	0.436717	0	0	0.549368	0	0	0
TCONS_00000144	0	0.620673	4.19188	1.63353	12.9242	4.51693	3.7926	2.7545	0.496796	1.65123	4.93985	2.33643	0.756111	0	1.23588	1.77855
TCONS_00000145	0.276316	0.0873855	0	0.266059	1.13733	0.255683	0.414164	0.19773	0.47787	0.528708	0.739553	0.514013	0.183217	0	0	0.876227
TCONS_00000146	0.0159432	0	1.99001	2.78144	6.84237	2.19838	0.00231126	1.508	0.119558	0.00227088	1.41578	0	0.981931	0	0.000582828	0.0873663
TCONS_00000147	0.20054	1.21256	0.286572	0.319179	0.40747	0.505714	0.158537	0.174063	1.0134	0.748673	1.39732	1.52524	0.378097	0.210823	0.582419	1.89745
TCONS_00000148	0.912228	0	0.3542	0	0.175616	0	0	0.140809	0	0	0	0	0	0	0.180247	0
TCONS_00000149	0.507124	0.58131	0.116513	0.333871	1.09416	0.468996	0.422402	0.112488	0.899636	0.158088	1.25931	0.804422	0.154397	0.145098	0.291746	1.34179
TCONS_00000150	0.63321	1.62942	0.439281	0.00723457	1.39096	2.3184	0.254647	0.318721	1.47347	0.124928	1.34944	1.18349	0.363327	0.307366	1.04337	4.26819
TCONS_00000151	0.0497869	0	0.045384	0.0504947	0.466486	0.708308	0.253163	0.29485	0.148127	0	0.163978	0.0687783	0.0596197	0	0.0703041	0.069273
TCONS_00000152	0	0	0	0	0	0	0	0	0	0	0	0	0	0	0	0
TCONS_00000153	0.347504	0.114042	0	0	0	0	0	0	0	0.356911	0.190837	0.800422	0.138767	0	0	0.322474
TCONS_00000154	0.135696	0.0890643	0	0	0.105992	0	0	0	0.0807791	0.278739	0.149039	0.500088	0.0541869	0	0.191693	0.377767
TCONS_00000155	0.14873	0.0732143	0	0	0	0	0	0.0629398	0.0442691	0.0764013	0.0816771	0	0.0297243	0	0.0525621	0
TCONS_00000156	1.41618	0.673095	0.97949	1.28734	0.152576	0.575186	0.24841	0.0826624	0.872116	0.551714	0.804533	0.584903	0.390012	0.403149	0.275943	1.45013
TCONS_00000157	0	0	0	0	0	0	0	0	0.823912	0	0	0	0.829025	1.42825	1.46638	0.963263
TCONS_00000158	0.693226	0.373099	0.176966	0.084344	0.0866365	0.122477	0.0705266	0.0469376	0.297125	0.199358	0.456833	0.178835	0.465062	0.743982	0.724676	0.823416
TCONS_00000159	74.4777	43.4645	107.973	45.01	0.114818	0.889735	0	0.746469	1.1084	0.0251624	0.29599	0.293437	0.273929	2.12367	0.346091	144.456
TCONS_00000160	0.196377	0.210971	1.11314	0	19.1185	7.31643	5.7609	1.15841	16.2998	18.0725	13.934	22.5505	3.25	0	4.27887	11.495
TCONS_00000161	146.402	89.5421	135.837	105.026	9.39483	6.59944	0.000316163	2.93173	2.10524	0.657171	6.80039	8.27871	2.02341	7.21535	4.82351	81.3275
TCONS_00000162	0.35088	0.167491	0	0.19405	0.0498312	0.125237	0	0.0539948	0.189888	0.229331	0.735726	0.617168	0.815216	0.263336	0.766041	0.0592011
TCONS_00000163	0	0	0	0	0	0	0	0	0.83716	0.361091	0.386143	2.26743	0	0	0	0
TCONS_00000164	0	0	0	0	0	0.345082	0	0	0.41858	0.722182	0.772286	1.94351	0.842355	0	0.496655	0
TCONS_00000165	0	0.0645867	0	0	0	0	0	0	0.702943	0.303199	0.108078	0.997284	0.314358	0	0.13901	0
TCONS_00000166	0	0.0834843	0	0	0	0	0	0	0.605746	0.130638	0.139701	1.17189	0.914258	0	0.359366	0
TCONS_00000167	0.0267702	0.140565	0.0488133	0.162855	0	0	0	0	0.382468	0.10998	0.47044	0.715269	0.256561	0	0.0756345	0.024842
TCONS_00000168	0.262341	0.086094	0	0	0	0.128749	0	0	0.15617	0.0673607	0.144068	1.32938	0.419038	0	0.0926498	0.0608613
TCONS_00000169	0.0610711	0.20042	0	0.0825606	0	0.159849	0	0	0.145421	0.188173	0.581326	0.937786	0.487745	0.168058	0.316333	0.113345
TCONS_00000170	0.0834837	0.493151	0	0	0	0.0819422	0	0	0	0.0857436	0.550154	0.69225	0.200023	0	0.58967	0.154941
TCONS_00000171	0.0696836	7.53231	5.93782	4.64683	8.04669	8.80372	3.36224	0.000718866	6.80935	3.19805	6.68488	3.43596	1.79769	0.0699906	1.68535	15.0494
TCONS_00000172	6.33723	8.68504	13.814	17.5236	9.02771	11.8136	6.25048	9.40979	13.7813	3.51508	10.4751	13.6105	4.80374	4.45774	3.52482	25.0087
TCONS_00000173	113.715	31.0464	24.8297	29.0663	47.3969	44.5523	20.0513	19.0062	27.3051	5.398	26.5011	24.8718	18.5071	77.9025	17.8864	107.963
TCONS_00000174	0.089864	0.0196608	0	0	0.140385	0.147008	0	0	0.784601	0.0922966	0.4277	0.110393	0	0	0	0.250174
TCONS_00000175	0	0.389336	0	0	1.85334	1.16446	0	0	4.23742	0	5.21207	0	0	0	0	2.20183
TCONS_00000176	0.32994	0.281523	0.180485	0.267624	0	0	0	0	0	0	0	0	0	0.272382	0	1.50026
TCONS_00000177	38.0049	17.8857	25.1811	25.2479	41.0599	22.7296	25.8881	29.3804	33.8893	39.2021	46.5312	57.1101	42.4782	51.0202	35.7043	25.876
TCONS_00000178	0.624058	4.0632	0.655778	0.806748	3.42652	3.97159	0.585242	1.00673	4.85195	3.08039	3.80383	3.00697	2.16516	3.07381	4.18461	6.00781
TCONS_00000179	0.337958	0.221819	0.616238	0	0	0	0	0	0.402369	0	1.85594	0.311373	0.539821	1.39501	0.477419	1.88169
TCONS_00000180	0.172884	5.64901	9.94665	8.60348	0	0.118983	0	0.205194	0.144324	0.49801	0.266281	0.812635	0.0414731	2.50186	0.171244	30.4533
TCONS_00000181	0.0681517	0	0	0	0	0	0	0	0	0	0	0.108676	0.0543537	0	0	6.15947
TCONS_00000182	0.000123901	0.293051	0.975429	0.00118221	0	2.71488e-05	0	0	0.206529	0.000339133	0.000189346	0.000467464	0	0.617599	0.237371	14.0729
TCONS_00000183	2.34848	8.49929	22.3178	14.1416	0	0.0552417	2.31808e-06	0	0	0.786385	0.325759	1.40666	0.212373	0.355578	0.194899	57.4553
TCONS_00000184	0.303246	0.905372	0.12593	0.269352	0.012276	0	0	0	0	0.0336652	0.0119984	0.206778	0.059598	0.140701	0.0678213	8.90122
TCONS_00000185	0	0.00705645	0	0	0	0.0268873	1.06007e-06	0	0.00257277	1.22645	0	0	0.424435	0.457849	0.0590715	0.00232641
TCONS_00000186	9.05945	0	0	1.15299	0.119363	0.0280355	0.0121569	0.047556	0.118788	2.70682	1.63117	8.93215	0	0.468853	0.103869	11.4837
TCONS_00000187	3.86722	0.397315	1.12947	1.13631	3.50162e-06	0	0.108078	3.60277e-06	0.0963654	1.56655	1.06383	6.56007	0.00454574	0	0.260966	15.7968
TCONS_00000188	0.222958	0.878031	0.135515	0.150706	0	0.072947	0	0	0	0	0	0	0	0	0	1.03449
TCONS_00000189	0	0.763975	0	0	0	0	0	0	0	0	0	0	0	0	0	6.48081
TCONS_00000190	0	1.61401	0	0	0	0	0	0	0	0	0.450144	0	0	0	0	4.5639
TCONS_00000191	0	0.578935	0.536116	0	0	0	0	0	0	0	0	0	0	0	0	2.72839
TCONS_00000192	0	0.462899	0.214331	0.119178	0	0	0	0.0994846	0	0	0	0	0.0469382	0.242596	0	1.30893
TCONS_00000193	0.0723324	0.569705	0.241802	0.0733383	0	0	0.030662	0	0	0	0.0264816	0	0.0385122	0	0.0340604	2.09198
TCONS_00000194	2.1142	0.72158	1.31072	2.74381	0.726615	0.539541	0.215092	0.572601	0.55377	1.34628	3.0187	2.29851	1.24949	1.04723	1.67252	3.33525
TCONS_00000195	0	0	0	0	1.54639	0.971606	7.55307	0	0	1.01668	4.34886	0	0	0	0	0
TCONS_00000196	0	0	0	0	0	1.38314	0	0.596392	0	0.120736	0.515976	0.108193	0	0	0	0
TCONS_00000197	0.0933875	0	0.324032	0.372625	0	0.2232	0	0	0.931088	1.29069	0.725569	0.505561	0.082467	0	0.2354	0.0610485
TCONS_00000198	1.2529	1.80807	2.10559	0.829293	0.454323	0.833879	0.460025	1.46677	0.478386	0.286861	1.10848	1.52983	1.03039	0.870916	1.63566	0.468921
TCONS_00000199	0.670935	9.2039e-05	0.444115	0	0	0.000142198	0	0.324395	0	0	0.0020016	0.000308155	0	1.69763	0	0
TCONS_00000200	0.539844	0.328692	1.00564	0.00106929	1.42931	1.56498	0.590625	3.35215	3.09909	6.89576	3.42284	3.51206	1.8039	1.48915	1.95814	0.685194
TCONS_00000201	0.0857958	0.374714	0.388839	0.1652	0.251351	0.830744	0.255621	1.27905	1.45737	3.45355	3.31843	2.1332	0.923621	1.78928	1.00637	0.524995
TCONS_00000202	2.81839	0.521833	1.39771	1.87715	3.42806	2.38431	2.99103	1.22607	5.40791	17.4052	11.9351	11.6082	10.2507	11.4297	9.58359	0.388404
TCONS_00000203	0	0.000393862	0.000143432	0	0	0	0	0	0	0	0	0.0175664	0	0.00234891	0	0
TCONS_00000204	0	0.0283556	0	0	0	0.589676	9.70716e-05	0.508783	0.007529	0	0	0	0	0	0	0
TCONS_00000205	0	0	0	0	0.0067401	0	0	0	0	0	0	0	0	0	0	0.000101482
TCONS_00000206	0.000594132	1.00548	7.43583e-05	0.410292	0.618022	0.709377	0.872856	0.000240852	1.09003	0.862816	1.00708	1.36707	0.803227	0.000198843	2.19628	0
TCONS_00000207	0	0	0	0	0	0	0	0	0	0	0	0	0	0	0	0
TCONS_00000208	0	0.818037	1.6848	0.670445	0.623438	0.83357	1.25249	0	2.82859	7.7137	5.25011	2.17411	1.47958	0.321315	4.1489	0.0500346
TCONS_00000209	0	0	0	0	0	0	0	0	0	0.863998	0.615961	0	0.447898	0	0.396122	0
TCONS_00000210	0	0	0	0	0	0	0	0	0	2.66465	0	0.478068	0	0	2.19902	0
TCONS_00000211	0	0.180897	0	0	0	0.135261	0	0.233267	0.16407	0	0.302711	0	0.110058	0	0.389345	0
TCONS_00000212	0	0	0	0	0.646094	1.62377	2.10381	2.10023	0.492403	0.424775	0	0	0	0	0	0
TCONS_00000213	0	0.24441	0.679	0	0	0.365502	0	0	0.443348	1.14737	0.817984	0.686171	0.2974	1.53708	0.526043	0
TCONS_00000214	0	0.331278	0	0.146232	1.35186	0.173189	1.91164e-05	0.366203	0	0.0740652	0	0.199303	0.172763	1.86994e-05	1.89964e-05	2.03968e-05
TCONS_00000215	0	5.26719e-05	0	0	0	0.307965	0.673754	0	0	0	1.45479	2.31389e-05	2.00577e-05	0.364472	0.249462	0.081918
TCONS_00000216	2.15964	14.4525	16.2093	11.3175	2.86138	4.05836	3.70279	0.00119263	11.0324	4.69017	11.8367	9.73259	2.03571	0.00034334	2.03198	5.61283
TCONS_00000217	19.2766	4.36284	12.8559	7.83853	3.5185	2.78897	0.000415536	3.87341	6.56926	3.6068	13.4652	8.28777	0.00426211	3.98785	1.07901	4.98484
TCONS_00000218	0.000950544	0.78376	0	1.00371	0.621124	0.696889	0	0	3.33062	0.49959	3.07424	0.606419	0.848485	0.00109894	5.82594e-05	2.65633
TCONS_00000219	0	0.159127	0.221037	0.245814	0	0	0	0	1.58757	0.373507	3.72793	0.893485	0	0	0	0.337469
TCONS_00000220	0	1.9987	0	0	0	0	0	0	0	0	0	0	0	1.25697	0	0
TCONS_00000221	0	1.25371	0	0	0	0	0	0	0	0	0	0	0	0	0	0
TCONS_00000222	0	2.012	0	0	0	0	0	0	0	0.349824	0	0	0	0	0	0
TCONS_00000223	0.232218	1.14312	0	0	0	0	0	0	0	0.238504	0	0.213951	0	0	0	0
TCONS_00000224	0.0312521	1.79735	0.128764	0.67248	0.801973	0.30067	1.00883	0.472434	4.40927	1.45118	6.2419	1.86895	0	0	0.0968022	0.012618
TCONS_00000225	0	0.489993	0	0	0.368832	0.258393	0	0	0.139866	0	0.422483	0	0.0905693	0	0.182821	0
TCONS_00000226	0.784499	1.13913	0.267992	0.866017	1.99272	0.0595163	0.320072	0.301227	1.09297	0.540063	7.39659	2.46858	0.033128	0.199756	0.00128004	0.0972674
TCONS_00000227	0.529082	0.501311	0.423413	0.083935	0.14403	0.0269845	4.21473e-06	0.0961059	17.6839	8.3385	15.8794	9.9744	0.864343	0.78962	0.446534	0.153641
TCONS_00000228	0.437599	0.0845514	7.01177e-06	0.387305	0.146716	0.186133	0.339083	0.323445	7.24671	4.32093	13.1944	3.70564	0.213917	0.530668	0.406455	0.337808
TCONS_00000229	0	0	0	0	0	0	0	0	0.81762	0.28213	0.75426	0.126543	0	0	0.194025	0
TCONS_00000230	0	0	0	0	0	0	0	0	5.55038	4.78808	0	1.43172	0	0	0	0
TCONS_00000231	0.0128507	0.0506073	0	0.0521175	0	0.0252268	0	0	0.764993	0.422353	0.578684	0.532792	0.0102632	0.106089	0.0907682	0.0238501
TCONS_00000232	0	0.243276	0	0	0	0	0	0	0.992903	0.571023	0.91596	0.939105	0.0740048	0.382487	0	0.0859879
TCONS_00000233	71.9596	73.1267	82.8423	63.2626	27.9287	21.27	29.4111	25.3292	27.7352	61.2059	37.7736	113.39	44.5502	64.7733	37.1308	33.7349
TCONS_00000234	0	0.166309	0	0	0	0	0	0.428911	0.301677	0	0	0	0.404732	0	0	2.82161
TCONS_00000235	0.143534	0.0314038	0.130865	0.0485113	0	0.0234806	0	0	0.0854449	0.0982793	0.0131372	0.0330607	0.0859766	0.0493735	0.0169266	3.54078
TCONS_00000236	0.656073	0.358845	0	0.443465	10.0784	13.9525	5.28412	3.51675	5.72817	9.20905	5.40437	14.8094	10.0428	4.51352	6.95106	0.202939
TCONS_00000237	0.0315465	0.0552149	0.0287613	0.042647	0.114991	0.376729	0.120354	0.0444997	0.563384	0.286204	0.363808	0.712093	0.0629867	0.23873	0.0742742	0.0536695
TCONS_00000238	0.0642599	0.421771	0.0585864	0.0977304	0.125484	1.15109	0.24516	0.0271936	0.879832	0.181498	0.211735	0.236821	0.102643	0.198937	0.385804	0.372696
TCONS_00000239	0.0834518	0.88871	0.0901818	0.346674	0.384217	1.02127	0.265314	0.0241604	0.197905	0.111101	0.131437	0.101422	0.150843	0	0.151393	0.376764
TCONS_00000240	1.14787	1.07666	0.509661	0.539224	0.453262	0.802059	0.474198	0.552375	1.78493	0.809104	1.08859	1.09261	0.60542	0.738182	0.944771	2.76906
TCONS_00000241	0.113555	1.04345	0.207058	0	0	0.445832	0.288818	0	0.675985	0.349886	0.12472	0.313867	0	0	0.641657	1.05376
TCONS_00000242	0	0.963673	0.254971	0.708879	0	0.617622	0	0	0.665926	0.287233	0.383951	0.450912	0.502544	0.288597	0.592602	1.10296
TCONS_00000243	3.72682	3.47619	0.506226	0.794561	1.07035	1.32054	0.194827	0.756201	0.540284	0.675624	2.06754	0.557152	0.87487	2.71661	1.17138	4.15249
TCONS_00000244	0.0621455	0.0407893	0.0679904	0	0.1165	0.0121996	0.0316125	0	0.0591918	0.204249	0.409537	0.664182	0.268016	0.205217	0.36872	0.0576693
TCONS_00000245	0.140144	0.27595	1.02216	2.27348	0	0	0	0	0	0	0	0	0	0	0	0
TCONS_00000246	1.56525	1.18301	7.26498	4.32822	0	0	0	0	0	0	0	0.174803	0	0.195787	0	0
TCONS_00000247	0.518884	1.70285	1.89229	0	0	0	0	0	0	0	0	0	0	0	0	0
TCONS_00000248	0.686484	5.85747	7.51049	0	0	0	0	0	0	0	0	0	0	0	0	0
TCONS_00000249	0	1.40709	0.65151	0.72454	0	0	0	0	0	0	0	0	0	0	0	0
TCONS_00000250	0	0.533179	3.70308	3.29454	0	0	0	0	0.96716	0	0.446106	0.374219	0	0	0	0.376913
TCONS_00000251	2.56447	5.22619	5.82663	4.5552	0.0216725	0.136169	0.0352851	0.0117417	1.38756	1.54934	1.32005	2.09299	0.00553988	0.200427	0.0685929	0.815979
TCONS_00000252	1.0306	0.500426	0.356419	0.366387	0.130948	0	0	0	0.896686	1.33679	1.26433	1.27464	0	0	0	0.0960328
TCONS_00000253	5.91209	12.7436	13.3221	12.4314	0	0.0741852	0.0640778	0.0568611	1.10982	1.05227	0.793229	1.73315	0.0134139	0.24265	0.0711799	2.78988
TCONS_00000254	0.716142	0.958882	0.626797	0.464705	0	0	0	0	0.0341052	0	0	0.0263924	0	0	0	0.372153
TCONS_00000255	0	0	0	0	0	0	0	0	0	0.666003	0.963578	1.65175	0	0	0	0
TCONS_00000256	0	0	0	0	0	0	0	0	0	0.577671	0.673908	0.329765	0	0	0	0
TCONS_00000257	0.425576	5.87119	4.15783	2.5923	0	0.19652	0	0	0.102545	0.0576302	0	0.119949	0	0	0.113567	0.479823
TCONS_00000258	2.80811	6.30784	4.87124	1.14925	0.636731	1.1747	0.696216	3.60535	0	0	0.634583	0	0	2.0542	0.571669	2.27478
TCONS_00000259	15.1519	87.0708	86.8393	65.5219	0.00155395	0	0	0.00123987	0.421661	0	0.1575	0	1.47189	0	0.00138724	10.7955
TCONS_00000260	0.892669	2.45112	0.546971	0.154287	0	0.130031	0.226659	0.0651421	0.244581	2.25273	0.255253	1.4171	0.126296	1.08144	0.708976	2.07378
TCONS_00000261	23.9551	0	0	0	0.52795	0	0	0.000388656	1.63466	63.4392	2.05376	23.4413	0.0234879	0.000399438	5.30541e-05	4.28511
TCONS_00000262	5.45111	0.89446	4.96983	2.76346	0	0	0	0	0	0	0	0	0	0	0	0
TCONS_00000263	0.347504	0.228085	0	0	0	0	0	0.58823	0.413735	1.6061	0.190837	0	0.555069	0	0	0.161237
TCONS_00000264	0.0652259	0	0	0.144105	4.30801	7.65829	9.27443	2.94021	0.00031042	0.330413	0.688874	0.464644	0.311035	0	0.585348	0.141816
TCONS_00000265	0	0.164895	0.0765532	0.0373262	0.347191	11.8104	2.65271	0.187726	1.72901	0.317372	0.598092	0	0.101694	0	0.0753449	0.0959076
TCONS_00000266	0	0	0	0	0	5.05852	3.749	0.000279228	0.26536	0.853668	0.0128388	0	0	0	0.00046662	0
TCONS_00000267	0	0	0	0	0.879634	3.90898	1.65824	0.441831	0	0	0	0	0	0.290711	0	0.0900314
TCONS_00000268	0.0447538	0.574844	0.325493	0.0836528	2.20419	6.61511	1.48887	0.247738	0.965311	0.547918	1.43549	0.237595	0	0	0.600199	0.906848
TCONS_00000269	0.0911419	0.251173	0.000248524	0.0618152	2.48817	3.5519	0.660858	0.71205	1.23446	0.713531	1.59412	0.517515	0.297959	0.0471474	0.389844	0.146342
TCONS_00000270	0	0	0	0.0420527	0	0.00210047	0.000319964	0	0	0.317602	0	0	0.0628802	0	0	0
TCONS_00000271	1.4505	1.69886	0.718941	0.401774	8.29559	8.69864	1.33028	1.53443	1.72232	0.483933	2.10065	0.14437	0.214033	1.22171	1.29124	2.51487
TCONS_00000272	0	0	0	0	0.0622452	0.0299957	0	0	0.0402116	0.0387367	0.129442	0.0434951	0	0	0	0
TCONS_00000273	0	0.620484	0	0	1.47673	5.56692	2.40423	0	0	0.971011	1.03822	0	0	7.80429	1.33536	4.38594
TCONS_00000274	0	0.298265	0	0	0	0	0	0	0	0.46673	0	0.837365	1.08879	0	2.56781	0.421697
TCONS_00000275	0.0426331	0.0559646	0	0	0	0	0	0	0.101517	0.30651	0.0468251	0.392795	0.749078	2.11175	1.56588	0.0791247
TCONS_00000276	0.629783	0	0.382786	0	0	1.23631	0	0.35535	1.49963	0.21561	0.691708	1.3539	0.670636	4.33265	0	0.389614
TCONS_00000277	0.0360358	0	0	0	0	0.0955649	0	0	0	1.02723	0	0.56025	0	0	0	1.26729
TCONS_00000278	0	0.0560647	0	0	0	0	0	0	1.19977	10.2897	1.01809	11.376	0.698777	0.515098	0.373266	0.223525
TCONS_00000279	0	0	0	0	0	0.0491572	0	0	0.281217	1.03413	0.256773	2.48733	0.387019	0	0.753069	0.0475381
TCONS_00000280	0	0.0640651	0	0	0	0.764607	0	0	0	4.07494	0.632373	0	0	0	0	5.04282
TCONS_00000281	0	0	0	0	0	0.00478323	0	0	1.86699	2.94224	0	3.36899	0	0	0	8.02853
TCONS_00000282	0	0	0	0	0	0	0	0	0.333851	5.27608	1.35611	9.06036	4.94427	0	3.88376	0
TCONS_00000283	0.0721025	0	0	0	0	0	0.0453956	0.0604243	0.344964	1.31616	0.724817	2.17649	12.7321	8.4224	17.0446	3.89377
TCONS_00000284	0.015614	0	0.03022	0	0	0.0299858	0	0	0.312153	0.923691	0.0880528	1.52121	0.384218	1.45665	0.779581	0.329037
TCONS_00000285	8.85356	3.62099	4.40431	4.33176	10.1578	10.3399	6.04591	4.85881	13.3038	5.98169	11.477	7.37034	5.77777	6.06519	6.51602	8.41491
TCONS_00000286	0.486412	0.444277	0.0502432	0.154616	0.45484	0.698133	0.326781	0	0.70654	0.416651	1.65624	0.241026	0.658973	0.339417	0.892376	1.83208
TCONS_00000287	0	0.0808971	0.00112256	0.0328595	0	0.0320518	0.032989	0.28825	0.0719149	0.0741589	0.00477334	0.169275	0.565203	0.0726172	0.0692672	0
TCONS_00000288	0	0	0	0	0	0	0	0	0	0	0	0	0	0	0	0
TCONS_00000289	0.10599	0.488291	0.422217	0.173802	0.0792905	0.274332	0.0836796	0.0926832	0.894596	0.603575	0.0513033	2.20142	0.00168476	0.153031	0.438585	0.691351
TCONS_00000290	0	0.380537	8.26154e-05	0.0288076	0	0.0980068	0.163333	0	1.13158	0.593627	0.239353	2.33841	0.909271	0.19574	0.790019	0
TCONS_00000291	0	0	0	0	0	0.368596	2.86539	2.54267	0	0	0	0	0	0	0	0
TCONS_00000292	0.000215866	1.65229	3.71562	5.60204	0.000215465	3.69677	2.38827	0.822009	6.93209	1.89677	3.92211	0.837091	0.572739	0.000112737	0.997053	1.38536
TCONS_00000293	5.64144	2.95963	2.22393	0.185472	6.08199	2.36485	1.61756	2.4937	4.15056	1.83595	5.48111	6.65797	3.26444	5.32272	1.28901	3.03134
TCONS_00000294	2.02689	2.17958	2.38105	3.63162	6.01025	3.60252	2.30451	1.01256	6.24248	2.21152	8.04791	4.74606	1.6283	0	1.70174	3.92477
TCONS_00000295	0.766856	0.0621575	0.174467	0.20836	0	0.234139	0	0.499257	0.557627	0.335624	1.02183	0.871739	0.277905	0	0	0.229623
TCONS_00000296	5.18103	0.463083	1.26538	0.000529538	1.21676	2.34753	1.47671	1.48096	0	0.034411	0.688169	0	0.659163	4.25669	0.56447	2.02251
TCONS_00000297	0.723988	0.261558	0.367414	0.425164	0.110272	0.516356	0	0.331384	1.09076	0.422608	1.29404	1.30289	0.472612	0	0.867252	1.13839
TCONS_00000298	19.9578	10.6196	13.1842	33.9325	83.0482	97.7619	88.618	203.026	25.8408	55.8013	47.6883	46.6122	39.4555	2.51801	32.1388	17.4461
TCONS_00000299	22.5995	2.95773	0	0	28.1031	5.38374	7.90502	0	0	0	0	7.69301	2.5886	28.2563	14.665	0
TCONS_00000300	0.00588682	0.00593751	0.0447192	8.01279	0.0104849	0.00442474	0.00480483	8.11918	10.2933	0.313405	10.5883	0.00972911	0.00956961	0.000436139	0.00987708	0.0088979
TCONS_00000301	8.26707	3.64552	3.38795	0	9.09137	11.2784	12.1833	7.91301	7.71297	14.1407	18.5276	23.333	7.14619	6.96057	7.99493	8.05841
TCONS_00000302	0.121921	3.925	2.7365	2.19834	0.0526445	0.0331754	0.0756137	0.0758979	0.200721	0.225933	0.0983819	0.0352601	0	0	0.0383089	0.777952
TCONS_00000303	0.239454	0.138556	0	0	0	0.210326	0.533253	2.98964	0.950822	0	2.17646	1.78679	0	0	0.327508	0
TCONS_00000304	0.332647	0.171074	0.170822	0	0.244276	0.688807	0	0	0.20148	0.41572	0.537307	0.611959	0.335596	0.433435	0.259931	0.669847
TCONS_00000305	5.6574	2.12781	0.23186	0	0.0993186	0	0	0	0.0756814	0.0652871	0	0	0.101545	0	0	2.12361
TCONS_00000306	2.85835	1.20187	0	0.0906436	0.209322	0	0	0	0	0	0.0490581	0.0411504	0	0	0	2.23806
TCONS_00000307	0	2.02757	2.55679	1.61774	0.0215742	0.0950606	0	0	0.129244	0	0	0	0	0.407871	0	0.148497
TCONS_00000308	0	8.34066	3.6551	1.8512	0.00263908	0.678397	0.216923	0.196115	0.470575	1.07546	0.202255	0	0	0	0.0761211	1.95454
TCONS_00000309	0	0.987452	0	1.52669	0	0	0	0	3.58238	2.31777	0	0	0	0	0	0.698676
TCONS_00000310	0.421304	10.0043	2.05456	4.34263	0.0668805	0.402365	0	0.751017	0.855011	2.08142	0.553601	0.412044	0	0.944641	0	3.67088
TCONS_00000311	0.122172	2.25344	9.94563	5.93242	0	0.0649499	0	0.0132118	0.233472	0.627379	0.0662878	0.22521	0	0.504329	0.211754	0.810424
TCONS_00000312	23.3304	8.5098	8.27726	8.80625	0.357076	0	0.349792	0.000843172	0	0	0.000606027	0.0362174	0.0939042	0	0.307744	15.8484
TCONS_00000313	48.7635	30.6307	10.114	33.5737	21.6969	26.3996	29.3492	34.6322	29.4686	53.4563	43.3392	86.8248	25.9671	21.091	17.4309	17.4099
TCONS_00000314	0.603583	3.22657	1.13346	3.13349	1.28034	4.57377	2.06801	1.55758	7.14991	2.01593	2.56557	2.633	0.848663	1.58497	1.29438	1.57102
TCONS_00000315	0	0	0	0.000245953	0	0	0.0387402	0	0	0	0	0	0	0.000319128	0	0
TCONS_00000316	0	0	0	0	0.00101819	0.000181012	0	0	0.000121445	0	0	0.918105	0	0	0	0
TCONS_00000317	0	0.23517	0.631724	0	0	0.000116955	0	0	0.396473	0.828945	2.00545	0.0368539	0	7.22476e-05	8.49319e-05	0
TCONS_00000318	0.00373141	2.38775	3.20389	3.67396	1.02714	3.68575	8.22077	0.773193	1.50019	1.47232	5.8663	1.68089	3.61938	2.99928	1.59068	7.09229
TCONS_00000319	0.0191781	0.00653964	0.000180449	9.80041e-05	0	0.00081801	3.82751	0.196005	0.00131005	0.0131828	0.00606419	0.000712243	1.10041	0	0.000847684	3.40665
TCONS_00000320	3.53474e-05	3.73472	0.390887	5.15689	0.000248066	2.38756	0.000232187	0	3.41851	1.02747	3.72099	1.30506	3.81675	0	1.06893	0.00817495
TCONS_00000321	2.83055	1.96346	0.000371794	0	2.4206	2.15364	0	0.00867799	1.57818	1.72998	2.3052	2.84273	4.02726	0	0.000610376	0.912458
TCONS_00000322	0	0.703373	0	0	0	0	0	0	0	1.10065	1.17701	0	0	0	1.51387	3.97781
TCONS_00000323	32.1271	35.4044	35.2571	30.0712	27.785	46.2873	62.9357	55.364	33.4204	9.90997	28.9226	34.8754	34.5924	5.99002	22.2709	55.9308
TCONS_00000324	320.58	109.632	137.613	176.711	195.53	136.177	175.849	342.087	118.429	158.58	176.868	207.716	135.986	80.0443	127.411	197.643
TCONS_00000325	0.251612	0.0330516	0	0	0.078639	0.197575	0	0.511089	0	0.0517077	0.773772	0.0463754	0.0401966	1.03859	0.284358	0.793855
TCONS_00000326	0.0996218	0.0436051	0.121123	0	0.155642	0.162969	0	0.112422	0.27675	0.0341209	0.765897	0.152979	0.106085	0	0.0938242	1.6948
TCONS_00000327	0.0545056	0.143099	0	0.110527	0.0851486	0.106998	0	0	0.0648938	0	0	0.451963	0.304717	0.449972	1.23197	0.151739
TCONS_00000328	0.0974737	0.191931	0	0	0.761367	0.287022	0	0	0	0	0.214116	0.628644	1.16771	0.402348	1.23928	0.180906
TCONS_00000329	0.132009	0.433222	0	0.133845	0.206225	0.323929	0	0.111728	0.157169	0	0.144989	0.364875	0.843435	0.272451	2.05133	0.796256
TCONS_00000330	1.49553	0	0	0	0	1.46791	7.60752	10.1261	1.78056	0	1.64258	0	0	0	0	0
TCONS_00000331	0	0	0	0	0	0	0	0	0	0	0	0.222655	0.96503	0	1.70695	0
TCONS_00000332	0	0	0	0	0	0	0	0	0	0.0450905	0.0482189	0.202243	1.01681	0.543652	0.558169	0.0407399
TCONS_00000333	0	0	0	0	0	0	0	0	0	0	0	0	3.9375	2.90723	0.994955	0
TCONS_00000334	0	0	0	0	0	0	0	0	0	0	0	1.52981	1.54711	0	0.781868	0
TCONS_00000335	0	0	0	0	0	0	0	0	0.22675	0	0	1.2283	0.91263	0	0.134522	0
TCONS_00000336	0	0	0	0	0	0	0	0	0	0	0	0.589578	2.04428	0	0	0
TCONS_00000337	0	0	0	0	0	0	0	0	0	0.568985	0	0	4.42444	0	0	0
TCONS_00000338	0	0	0	0	0	0	0	0	0.241804	0.104297	0	0.280681	1.21652	1.2575	0	0.0942339
TCONS_00000339	0.975109	5.16331	12.0099	5.42043	0.291075	0.000665494	0.000664095	0.413757	7.39095	1.17803	1.11577	2.08542	4.16548e-06	0.224923	3.98188e-06	2.47464
TCONS_00000340	0.00014104	0.000166888	2.66716	0.000809317	3.07139e-05	0.273186	0.422735	0.705804	3.30817	1.23196	0.000651656	0.000132983	2.28147e-05	0	2.43095e-05	1.86355
TCONS_00000341	13.0762	1.59782	2.25099	3.74939	1.40757	1.00644	0	1.64194e-05	0.000164712	9.58503e-05	0.465333	0.507944	0.0643056	0	0.113765	6.08511
TCONS_00000342	0.271054	0	0	0	0	0	0	0	0	1.92654	0	0.740716	0	0	0	0.248642
TCONS_00000343	0	0.180897	0	0	0	0	0	0.233267	0.656278	0.707679	1.3622	1.26965	0.550292	1.13766	0.584017	0.255759
TCONS_00000344	0	1.22253	0	0	0	0	0	0	0	1.91304	0	6.8644	1.48758	0	0	0
TCONS_00000345	0	4.44353	0	0	0	0	0	0	0	0	0.826193	0	0	0	0	0
TCONS_00000346	0.528882	0.650873	0.241093	0	0	0	0	0	0	0	0	0	0	0	0	0.122697
TCONS_00000347	0	0	0	0	0	0	0	0	0	0	0	0	1.92984	3.32474	5.68919	0
TCONS_00000348	0.989883	5.19768	0	0	0	0	7.55307	0	0	0	1.08722	0	0	0	0	0
TCONS_00000349	1.48302e-05	0.22904	0	0	0.125243	0.664311	0.531498	0.82767	1.44027	0.916826	0.107916	0.226794	1.2327	0	1.11282	0.0746997
TCONS_00000350	0.100895	0.29372	0.069192	0	0.0567145	0.624742	0.244237	0	0.06989	0.0511569	0	0.138496	0.0299259	0.138629	0.246982	0.0330615
TCONS_00000351	1.49151	2.93314	1.75702	1.76565	11.3821	6.06423	6.73586	3.15879	9.24656	7.04421	6.45037	8.01359	10.0357	14.0882	6.07281	3.50856
TCONS_00000352	0	1.89287	0	0	0	0	0	0	0	0.329111	0	0	0	0	0.452669	0
TCONS_00000353	0	5.34782	0	0	0	0	0	0	0	0	0	1.07241	0.929609	0	0	1.08013
TCONS_00000354	0	2.70345	1.25223	0	0	0	0	0	0	0.705067	0	0.632484	0.548262	0	4.84885	0
TCONS_00000355	0	4.74249	0	0	0	0	0	0	0	1.23686	0	1.10953	0	0	0	0
TCONS_00000356	0.0655641	0.874995	0.079715	0	0.068282	0.214509	0	0	0.078059	0.246907	0.07201	0.201353	0.349082	0.18044	0.74095	0.141962
TCONS_00000357	0	1.05345	0.0949595	0.227899	0.597072	1.53959	0.339347	0.0955062	1.21208	0.72654	0.866655	0.610802	0.980821	1.56859	1.9317	0.522308
TCONS_00000358	0	0.426311	0	0	0	0	0	0	0.515538	0.444733	0.713382	0.797899	0	0	0.305849	0
TCONS_00000359	3.92503	2.89085	3.05947	2.18727	16.827	6.52877	1.79085	2.43444	16.9266	6.47775	2.8301	7.67425	2.09381	5.44176	1.46026	0.722903
TCONS_00000360	0.000383692	2.23571	3.86852	8.37561	7.69354	0.852796	0.000166368	1.65673	1.94702	1.56881	4.48451	3.83813	0.475963	0.000536156	6.02865e-05	1.70493
TCONS_00000361	0.594678	0.391488	0.302676	1.35311	2.10489	0.435624	0.97143	0.606862	1.06058	0.900608	1.37208	1.96522	0.00010944	1.56127	0.807452	0.41671
TCONS_00000362	5.49475	1.09177	6.6176e-05	1.51796	6.59818	0.485582	0	0.34909	7.39366e-05	1.939	0.000327276	2.1051	0.832692	3.7145	1.50107	0.326454
TCONS_00000363	1.82729	1.84951	2.77764	2.43147	13.1086	4.43592	3.07771	1.569	5.09642	1.80974	5.63598	2.96361	0.189425	0.528725	0.240198	2.17859
TCONS_00000364	1.28298	0.71991	1.20335	1.07273	2.17633	1.24629	0.68182	0.34187	3.67653	0.756212	2.45441	1.48545	0.237782	0.436753	0.384076	1.31003
TCONS_00000365	0.0851584	0.235496	0.143765	0.164202	0.483535	0.580861	0	0	0.0831724	0.0748111	0.356201	0.274152	0	0.346304	0.120199	0.381667
TCONS_00000366	0	0.093924	0	0	0	0	0	0	0	0	0	0	0	0	0	0.148587
TCONS_00000367	0.828687	0.203966	0.188881	1.05027	0	0.406693	0	0	0.493313	0.21278	0.682628	0.381751	0	0	0.146332	0.480624
TCONS_00000368	0.0853729	2.34851	2.16962	2.66472	0.673885	0.995917	0.597433	0.88165	4.31681	2.3981	4.24047	1.96576	0.631102	1.75171	1.17647	0.145992
TCONS_00000369	6.07046	2.49999	1.8744	0.997062	3.26892	0.751347	0.818975	0.0955437	1.51191	1.36039	5.59123	3.81116	0.878971	4.67157	1.3298	0.691305
TCONS_00000370	0.175154	0.364049	0.851679	0	0	0	0	0	0	0.0599653	0.128251	0.0268961	0	0.120499	0	0.352166
TCONS_00000371	0	0	0	0	0	0.947521	1.63685	0.817032	0	0	0	0	0.128496	0	0	0
TCONS_00000372	0.919026	0.361922	0.335237	0.745445	0	0	0.467494	0	0	0	0.201951	0	0	0	0	0.170566
TCONS_00000373	0.889428	1.06064	0.435425	0.974948	1.89455	1.67774	2.75979	1.72376	1.89225	3.66536	2.75959	4.08464	1.30202	3.37955	1.62016	0.779051
TCONS_00000374	0.644926	0.423298	0	0	0	0	0	0	0	0.662384	0	0	0.515071	2.6621	1.82212	1.19695
TCONS_00000375	0	0	0	0	0.601878	2.64714	2.93976	1.9565	0	1.18712	0.846319	0	0.307701	0	0.544265	0.357526
TCONS_00000376	0.637607	0.35234	0.563641	0.54672	0.590609	0.751955	0.268249	0.321796	0.384618	0.4129	0.478424	1.09907	0.280801	0.402933	0.260413	0.318957
TCONS_00000377	29.9436	6.89597	0.957891	8.69967	154.148	88.8598	73.2643	67.1372	23.8713	7.46374	201.078	41.1403	1.81806	8.31229	2.47369	0.893729
TCONS_00000378	0.0209925	0.211945	0.0476828	0.122627	0.441271	1.99417	2.40945	0.150927	0.660757	0	0.0593077	0.0745793	0.0425007	0	0.124332	0
TCONS_00000379	0	0.0877989	0	0	0	0.0829761	0	0	0	0	0	0	0	0	0	0.0198122
TCONS_00000380	9.69575	14.2779	9.47059	8.12914	12.1109	10.7022	12.2352	4.21924	12.4713	9.36407	10.1433	14.4569	4.50491	3.89851	3.46951	11.0189
TCONS_00000381	0.435814	1.56572	0.292643	0.432935	0.287599	0.755975	0.466719	0.080398	0.201143	0.336291	0.272772	0.573602	0.444527	0.621292	1.41155	4.6989
TCONS_00000382	0.366533	14.901	4.6737	9.56486	0.0384582	0.340944	0.000526221	0.26222	0.467941	0	0	0.258642	0	0.000259256	0.166995	1.68184
TCONS_00000383	0	0.00931526	0.471596	0.0131226	0.0831039	0.00105852	0.539623	0	0	0	0	0.000592709	0	1.19403	0	0.000697189
TCONS_00000384	0	0	0	0	0	3.46086	5.30831	0.426664	0.420061	0	0.00221052	0	0.000185791	0	0	0
TCONS_00000385	0.319364	7.01739	0.166607	1.87527	0.724814	0.383099	0	0.310539	6.19626	7.76963	1.48205	2.78623	0.51514	1.41088	0.756736	0
TCONS_00000386	0.00447029	14.8539	9.67111	7.70539	0	0	0	0.00371245	0	0	0	0	0	0.233729	0.00479359	6.7385
TCONS_00000387	0	0.576533	0.137031	0	0.679936	1.04165	0	0	0	0	0	0.244723	0.0780265	0	0	0.144366
TCONS_00000388	0.33923	0.133643	0	0.36244	0.906213	2.47078	0.854735	1.08524	0.289909	0.0956744	0.203999	0.341012	0.422959	1.45248	0.422849	0.152625
TCONS_00000389	0.0725327	0.39357	0	0	0.312925	0.421842	0	0.212831	0	0	0	0	0	0	0	0
TCONS_00000390	1.99076	3.62296	0.692794	2.21352	7.99468	5.06914	4.31334	4.27754	1.91004	1.19751	1.41405	1.37201	1.10319	2.83297	2.59442	1.6653
TCONS_00000391	41.4124	31.4157	34.1306	35.3071	3.23208	1.42674	0.448047	0.343552	0.653273	2.90643	5.29999	9.26047	3.03346	4.3435	2.87539	50.0825
TCONS_00000392	0.458509	2.47024	0.174178	0.348664	0	0.150014	0	0	0.432168	0.11773	0.020983	0.176018	0.0305157	0.236577	0.242894	1.20554
TCONS_00000393	3.58542	3.2546	1.69219	1.11107	0.208638	0.137811	0.0522592	0.0347801	0.252782	0.351717	0.383641	0.548986	0.262556	0.904664	0.527299	6.24122
TCONS_00000394	35.1047	30.7904	30.0252	31.3489	33.3423	18.3135	19.6851	13.7026	51.5976	44.1866	51.741	62.7037	22.7066	23.1454	24.5166	34.1701
TCONS_00000395	8.04626	6.20924	7.30516	5.87115	3.83933	3.00707	3.85325	3.02036	11.1029	17.6346	16.9353	23.2946	4.75912	4.44693	3.89985	2.43683
TCONS_00000396	71.3997	4.59371	30.155	18.4272	0.793569	1.10801	0.574228	0	1.54559	0.753614	2.04574	2.39212	0.315545	0.465962	0.637872	0.471393
TCONS_00000397	2.58542	12.337	11.1056	12.4051	8.18133	12.5577	10.5702	7.19335	12.553	9.68651	10.9621	12.4558	10.221	2.97387	10.0814	8.54509
TCONS_00000398	0.142611	0	0	0	0	0.559721	0.725193	0	0.678993	1.90348	0.626379	0.919439	4.0592	1.76546	3.8265	0
TCONS_00000399	0	0.141428	0	0	0	0	0	0	0	0	0	0	0.442055	0	0	0
TCONS_00000400	12.7377	1.42581	4.46421	0.000205081	5.10654	0.00186926	0.000985665	0.000102228	4.49094	0.416147	5.97491	0.000166172	0.627798	6.5568	3.73192	3.85383
TCONS_00000401	0	0	0	0	0	0	0	0	5.54325	1.19548	1.27842	0	0	0	0	0
TCONS_00000402	0.729935	0.00168726	0.000237651	0.000443632	0	0	0	0	0	0	0	0	0	1.5763	0.0191484	4.64703
TCONS_00000403	0.00298188	0	0	0	0	0	0	0	0	0	0	0	0	0	0	3.65606
TCONS_00000404	0	0	0	0	0.000642645	0	0	0	0	0	0	0	0	0	0	0.0872706
TCONS_00000405	0.910865	1.23415	1.16163	0.978412	1.14682	1.6088	1.08533	0.716383	1.00724	1.17057	1.07267	1.28176	1.36793	2.43006	1.78838	1.32774
TCONS_00000406	1.19856	23.3806	14.2071	11.9968	9.54678	9.75273	0.533134	4.61899	10.2855	11.8951	9.05339	10.4404	5.606	4.06842	12.0535	16.669
TCONS_00000407	0.000605575	0	0	0	0	0	0	0	0	0	0	0	0	0	0	5.67071
TCONS_00000408	0.117025	0.376011	0.267276	0.189539	0.256893	0.297597	0.26615	0.0487968	0.24551	0.114124	0.111956	0.130635	0.123566	0.479291	0.388681	1.18033
TCONS_00000409	0	5.01115	1.43959	1.71669	1.13093	2.14654	0.456448	0.736136	2.98301	1.86926	2.86046	2.16314	1.25155	0.00125043	2.19279	1.8231
TCONS_00000410	16.1857	12.7108	9.65694	12.9232	12.423	15.8818	19.0042	14.3863	21.0666	14.2582	21.3038	13.3898	10.5633	10.2543	14.6268	8.6686
TCONS_00000411	15.4107	0	0	0	0	0	0	0	0	0	0	0	0	0	0	11.8416
TCONS_00000412	0	0	0	0	0	0	0	0	0	0	0	0	0.0872924	4.28605	0.386008	0
TCONS_00000413	0.706846	0.379586	0	0.130305	0.20077	0.630722	0	0	0.382528	0.0659982	0.988079	0.118408	0.205281	0	0.0907757	0.715563
TCONS_00000414	0	1.80254	0	0	0	0.336949	0	0	0	0.35258	0.754084	0	0	1.41701	0	1.59281
TCONS_00000415	0	0.593553	0	0.293408	0.0565093	0.177525	0	0.122462	0.172268	0.0371521	0.0794593	0.13331	0.0288895	0	0.1022	0.671349
TCONS_00000416	0.18086	0.415478	0	0	0	0.621324	0	0	0.21533	0	0	0.0833169	0.144444	0.373274	0.510989	0.755251
TCONS_00000417	1.01232	0.715622	0.212986	0	0.121649	0.305731	0	0	0.185424	0.159957	0.299346	0	0.124406	0	0.385016	1.01179
TCONS_00000418	1.28288	0.601442	1.16961	0.557451	0	0.269827	0	0	0.218197	0.752918	0.201289	0.168852	0.219551	0	0.129448	1.70068
TCONS_00000419	2.68571	2.72355	2.64712	3.67981	7.91874	4.916	4.09238	4.01373	7.11532	4.92041	7.3346	7.49021	3.74882	4.64411	2.46097	3.79452
TCONS_00000420	0	0.788517	0.876237	0.974458	0	0.235837	0	0	0.572133	0.493554	0	0	0	0	0	0.891866
TCONS_00000421	0	1.14458	0.635957	1.41449	0	0	0	0	0	0.358213	0	0	0	0	0.492696	0.647301
TCONS_00000422	1.0612	1.10424	0.692203	0.874767	2.3452	0.965395	0.965529	0.321295	1.07856	0.407617	1.09922	1.04132	0.26873	0.961551	0.487519	2.31381
TCONS_00000423	0.168094	0.220658	0	0.681728	1.05039	0.329981	0	0	0	0.345289	0.738491	0.929231	0	1.38771	0	0.155987
TCONS_00000424	1.32958	0.575168	0.165298	0.183827	0.613678	0.237278	0.0768563	0	0.0719536	0	0.265511	0.0835221	0.0241334	0.249463	0.170749	1.9068
TCONS_00000425	2.34536	0.384845	2.13829	0	0	0	0	0	0	0	0	0	0	0	0	0
TCONS_00000426	4.50266	5.17182	2.05256	0	0	0	0	0	0	0	0	0	0	0	0	2.08917
TCONS_00000427	0.928951	0.914577	0.423467	0.470935	0	0	0	0	0	0	0	0	0	0	0	0.64653
TCONS_00000428	1.00605	1.32064	0	0.680025	0	0	0	0	0	0	0	0	0	0	0	0
TCONS_00000429	3.24205	1.41862	0	0	0	0	0	0	0	0	0	0	0	0	0	0
TCONS_00000430	17.8682	3.51834	0	0	0	0	0	0	0	0	0	0	0	0	0	0
TCONS_00000431	0	0	0	0	4.03447	0	0	10.9289	0	0	0	0	0	0	0	0
TCONS_00000432	2.38508	0.391362	0	2.41825	0.465746	0	0	0	0	0	0	0	0	0	0	1.10664
TCONS_00000433	0.0399461	1.61245	1.31109	2.3086	0	0	0	0	0.0475594	0	0.0438739	0.018402	0.0159515	0	0.0282152	1.94612
TCONS_00000434	0.113569	0.485936	0.194781	0.25612	0	3.93119e-07	0	0	0	0	0	0.0255769	0.00797129	0	0	1.69543
TCONS_00000435	0.0518249	1.0953	2.04174	3.06666	0	0.0152401	0	0	0.0369583	0	0.0383842	0.00694211	0	0	0	2.94776
TCONS_00000436	0.205676	0.381877	0.115586	0.204031	0	0	0	0.0264826	0	0	0	0	0.00800224	0	0.0283088	1.64691
TCONS_00000437	4.95673	0.373306	1.73127	1.47329	0.0876165	0	0	0.0208187	2.7566e-05	0	0.0538779	0.0706218	0	0.115753	0	8.04742
TCONS_00000438	0.0300418	0.0394359	0.0547788	0.121838	0	0	0	0	0	0	0	0	0	0	0	1.17087
TCONS_00000439	12.0333	10.7531	16.5488	4.01762	1.97586	2.42826	0	1.11898	2.24456	2.62641	6.96079	4.7369	2.9287	3.44667	2.66847	11.776
TCONS_00000440	27.0338	24.1873	58.4281	18.2273	16.9003	0.00226096	6.42831	3.17719	0.0102434	2.91887	15.1239	3.03319	1.71358	0.00243323	0.770985	27.8893
TCONS_00000441	0	1.43303	2.72562	2.99906	1.84019	0.00178924	2.61766	1.61475	0.0145373	1.03824	4.72077	1.44994	0.829917	0.00177624	0.178302	2.34242
TCONS_00000442	0	1.12804	0.0822164	3.56847	0.00100886	1.54417	0.00124539	0.0735688	5.03023	1.11892	3.95862	2.37528	0.888698	1.97996	0.924589	2.95755
TCONS_00000443	11.8936	0.00757717	0	0	0	0	0	0	0	0.000261591	0	0.834125	0.0839086	0	0	11.1586
TCONS_00000444	0	0.00179296	0	0	0	0	0	0	0	0.000429933	0	0.498209	0.0673327	0	0	1.24465
TCONS_00000445	45.3431	18.0815	0.856629	22.4182	0.00201582	7.7994	0.000639168	0.0763762	11.8912	3.1879	12.2293	5.49183	1.85774	11.389	5.37575	36.6416
TCONS_00000446	1.74064	3.96463	3.00722	3.76504	1.09722	0.899571	0.724398	0.818895	3.50199	1.4244	6.06074	1.22205	0.945249	0.929324	1.62361	19.1154
TCONS_00000447	1.49615	3.34056	5.22001	0.546535	0.51342	1.05473	0	0	0.752757	0.795005	1.37355	0.000233943	0.00412303	0	1.2574	11.0721
TCONS_00000448	3.68189	4.87562	3.35681	5.82887	8.37549	5.45256	6.32521	8.85661	4.38362	9.02266	5.95946	8.89726	9.07958	11.9984	9.17064	6.20399
TCONS_00000449	0	0	0	0	0	0.18724	0.484882	0	0.907648	0.195747	0.628117	0.702385	0	0.787099	1.88474	0.353721
TCONS_00000450	0.406193	0.799815	1.85165	2.26513	0	0.199347	0	0	0.725413	0.208594	0	0.187121	0	0	0.143453	1.50774
TCONS_00000451	0.408614	0.724125	1.11761	1.32575	0	0.080214	0	0	0.875685	0.16787	0	0.527061	0.032634	0	0	1.09963
TCONS_00000452	1.96064	1.19115	4.07735	2.95722	0	0.190854	0.0824254	0	0.983886	0.183065	0.0177969	0.403084	0.0129411	0	0.0228903	3.14264
TCONS_00000453	7.07494	2.02975	3.54718	4.53182	30.2948	8.71906	9.55689	6.7248	30.0079	38.4601	32.3297	46.5479	8.79265	11.1149	4.49846	1.04347
TCONS_00000454	0.143149	1.99824	0.00551636	3.08859	6.79538	8.98672	0.00174592	4.04914	10.6592	9.6308	8.79305	9.9738	2.27611	0.00658745	0.00232185	1.31527
TCONS_00000455	0.280206	0.418397	0	0.212086	0.803166	1.57827	0.25523	0.339015	1.16956	1.09797	0.863905	1.09331	0.632575	1.36287	0.811154	0.194023
TCONS_00000456	0.974665	1.27944	0	0	3.04524	3.82667	2.47898	0	2.32085	9.00944	0	8.08196	0	0	0	0
TCONS_00000457	0	0.208765	0.579974	1.28997	0.496888	0.312197	4.04493	0	1.13607	1.6334	0.349345	3.5166	2.03221	1.31291	0	0
TCONS_00000458	0.522383	0.685733	0.158754	0.176549	0.74806	0.427281	0.66432	0.368438	1.34754	2.32494	0.717184	4.33162	0.625803	1.43751	0.430471	0.242378
TCONS_00000459	0.316861	0.207969	0	0.385515	0.494993	2.42585	1.12826	2.78902	1.28263	1.17156	0.626421	0.525477	0.202446	0.784744	0.179044	0.117613
TCONS_00000460	0.387415	13.8805	7.50846	5.92432	2.40929	0	3.84453	1.32969	5.3531	3.79908	3.23704	2.71701	0.644334	0.762398	1.7056	3.1491
TCONS_00000461	0.0203152	0.18675	0.0498518	0.0725777	0	0	0	0.000240857	0.391098	0.230591	0.0704036	0.280364	0.201574	0.119003	0.339385	0.127261
TCONS_00000462	0.0822704	0.842837	0.249318	0.299679	0.221806	0	0.405989	0.0238398	0.722448	0.518125	0.647451	0.367967	0.0453697	0.3519	0.462515	0.882622
TCONS_00000463	11.6328	10.2942	11.0212	9.35121	9.45655	0	3.09178	3.29806	2.50555	2.77148	6.4341	5.02025	1.90506	2.84692	2.47542	12.5526
TCONS_00000464	0.201286	0.0469261	0	0	0	0	0	0.266922	0	0	1.19056	0.355266	0.204358	0.472024	0.195013	2.14878
TCONS_00000465	0.694186	0.179293	0.126805	0	0.554634	0	0	0.150837	0	0	0.477848	0.202658	0.04503	0.801958	0.413177	0.51771
TCONS_00000466	0	0	0	0	1.31416	11.0092	0	0	0	0	0	0	0	0	0	0
TCONS_00000467	0	0	0	0	0.381951	2.15983	0	0	0	0	0	0	0	0	0	0
TCONS_00000468	0.541861	2.48956	0	1.09879	0	0	0	0	0	0	0	0	0	2.23667	0	0.502832
TCONS_00000469	16.1309	16.0437	11.8928	16.9456	55.7212	62.9233	38.475	52.6388	53.1655	39.1622	40.0616	58.2591	35.9822	41.4049	40.1851	15.0636
TCONS_00000470	0	0	0	0	0	0.297964	0.748044	0	1.1498	2.596	0.765176	2.06616	0.878959	0	2.56145	0
TCONS_00000471	0.0112548	7.66676	17.7396	24.4477	22.9758	3.09837	46.2743	34.0766	3.7863	8.7427	6.06606	5.29099	2.54389	0.011253	0.0117225	2.93772
TCONS_00000472	23.6997	29.4355	20.1855	13.0509	156.336	59.8855	102.335	22.5096	31.0436	36.7875	27.3141	29.9707	17.5214	22.7446	17.3104	24.5731
TCONS_00000473	2.27117	0.447824	0.266822	0	8.74443	2.91274	0	0	0.129252	0.501895	0.611556	0.633984	4.92412	11.2257	3.92524	1.08057
TCONS_00000474	8.31023	2.92903	7.53907	6.11333	55.6211	5.76561	5.02662	6.09009	12.1785	4.74899	7.15454	5.46854	2.20306	2.9422	3.55033	10.8035
TCONS_00000475	4.85298	1.19822	0.977754	1.03422	5.75439	4.41569	1.81043	1.08511	7.18365	2.51784	3.66793	1.49655	2.19159	1.49171	2.46491	12.5568
TCONS_00000476	6.86158	1.1259	0	0	0	0	0	0	2.04233	0	0	0	4.11001	7.08074	2.42327	4.77552
TCONS_00000477	0	0	0	0	0	0	0	0	9.13351	0.875454	0	0	0	0	0	0
TCONS_00000478	0.0245868	0.0322751	0.089664	0.0498574	0.422504	0.675718	0.375207	1.58151	1.49291	0.075757	0.270043	0.226527	0.117818	0.202977	0	0.0228158
TCONS_00000479	2.82228	1.78869	2.13164	3.45903	9.97643	6.34801	6.66556	6.29652	4.63042	3.35709	8.30682	5.6336	6.75878	19.3766	0.0787387	0.884554
TCONS_00000480	0.197813	0.00498381	0.202519	0.195357	2.64206	1.53156	0.00466013	1.02416	0.00133976	0.000257401	0.000740785	0.000499125	0.00118394	0.216339	7.69256	0.234019
TCONS_00000481	0	0.359789	0	0	0	0	0	0	0	0	0.141667	0	0	0.405807	0	0
TCONS_00000482	0.959798	0	0	0	0	0	4.88234	0	0	0	0	0.884299	3.06618	0	8.13521	0
TCONS_00000483	0.271088	4.53718	0.988614	1.64915	0.423493	1.19737	0.689491	0.229439	4.19581	4.73325	2.53082	2.12299	0.108252	0	0.382955	0.251562
TCONS_00000484	0.00139513	2.7812	0.901859	1.25852	0.433711	0.277142	0.000211654	0.00139495	0.462177	1.25488	0.19668	0.138972	0.000236901	0	0.296449	0.512635
TCONS_00000485	0.158201	0.588397	0	0.000114265	0.298617	1.27085	0.907977	0.196046	3.11305	2.00667	1.01852	1.10498	0.31168	0.528375	0.454445	0
TCONS_00000486	0.0300279	0.0826353	0	0	0	0.390475	0	0	0	0	0.283756	0.190797	0	0	0.191991	0
TCONS_00000487	0.109202	7.69729	5.3031	5.22184	0.892294	2.00958	5.34124	1.87669	3.04314	5.3459	4.27597	3.80383	1.31457	0.702656	1.28289	2.01516
TCONS_00000488	0.722721	3.14123	1.16438	1.24818	2.53804	2.33407	3.15001	0.57221	1.44645	1.40382	3.98436	2.367	1.12932	1.55447	1.38451	2.71438
TCONS_00000489	14.5027	4.61701	5.90745	2.00814	7.03437	1.67594	7.51818	3.63303	1.61204	0.819557	6.39691	6.16442	3.21936	4.94378	2.76733	8.58084
TCONS_00000490	0.259179	0.850561	0.236296	0.262783	0	0.127197	0	0	0	0	0.711658	0	0	0	0.183066	0.360766
TCONS_00000491	1.62468	0.799768	0	0	0	0	0	0	0.48358	0	0	1.12266	0	0	0	1.13074
TCONS_00000492	2.04362	0.670667	0	0	0	0	0	1.1531	0	0	0.374094	0.313811	0	1.40593	0.962315	2.2125
TCONS_00000493	3.56752	1.40493	0	0	0	0	0	0	0	0	1.56732	0.657379	0	0	0	2.64845
TCONS_00000494	0.0154835	0.0677507	0.00941096	0	0.0161255	0.121581	0.013127	0.00873643	0.0430138	0.0795131	0.0283432	0.0951035	0.688369	1.70432	2.39144	0.0383153
TCONS_00000495	0	0.0149124	0	0	0	0.0223006	0	0	0.0270503	0	0	0	0.308473	0.750265	1.70108	0.0210836
TCONS_00000496	0	0	0	0	0	0.0470882	0	0	0.0571173	0.0492726	0	0.0221001	0.306516	0.198025	1.35542	0.0445185
TCONS_00000497	0.10768	0.111062	0.0280493	0	0	0	0	0	0.0366292	0.0157992	0.0168954	0.0283456	0.565133	1.26993	2.4773	0.114199
TCONS_00000498	0.201118	0.132004	0	0	0	0	0	0	0.119725	0	0	0	0.240935	0.830168	1.70467	0.279948
TCONS_00000499	1.18386	0	0	0	0	1.162	0	0	0	0	0	4.36294	3.78197	4.90469	5.01718	0
TCONS_00000500	0	0	0	0	0	0	0	0	0	0	0	1.1288	0	40.4579	0	0
TCONS_00000501	0	0	0	0	0	0	0	0	5.89272	0	2.17443	0	0	0	0	0
TCONS_00000502	0	0	0	0	0	0	0	0	2.71085	0.334076	0	0	0	0	0	0
TCONS_00000503	0	0	0	0	0	0.520417	0	0	2.57764	0.31766	0.0485284	0.122125	0	0.182381	0.0624169	0
TCONS_00000504	1.12163	0.184046	5.11303	0	0	0	0	0	0.333851	0	0	0	0	6.94476	0	0
TCONS_00000505	0.271088	0	2.71869	0	0	0	0	0	0.322754	0	0	0	0.216505	2.79746	0	0
TCONS_00000506	0	0	8.81212	1.63332	0	0	0	0	0	0	0	0	0	0	0	0
TCONS_00000507	0	0	0	0	0	0	0	0	0	0	0	0	0.203598	2.10455	0	0
TCONS_00000508	0	0	0	0	0.137653	11.9353	0.606605	1.81117	0	0	0	0	0	0	0	0
TCONS_00000509	0	0	0.171268	0	0	0	1.98123	5.70099	0	0	0	0	0	0	0	0
TCONS_00000510	7.91906	0	0	0	0	0	0	0	0	0	0	0	0	0	0	0
TCONS_00000511	0.58839	1.79171	2.6631	2.4383	0.00193591	4.29177	6.81844	0.723676	5.26159	0.539275	0.27344	9.35404e-05	7.60247e-06	0.219896	0.202672	3.86566
TCONS_00000512	0.00806356	0.00332793	0.000312601	1.011	1.55767	2.58615	6.18205	6.30446	4.57798	0.00042969	0.0416144	0.613509	6.36775e-06	0.0432061	0	2.50693
TCONS_00000513	1.94486	1.05143	2.69021	0.516548	0.482055	0.00067581	0	0	0	0.38698	0	0.00205742	0.0572041	0	0	2.77271
TCONS_00000514	3.74434	5.49512	2.38649	3.16922	3.25217	3.70306	2.1903	1.82014	6.05632	3.66633	4.86034	2.85663	1.25257	3.7564	2.32616	4.84445
TCONS_00000515	0	5.56918	9.05653	8.60045	0.0494654	0.000688751	1.79748	0.173704	2.45555	7.08557e-05	0	0	0	0	0	0.669999
TCONS_00000516	46.5077	16.9576	25.2333	14.1987	5.62124	2.65757	1.29175	3.83931	1.05151	1.29389	4.79942	1.9453	1.33432	2.91178	2.71433	21.1276
TCONS_00000517	0.177528	9.55321	6.09545	0.600459	0.0499387	2.18642	6.88365e-05	0.00053487	0.811018	0.407801	0.164862	0.132218	0	0	0.0710349	1.43903
TCONS_00000518	0.158422	3.95126	2.8887	1.285	0	0	0	0	0	0	0.347998	0.14596	0	0.653928	0.223797	3.08724
TCONS_00000519	0	0.973155	0.300393	0	0	0	0	0	0.19614	0.507604	1.99034	0.607131	0	0	0	0
TCONS_00000520	0	0.536112	0	0	0	0	0	0	0	0	4.48561	1.50511	0	0	0	0
TCONS_00000521	0	1.24018	3.0147	3.35263	0	0.231828	0	0	0.562408	2.18325	0.778239	0.21761	0	0	0	2.19177
TCONS_00000522	1.22901	2.01666	0	0	0	0	0	0	0	0	0	0	0	0	0	0.570245
TCONS_00000523	1.14608	1.88057	0	0	0	0	0	0	0	0	0	1.58388	0	0	0	1.59529
TCONS_00000524	0.230949	0.454751	0.421117	0.468322	0	0	0	0	1.64979	0.237201	1.01463	0	0	0	0	1.28588
TCONS_00000525	0.413167	0.309923	0.107625	0	0	0	0	0	0	0.121243	0.324137	0.108762	0	0	0	1.5884
TCONS_00000526	0.143615	0.754093	0	0	0	0	0	0	0.0569953	0	0	0.0441059	0	0	0	0.266541
TCONS_00000527	0.196805	1.03339	0	0.199542	0	0	0	0	0	0	0.324235	0	0	0	0	0
TCONS_00000528	0	1.93704	0	0	0	0	0	0	0.292808	0	0	0.453179	0	0	0	0.684663
TCONS_00000529	0	5.33879	0	0	0	0	0	0	0	0	0	0	0	0	0	0
TCONS_00000530	0	1.41749	0.0498473	0.0554349	0	0	0	0	0	0	0.0600506	0.100748	0	0	0	1.26841
TCONS_00000531	0.181054	0.797892	0	0	0	0	0	0	0.0923832	0	0.113632	0.190642	0	0	0	0.672052
TCONS_00000532	0	1.48774	0	0	0	0	0	0	0.0771055	0	0	0.298341	0	0	0	0.420685
TCONS_00000533	0	2.4159	0	0	0	0	0	0	0	0	0	0.484468	0	0	0	0.487956
TCONS_00000534	0	1.81173	0	0	0	0	0	0	0	0	0	0	0	0	0	0.853828
TCONS_00000535	0.215381	2.26185	0	0	0	0	0	0	0	0	0	0	0	0	0	0.399736
TCONS_00000536	1.63361	2.68056	0	0	0	0	0	0	0.972481	0	0	0	0	0	0	1.51595
TCONS_00000537	0	2.25317	0	0	0	0	0	0	0	0	0	0	0	0	0	1.91137
TCONS_00000538	0.10526	0.967227	0.0959668	0	0	0	0	0	0	0	0.11561	0.193961	0	0	0	0.244196
TCONS_00000539	1.53545	0.503897	0	0.0973002	0	0	0	0	0	0	0.0527008	0.0442084	0	0	0	0.6679
TCONS_00000540	0	1.03616	0.125155	0	0	0	0	0	0	0	0	0.189715	0	0	0	0.509549
TCONS_00000541	0.197886	1.81835	0	0	0	0	0	0	0	0	0	0	0	0	0	0.550897
TCONS_00000542	0.0401465	0.816855	0.0732038	0	0	0	0	0	0.0955958	0	0	0	0	0	0	0.372548
TCONS_00000543	0	2.63292	0	0	0	0	0	0	0	0	0.489542	0	0	0	0	0.827224
TCONS_00000544	0	2.45767	0	0	0	0	0	0	0	0	0	0	0	0	0	0.868685
TCONS_00000545	0.263782	1.38507	0	0	0	0	0	0	0	0	0.386292	0	0	0	0	0.244782
TCONS_00000546	0.851457	0.867476	0	0.0257701	0	0	0	0	0.0453911	0.0261046	0.2652	0.152212	0	0.157371	0	1.61563
TCONS_00000547	0	1.14819	0.579964	0	0	0	0	0	0	0	0	0.293045	0	0	0	0.737887
TCONS_00000548	0	1.88301	0	0	0	0	0	0	0	0	0	0	0	0	0	0
TCONS_00000549	0.877488	0.726781	0.0380959	0.127099	0	0	0	0	0.0994978	0	0.114734	0.115495	0	0	0	1.1051
TCONS_00000550	0	1.47223	0	0	0	0	0	0	0	0	0.351945	0.295231	0	0	0	2.67621
TCONS_00000551	0	0.807006	0	0	0	0	0	0	0	0	0.900288	0.755212	0	0	0	3.0426
TCONS_00000552	0.190588	1.50111	0	0	0	0	0	0	0	0	0	0	0	0	0	0.707442
TCONS_00000553	0	1.22358	0	0	0	0	0	0	0	0	0.558414	0	0	0	0	0.314534
TCONS_00000554	0.731095	0.553679	0.102546	0	0	0	0	0	0	0	0.0617678	0.0777215	0	0	0	0.99156
TCONS_00000555	1.00546	3.29969	0	0	0	0	0	0	1.19709	0	0	0	0	0	0	0
TCONS_00000556	0.0991403	0.759159	0	0	0	0	0	0	0	0	0.108888	0.0304472	0	0	0	0.245332
TCONS_00000557	0	1.62375	0	0	0	0	0	0	0	0	0	0.227931	0	0	0	0
TCONS_00000558	0	4.81609	0	1.85993	0	0	0	0	0	0	0	0	0	0	0	0
TCONS_00000559	0	1.54699	0	0	0	0	0	0	0	0	0	0	0	0	0	0.198835
TCONS_00000560	0.645391	0.58428	0	0	0	0	0	0	0.0264964	0.0457146	0.293318	0.14353	0	0.0918627	0	1.28042
TCONS_00000561	1.13619	1.74006	0	0	0	0	0	0	0	0	0.415969	0.348938	0	0	0	0
TCONS_00000562	0.554443	0.860148	0.0459537	0.0511048	0.0393704	0	0	0	0.0300051	0.0517683	0.16608	0.232195	0	0	0	0.678214
TCONS_00000563	0	5.08504	0	0	0	0	0	0	1.67709	0	0	0	0	0	0	1.96075
TCONS_00000564	0	1.53614	0	0	0	0	0	0	0.185765	0	0	0	0	0	0	0.434369
TCONS_00000565	0.0393433	0.903805	0	0	0	0	0	0	0	0.0404083	0	0.0724969	0	0	0	0.219057
TCONS_00000566	0.54787	2.51716	0	0	0	0	0	0	0	0	0	0	0	0	0	0.508408
TCONS_00000567	0.1299	0.682081	0	0.0658534	0	0	0	0	0.0386644	0.0333542	0.0356682	0.119682	0	0	0	0.0602719
TCONS_00000568	0	2.97495	0	0	0	0	0	0	0	0	0.622279	1.04401	0	0	0	0
TCONS_00000569	0.523195	0.44642	0.524702	0.318283	0	0	0	0	0.186873	0.0537358	0.316052	0.072306	0	0	0	1.82066
TCONS_00000570	1.22764	0.40288	0	0	0	0	0	0	0	0	0.56181	0	0	0	0	0.189868
TCONS_00000571	0.381584	1.00181	0	0	0	0	0	0	0	0	0.698507	0	0	0	0	0.118033
TCONS_00000572	0	4.2293	0	1.63332	0	0	0	0	0	0	0	0.742099	0	0	0	0.747442
TCONS_00000573	0	3.83833	0	0	0	0	0	0	0	0	0	0.897996	0	0	0	0.904461
TCONS_00000574	0.0715041	0.187727	0.304224	0	0.0372345	0	0	0	0.283773	0.146879	3.48171	1.09799	0	0	0	0.243297
TCONS_00000575	0.248704	0.627836	0.069768	0.0387943	0	0	0	0	0.0227773	0	0.273159	0.282019	0	0	0	0.905409
TCONS_00000576	0.765419	1.00477	0.199383	0.665197	0	0	0	0	0	0	0.84068	0	0	0	0	2.23233
TCONS_00000577	0	0.358729	0.332197	0	0	0	0	0	0	0.187115	1.80087	0.335705	0	0	0	0.169061
TCONS_00000578	0	1.38734	0	0.476248	0	0	0	0	0	0	1.80565	0.216383	0	0	0	0.871765
TCONS_00000579	1.77943	0.583965	0.0405581	0.315731	0	0	0	0	0.0264821	0.022845	0.806189	0.286905	0	0	0	1.36229
TCONS_00000580	1.55396	0	0	0	0	0	0	0	0	0	5.12027	5.72689	0	0	0	4.32609
TCONS_00000581	0	0.684254	0	0.352337	0	0	0	0	0.206867	0.892278	0.763347	0.320169	0	0	0	0.967423
TCONS_00000582	0.389895	0.63977	0.177735	0	0	0	0	0	0	0.100112	0.214116	0.0898063	0	0	0	0.0904529
TCONS_00000583	0	1.78219	0.380856	0	0	0	0	0	0.248678	0	0.229407	0	0	0	0	0.193825
TCONS_00000584	10.1483	19.2019	17.674	17.4998	1.2256	1.90028	0.482759	0.299872	20.2932	11.6577	30.4505	16.8814	0.77816	2.61159	2.03781	38.2097
TCONS_00000585	0	1.8558	0	11.4671	0	0	0	0	3.36632	2.90398	0	0	0	0	0	7.87137
TCONS_00000586	0	1.47691	0	0	0	0	0	0	1.60742	1.84888	0	0.414636	0	1.85764	1.2715	1.25286
TCONS_00000587	5.74158	2.44196	1.95754	3.21699	0.407395	0.354089	0.121602	0.125073	2.0699	0.660678	1.30801	1.04517	0.22216	1.07645	1.42447	10.6117
TCONS_00000588	6.0194e-05	0.224035	0	0.687468	0	0.229946	5.97467e-05	5.89863e-05	2.13491	3.18427	0.988327	3.90696	5.67647e-05	5.96419e-05	0	2.68877
TCONS_00000589	0	0	0	1.06354	0	0	0	0	1.24887	0	0	0.483219	0	0	0	4.38028
TCONS_00000590	0.187717	0.975581	0.807068	1.33919	0.440054	1.47261	0.727692	1.46661	10.1682	5.30474	8.79607	6.85619	0.385597	0.775105	0.928547	3.49529
TCONS_00000591	0	0	0	0	1.43297	0.900275	0	6.21034	0	0	0	1.69012	0	0	0	0.851145
TCONS_00000592	4.64185	3.86832	2.82669	3.87774	2.61417	3.15301	1.90488	3.53449	13.6409	15.8149	20.2236	16.8221	0.864375	3.01482	0.83933	17.1257
TCONS_00000593	0	0.209796	0	0	0	0.0794443	0	0	0.472941	0.409655	0.0882164	0.588248	0	0	0.113414	0.222955
TCONS_00000594	0.34735	0.227983	0	0	0.180877	0	0	0	0.964952	0.118918	0.63584	0.320027	0	0	0.163563	0
TCONS_00000595	0.621763	0.408094	0	1.57602	0	0	0	0	0	0	0.512174	0.143213	0	0	0	0.144245
TCONS_00000596	4.72637	1.86129	0	1.91684	0	0	0	0	0	0	2.07644	1.74183	0	0	0	0
TCONS_00000597	46.3419	40.8444	13.7623	21.6184	16.0649	7.46375	8.01458	7.60168	8.82877	8.68208	11.2532	13.0732	10.4734	28.5063	13.4343	34.5468
TCONS_00000598	8.21971e-05	1.29472	2.87673	3.59318	0.355247	0.889178	1.1265	8.0747e-05	2.72421	4.16011	0.992971	2.6987	0.905062	0.911218	1.25723	0.783765
TCONS_00000599	3.81101	4.9428	3.13793	1.02093	1.9186	1.47977	1.16222	2.16681	1.91557	2.99868	3.72272	4.05352	1.09249	0.719616	1.2953	2.93079
TCONS_00000600	0	6.36309	0	0	0	0	0	0	1.92372	0	0	0	0	0	0	0
TCONS_00000601	0.791815	0.450414	0.529397	0.428174	0.123697	0.569943	0.402784	0.35742	1.19412	0.460841	1.01462	1.41042	0.590225	0.326842	0.410141	0.293913
TCONS_00000602	0	0.480247	0	0	0	1.32507	0.223055	0	0	0	0	0.176944	0	0	0	0
TCONS_00000603	0.0728917	1.14798	1.46668	0.891811	0.113719	0.514114	0.890056	0.1749	2.83806	4.24667	0.79221	1.39789	0.933079	1.05256	1.76787	0.64475
TCONS_00000604	3.14239	2.99786	2.00839	2.01362	3.71624	4.03542	2.08742	2.19981	1.61261	3.16382	2.71504	3.56527	8.80261	8.84534	10.4102	3.83415
TCONS_00000605	0	0.148143	0.327381	0	3.44991	3.49411	0.82559	0	0.663466	0.668323	0.976533	0.797609	5.66612e-05	0	0	1.66911
TCONS_00000606	25.6893	27.4375	23.831	21.1321	15.8278	2.56729	0	0.00182155	6.2055	4.36703	8.8815	7.12305	1.15981	6.51966	1.30269	7.86073
TCONS_00000607	1.90091	21.1141	15.4176	29.7045	74.2103	22.4111	24.3348	12.0166	19.1149	7.35285	9.67687	6.70771	3.62445	0.000570266	3.88513	18.1593
TCONS_00000608	0.258941	0.457904	0	0.0919288	6.31888	1.25074	3.40627	0.298766	1.33169	1.93159	0.793638	1.67194	0.490765	0.174831	1.48972	4.71145
TCONS_00000609	0.852427	0.809936	0.43172	0.847246	9.63862	0.890047	1.9694	0.946472	1.40148	1.05751	0.584881	2.7079	1.24575	0.653848	4.41251	5.81763
TCONS_00000610	0	3.93882e-05	0	0	0	0	0	0	2.9121	21.6544	2.24362	22.0616	19.5651	23.5314	19.5608	0
TCONS_00000611	0	0.0959712	0	0	0	0	0	0	0.0835979	2.03047	0.177744	3.24716	0.744079	3.43673	4.02279	0
TCONS_00000612	0	1.91111e-05	0	0	0	0	0.000987561	0	1.59751	0.724393	0.000394401	0.832871	0	0	0.954541	0
TCONS_00000613	4.11804e-05	0.148234	4.66588e-05	4.46209e-05	2.4477	0	0.555158	0	0.0291739	0.712659	0.748932	1.60163	4.04852e-05	5.83484e-05	4.59482e-05	4.54197e-05
TCONS_00000614	0.739561	0.620375	0.61313	0.755018	75.0543	36.7084	31.7052	13.1852	12.256	2.8375	13.6282	5.26217	0.972927	2.02626	1.71459	1.21912
TCONS_00000615	0.270338	0.162989	0.0795715	0.242651	1.2507	2.24032	1.00222	0.145224	0.606004	0.434961	0.336366	0.765666	0.150546	0.838385	0.661277	0.513775
TCONS_00000616	0.0985056	2.4393	0.239489	0.399502	0.102596	0.655918	0.334062	0.0555916	1.86977	0.956573	0.35402	1.1009	0.183577	0.253243	0.363393	0.362036
TCONS_00000617	2.79319	7.59953	3.26813	4.66306	5.18623	4.17665	1.41379	1.36697	10.0448	3.01111	5.78482	3.56186	1.93486	3.84975	1.59345	5.88854
TCONS_00000618	0.000298215	0.000621116	0.489023	0.000133143	0	0.829508	0.000480428	0.172767	1.05875	0.00015756	0.0017751	0.0369044	0.00657075	0	0.591392	0.181061
TCONS_00000619	0.37466	1.14757	0	0	0	0	0	0	0	0	0.4115	0.460252	0	1.03118	0.176423	0.231783
TCONS_00000620	0	3.89826	0	0	0	0	0	0	0	0	0	0	0	0	0	0
TCONS_00000621	0	7.4236	0	0	0	0	0	0	0	0	0	0	0	0	0	0
TCONS_00000622	0.786837	1.64781	0	0.756701	1.38308	1.21352	1.31711	0.268648	1.75384	0.658427	2.42526	2.5172	0.768915	1.6209	1.73236	4.49298
TCONS_00000623	5.19877	1.01444	2.43393	6.55322	0.054875	0.344782	0	0.17838	0.669145	5.62812	0.848776	2.26546	0	0.144995	0	0.814917
TCONS_00000624	0.126416	0.414866	0.230509	0.769044	0	0	0	0	0.150509	1.16854	0.416538	0.232944	0	0	0	0
TCONS_00000625	0.571287	0.224979	0.381955	0.84954	0.0892463	0.112148	0.0484341	0	0.090689	0.488959	0.334645	0.298264	0	0	0	0.123699
TCONS_00000626	0	0	0	0	0	0	0.0650527	0	0	0.000199872	0.458299	0	0	0	0	0.0210239
TCONS_00000627	0	0	0	0	0	0.102609	0	0	8.73966	4.89642	39.9982	6.35945	0	0.0582885	1.71914e-05	4.23837e-05
TCONS_00000628	0.0160463	0.0250974	0	0.0183019	0.0280888	0.160543	0.0281117	0.0414678	5.80557	4.70958	0.786263	1.27901	0.0602893	0	0.0140399	0
TCONS_00000629	0	0	0	0	0.340342	1.54706	0.554113	0.245853	1.94238	2.0657	0.239734	0.401448	0	0	0	0
TCONS_00000630	0.0232818	0.049518	0.0152973	0.139262	0.243817	0.0721758	0	0.0436916	18.999	6.35676	147.615	18.9459	0.0581391	0	0	0.115227
TCONS_00000631	0	0.0377573	0	0	0.0732411	0.0234006	0.0733383	0	7.20828	4.18256	57.2689	6.65798	0.0173985	0	0	0.0719844
TCONS_00000632	0	0.0217746	0	0	0	0	0	0	226.211	116.137	83.4639	120.024	0.0478523	2.39992e-06	0	0.596825
TCONS_00000633	0.0959311	0	0	0	0.672484	1.3347	2.58649	0.72831	6.40042	5.36389	4.69994	5.75188	0.0412636	0.267933	0	0.528648
TCONS_00000634	0.141388	0	0	0.0803936	0.730443	0.748427	0	0.343235	83.892	47.126	59.3475	62.0285	0	0	0	0.763098
TCONS_00000635	0	0	0	0	0.20858	0.442204	0	0	14.396	10.6487	13.6145	20.4246	0	0	0	0.983488
TCONS_00000636	0	0	0	0	0	0.834594	0	0	1.01235	1.30997	1.8678	1.17511	0	1.7549	0	0.394524
TCONS_00000637	9.38768	3.32091	7.29557	5.74935	56.383	16.3509	1.95747	7.88147	11.498	11.0603	11.1607	18.482	8.184	30.4451	6.41147	3.32705
TCONS_00000638	1.56648	4.9592	0	7.46198	3.56748	6.88336	8.53609	3.96993	12.838	9.85277	11.2813	14.5114	2.39674	0	3.62854	6.53519
TCONS_00000639	0	3.37084	0	2.60284	6.29237	1.53296	3.30162	2.05004	6.99612	3.45179	5.38677	8.39599	0.839597	0	1.52894	2.70841
TCONS_00000640	0.186112	2.32742	0.187137	0.00524559	0.0134139	8.72274	21.8878	8.6887	22.0185	9.52135	19.2157	12.4691	8.38639	0.00412228	4.63402	4.98712
TCONS_00000641	13.5691	6.93897	4.24921	9.25656	16.1765	16.8091	9.09298	9.55165	37.3324	18.8925	26.2211	26.9226	13.4177	22.875	12.3752	5.77572
TCONS_00000642	7.23798	2.87036	1.87902	2.38259	1.25209	2.27895	1.18363	2.71342	2.74828	1.18785	2.40816	0.955305	0.736518	1.41789	1.13224	6.54003
TCONS_00000643	0	0.365753	0.182404	0.682771	0.318763	0.830637	0.128381	0.34621	0.516552	0.220903	0.18798	0.242932	0.126625	0	0.428009	2.00755
TCONS_00000644	0.236196	0.173346	0.271051	0.187027	0.0761125	0.185182	0.194775	0	4.24531	0.43204	8.64098	0.515401	2.10175	3.37636	8.98561	0.727789
TCONS_00000645	0.0627142	0	0	0	0	0	0	0	0.776561	0.221514	0	0	1.68458	0	5.10343	0
TCONS_00000646	0.0192415	0	0	0	0	0	0	0	0	0	2.66547	0	0.0539441	0	3.72784	0.186191
TCONS_00000647	0.13231	0.0508869	0	0	0	0.062101	0	0	4.37008	0.164959	1.1928	0.233158	3.65038	1.02658	7.57173	0.146131
TCONS_00000648	0.0288112	0.131141	0	0.00868304	0.0922828	0	0	0.181181	2.87575	0.992345	1.40638	0	7.25106	26.4201	17.9815	0.256639
TCONS_00000649	0.0592006	0.856366	0.473486	0.27509	0.0580414	0.149749	0	0	0.128504	0.48481	0.165379	0.103217	0.387349	0.354949	0.802654	0.268036
TCONS_00000650	0.144054	0.1891	0	0	0	0	0	0	0.343019	0.147954	0	0.265446	1.26554	0.594622	9.97149	0
TCONS_00000651	0	0	0.0204591	0	0	0	0	0	0.387401	0.126763	0.566879	0.0827008	0.134415	0.0926285	0.174354	0
TCONS_00000652	0	0	0	0	0	0	0	0	0	0.196246	0.0839445	0.52813	0.0610404	0	0.107969	0
TCONS_00000653	0.215528	0.0707308	0.589497	0.0728418	0.056116	0.211548	0	0.0608047	0.213837	0	0.197266	0.165489	0.114754	0	0.0507444	0.633344
TCONS_00000654	0.633721	0	0.262623	0.408886	0	0.0282736	0	0	0.0342955	0	0	0	0	0.475609	0.122077	0.0267307
TCONS_00000655	0	0.143602	0	0	0	0.214749	0	0	1.30244	0	1.20151	0.201579	0	0	0	0
TCONS_00000656	0	11.1019	0	0	0	0	0	0	0	0	0.884656	1.4842	0	0	0	0
TCONS_00000657	0	3.78123	0	0	0	1.41366	0	0	0	0	0	0	0	0	0	1.33651
TCONS_00000658	0.106873	0.420877	0.146156	0	0.0417393	0.131125	0	0	0.0954314	0.0548831	0.0880362	0.172316	0.0213386	0	0	0.272732
TCONS_00000659	0	1.03228	0	0	0	0.280676	0	0	0.085114	0.0734242	0	0	0	0	0	0.0663398
TCONS_00000660	1.36278	4.4723	0	0	0	0	0	0	3.24501	0	0	0	0	0	0	0
TCONS_00000661	0.109602	0.738916	0.000165868	0.225098	0.310922	1.32404	0.719861	0.176784	1.16856	0.474728	0.406411	0.212925	0.000528381	1.12221e-05	0	0.275875
TCONS_00000662	0.0562927	0.84976	0.102638	0	0	0.0552503	0	0	0.134038	0	0	0.0518668	0.0449549	0.232346	0	0.156703
TCONS_00000663	0.234875	1.38744	0	0	0	0	0	0	0.279638	0.241223	0	0	0	0	0	0.217941
TCONS_00000664	0.137825	1.44949	0.432913	0.526511	0.464801	1.22261	1.28792e-05	0.218894	2.20932	0.391241	1.97174	1.04754	0.209572	0.207003	0.216539	1.89888
TCONS_00000665	0	1.63484	0	0	0	0.271632	0	0	0.329501	0	0	0.254997	0	0	0	0
TCONS_00000666	0	4.02125	0	0	0	0	0	0	0	0	0	1.12893	0	0	0	0
TCONS_00000667	0	1.50466	0	0	0	0	0	0.000291138	0	0	0	0	0	0	0.129261	0.00029042
TCONS_00000668	0.0953027	0	0.317112	0.750091	0.0193182	0.982915	0.746622	0	0	0.49661	0.493438	0.0882557	0.0190717	0	0.00905829	1.88921
TCONS_00000669	0.0959382	0.687887	0.0447075	0.172658	0.0397317	0.377088	0.147695	0.180703	0.503574	0.223807	0.241883	0.440851	0.0363633	0.0729264	0.188835	1.38336
TCONS_00000670	0	0.48106	0	0	0	0	0	0	0	0	0	0	0	0	2.06946	1.35941
TCONS_00000671	0.496699	0.717374	0.679426	0.183125	1.02365	1.6753	0.332006	0.455424	1.89479	0.98371	0.861824	0.784247	0.177684	0.371943	1.11273	3.41499
TCONS_00000672	0.0883598	0.0346428	0	0	0	0	0	0.0946682	0.0568367	0	0.0556013	0	0.0448387	0	0.214882	0.409412
TCONS_00000673	4.68779	0.00189993	2.10447	3.24269	4.65423	6.19751	2.65272	2.44418	7.51601	2.52092	9.51519	2.44454	0.00174086	0.00135022	1.90295	11.2937
TCONS_00000674	3.02773	1.50609	1.54144	0.423268	1.58614	1.92197	1.25279	1.06787	4.18766	0.0575937	0.57694	8.3449e-05	0.44996	0.791275	0.000739329	0.587447
TCONS_00000675	1.77555	1.70165	0.189788	0.375699	0.935917	1.42556	0.420719	0.628607	1.41567	0.537715	2.65599	1.00502	0.259398	0.400735	0.383511	4.20035
TCONS_00000676	0.314972	0.476118	1.39393	0.000338148	0.000148899	0.000372547	0.000323144	0.349448	1.35914	0.182747	0.565719	1.05378	0.424736	1.09837	0.0303405	0.225792
TCONS_00000677	0.269373	0.601536	0.3737	0.248811	0.093935	0.0618185	0	0.115458	0.159756	0.0673114	0.226492	0.191026	0.0525588	0	0	2.19608
TCONS_00000678	1.49101	1.1183	0.428143	0.586069	0.644105	0.755958	0	0.12529	1.41109	0.209347	1.5404	0.940259	0.0663394	0.269608	0.420517	3.48051
TCONS_00000679	0	0	0	0	0	0	0	0	0	0	0	4.39197	0	0	0	0
TCONS_00000680	0	0	0	0	0	0	0	0	0	0	0	2.37386	0	0	0	0
TCONS_00000681	0.239866	1.02334	0.328033	1.94562	0.468399	0.588594	0.305041	0	0.499769	0.0615899	0	0.0552495	0.0478924	2.97033	0.169425	0.0556473
TCONS_00000682	0	0	0	0	0	0	0	0	3.76768	1.69351	1.91801	0.817289	0	0.495158	0	0
TCONS_00000683	0.254771	4.3417	0.00011159	2.96856	10.2636	3.12185	6.23138	0.00144137	0.012784	5.72777	0	6.48482	0.00975161	0.0423316	0	0
TCONS_00000684	0.0122385	0	4.31603	0	0	2.41989	0	0	17.4048	16.574	26.093	13.0185	14.7594	0.000263753	26.6295	38.501
TCONS_00000685	0	1.22361	0	0.531712	0.341612	0.742749	0.637932	0.271225	0	0	0.207857	0	0	0	0	10.3902
TCONS_00000686	0	0	0.16149	0	0	0.00227956	0	0	0.00632925	0.0210236	0.0505704	0.221644	6.5447	0	15.7243	2.01272
TCONS_00000687	0.254152	0.00277739	0.000409347	0	2.19351	1.78583	0.136735	0	5.69556	4.99869	7.51305	5.26325	0.0105763	1.04661	0	0.100837
TCONS_00000688	0	1.61615	0	3.73966	0.0610657	1.83339	0.00167711	5.38351	11.8628	0.457348	0	0.685359	0.526994	0.618803	0	1.33963
TCONS_00000689	4.79027	0.108043	1.7179	0.0103236	18.8064	9.94851	5.23962	3.32851	0	0.282449	0.650778	0.948566	0	18.7905	0	9.22741
TCONS_00000690	2.54239	0.476771	0	0	0	0	0	0	0	0	0	0	0	0	0	0.674075
TCONS_00000691	0.264571	1.04191	0.482423	0.5365	0	0	0	0	0	0	0	0	0	0	0	2.94617
TCONS_00000692	89.2764	40.8781	69.0881	45.0531	0.52249	0.586219	0.60762	0.444829	0.398202	0.760633	0.603494	0.792383	0.114478	0.788892	0.438727	102.044
TCONS_00000693	0	0.148289	0.823931	0	0	0	0	0	0	0	0	0	0	0	0	2.30623
TCONS_00000694	0.00624244	0.106528	0.113826	0	0.00975193	0	0.0158771	0.0105667	7.23894	17.8173	10.3598	14.9249	2.02911	1.15953	3.80957	0.0521353
TCONS_00000695	0	0	0	0	0	0	0	0	0.320401	0.207297	0.480306	0.774821	0.107463	0.277707	0.427684	0
TCONS_00000696	0	0.596559	0.509942	0.283552	0	0	0	0	0	0	0	0	0	0	0	0
TCONS_00000697	0.553466	1.74368	1.46334	0.617279	0	0.0135812	0	0	0	0.0142112	0	0	0	0	0.0195465	0
TCONS_00000698	0	0	0	0	0.378743	0.951862	1.8499	0.410388	0	0.249005	0	0.223371	0.0968133	0	0	0.11249
TCONS_00000699	0	1.05533	4.8864	0	0	0	0	0	0	0	0	0	0	0	0	0.994713
TCONS_00000700	1.95354	0.868593	0.229815	0.766727	2.46117	1.67006	1.68294	1.86675	2.02575	0.291255	1.79956	0.899937	0.176151	0.130061	0.133533	1.08185
TCONS_00000701	1.37462	1.92014	0.771234	0.786212	0.881022	1.14167	0.179294	0.238652	2.4759	1.55664	1.39365	0.259793	0.731896	0.87294	1.195	5.46223
TCONS_00000702	28.3969	10.878	19.076	11.9645	19.2399	8.72668	8.15885	5.91887	9.02926	5.87668	10.0467	12.5559	5.05705	10.246	3.98534	12.5796
TCONS_00000703	2.71642	6.4873	4.09216	7.60569	3.17042	2.28524	2.18071	4.59303	4.90375	6.31355	0.586284	5.43766	2.9717	0	2.14085	2.53399
TCONS_00000704	1.17608	1.28653	0	0.794956	0	0	0	0	1.86697	0.402639	2.15288	1.44476	0.626195	1.61819	1.10762	1.09137
TCONS_00000705	0.0835606	0.511888	0.152366	0.6213	0.174055	0.273393	0	0	0.63008	0.400506	0.948363	1.07783	0.177963	0.114973	0.118045	0.852961
TCONS_00000706	1.1266	1.05315	0.747007	1.86917	1.01333	0.100527	0.0868311	0.115578	0.609692	0.981782	1.87482	2.42196	0.354453	1.12736	0.530505	1.64739
TCONS_00000707	0	3.31042	0	0	5.25306	0	0	0	2.00165	1.72674	7.38621	6.1959	0	0	2.3751	9.36077
TCONS_00000708	0	0.0345879	0.0960892	0	0	0	0	0	0	1.29897	0	1.16525	0.92591	0.217522	1.93553	0
TCONS_00000709	0	0	0	0	0	0	0	0	0	1.1187	0	0	4.34952	0	6.1548	0
TCONS_00000710	0.0179347	0.0470859	0	0.0727366	0	0	0	0	0.0213529	0.349984	0.0590954	0.380051	0.472679	0	1.72283	0
TCONS_00000711	0	0.021433	0	0	0	0.0641037	0	0	0	0.637237	0.251061	0.601722	0.625916	0	1.9836	0
TCONS_00000712	0	0	0	0	0	0	0	0	0	0	0.312129	0	0.226963	0	3.61299	0
TCONS_00000713	1.13788	1.63374	1.18238	3.04413	6.57321	2.86284	4.31016	1.65901	6.10086	3.11594	4.75544	3.73818	2.45808	1.00917	2.2772	6.66049
TCONS_00000714	6.58523	1.66823	3.40242	1.63778	3.47817	2.65297	0.36397	2.07161	1.61684	3.33323	4.341	2.20214	2.74356	10.1426	4.78719	8.25129
TCONS_00000715	0.47321	0.460136	0.351536	0.568642	0.451765	0.309649	0.312038	0.0593345	0.865965	0.450019	1.02986	0.702423	0.405925	1.08517	1.05225	2.78926
TCONS_00000716	2.78062	0.912531	2.53512	1.87953	0	0	0	0	0.551763	0	0	0	0	0	0	0
TCONS_00000717	30.1195	11.7309	14.354	17.7656	23.3893	15.4303	29.3931	48.1131	12.1436	18.5369	21.0691	23.2347	6.76341	7.194	7.35306	11.4297
TCONS_00000718	0.337958	0.887275	0.616238	0	0.527957	2.98546	1.71914	3.43242	0.804737	0.347106	0.371188	0	0	0	0	0.62723
TCONS_00000719	142.59	56.4946	101.646	83.9416	28.4301	24.6463	41.9467	38.9252	34.8201	12.3505	34.713	37.0112	1.37521	2.60918	1.93984	12.3788
TCONS_00000720	0.201003	1.31653	1.02157	0.791369	0.309161	0	0.467986	0	0.239528	0.208174	0	0.18131	2.02775e-05	0	2.09998e-05	0
TCONS_00000721	2.5917	2.26091	5.32395	1.82944	0	0	0	0	0	0	0	0.0302257	0	0	0	0.0152217
TCONS_00000722	0.849626	0.400366	1.35061	0.971883	0	0	0	0	0	0	0	0	0	0	0.0307761	0.0202161
TCONS_00000723	0	0	0	0	0	0	0	0	0.330344	4.70206	0.914234	3.83455	0	0	0	0
TCONS_00000724	0	0.530069	1.17807	0.327533	0	0.475613	1.64325	0.273409	1.73074	1.32714	0.532206	0.297629	0	0	0.912692	0.449658
TCONS_00000725	0.0503842	0.45294	0.153047	0	0	0.296682	0	0	0.271627	0.256686	0	0.264407	0	0	0.24504	0.297896
TCONS_00000726	4.23754	4.87881	3.06925	2.7752	1.22635	1.76512	1.00715	0.576213	3.34455	3.98798	2.68581	3.16939	0.73792	1.63452	2.04596	7.06864
TCONS_00000727	0.122686	0	0	0	3.94729	17.105	3.92769	7.66135	0	0	0	0	0.871912	0.506446	0	0
TCONS_00000728	0	0.118984	0	0	3.86143	21.0138	5.67464	9.91978	0	0	0	0.0822105	0.0029931	0.43797	0.367385	0
TCONS_00000729	2.93609	0.239922	1.01551	2.4617	7.48432	10.5122	5.70579	14.1653	0	6.76467e-05	0.0455831	6.64434e-05	0.0107621	1.10874	0.0138796	0.000938009
TCONS_00000730	3.92777	2.77014	3.00039	14.2561	2.07415	51.0395	30.1154	30.7212	0.161788	0.046451	0	0	1.04678	0	0.385529	2.12771
TCONS_00000731	0	0.354972	3.60936e-05	7.07096	1.92459	6.09335	2.97341	4.09228	6.05542e-06	0	1.54017e-05	0	0.139037	0	0	0.804818
TCONS_00000732	0.398697	0.82044	0.281008	0.721096	3.65251	8.52011	1.17019	2.94395	0	0	0	0	0.267155	0	0	1.19288
TCONS_00000733	4.18526	0.457834	1.27191	1.41449	4.35881	10.6123	0.887074	8.26526	0	0	0	0	0.278547	0	0.492696	0.647301
TCONS_00000734	0	0	0	0.293263	0.225926	0	0	0	0	0.0990236	0.0529469	0	1.38602	5.7706	0.408599	0
TCONS_00000735	0.302437	2.89909	1.38509	1.06968	0	0.814619	0.858669	0.357169	3.2407	1.53867	1.32097	1.8598	5.18472	8.18709	2.46409	0.815851
TCONS_00000736	0	0.128044	0	0	0	0	0	0	1.16133	0.200366	1.07134	0.718958	0	0	0	0
TCONS_00000737	0.428036	1.43593	0.260163	0.337547	0	0.0933629	0	0	0.509615	0.268659	0.417888	0.28482	0.721687	0.687101	0.268742	0.375139
TCONS_00000738	0.092942	0.427018	0.254208	0.0942345	0	0	0	0	0.276639	0.190916	0.204161	0.085631	0.593826	0.959105	0.525182	0.0862475
TCONS_00000739	0	0.15728	0	0	0	0	0	0	1.4265	2.21504	0.263191	0.220779	0	0	0	0
TCONS_00000740	0	0.302283	0.209944	0.233478	0	0	0	0	2.33039	2.95636	0.252918	0.848646	0	0	0	0
TCONS_00000741	0	0.143159	0.397712	0	0	0	0	0	1.03873	1.90415	0.11978	0.703347	0	0.45016	0	0
TCONS_00000742	0	0.0924759	0.0856363	0	0	0	0	0	0.838734	1.80885	0.464243	0.432703	0.0187542	0	0	0.0217909
TCONS_00000743	0.0110079	0.0278762	0	0	0	0	0	0	0.448246	0.539082	0.0155774	0.362062	0	0	0	0
TCONS_00000744	0	0.0374353	0.0910911	0	0	0	0	0	1.89126	3.71054	0.368252	1.44066	0	0.412415	0	0
TCONS_00000745	0.06652	0.196472	0.181941	0.0843064	0	0	0	0	1.89085	4.89347	0.73974	3.14098	0.0132816	0	0.0117463	0.00771609
TCONS_00000746	1.40341	0.614087	0.568668	0.790516	0	0	0	0	0	0.0800779	0	0	0	0	0	0
TCONS_00000747	2.10164	1.18235	6.56943	0.608819	0	0	0	0	0	2.15853	0	1.10647	0.239782	0	0.424129	0
TCONS_00000748	0	0.505037	8.88599	4.68098	0	0.251751	0	0	0	0	0	0	0	0	0.362329	0
TCONS_00000749	17.2421	4.19858	4.05563	6.15034	0.545603	0.433017	1.68309	1.55576	1.53196	0.28319	13.4056	1.03308	0.0293612	0	0.18177	5.47554
TCONS_00000750	8.90965e-05	0.441468	9.15346e-05	9.03356e-05	9.14269e-05	8.93177e-05	1.12966	3.00485	6.35233	7.95755	13.2353	11.8699	36.4026	50.5444	20.3169	8.99241e-05
TCONS_00000751	0.604839	0.233776	1.32356	0.613251	1.70096	1.18744	0.000285267	0.00342673	1.86688	2.32864	0	0	6.09738	29.0892	4.95759	0.561266
TCONS_00000752	201.326	136.352	151.913	139.002	138.337	48.5367	125.131	116.772	65.7537	76.0273	96.4665	102.525	53.5786	42.7785	44.5615	70.4218
TCONS_00000753	0.539241	0.0442414	0.122908	0.27337	0.1053	0	0	0	0.160504	0.0692298	0.444197	0.124206	0	1.11293	0.666544	0.750601
TCONS_00000754	6.53593	0	1.98609	0	0	1.0691	0	0	0	0	2.39263	0	0	0	0	1.01089
TCONS_00000755	1.44091	1.18218	0.656847	0	0	0	0	0	0	0	0	0	0	0	0	2.00569
TCONS_00000756	3.28722	1.07878	0	1.11098	0	0	0	0	0	0	0	0	0	0	0	3.55885
TCONS_00000757	0	0	0	0	0	0	0	0	0	0	0	0	2.68542	0	2.375	1.56013
TCONS_00000758	0.731963	0.960849	0	0	0.571736	0.179612	0	0	0.217867	0.187944	0	0.168596	0.146146	0	0	0.16981
TCONS_00000759	0	1.08168	9.01513	0	0	0	0	0	0	0	1.81007	0	0	0	0	0
TCONS_00000760	0.0616679	0.647613	4.38541	2.50102	0.770701	0.363176	0	0.208774	1.395	1.0134	4.06389	1.76133	0.246256	0	0.261348	0.686713
TCONS_00000761	0.000185141	0.346811	0.228637	0.266392	0.257602	0.332463	0.265499	2.37917e-05	1.26082	1.42936	1.43067	0.814164	9.32989e-06	1.32142e-05	0.449544	2.30225e-05
TCONS_00000762	0.118418	0.809869	0.4288	1.35923e-05	8.55683e-05	0.0944295	0.357784	0.401867	0.853292	1.22727	0.000545371	0.585143	0.211613	0.647364	3.63972e-05	2.47876e-05
TCONS_00000763	0	0.433889	0.358557	0.363462	0.100432	0.442809	0	0	0.421614	0.212115	0.752526	0.969182	0	0	0.202508	0.69177
TCONS_00000764	0	1.48748	3.09928	2.2978	0.885095	2.22444	1.4411	0	0	0	1.86684	0.522003	0	0	2.40111	3.15457
TCONS_00000765	0	0	0	0.529826	0	3.07746	0	0	0.93323	0	0	0.722181	0	0	0	0.72738
TCONS_00000766	0.857074	1.12508	0	0	0.66946	0.630937	0	0	0.510211	1.10034	1.17668	1.3819	0	0	1.21075	0.596505
TCONS_00000767	0	0.907152	0.229107	0.254788	0	0.36998	0	0	0.448781	0.903336	0.828007	0.231526	0	0	0.177496	0.466387
TCONS_00000768	1.03776	4.0868	1.89227	0	0	1.0186	0	0	0	2.1317	0	0.956127	0	0	1.466	0.963011
TCONS_00000769	0.560218	0.857966	0.959603	0.688496	0.212163	0.283269	0.561315	0.22989	0.747837	0.523076	0.745822	0.218973	0.0813491	0.210222	0.143891	0.362331
TCONS_00000770	0.111716	0.458279	0.101852	0.169904	0.0436305	0.137066	0	0	0.166259	0.200794	0.0613501	0.025732	0	0	0.0789081	0.0777517
TCONS_00000771	0	0.911204	0.160618	0.291468	0	0.0920206	0	0	0.100048	0.218229	0.31832	0.15498	0.106235	0	0.320603	0.389582
TCONS_00000772	1.6806	0.109209	0	0	0	0	0	0	0.0635842	0	0	0.0314542	0	0.609207	0.020271	0
TCONS_00000773	4.02436	2.56411	15.8507	7.52257	0	0	0	1.17268	0	0.653323	0	0	0	0	0	0
TCONS_00000774	21.6559	5.67171	22.0053	11.7435	20.7463	6.54101	2.54329	2.85173	4.36761	79.5917	2.62836	8.8682	0.00128299	11.7908	3.61318	2.26261
TCONS_00000775	0.00988362	0.00212805	0.00465477	0.00451049	0.00347374	0.895533	0.00045444	0.014648	6.36646	39.1944	10.3018	88.9349	22.0832	0.0145931	9.06772	0.000624324
TCONS_00000776	0	1.17697	16.2906	3.63006	0	0	0	0	0	0	13.7379	1.64735	1.4271	0	0	0
TCONS_00000777	0	0.000422908	0	0	0	0	0	0	0	0	0	4.84457	0	0	0	0
TCONS_00000778	0	0	0	0	0	0	0	0	0	0	0	8.66222	0	0	0	0
TCONS_00000779	0	0.0437278	0	0	0	0	0	0	0	0	0	5.04856	0	0	0	0
TCONS_00000780	1.94918	5.52981	12.9668	0.0281806	5.11541	7.80542	7.73462	7.60271	9.7824	5.79337	11.072	15.6841	9.755	0.0280824	0.0281816	7.53067
TCONS_00000781	6.97192	1.81778	0.00065562	5.78542	0.000922032	0.00149944	0.000301631	0.000233644	2.3718	1.71071	4.77697	3.55756	1.27386	11.03	10.7277	4.77796
TCONS_00000782	78.6805	58.2846	51.5617	38.9884	1.70201	3.98613	5.11879	2.23859	0.874625	0.575521	1.59244	1.05942	0.360131	0.784827	1.83424	39.5921
TCONS_00000783	16.1887	24.9082	60.0335	60.1087	46.4399	55.4352	70.5126	72.8457	88.9099	108.208	69.8427	133.582	35.2428	18.4977	29.7811	37.0873
TCONS_00000784	127.635	10.9027	0	0	39.8928	9.8691	0	0	0	0.00563145	20.5817	33.7885	26.9416	76.2071	22.2274	35.4476
TCONS_00000785	0.898235	6.6675	3.14424	1.61749	2.52494	6.37375	7.16988	5.50106	6.81216	5.24637	13.7982	11.5229	3.7177	0	4.75941	4.47917
TCONS_00000786	0.245935	1.29136	0	0	0	0	0	0	0	0.252593	0.270117	0.22659	0	0	0.347423	0
TCONS_00000787	0	1.03272	0.956337	0	0	0	0	0	0	0.538672	0.576045	0.966437	0	4.32981	1.48181	1.94679
TCONS_00000788	0	0.414465	0	0	0.986479	0.619809	0	0	0.375909	0.648562	1.7339	0.581796	0	1.30327	0.89205	2.63693
TCONS_00000789	0.742243	0	0	0	1.15953	0	0	0	1.76741	1.52467	2.44568	0.683857	0.592793	0	0	2.06634
TCONS_00000790	0.15575	3.37815	1.35977	1.95056	0.935089	2.04034	2.14661	0.898564	5.66553	3.54622	2.43688	2.3758	0.579522	0.83024	1.54145	1.51007
TCONS_00000791	0.0086464	0.426767	0.440239	0.703112	1.80195	1.33938	0.505681	0.813307	1.89852	1.16258	2.42244	0.697034	0.191665	0	0.373026	0.97068
TCONS_00000792	3.84156	0.829704	1.38583	0.698697	3.39357	1.57442	0.581074	0.385782	0.494353	0.138983	3.44205	3.59918	0.759019	1.93506	1.64783	4.07144
TCONS_00000793	0.458171	1.14274	1.83796	0.185817	0	0	0	0	0	0	0	0	0	0	0	2.63605
TCONS_00000794	1.3484	0.743421	1.08183	1.09372	0	0	0	0	0.128431	0	0	0	0	0	0	2.65271
TCONS_00000795	0	0	0	0	0	0	0	0	0	0	0	0	0	0	0	11.3693
TCONS_00000796	0.19537	0.219825	0.203567	0.113193	0	0	0	0	0	0	0	0	0	0.115206	0	2.48637
TCONS_00000797	27.5123	6.65137	23.8252	24.3972	12.867	17.7772	41.8975	22.0445	13.6568	30.7374	17.6664	43.1078	42.0169	25.0981	17.9099	6.56275
TCONS_00000798	12.0199	8.49998	22.0725	20.9426	15.8692	14.4161	26.1598	12.8247	9.50407	23.6189	10.0319	22.6522	25.5341	11.3559	9.50558	4.20247
TCONS_00000799	0.00105542	0.00115113	0.00107111	0.00031074	0.000480834	0.00023406	0.00065029	0.000320966	2.71118	2.00755	3.18164	2.39635	3.46506	0.000705066	0.00165277	0.000321597
TCONS_00000800	27.7568	13.1847	25.9828	37.4235	17.8548	17.7258	28.3144	13.819	13.1363	46.9039	20.4327	39.1123	42.2813	29.4093	23.6943	4.68319
TCONS_00000801	3.78214	2.58688	6.42653	3.48892	0.331537	1.04153	1.11811	0.333578	4.80979	0.638339	3.5047	1.52933	0.0484267	0.250289	0.107072	2.06785
TCONS_00000802	8.80505	2.8896	13.3794	2.97583	0	1.44041	3.73249	0	0	1.50723	19.3416	1.35207	0	0	0	9.53264
TCONS_00000803	0.0555946	0.583833	1.11509	0.50731	0	0.027284	0	0	0.562618	0.0285498	0.0915916	0.128054	0	0	0	0.438517
TCONS_00000804	2.65517	0.939134	2.36695	1.31614	0.0230439	0.10135	0	0.0249693	1.01861	0.0303005	0.550847	0.366947	0	0	0	1.32778
TCONS_00000805	23.7811	12.6547	12.9266	11.519	12.4574	9.0357	7.90947	6.14838	13.0784	6.05306	10.8414	9.90228	2.9874	5.97164	5.11511	15.2558
TCONS_00000806	0.65353	6.57759	0	6.81425	6.44457	11.0663	5.0168	4.37145	16.8167	12.0912	12.0197	13.9748	4.43522	5.79378	4.0332	0
TCONS_00000807	0	0	10.0467	0	0	0	0	0	0	0	0	0	0	0	0	17.2567
TCONS_00000808	0.689179	2.20285	0.326531	1.2244	1.01073	1.97401	1.03616	0.192973	2.22319	0.695226	1.60395	1.23131	0.525952	0.880942	1.10304	4.66296
TCONS_00000809	0	0	0	0	4.33637	1.36228	0	4.69869	0	5.70191	0	3.8362	3.32537	0	1.96185	1.28794
TCONS_00000810	0.00469238	0.00289851	0.485515	0.00624074	0	0.00245811	0.091726	0.612484	0.000226942	0.233585	0.00181019	0	0.000141672	0.000246396	0.000178113	0.171848
TCONS_00000811	0.977451	3.43977	0.427053	0.935585	1.7835	2.02801	0.154274	0.342671	2.51896	1.25516	2.23251	0.791119	0.765308	0.718865	0.749602	3.80362
TCONS_00000812	4.29112	0.849504	1.08589	0	0.91113	0.472852	0.879753	0.349331	0.533798	0	0.273673	0.22453	0.26935	1.62058	0.175165	3.40882
TCONS_00000813	2.72173	2.24616	1.48424	0	0	3.8449	0.0674195	2.91273	0	1.03358	0	0	0	0	0	0
TCONS_00000814	1.093	0.665534	0.40237	1.97499	0	1.63263	0.815992	0.509928	0.344655	0	0	0	0	0	0	2.0558
TCONS_00000815	0	0	0	0	0	0	0	0	2.04233	5.28549	0	0	13.7	0	14.5396	0
TCONS_00000816	0	0	0	0	0	0	2.33285	0	0	0	0	0	1.46506	34.0742	1.29571	0
TCONS_00000817	1019.62	452.669	312.652	521.384	1467.92	1399.06	1239.56	1712.87	1428.72	840.508	1359.11	1267.48	1131.38	1132.69	923.814	852.604
TCONS_00000818	0.227044	0.447061	0.96599	0.153467	0	0.148568	0.384979	0.256215	0.0901052	0.31092	0	0.139456	0	0	0.106912	0.49161
TCONS_00000819	1.60463	0.965432	0.121913	0.677893	0	0.328125	0	0	0.477613	0.206008	0.293734	0.739202	0.21359	0	0.188899	0.682481
TCONS_00000820	1.74386	0.915667	0.635957	0	0	0.342332	0	0	0	0	0.383066	0.321337	0	0	0	0.647301
TCONS_00000821	1.05317	0.816934	1.04748	0.388298	0.224355	0.187951	0	0	0.284977	0.0983349	0.210314	0.220529	0.114698	0.395204	0.270505	2.22117
TCONS_00000822	0.241665	1.26894	0	0	0	0	0	0	0.575447	0.248207	0.530854	0.222655	0	0	0	1.34555
TCONS_00000823	0.280409	1.28833	0	0	0	0.275231	0	0	0.333851	0	0.615961	0.258351	0	0	0	0.260211
TCONS_00000824	0.525914	0.641056	0	0	0.704213	0.0737433	0	0	0.0894495	0	0.0825179	0.138441	0.0600031	0	0.212268	0.488033
TCONS_00000825	0.365507	0	1.59105e-06	0.00121111	0.000271081	1.19642e-05	0	0	0.0322935	5.50374e-06	0	0.11798	0	0	1.85948e-06	0
TCONS_00000826	0	0.714906	0	0	5.10469	3.20729	0	0	0	0	2.39265	2.00706	0	0	0	0
TCONS_00000827	0	8.38099	0	0	5.69937	1.79047	0	0	0	0	0	0	0	0	0	1.69294
TCONS_00000828	0.0570664	0.262189	0	0	0.534894	0.448102	0	0	0.135885	0	1.06552	0.473197	0	0	0.0806154	0.370697
TCONS_00000829	0.163285	0.427269	0.0757653	0.0555664	0.757171	0.0951578	0	0.234452	0.132246	0.0711247	0.851896	0.374813	0.0221235	0.343031	0.0586975	0.308468
TCONS_00000830	0.661606	1.4113	0.603192	0	1.29195	0.324695	0	0	0	0	0.908325	0.457172	0	0.682737	0	0.613952
TCONS_00000831	0	1.1259	0	0	10.7192	5.05117	0	0	0	1.76183	3.76813	3.16092	0	0	0	0
TCONS_00000832	0	0.403332	0	0	0	0	0	0	0	0	2.02479	1.6985	0	0	0	0
TCONS_00000833	6.41256	7.40044	6.08865	7.59734	7.52711	8.4067	8.65053	6.9866	11.7263	10.4705	12.8799	13.7666	9.86082	9.10346	9.74694	9.56711
TCONS_00000834	117.474	82.7083	96.0967	87.4054	29.1145	27.0779	29.8037	43.857	28.183	29.09	36.0559	43.1035	22.8321	33.7853	20.4631	76.6367
TCONS_00000835	0.470534	0.772089	0.0857981	0.381662	0.147014	0.415661	0.119677	0.238946	0.280106	0.0966543	0.46512	0.216761	0.0751585	0.7769	0.265882	0.174657
TCONS_00000836	20.9477	5.96505	13.5248	9.13195	20.7552	14.1806	10.6247	10.6928	29.9863	38.2577	36.2568	32.5545	14.3864	19.8504	15.6596	14.3333
TCONS_00000837	0.0890547	0.860194	0.158302	0.515615	0.682381	1.16668	0.879975	0.797068	0.969119	1.35386	2.33794	0.440804	0.345685	0.909685	3.38043	1.18794
TCONS_00000838	29.0666	25.0937	23.8147	29.2853	29.746	23.2771	25.142	39.6095	41.9432	44.0727	52.3582	25.8702	16.4301	15.5751	17.2428	19.806
TCONS_00000839	0	0	0	0	0.345473	6.26926	0.198517	0	0.0464635	0	0	0	0	0	0	0
TCONS_00000840	0	0	0	0	0	0	0	0	0	0	0	0	0	1.78804	0	2.41184
TCONS_00000841	0.0200994	0.0263846	0.109949	0.0815159	0.753584	0.157827	0.664577	0.0340228	0.287162	0.330297	0.309061	0.629625	0.85078	2.98676	0.454299	0.0186517
TCONS_00000842	0.0534475	0.0350803	0	0.108382	0.0834956	0	0	0	0.381804	0.0548943	0.587028	0.443189	0.128058	0	0.302013	1.04155
TCONS_00000843	25.19	28.4575	20.5531	33.2348	2.83931	4.33469	4.56187	2.83366	12.5943	7.27853	19.5857	13.2862	1.10777	3.71822	1.12611	24.1228
TCONS_00000844	2.23506	5.44879	4.07544	5.17975	0.997601	1.25359	1.6242	0	3.80148	2.95143	4.38361	2.35342	0.510009	0	0	7.40739
TCONS_00000845	4.52827	4.56249	2.02802	3.54412	0.868745	1.75447	0.606174	0.537904	2.64836	1.55028	4.27549	2.12263	0.190343	0.98377	0.33668	8.21992
TCONS_00000846	6.86649	4.89451	3.02915	4.71618	1.73013	1.52187	0.751156	0.562407	1.49438	1.74413	4.6223	2.55095	0.501219	1.06668	0.469356	8.01627
TCONS_00000847	1.32259	0.863808	0.74844	2.14029	1.54707	1.33654	1.55767	1.45576	1.93148	2.22161	2.89097	1.99291	0.499526	1.15641	0.598248	12.89
TCONS_00000848	0.259908	0	0.157974	0.175682	1.8948	1.10547	1.32211	0	0	0.533888	0.380619	0.319285	0.415152	2.14568	1.46865	0
TCONS_00000849	0	0	0	0	8.91513	3.73427	0	0	0	0	0	0	0	0	2.68725	0
TCONS_00000850	0.0352504	0.0616977	0.0642762	0.0238271	3.54272	0.172998	0.358626	0.079559	0.167875	0.205159	0.180677	0.887719	2.47744	1.40655	2.04167	0
TCONS_00000851	0	1.87022	0	0	0.000217077	0.000628823	0	0	0.000853191	0	0	0	0	0	0.789219	0.00101329
TCONS_00000852	9.7618	0.00588618	0.000199242	0.349592	20.3851	10.3747	13.2961	1.96423	16.4149	6.82592	16.514	12.8771	5.40753	11.6066	7.16994	0
TCONS_00000853	0.169061	0.216373	0.733452	0.00839527	1.41249	0.000528406	0.523396	0.00018219	1.55876	1.36403	1.67253	1.49345	0.269642	0	0	3.68874
TCONS_00000854	2.45422	13.0323	10.8392	11.2563	4.24479	6.38134	0.00184217	6.18145	6.48409	9.4809	7.10851	2.74932	2.21692	0.00075475	2.27122	25.8087
TCONS_00000855	0	0	0	0	0	0	0	0.447471	0	0	0	0	0	0.000198772	0.000500728	0.00131731
TCONS_00000856	0.118435	1.48167	0	0.763925	0	1.70504	1.59104	0.000300045	0.755304	0.555503	0.159775	0	0.000198773	1.1618	1.06994	0.413093
TCONS_00000857	0.000305885	3.56587	0	0.524039	0.762388	5.33918	0	0.672574	2.13475	0	0.000488763	0.0470856	0.308326	1.92859	0.000379877	1.15998
TCONS_00000858	0.100653	0.759775	1.62767	0.315646	1.6632	1.01958	0.422512	0	1.63771	0.00235494	1.22186	0.511122	0.328123	0	0.401559	0.861681
TCONS_00000859	0	0.168017	0	0	0	6.47825	3.19609	0.00145963	0.781124	0	0.701437	0	0	0	0	0.718465
TCONS_00000860	28.7991	24.9872	8.03936	29.2915	59.6458	53.0568	86.3822	64.9532	27.0012	115.058	35.6773	125.824	21.6418	20.6921	27.2312	5.60463
TCONS_00000861	5.65651	0.484259	0	0	0.7684	0.965577	3.12758	0.416301	0.292808	2.02074	0.270117	2.94566	0.196416	0	1.38969	0.912884
TCONS_00000862	0.280879	0.737422	0.1164	0.129448	0.3989	0.300756	0.0324725	0.108057	0.896832	0.668755	0.813311	0.494044	0.142752	0.316201	0.306608	1.03074
TCONS_00000863	0.225867	0.222372	0	0	0.176425	0.221697	0	0	0.403373	0.811936	0.620191	0.2081	0	0.466163	0.319074	1.04799
TCONS_00000864	1.4771	1.61583	0	0	0	0	0	0.833444	1.17242	0.505696	2.70391	2.26819	0	0	0.695549	0.913807
TCONS_00000865	0.124077	0.203595	0	0.125803	0	0.487144	0	0	0.517036	0	0.613247	0.400109	0.0495471	0	0.0876393	0.40299
TCONS_00000866	0.277829	0.437647	0.10132	0.075118	0.231479	0.254519	0	0.25082	0.33078	0.17121	0.386519	0.221844	0.103548	0.305816	0.0784955	0.464071
TCONS_00000867	0.497777	0.79864	0	0.112156	0	0.271437	0	0.0936223	0.329249	0.170417	0.364481	0.152874	0.132517	0.456601	0.312529	0.461923
TCONS_00000868	0.340225	0.882064	0.0620374	0.206974	0.37205	0.166972	0.129801	0.143977	0.344308	0.122302	0.354995	0.188078	0.0543443	0	0.168218	0.962945
TCONS_00000869	1.96786	0.168471	0.468031	0.520494	0.400981	0.419897	0.217613	1.30345	0	0.351501	0.93972	0.236487	0.204996	0.353168	0.120866	1.34974
TCONS_00000870	1.20426	0	0	0	0	0	0	0	0	0	0	0	0	0	0	0
TCONS_00000871	62.5714	41.6287	47.2437	47.5913	38.3372	39.7043	33.2016	46.4433	39.4687	37.6341	59.5287	14.3118	13.4993	14.9858	13.7605	48.5098
TCONS_00000872	0.360149	1.85731	1.78248	2.29528	3.29538	0	14.9179	0.174181	7.53445	11.5197	9.6065	4.40846	7.88938	0.212373	6.03254	1.14586
TCONS_00000873	0	0.567594	0	0	0	0	0	0	0	0	0	0	0.690651	3.56957	0	0
TCONS_00000874	8.7462	10.4664	8.67876	8.80065	4.51993	5.76649	4.88722	4.00032	8.05965	7.74667	8.49032	11.0699	17.5423	10.5754	13.1822	22.2786
TCONS_00000875	36.4151	2.8354	1.41178	5.48949	15.5781	3.70292	2.20799	11.9123	8.08778	4.32988	16.201	11.8395	10.9764	48.6818	16.4379	94.6751
TCONS_00000876	0	0.555589	0.138016	0.472877	0.689191	0.141812	0.869531	0.333534	0.739744	0.520056	2.29278	1.34862	0.0336385	0	1.10564	0
TCONS_00000877	3.84321	3.01902	0.95572	4.88439	6.46172	3.92966	5.61551	5.39419	10.9453	5.46362	12.6994	8.86459	6.68714	3.11946	4.65274	43.303
TCONS_00000878	0.000247463	0.312696	0.000129814	0.000247416	0	0	0.000116181	0	0.000249182	0.000145187	0	0	0	0	1.4081	1.39264
TCONS_00000879	0.535883	1.58277	0	0	0	0.526068	0	0	0	0.275196	0	0	0	0	0	3.97835
TCONS_00000880	0.172466	0.463725	0.000147655	0.20171	0	0.58679	0	0.000532941	0.840444	0	0	0.541782	0.70751	0.772228	0.000112134	12.6183
TCONS_00000881	0	0.143919	0	0	0	0	0	0	0.130531	0	0	0	0	0	0.154878	2.13652
TCONS_00000882	0	0.394118	0	0	0	0.29469	0.763622	0	0	0	0	0	0	0	0	3.3433
TCONS_00000883	0	0.15415	0	0	0	0.115261	0	0	0	0	0	0	0	0	0.165888	2.07045
TCONS_00000884	0	0.134926	0	0	0	0.0672583	0	0	0.0815833	0	0	0.0631333	0	0	0	1.71687
TCONS_00000885	0.139328	0.162574	0	0.0313923	0.217657	0.015195	0	0	0.0184313	0	0	0.0570524	0	0	0.0218692	2.6864
TCONS_00000886	0.0370753	0.267679	0	0.0501212	0.0386127	0.0363908	0.0314327	0.104597	0.102997	0.101544	0.0135736	0.0227726	0	0.0510127	0.0349166	1.89227
TCONS_00000887	0.06971	0.328598	0.0115555	0.0514032	0.217802	0.0373216	0.0805917	0.0858181	0.173537	0.0976323	0.16705	0.0934203	0.0303676	0.497016	0.0537145	7.66269
TCONS_00000888	0.32078	0.725207	0	0.0722757	0.278401	0.104952	0	0	0.0848703	0.036607	0.156587	0.131354	0.0569313	1.17698	0	22.5571
TCONS_00000889	0.739638	0.728193	0	0	0.866596	0.181495	0	0	0.110076	0.189915	0	0.0851821	0.0738391	1.52652	0	40.9244
TCONS_00000890	0	0.0360604	0	0	0.0858283	0	0	0	0	0	0	0	0	0	0	1.8354
TCONS_00000891	0.148723	0	0	0	0.232335	0	0	0	0	0	0	0	0	0	0	1.93215
TCONS_00000892	0.0675757	0.00887067	0	0	0.0422267	0	0	0	0	0.013881	0.0445321	0.012452	0	0	0.0190923	2.14463
TCONS_00000893	0	0.245479	3.06886	1.51683	0	0.0917749	2.14032	0.158272	0.333965	4.51352	2.46468	3.18742	0.672075	0	0.528343	0.2603
TCONS_00000894	6.35327	13.0289	15.532	11.9671	2.20557	5.86643	10.1982	6.65973	11.2061	54.2708	12.0538	27.8714	11.8319	5.78888	5.43819	17.3027
TCONS_00000895	11.8927	15.3832	15.1008	15.9378	29.1112	16.5969	10.6597	8.7456	55.0466	24.2436	28.3153	30.343	3.20841	0.425069	3.23696	24.0201
TCONS_00000896	0	2.78667	0	2.44616	0.958787	0.81882	0	0	6.77168	0.893033	0.697915	1.88429	0.362432	0	0	0
TCONS_00000897	1.39577	5.49886	5.60214	4.55274	0.33114	4.80297	4.30407	3.74765	5.19594	4.50208	9.29728	4.59085	0.924892	6.50517	2.50759	6.28218
TCONS_00000898	31.4366	5.19122	1.98732	0.00178227	11.0349	21.5891	6.64806	16.7822	9.83492	20.5933	28.0992	24.684	9.44478	75.1817	16.9568	11.2477
TCONS_00000899	18.5843	27.1604	32.4592	37.4802	98.9601	54.4605	101.493	120.479	43.0384	32.4795	49.7862	84.163	26.7006	30.5198	34.3643	33.1956
TCONS_00000900	0.0282513	0.40653	0.379541	0.417824	0.666599	1.014	1.08039	0.746598	1.19735	1.10393	0.930426	1.58423	0.298453	0	0.674586	0.153285
TCONS_00000901	0	0	0	0	0	0	0	0	0	0	0	0	0	0.156746	0	0
TCONS_00000902	0.677589	5.20925	1.17691	1.72334	1.85491	2.27414	2.3263	1.17425	5.77409	3.69404	6.49218	6.52594	3.40381	1.23362	4.85549	4.31364
TCONS_00000903	0.340364	0.264016	0.169262	0.313725	0.773405	0.36445	0.236097	0.209506	0.442073	0.444917	0.373831	0.912262	0.444816	0.766331	0.655661	0.602983
TCONS_00000904	9.35266	1.26136	4.20505	1.4289	0	0	0	0	0.152537	0.0657934	0.0703581	0.0590234	0.102322	0	0.271482	0.832234
TCONS_00000905	20.6604	6.97146	20.6738	12.3193	1.11026	0.571995	2.06844	1.62836	0.117171	0.0446482	0.0682455	0.0600793	0.00867612	0	0.0921187	1.12151
TCONS_00000906	1.53804	3.97831	1.37756	1.6438	0.360222	0.330624	0.815802	0	0.0864156	3.25651e-06	0.177861	3.09917e-06	3.5762e-06	0	2.82633e-06	0.878294
TCONS_00000907	0.739751	4.77053	1.28448	1.80147	0.75873	0.313845	0.452321	0.539475	0	0	0.226677	0.053464	0	0	7.54404e-06	0.656959
TCONS_00000908	0	0	0	0	0	0	0	0	0	6.90464	0	1.54846	0	0	0	0
TCONS_00000909	0	0.0110067	0	0.102016	0	0	0	0	0.0798624	7.06162	0	3.27548	0	0	0	0
TCONS_00000910	0	0	0	0	0	0	0	0	0	1.54922	0	0.463245	0	0	0	0
TCONS_00000911	0	0	0	0	0	0	0	0	0.325793	1.75655	0	0.693316	0	0	0	0.0634826
TCONS_00000912	0	0	0	0	0	4.5758	3.95237	5.26086	0	0	0	0	0	0	0	0
TCONS_00000913	3.8887	3.6953	3.38952	4.67934	1.45197	0.870336	1.52163	0.904189	3.3579	4.2573	2.41714	1.45674	4.65857	5.07125	4.42189	5.38316
TCONS_00000914	0.432311	0.200988	0.525522	1.31497	3.15166	2.70509	1.46606	2.43928	2.01593	0.925028	1.70143	1.42726	0.129475	0.148706	0.279908	0.284164
TCONS_00000915	52.055	5.10235	21.711	17.5597	79.6294	15.4537	20.0224	20.1548	12.653	23.6496	23.453	29.9185	24.127	24.371	31.1382	13.2407
TCONS_00000916	0.55258	0.507761	0.403034	0.672318	0.172648	0.650853	0.562177	0	0.263158	0	0.364148	0.610936	0	0	0	1.64089
TCONS_00000917	0.386073	0.314364	0.191167	0.365367	1.11956	0.721884	0.593909	0.273678	4.47965	1.76115	5.3957	1.29027	0.0168336	0.296335	0.514186	2.88882
TCONS_00000918	0	0.0861698	0.0512608	0.423799	0.0849322	0.000161113	0.0520562	1.87341e-05	0.389926	0.0898447	0.436679	0.219406	0.0643106	0.259448	0.000108994	0.244311
TCONS_00000919	0.345271	0.384122	0.137572	0	0.208516	0.194988	0	0.0424515	0.434614	0.259377	0.828432	0.738633	0	0	0.120172	1.74263
TCONS_00000920	0	0.134193	0.00162043	0.000119584	0.0662003	3.64244e-05	0.00109941	0	0.132605	0.0367544	0.282262	0.111775	0.00243912	1.84335e-05	6.12911e-05	0.255327
TCONS_00000921	1.55666	0.646466	0.000517566	0	0.740042	0.0650387	0.0008063	0	0.807845	0.442753	2.65914	0.417914	6.2246e-05	0	0.226286	3.02442
TCONS_00000922	0	0.0126112	1.85449e-05	0	0	0.00904605	2.60722	0	0.0842278	0.46394	1.9706	0.234764	0.205223	1.49757	0	0.0983308
TCONS_00000923	2.73475e-05	0.150035	2.57612e-06	0.000307352	0.540267	0.188667	7.06659e-05	0	0.735568	0.00436953	7.3845e-05	0.000411278	0.000423454	0	0.00108317	0.17091
TCONS_00000924	0.527942	0.879809	0.161963	0.204809	1.09899	0.0963704	0.211239	0.937886	0.534687	2.50779	2.41027	1.89937	1.32319	1.37675	4.4039	0.137557
TCONS_00000925	0.271348	1.20406	0	0.225669	0.687339	7.36194e-05	0.371475	1.1522	0.841992	3.37029	1.6603	2.18661	1.49103	0	4.45459	0.0228975
TCONS_00000926	3.563	0.609435	0.361056	1.4126	3.28897	1.52666	3.71089	1.34968	8.76924	11.9989	16.6336	8.03672	11.3594	29.6931	25.9429	0.000973139
TCONS_00000927	0.844598	7.7499	5.88567	8.76088	11.0103	9.73198	10.9612	4.35435	9.72249	7.78287	7.14403	5.53923	1.92578	4.16693	3.546	6.07377
TCONS_00000928	0	0.158086	0.0848412	0.0323108	0.359145	0.642757	5.00038	0.166732	0.121893	0.0518277	0.0523638	0.0420499	0.027218	0	0.0322129	0.084503
TCONS_00000929	0.0181716	0.0290662	0.0357378	0	0.472992	1.01807	15.0136	0	0	0.0220431	0.0226796	0	0.0175011	0	0	0.0963396
TCONS_00000930	32.6991	7.45456	11.2981	5.76565	10.6217	5.49694	3.38171	7.92251	5.56207	7.06181	12.6253	9.85725	4.32263	2.31488	3.23559	6.22961
TCONS_00000931	0.863404	0.202379	0.337347	0	0.192675	0.786881	0.313695	0.313161	0	0	0	0	0.0492512	0	0	0.171678
TCONS_00000932	5.51222	3.3466	2.01022	2.51499	5.16671	4.19309	13.6694	6.998	3.93767	5.23682	21.7952	28.8211	31.3667	20.4778	22.1926	1.2788
TCONS_00000933	0	0	0.14648	0	0	0	0	0	0	0	1.0121	0	0	0.0355306	0.00170392	0
TCONS_00000934	0	0.823924	0	0.50195	2.24336	0.636591	0	0.565646	1.87609	0.71855	0.884841	0	0	1.69293	0	3.60262
TCONS_00000935	5.92189	3.53265	9.01302	5.57979	6.56447	3.8967	4.76808	2.49388	7.82174	16.9251	7.97925	12.4509	3.19347	4.36323	2.72121	16.7943
TCONS_00000936	0.725148	0	0	0.00186181	0	0.000122268	0	0	0	0	0.00036138	0.0223123	0	0	0	0
TCONS_00000937	1.03769	3.75855	0.669811	0	0	0.000290995	0.00222678	0	0.00101499	0.0597751	0.000421751	0.93324	0	0.840566	0.00308059	9.05126
TCONS_00000938	0.94141	0.553827	0.00903405	1.84717	0	0.680059	0	1.51306	0.785431	3.20036	0.812037	3.41217	0.505354	0	0.515658	10.0726
TCONS_00000939	0.0338863	0.123066	0.691393	0	0	0.452365	0.231586	0	0.561093	0.870894	0	0.00115607	0.290701	0.253022	0.858444	3.21894
TCONS_00000940	0.0506202	0.000397852	0.000829031	0	0.00149529	0	0	0	0.0480277	1.25988	0.000378072	0.000360356	0.00414018	0	0.000172054	18.1707
TCONS_00000941	1.37248	0.0155814	0.0010669	1.29603	0	0	0	0.28012	0.000158991	0.234596	0.802095	0.578023	0	0	0	4.13481
TCONS_00000942	0	3.37271	2.40355	0	0.499479	0	0	0.0484678	0.433489	0.00402057	0.00290894	0	0.209386	0.610234	0.347753	1.43804
TCONS_00000943	22.8015	33.3183	29.1453	48.0111	19.7641	59.7764	90.1826	77.1129	95.222	44.2358	65.9288	98.8292	27.8666	6.13998	18.9515	57.4941
TCONS_00000944	2.44355	5.96848	1.8559	2.59481	2.709	2.70764	0.917279	2.05887	5.90397	3.61439	3.73764	5.72975	5.14354	3.96721	4.21439	13.4602
TCONS_00000945	0.232063	0.304629	0.476041	0.23529	0	0.170833	0	0	0.103609	0.148965	0.159301	0.534521	0.0463343	0	0.0819565	1.21133
TCONS_00000946	0	0.46304	0.642566	1.78349	2.19659	1.19341	0.440404	0.299515	6.26797	14.1938	6.70472	12.41	1.86122	0.726513	2.56698e-05	9.00377
TCONS_00000947	3.97462	2.29401	1.9747	2.04575	3.13739	0.572115	0.367031	0.595443	7.69071	20.2441	17.5121	13.1918	4.82088	9.441	2.09217	34.6857
TCONS_00000948	2.93502	0.9632	0	2.97583	0	0	0	0	8.73599	3.01447	1.6118	4.05621	0	0	0	1.36181
TCONS_00000949	0.0888573	0.0017389	0.00238922	3.90499	0.000822446	2.3119	3.1898	0.00223532	4.6416	0.00265283	0.000280697	0.000229618	0.000211332	0.703496	0.0153468	0.000151358
TCONS_00000950	0.0879738	7.12104	4.21912	0.013011	1.68846	2.60107	0.00192692	0.833105	11.384	5.08188	4.77065	2.67043	0.655573	0.695699	2.59444	2.96846
TCONS_00000951	8.65822	9.09438	10.8365	7.87355	12.623	8.43987	4.36874	5.32934	11.0696	4.00628	16.3507	10.4763	4.58081	9.88846	4.80417	16.0457
TCONS_00000952	0	0	0.405352	0	0	0.218199	0	0	0.529344	0	0	0.204817	0.887715	0.917615	2.19828	0.206291
TCONS_00000953	0	1.22454	1.13397	0	0	1.83123	0	0	0.740417	0	0	0	2.48337	0	3.51408	1.15419
TCONS_00000954	0	0.0937836	0.271826	0	0.703447	0.563108	0	0	0.907517	0.508887	1.22739	0.623266	0	0	0	1.12977
TCONS_00000955	0	0.21016	6.82471e-05	0	6.84651e-05	0.150995	0.260876	0	1.53196	0.288912	0.651871	0.821269	0.499769	0.846734	0.438651	6.68105e-05
TCONS_00000956	6.10786	5.31853	4.77559	6.81654	4.13452	2.83584	2.08579	3.8678	9.39005	11.1369	17.6579	22.1721	17.8519	9.76292	15.0475	2.67816
TCONS_00000957	0.329434	0.681939	0.323452	0.359709	0.118764	0.0497464	0.0644531	0.0857911	0.693929	0.416434	0.974149	1.40086	0.829787	0.732214	0.715968	0.211643
TCONS_00000958	0	0	0	0	0	0	0	0	0	0.139213	0	0.124882	0.216505	12.8683	1.34034	0
TCONS_00000959	0	4.74249	2.19586	0	0	0	0	0	0	1.23686	0	0	0	0	1.7012	0
TCONS_00000960	3.49753	4.70729	4.60996	3.031	0.177837	0	1.37717	0.131631	0.623325	0	0.0560113	0	0.150002	0	0.0900481	4.67678
TCONS_00000961	3.75119	1.59487	2.48152	2.85282	6.07671	3.46466	2.53663	1.06728	4.79961	1.77525	3.66187	2.01212	2.18486	6.76924	2.4822	5.20294
TCONS_00000962	0.458564	1.80326	1.08948	0.343991	1.32591	1.50823	0	1.63484	1.97617	1.60059	2.70238	2.16207	2.68935	4.33301	3.60079	2.67368
TCONS_00000963	0	0.000237257	0	0	0	0	0	0	0	0	0	0	0	0	0	0.0193601
TCONS_00000964	0	0.339623	0	0.299793	0.461912	0.145111	0	0	1.23212	1.29066	0.243566	0.953477	0.118073	0	0.104424	0.137192
TCONS_00000965	0	0.444868	0	0	0.352948	0.221759	0	0	1.07596	0.928185	3.47403	1.04079	0.360879	0	0.638325	0.419314
TCONS_00000966	0.117377	0.346681	0.214027	0	0	0.0576047	0	0	0.698736	1.20554	1.61147	0.973292	0.0468722	0	0.0829067	0.163383
TCONS_00000967	0	0	0	0	0	0	0	0	0	0	7.62188	1.27873	0	0	1.96064	0
TCONS_00000968	149.067	89.1908	79.1124	70.6865	109.273	63.3113	57.3642	73.0507	63.9811	47.1469	88.2525	65.3216	54.1614	53.2288	64.0125	64.4093
TCONS_00000969	0	0	0	0	0	0	0	0	2.02366	0.581907	2.48912	0.522003	0	0	0	0
TCONS_00000970	0	0.0681597	0	0	0	0	0	0	0.74183	0.213315	0.798401	0.0956777	0	0	0	0
TCONS_00000971	0.371077	0.461652	3.12407	2.05691	3.90277	0.472797	1.12703	1.16296	0.21231	0.369301	1.50679	0.718829	0	0	0.1289	0.658099
TCONS_00000972	20.0974	18.1478	13.6552	13.8217	18.0115	8.06546	1.81942	5.94495	6.05724	5.84182	9.10869	8.56719	0.861996	2.99866	0.789271	13.0538
TCONS_00000973	1.75488	3.45546	0	0	0	0	0	0	0	0	0	0	0	0	0	0.814241
TCONS_00000974	0	0.208541	0.0386235	0.0859059	0	0.0207908	0	0	0.554816	0.500372	0.116323	0.683049	0	0	0.0299228	0.943498
TCONS_00000975	0	0.235921	0	0	0	0	0	0	0.285299	0.123058	0	1.32467	0.0956898	0	0.169257	0.333553
TCONS_00000976	0.194265	0.127506	0.442784	0.393934	0.0758703	0.0238348	0.185287	0	0.838427	0.773156	0.560088	0.626444	0.0193938	0	0	1.21684
TCONS_00000977	0.423304	0.370448	0	0.572254	0	0	0.35888	0	3.35987	0.724604	2.01468	0.260004	3.04265	9.90134	0.199328	1.44032
TCONS_00000978	0	0.714904	0	2.20871	5.10469	3.20729	2.77032	1.84373	5.1872	1.11869	4.78523	0	0	0	3.07737	1.01076
TCONS_00000979	3.4546	17.2661	16.0936	16.6078	25.5356	15.4103	17.0812	7.23545	29.1439	16.9323	23.439	19.3506	7.55463	4.64361	3.63662	9.57866
TCONS_00000980	3.74991	1.47195	0.739681	0.348526	1.79081	3.77643	0.508523	0.878433	2.24758	0.566767	2.21865	2.10482	0.446822	1.74964	1.06628	4.02655
TCONS_00000981	0.832412	1.88741	0.579537	1.04348	0.165505	0.282251	0.0769882	0.204952	0.270289	0.0466334	0.415573	0.348606	0.120874	0.0624727	0.256563	1.75558
TCONS_00000982	1.72034	2.85414	1.56669	6.27702	5.44614	5.45935	0	2.75225	7.99744	2.43183	6.39509	4.90293	0.798718	2.14873	1.4326	5.66518
TCONS_00000983	48.7452	24.6585	40.2496	31.0054	38.6803	17.9103	20.7474	14.7921	35.455	24.8199	32.7576	32.5136	20.7613	45.076	16.6429	45.2848
TCONS_00000984	2.00475e-06	0.197246	0.0374703	0	0.170454	0.53688	0.599856	0.336085	4.39686	0.510095	2.19678	0.861259	0.440022	1.35332	1.36363	0.574604
TCONS_00000985	0.149994	0	0	0	0	0.096141	0.166463	0.203051	0.213652	0.20189	0.431569	0.120515	0.166305	1.33612	0.430093	0.366268
TCONS_00000986	0.177365	0.129567	0	0	0.360742	0.300636	0.590743	1.35766	2.38969	0	1.16903	0.28051	0.575648	0	0.299914	0.591492
TCONS_00000987	1.50446	0.493736	0	0	0	0	0	0	1.79119	0.772593	3.30477	1.38611	0	6.21004	2.12529	5.58438
TCONS_00000988	0.170059	0.316223	0.155047	0.172426	0.623038	0.539794	0	0.377312	1.59537	0.462178	2.83684	0.693541	1.02799	0.551213	0.619395	1.28084
TCONS_00000989	6.03232	1.29962	2.01517	3.36158	0.647429	1.12995	0.17568	0.272815	0.328947	0.165532	0	0.148491	0	0.095038	0.0650505	3.03394
TCONS_00000990	0	0.802845	0	0.0708689	0	0.0686063	0	0	0.0832184	0	0.0767696	0	0	0	0	0.129725
TCONS_00000991	0	1.61849	0.155047	0	0	0	0	0	0.30371	0.0873325	0	0	0	0	0	0.0789061
TCONS_00000992	0.0315772	0.704675	0.0863677	0.0960491	0	0.216959	0	0	0.300764	0.016216	0.0520232	0.0145466	0	0	0.0223039	0.175817
TCONS_00000993	0.145219	1.49781	0.226968	0	0	0.244351	0	0	0.592788	0.0852289	0.0683565	0.0955687	0	0.085633	0.0293065	0.519787
TCONS_00000994	1.50116	1.50691	0.161014	0.358125	0.551789	0.520037	0	0	0.420532	0.0906937	0	0.162714	0	0	0	0.655544
TCONS_00000995	5.31575	2.51983	0.807737	1.19771	0.461348	4.63787	4.13117	2.49948	1.40642	0.606628	2.75704	1.49649	1.06136	0	1.25156	3.4256
TCONS_00000996	0	1.60265	2.41819	0.823348	1.8506	2.42476	5.02262	3.16049	1.71995	2.48135	1.82319	3.587	0.995263	0	0.860314	0.000600557
TCONS_00000997	3.99004	2.78582	1.35146	2.48207	0.694194	1.62091	0.628216	1.44204	1.11879	0.000283673	1.54607	0.943498	0.956844	2.55372	0.828403	5.34513
TCONS_00000998	0.000179511	0.349594	0.332856	0.00174489	0.000121743	0.744642	0.495626	0.0738258	0.998432	1.21128	0.797623	0.500667	3.77642e-05	0.000102757	1.1365	0
TCONS_00000999	0.1879	0.00175694	0.00023587	0.0803129	0.483079	0.00027776	0.000890414	0.00154228	8.58133e-05	0.0451425	0.470889	1.9162	0.644382	0.920784	0.0660718	0.77982
TCONS_00001000	46.8359	34.7463	44.1915	41.7142	10.5143	9.18563	7.72371	9.31692	13.8015	24.8466	21.2628	25.5305	7.61404	8.31645	8.76539	30.7272
TCONS_00001001	0.0867716	0.203691	0.146042	0.326413	0.401852	0.737022	0	0	0.866402	0.258381	0.678551	0.232975	0	0	0.594098	0.466117
TCONS_00001002	18.8448	15.8074	16.369	19.5606	11.769	12.2348	11.471	12.4321	18.9064	13.5668	17.1168	19.0668	8.51374	9.56577	8.75274	20.596
TCONS_00001003	0.138359	0.544786	0.126862	0.284913	0.137499	0.167204	0.394324	0.199668	0.14587	0.133502	0.153975	0.580758	0.3416	1.65981	0.297112	0.0696726
TCONS_00001004	0.00183377	0.0464788	0.0261949	0.111893	0.121969	0.580933	0.748282	0.000138396	1.6217	0.42946	0.335092	0.608023	0.58404	0.539278	0.175985	6.40954e-06
TCONS_00001005	10.4527	4.33156	0.432975	4.91519	1.53639	0.371297	0.369935	1.82477	1.65961	0.94089	0.720322	5.14682	3.99154	11.2421	3.29082	0.955219
TCONS_00001006	0.41723	0.177197	0.0895041	0.149306	0.038341	0.0481795	0	0	7.50968	7.48657	2.47997	4.9521	0.235215	0.405229	0.381379	11.2054
TCONS_00001007	5.87359	1.32825	2.02633	4.86193	3.52903	5.68984	4.51894	3.22286	7.41627	3.7852	8.34318	4.79325	5.56526	9.32824	5.43437	7.03963
TCONS_00001008	0	0.730666	0	1.28995	0.24844	0.156096	0.404486	0	1.51473	0.980023	0.174669	0.732612	0.381034	0	0.673975	1.77093
TCONS_00001009	0.0879273	1.09651	0.480985	0.3566	0.41208	0.172608	1.34182	0.148837	0.209371	0.541845	1.15888	1.29617	0.983126	2.5406	1.24211	3.99811
TCONS_00001010	0.158813	0.831539	0.244858	0.198827	0.214565	0.224595	0.121225	0.256686	1.02972	0.956767	0.714559	1.9728	0.807123	0.440437	0.685865	3.32733
TCONS_00001011	0	3.55868	0	0	0	0	0	0	0	0	0	0	0	0	0	0
TCONS_00001012	1.12044	1.83851	0	0	0	0.549877	0	0	0	0	0	0	0	0	0	0
TCONS_00001013	0.727889	0.764401	0.796348	0.295205	0	0	0	0	0	0	0	0	0	0	0	0.135092
TCONS_00001014	2.36483	0.517385	0	0.133206	0	0	0	0	0	0	0	0	0.0524631	0	0	0
TCONS_00001015	2.97603	0.837136	1.55044	2.58636	0	0	0	0	0	1.74662	0.9339	0.783408	1.01863	0	4.8047	0.789048
TCONS_00001016	16.8788	17.5147	10.1324	15.6112	20.0717	24.6882	16.8166	15.0631	76.628	48.6048	82.3795	59.7307	21.2083	15.0545	29.3039	53.1753
TCONS_00001017	594.297	152.645	267.458	199.953	214.086	666.855	638.811	993.265	221.107	255.093	291.278	148.242	183.31	100.648	256.408	224.427
TCONS_00001018	6.72489	2.20694	3.06557	3.40921	2.62641	0	0	0	0	0	3.69307	3.09795	1.34271	0	4.75086	17.1635
TCONS_00001019	4.08602	4.27746	4.36918	4.27075	65.6186	2.3519	1.18681	0.939276	11.1206	15.1775	6.7598	16.8358	7.49235	13.7429	6.56779	3.27178
TCONS_00001020	3.88791e-05	0.196711	0	0	2.90026	0	0	1.19831e-05	1.06549	0.759074	0.338783	0.470918	0.712475	0	1.91817	1.16182
TCONS_00001021	4.84344	3.09748	4.30258	4.63378	5.23829	4.07138	2.40061	4.70895	5.08639	8.03581	6.52002	14.0739	8.66878	6.25408	7.40354	4.72507
TCONS_00001022	0.185315	0.455595	0.633739	2.16239	0.545746	2.89448	0.491483	0	9.41543	2.09042	1.17069	1.27424	0.289009	0	0.961529	0
TCONS_00001023	1.68943	0.268814	0	0	0.399882	0.200998	0	0	0.487616	0	0.0562286	0.188671	0.204511	8.66419	0.506246	0.712672
TCONS_00001024	0.54787	0.719189	0	0	0	0	0	0	0	0	0	0.504773	0	13.5697	0	1.52588
TCONS_00001025	5.17013e-05	0.223558	4.32712e-05	0.000113698	0.267454	1.50101	0.959372	0	7.33051	1.11547	0.954984	0.468706	0	0	0.471397	0.318914
TCONS_00001026	0.219819	3.9117	1.03209	1.0841	2.63954	3.98504	3.52389	2.5125	3.42643	7.33166	5.51832	8.8891	4.03707	1.89156	5.02425	2.88427
TCONS_00001027	0.339141	0.678782	0.215686	0.0314524	0.125232	0.358444	0	0.0920611	0.538461	0.46626	0.470901	0.64384	0.118593	0.257376	0.469471	0.67675
TCONS_00001028	4.01215	0	0	0	3.89448	0.324775	0.259743	0	0.127061	0	1.17323	2.50824	1.11425	7.71153	2.27811	2.81428
TCONS_00001029	0	0.233189	0	0	0.0792884	0.0996345	0	0	0.181283	0.260641	0.613194	0.467619	0.364815	0	0.932083	0.282592
TCONS_00001030	5.0414	1.54912	1.18443	1.53619	4.49529	1.65695	0.605562	1.20878	2.83528	1.42246	2.51897	1.13663	1.97039	5.09256	3.24051	4.29885
TCONS_00001031	8.26247	11.4879	8.095	6.07044	20.2252	9.12085	8.897	7.77211	12.6356	10.5676	10.9592	9.31098	6.14615	4.19424	13.9159	20.4985
TCONS_00001032	0	0.526328	1.44466	1.75094	1.47667	0.966144	0.829464	1.13487	4.51515	0.988859	2.81937	2.02454	2.3107	0.913552	2.69639	0.471648
TCONS_00001033	0.620248	0.610628	0.141366	0	0.242229	0.22829	0.197187	0	0.0923042	0.159254	0.0851513	0.285719	0.495344	0.320018	0.438084	0.647496
TCONS_00001034	1.00577	0.480088	0	0	0.142834	0	0	0	0	0.187813	0.100421	0.0842391	0.0730217	1.50963	0.516645	0.763611
TCONS_00001035	3.23669	1.83823	1.0087	0.952266	8.7815	3.36922	1.87219	2.18784	4.46073	3.8363	5.65234	1.7761	3.41425	5.37769	5.36919	3.11556
TCONS_00001036	1.04368	1.5135	0.85005	2.74774	0	0	0.553341	0.000317987	0.00694091	1.49039	0.00147649	2.85991	0.388445	0	0.406297	4.33162
TCONS_00001037	2.11604	1.30153	0.269733	1.19271	1.51729	1.66526	0.627203	1.16048	2.81882	1.25795	2.95377	0.96769	0.482856	0.796714	1.22334	4.35369
TCONS_00001038	8.4843	4.9894	4.41687	1.66848	8.5945	7.3146	11.4214	10.0643	5.63154	4.57579	7.48564	5.17451	3.31787	3.8812	2.88106	8.98467
TCONS_00001039	1.81538	0.685239	0	0.275117	0.882739	1.21117	0.0944367	0.172282	0.521141	0.115388	0.79887	0.931605	0.101216	0.517595	0.11501	0.911359
TCONS_00001040	0	0.245167	0	0	0.38902	1.46654	0.950046	0.421524	0.296481	0.767285	0.136753	0.114716	0	1.0279	0.351781	0
TCONS_00001041	0.0251406	0.231014	0.0916836	0.203922	0.471295	1.75202	0.575487	0.425561	0.658506	0.516422	0.524639	0.23163	0.501964	0.933968	0.532726	0.116649
TCONS_00001042	1.01599	1.00027	0.926292	0	0	0.997235	0	0	0.604816	2.08699	0.557947	0.468037	0	0	0	0
TCONS_00001043	1.06633	0.777653	0.0720137	0.320344	1.35734	1.12417	1.90854	1.80501	0.0470209	0.121689	0.390394	0.363871	0.473126	1.30417	0.613704	0.806281
TCONS_00001044	0.805458	2.11465	2.93737	0	0	0.790586	0	0	2.87691	1.65452	0	0.742099	1.28656	3.32474	1.13784	0.747442
TCONS_00001045	0	0	1.00921	0	1.72927	1.35813	0.703857	1.87375	0	0.284227	0.303947	0	0.221016	0	0.390934	0
TCONS_00001046	1.84655	0.737529	0.000237602	1.01617	1.40163	0.824665	1.16098	2.17278e-05	1.787	0.828651	1.77364	1.24376	0.652183	1.09834	0.759236	2.02626
TCONS_00001047	0.00369984	0.628412	1.53871	0.000258366	0.000114558	1.41632	0.00370418	0.688228	1.77829	0.655636	0.000288113	1.01514	0.000186921	2.72418e-05	0.227564	1.16705
TCONS_00001048	0.856691	0.0865061	0.480648	0	0	0	0.16761	0	0.156918	0.0676832	0.217137	0.242862	0.0526306	0	0	1.83458
TCONS_00001049	4.59713	15.7027	16.2714	13.9069	11.1345	11.9312	11.5043	10.4692	20.9072	21.0433	18.7567	23.3037	8.08288	7.76492	11.3571	12.9969
TCONS_00001050	37.6801	1.19158	1.72447	1.11644	3.41124	0.265328	0.35823	2.41938	0.514481	2.05893	0	9.14177	8.37364	34.224	8.83656	6.36109
TCONS_00001051	1.68122	1.10347	0	3.40921	0	1.65018	0	0	4.00329	0	0	0	0	0	0	0
TCONS_00001052	0.232149	1.16818	0.141102	0	0	0	0	0	0	0	0	0	0	0	0	0
TCONS_00001053	0	0.788517	1.31435	0.974458	0	0	0	0	0	0	0	0	0	0	0	0
TCONS_00001054	0	3.18862	0	0	0	0	0	0	0	0	0	0	0	0	0	0
TCONS_00001055	0	4.0909	0	0	0	0	0	0	0	0	0	0	0	0	0	0
TCONS_00001056	1.64687	2.30178	2.42956	1.77245	0	0.00523127	0	0	0	0	0	0.00491044	0	0.0439993	0.00752902	0.0544037
TCONS_00001057	0	0.000192657	0	0	0	0.0712703	0.608555	0	2.83037	2.5744	1.60604	1.22279	0	0.0557853	0.778703	0
TCONS_00001058	0	0.00070549	0.000552675	0.000574998	0.722168	0.263042	0.00327428	0.277842	1.79632	5.10662	0.695049	1.82278	0.483608	0.657726	0.000848769	0
TCONS_00001059	0	0.145312	0	0	0	0.0434611	0	0	0	0.045573	0.0486325	0.0815913	0	0	0	1.31493
TCONS_00001060	0	0	0	0	0	0	0	0	0	0	0	0	0	0	0	10.0967
TCONS_00001061	0	0	0	0	0	0.113328	0	0	0.137465	0	0.126812	0	0	0	0	1.92877
TCONS_00001062	0	0.979682	2.33152e-05	1.62662e-05	0	0.641338	0.987743	0.00226955	0.299504	0.328233	0	0.562368	0.126275	0.00226896	0.613749	6.22107
TCONS_00001063	0	0.661034	0.25031	0.56357	0.198298	0.863195	0.598971	0	0.238464	0.714714	0	0.334485	0.90619	0.835306	0.7468	1.12423
TCONS_00001064	0	0	0	0	0.906747	1.35404	0	0	0.000345355	0	0.000555005	0.147581	0.0871019	0	0	0
TCONS_00001065	0	0	0	0	1.72193	0.624274	1.63108	0	1.07246	0.862314	0.399143	0.553844	0.000166271	0	0.458362	0.69128
TCONS_00001066	0	0.548701	0.0470299	0	0.111014	0.207324	0	0	0.272683	0.861714	0.959952	0.784415	0.606782	0.251872	1.69973	6.07166
TCONS_00001067	1.59603	3.4131	0.91038	0.944429	11.0424	2.10473	2.53047	2.27271	3.69034	6.62976	7.59345	6.41521	6.77362	9.08807	8.89553	93.9834
TCONS_00001068	0	0.835061	0	0	0	0	0	0	0	0	0	0	0	0	0	2.65644
TCONS_00001069	0.0702725	0.368987	0.128136	0.284999	0	0.068975	0	0.118952	0.0836657	0.0721748	0	0	0	0	0	4.43434
TCONS_00001070	0.118525	0.770157	0.0972539	0.276398	0.00925794	0.0232672	0	0.0100315	0.0564456	0.00608665	0.0390536	0.092821	0.00473299	0.0489241	0	4.44349
TCONS_00001071	1.38791	1.82191	2.53074	2.81442	0	0	0	0	0	0	0	0	0	0	0	7.72763
TCONS_00001072	0	1.10323	0	0.601494	0	0	0	0	0.117718	0	0	0.273289	0	0.408128	0.139675	3.02782
TCONS_00001073	0.0867797	0.740453	0.105491	0.410604	0	0.141962	0	0	0.103319	0.118838	0	0.106605	0.0231022	0.119402	0	4.77806
TCONS_00001074	0	0.424097	0	0.436753	0	0	0	0	0	0	0	0	0.172015	0	0	9.39379
TCONS_00001075	5.57394	8.07622	5.56123	4.47851	3.12159	10.8388	2.67488	3.02637	6.76148	1.94428	10.9734	2.03481	4.11566	0.868222	10.3997	14.639
TCONS_00001076	0	0	0	0	0.875177	0	0	0	0.666993	0	1.23061	2.06461	0	0	0	0
TCONS_00001077	0	2.74093	0.976235	1.9542	0.669105	2.31221	5.44686	0.181253	6.8842	1.64964	1.52888	0.789236	1.02621	0.44199	0.605056	1.19238
TCONS_00001078	0	0.181641	3.1926e-05	0	0	1.12323	4.18395	0	5.07655	0.720058	0.646757	1.76004	0.884654	0.000130888	0.020191	0.000166618
TCONS_00001079	0	0.332256	0.768459	0	0.00250914	2.11155	0.0282334	0	2.36078	0.245434	1.98943	0.602176	0.00163429	0	1.11804	0.295051
TCONS_00001080	3.18736	3.95485	1.41333	0.00143833	1.56326	0.00150733	0	2.28769	0.00407667	0.000109471	0.0955201	0.00460387	0.347061	0.000373141	0	0.574136
TCONS_00001081	1.52329	0.924857	0.675256	2.15884	1.15301	0.00126115	2.63314	0.00631594	2.37338	0.436307	0.0387213	0.438125	1.0418	3.35129	1.85376	0.867009
TCONS_00001082	0.00397144	1.74804	0.000170849	0.95184	0	0	0	0	0	0	0	0	2.84275e-05	4.74921	0	2.54447
TCONS_00001083	0.161105	0.845933	0.440643	0.163346	0.251678	0.395326	0.204879	0.136354	1.15086	0.2482	0.442366	0.296865	0.257334	0	0.34138	0.0747506
TCONS_00001084	1.14216	0.992787	0.225149	0.532073	0.337566	0.34844	0.157026	0.104506	0.882058	0.190228	0.339044	0.284409	0.197229	0.445971	0.80674	0.20052
TCONS_00001085	0.664893	0.465497	0	0	0	0.0435078	0	0	0.105549	0	0	0.0408394	0.0708024	0	0.0626179	0
TCONS_00001086	0.698306	0.496528	0	0.118003	0	0	0	0	0	0	0.191742	0	0	0	0	0.0540007
TCONS_00001087	0.267941	0	0.488569	0	0	0	0	0	1.27603	0.550389	0.588575	0.987459	0	0	0	0.248642
TCONS_00001088	58.3837	45.0292	55.9699	45.113	7.37358	19.6527	14.9871	14.3	25.4492	18.7118	29.4867	27.588	7.37119	13.6505	6.83763	39.2807
TCONS_00001089	4.71741	4.98844	3.21771	6.02305	0.491302	0.754568	0.311068	1.03513	1.60174	0.681904	0.844353	0.998046	0.0976776	0.576958	0.123409	6.19352
TCONS_00001090	0.493577	0.404949	0.899997	0.500441	0	0.121116	0	0	0	0	0.406582	0.341063	0	0	0	0.687038
TCONS_00001091	0	2.2518	0	0	0	0	0	0	4.08466	1.76183	3.76813	3.16092	0	0	0	0
TCONS_00001092	0	0	0	0	0	0	0	0	1.36272	1.17556	0	0	0.91412	0	1.6169	3.18641
TCONS_00001093	0.581898	0.520812	0.675209	0.321813	0.08264	0.155769	0	0	0.31491	0.706313	1.10392	0.779818	0.295739	0.436715	0.747294	1.4236
TCONS_00001094	0.21778	0.49235	0.0882455	0.883236	6.3507	1.09255	1.16936	0.983046	66.5503	77.5408	166.718	77.8742	62.4604	27.3679	51.6851	2.5374
TCONS_00001095	0	0	0	0	0	0	0	0	0.19932	0.859724	0.551623	0.616976	0	0	0	0
TCONS_00001096	0	0	0	0	0	0	0	0	0	1.37454	1.4699	8.63125	0	0	0	0
TCONS_00001097	0	0	0	0	0	0	0	0	0	0.863007	8.30593	0	0	0	0	0
TCONS_00001098	0	0	0	0	0	0	0	0	0	0.347428	1.57901	0.0779156	0	0	0	0
TCONS_00001099	0	0	0	0	0	0	0	0	0	0.241215	2.83746	0.216383	0	0	0	0
TCONS_00001100	0	0	0	0	0	0	0	0	0.0633063	0.382281	1.81042	0.391917	0	0	0	0
TCONS_00001101	1.82254	3.50908	3.1349	5.03116	349.127	44.7512	64.5085	66.8533	66.371	62.6472	121.939	68.8328	6.81893	5.25957	9.01622	0.818908
TCONS_00001102	0.190823	0.49909	0	0	4.847	3.23402	3.79362	0.949203	3.93447	2.77834	1.39942	1.62938	0.304043	0	1.04085	0.177307
TCONS_00001103	0.432995	1.51234	0.151691	0.389547	37.7533	5.85991	6.34788	6.08612	6.38236	4.64273	14.1434	6.87494	0.8864	1.44112	3.09134	0.264364
TCONS_00001104	3.48996	0.281856	3.79085	1.89365	0.117133	0.113738	0.190705	0.0346145	0.121732	0.091011	0.119785	0.0376809	0.0108877	0.0562723	0.0674041	0.278316
TCONS_00001105	1.42864	0.206844	1.49405	1.78934	0.525136	0.350567	0.213744	0.32007	0.0500273	0.107891	0.415355	0.0774274	0	0	0	0.545894
TCONS_00001106	0.493757	0.378091	0.150054	0.0834373	0.192837	0.0807734	0	0	0.293931	0.0845205	2.39519	0.227459	0.0657233	0	0.116252	0.572741
TCONS_00001107	4.68056	0	2.56038	0	0	0	0	0	0	0	0	0	0	0	0	0
TCONS_00001108	1.95873	0.860332	2.38106	0	0	0	0	0	0	0	0	0	0	0	0	0
TCONS_00001109	0	1.47488	0	0	0	0	0	0	0	0	0	0	0	0	0	0.62557
TCONS_00001110	1.40537	0.658866	0	0	0	0	0	0	0	0	0	0	0	0	0	0.931529
TCONS_00001111	1.47698	0.138488	0	0.855724	0.329619	1.44971	0	0.357159	0	0	0.926973	0.777597	1.01108	0.870943	0.596133	0
TCONS_00001112	51.6932	29.8329	46.2787	47.7808	24.9501	38.204	44.3031	36.482	56.8538	41.8925	52.3067	21.4573	18.7798	17.3941	17.7904	68.1339
TCONS_00001113	0.748543	0.73696	0	0	0	0.18368	0	0	0.222802	0	0	0.172415	0	0	0	0
TCONS_00001114	2.64642	9.0106	9.95267	8.04968	4.90941	7.14329	1.26206	3.63973	14.9663	5.94576	7.99326	3.50499	3.03826	1.36547	2.80387	4.91161
TCONS_00001115	6.59835	7.1568	10.7993	6.44926	4.63358	5.35482	3.80421	4.0317	9.29015	4.22486	6.84955	3.562	2.88814	1.03044	1.85109	4.39725
TCONS_00001116	27.0228	6.22714	1.51747	2.57933	5.76678	4.83167	0.671337	0.000198249	5.06944	0.817031	6.74974	3.21202	1.41254	13.683	5.67773	12.7843
TCONS_00001117	5.99729	11.5554	11.4572	10.2543	4.20147	8.99705	9.16807	4.44631	12.6243	11.5543	9.86935	12.2153	4.13084	7.88074	4.85159	6.74605
TCONS_00001118	0	1.86129	0	0	0	0	0	0	0	0	0	0.870917	0	27.313	1.33535	0.877187
TCONS_00001119	4.1945	0.570816	0.000249586	0.000136748	5.35685	1.10301	0	0.000149835	0.83558	0.387221	0.710448	0.228491	0.000264291	0.000604579	0.752969	3.81712
TCONS_00001120	0.318393	4.76054	2.79082	3.02071	6.74354	4.88988	4.763	2.40825	13.2186	10.8678	6.29414	8.62794	5.8311	2.99697	4.66022	6.68724
TCONS_00001121	0.49769	0.84327	1.60221	1.04863	0.380296	0.805275	8.69765e-05	8.76646e-05	1.52071	1.50574	0.568544	1.38714	0.207289	0	1.01018	0.558472
TCONS_00001122	8.39683	4.40232	4.35429	4.70956	11.8415	4.51272	1.88381	3.82205	6.54892	4.20006	10.2945	10.7453	6.31216	32.383	9.54841	11.5655
TCONS_00001123	18.0504	4.46607	5.81749	5.74653	4.09539	19.7097	18.5094	17.4263	8.74292	4.05489	3.41906	1.96358	0.35009	2.75445	0.936857	38.2053
TCONS_00001124	6.14854	0	4.61205	11.513	2.80817	17.4973	27.9257	21.8062	6.73504	4.44571	4.59663	2.19008	0.259971	0	0	23.4398
TCONS_00001125	1.26348	0.0760937	0.498513	0	0.42163	0.999067	0.635571	0.220312	0.756964	0.703052	0.278108	0.745851	0	0.376431	1.03494	1.46535
TCONS_00001126	3.12074	2.23572	2.76051	0.000306714	0.469915	1.40243	0	0.731941	2.03542	0.810981	2.6023	1.67565	0.415353	1.24164	0.0028594	5.53768
TCONS_00001127	0	0.715276	0.701612	2.03457	0	0	1.13933	0	1.36679	0	0.609578	0.433565	0.176558	0	0.478235	1.62265
TCONS_00001128	0.229568	0.0502257	0.139533	0	0.119544	0.225329	0	0.129532	0.364428	0.235782	0.840469	0.493523	0	0	0.1081	0
TCONS_00001129	0.210165	0.219644	0.0558283	0.0736553	0.701169	0.420523	0	0.273477	1.36469	0.931843	4.37629	1.68788	0.52675	0	1.20018	0.0983595
TCONS_00001130	0.562876	0.297691	0.0965007	0.0336618	2.96316	0.85746	0.874935	0.333544	3.37497	3.33564	14.3202	3.86009	2.23839	2.40299	2.89714	0.517537
TCONS_00001131	0.110678	0.101701	0.121087	0.134661	0.726184	0.477991	0.506701	0.936737	0.922403	0.431961	7.09914	2.48811	2.33358	3.01522	3.56479	0.0410824
TCONS_00001132	10.726	3.22523	3.54293	7.78456	14.8664	15.187	15.1442	18.1297	44.9371	22.3752	52.4219	42.6411	15.5318	17.3791	16.4011	2.11717
TCONS_00001133	0	0.000363523	0.000137432	0	0	0	0.000308285	0.000328417	0.000349105	0.000345128	0	0.000317906	0.000289396	0.000288605	0	0.000286136
TCONS_00001134	0.00252936	1.7014	0.0728757	0.00308074	0.0366091	0.00261889	0	0.301227	1.56109	1.02589	0.599385	2.24583	0.215865	0	0.00550746	0.187763
TCONS_00001135	0.942824	2.15653	0.411327	1.51684	2.25491	6.66069	1.46511	0.697873	5.44504	1.61582	6.78304	2.64073	1.27411	3.66988	4.85413	0.767456
TCONS_00001136	0.238352	1.08208	0.817121	1.2771	0.953064	5.36915	0.89236	1.00139	4.80908	1.41379	4.49862	1.18009	0.934041	1.76919	3.3666	0.238192
TCONS_00001137	2.48753	0.23893	1.21692	3.07576	0	0.53596	0	0	0.144469	0	0.066637	0	0.0484553	0.250437	0.085708	0.506712
TCONS_00001138	0.446816	0.351921	0.0977679	0.253697	0.0279206	0.0526279	0.0909153	0.0302535	0.21279	0	0.09815	0.0329335	0.014274	0	0.0504959	1.8078
TCONS_00001139	0.431042	0.901124	0.106741	0.194243	0.673371	0.872279	0.121824	0.0630624	2.06544	0.710521	0.935162	1.24043	0.170007	0.571106	0.285661	1.50121
TCONS_00001140	0	1.50249	0	0	0	0	0	0	0	0	6.28562	1.05455	0.91412	0	0	0
TCONS_00001141	0	1.96956	2.18867	2.43401	0	0	0	0	0.714538	0	0	0	0	0	0	0
TCONS_00001142	0.864972	0.829752	0.363971	0.539693	0	0.0653078	0	0	0.712957	0	0.584629	0	0	0	0	0.370463
TCONS_00001143	0.285125	0.748568	0.519902	0.28909	0	0	0	0	0.5092	0.146422	0	0	0	0	0	0.396882
TCONS_00001144	2.73935	1.07878	0	0	0	0	0	0	0.652287	0	0	0	0	0	0	0.508408
TCONS_00001145	0.187427	0.861125	0.170879	0.950168	0	0	0	0	0.223149	0	0	0.0863419	0	0	0	0.260891
TCONS_00001146	0.316046	0.67417	0.288142	0.480662	0	0	0	0	0.0940702	0	0.260341	0	0	0	0	0.659884
TCONS_00001147	1.3807	0.80166	0.677814	0.861478	0	0.0521233	0	0	0.316124	0.0545414	0.291627	0	0	0.2192	0	1.67548
TCONS_00001148	2.2281	0.517939	0.169282	0.6589	0	0	0	0	0.110531	0	0	0	0	0	0	1.89531
TCONS_00001149	2.00809	0.878672	0	4.07202	0	0	0	0	0	0	0	0	0	0	0	0
TCONS_00001150	0.729579	0.419002	0.0831455	0.0924657	0	0	0	0	0.108579	0	0.0500823	0	0	0	0	0.423143
TCONS_00001151	0	0.69595	0.966715	1.07508	2.48468	2.60189	0	0	0	0	0	0	0	0	0	0.491979
TCONS_00001152	0.965182	1.46875	1.87203	1.39623	1.10444	2.80588	1.00071	0.64519	2.0055	1.05445	0.931795	0.832618	0.500803	1.29418	0.76424	2.24771
TCONS_00001153	37.1275	40.2733	46.1153	49.3331	35.5099	43.1863	43.5684	49.8148	53.0718	41.6315	56.6962	54.7773	23.6262	24.4697	27.5158	33.4531
TCONS_00001154	0.00125862	1.86037	0.930052	0.0032758	0.071507	0.0739215	0.0751947	0.0819004	2.38904	13.4758	7.96784	12.1286	2.1059	0.0708471	0.0728748	0.000662884
TCONS_00001155	0	0	0	0	0	0	0	0	0	0	1.0318	0.64915	0.187569	5.81661	0.995322	0
TCONS_00001156	5.37867	7.64463	10.8057	7.75311	3.45324	1.34262	1.02673	0.485368	40.8549	15.7239	37.8168	14.6358	0.0038839	6.43817	1.8373	1.39162
TCONS_00001157	1.15906	1.04778	1.16107	0.526387	0	0.118962	0	0.56412	0.770686	1.1506	0.807671	0.895832	0.0984289	0.3811	0.540158	0.191192
TCONS_00001158	0	0.299838	0	0	0	0.896781	0	0.38664	2.17557	0.234596	0.250872	0.631336	0.182422	0	0	0
TCONS_00001159	0.227895	0.258615	0.134216	0	0	0.861802	0.708744	0.329577	1.28782	0.8011	1.30805	0.540346	0.308917	0.646194	0.548147	0.434144
TCONS_00001160	3.48458	4.91603	1.98875	3.59333	4.02245	4.06519	3.35206	2.65458	5.32546	3.90205	4.81531	4.21613	1.7617	5.67007	3.97806	8.17791
TCONS_00001161	2.41012	0.69407	0.603591	0.162985	0	0.136584	0	0	0.110979	0.19549	0.120875	0.292543	0.0443712	0	0.343967	7.39664
TCONS_00001162	0	0.285516	0	0	0.135942	0	0	0	0.103583	0	0	0.160315	0.138967	0.35912	0	1.21102
TCONS_00001163	0	0.129482	0	0	0	0	0	0	0.117437	0.101308	0.108337	0.181757	0	0	0.278683	1.46453
TCONS_00001164	252.84	145.475	288.789	187.967	0.0484467	0.852299	0.0788762	0.209978	0.0738448	0.0955541	0.544979	0.171435	0	0.256019	1.27047	16.2309
TCONS_00001165	2.60455	0.740782	1.10814	3.52103	0	0	0	0	0	0	0.0953548	0	0	0	0	1.45017
TCONS_00001166	0.113243	0	0	0	0.530726	0	0	0	1.21344	1.04678	0.124378	0.834684	1.53751	1.40232	0.319949	0.525434
TCONS_00001167	0	0	0	0	0	0	0	0	0	0.342979	0	1.45045	0	0	0	0
TCONS_00001168	0	0	0.067556	0.0751286	0	0	0	0	0	0.304416	0	1.36539	0	0	0.209351	0
TCONS_00001169	0	0.0438123	0	0	0	0	0	0	0.0794735	0	0	1.96802	0.0533111	0.275534	0	0
TCONS_00001170	0	0	0	0	0	0	0	0	0	0.120726	0	1.35372	0.0469382	0	0	0
TCONS_00001171	0	0.0286127	0.0397446	0	0	0	0	0	0.051902	0.156708	0.02394	1.82748	0.017408	0	0.0615829	0
TCONS_00001172	0	0	0	0	0	0	0	0	0.520628	0	0	4.02889	0	0	0	0
TCONS_00001173	0.113818	0	0	0	0	0	0	0	0.338777	0.409147	0	3.35568	0.136352	0	0.160786	0
TCONS_00001174	0.355837	0.524888	0.519644	0.113916	0	0.0968503	0	0	0.138634	0.0539805	0.0641173	0	0	0	0	0.138599
TCONS_00001175	0	0	0	0	0.147541	0.118902	0.1387	0	0.0924123	2.38292e-05	0	0.0493329	0	0.389461	0.153904	0
TCONS_00001176	0.250402	0.370138	2.21089	0.701923	0	0.000239776	8.40322e-05	0	0	0.0750778	0	0	0	0	0	0.418279
TCONS_00001177	26.3605	5.51228	17.3885	11.5879	0.921161	2.34315	0.93527	2.49475	2.9789	1.24588	3.54689	2.86774	0.468206	1.32955	0.667309	6.3357
TCONS_00001178	4.66601	2.99204	1.00077	1.1229	0.423593	0.535143	0.319175	0.252117	0.791202	0.261699	0.890986	0.661207	0.107168	0.485503	0.548216	2.71396
TCONS_00001179	0	0.855296	0.186783	0.735892	0.249534	0.25279	0	0	0.23891	0	0	0.0375811	0	0.1651	0.10393	0.924239
TCONS_00001180	0	8.00064e-05	0	0	1.91012e-05	0	0	3.42973e-05	0.00334231	0	4.1131e-05	8.66357e-05	4.06388e-05	0.000217342	0.000491531	0
TCONS_00001181	3.4288	3.17658	0.647499	0.894867	1.33024	0.538415	0	0	0.763728	0	0.396352	0	0	0	0	2.10637
TCONS_00001182	1.65302	1.01629	1.14461	0.721321	0.032688	0.0616139	0	0.0354191	0	0	0	0.154227	0	0	0	1.10678
TCONS_00001183	0.70794	0.406575	0.322718	0	0	0	0	0	0	0	0	0	0	0	0	0.328474
TCONS_00001184	1.25863	0.472058	0	0	0	0	0	0	0	0.184671	0.592451	0.16566	0.287201	0.742188	0.508004	0.333706
TCONS_00001185	0.877472	0.287965	0.553846	0.136873	0	0.0331258	0	0	0.241086	0.13865	0.630145	0.466413	0.0269536	0	0.0476758	0.469771
TCONS_00001186	0.452974	0.148655	0	0	0	0.111152	0	0	0.404479	0	0.124378	0	0	0	0.159974	1.78647
TCONS_00001187	0	0.262274	0	0	0	0	0	0	0	0	0	0	0	1.64943	0	2.03947
TCONS_00001188	0	0	0	0.102794	0	0	0	0	0	0	0	0.0467045	0	0	0	1.17602
TCONS_00001189	0.0748367	0.0736787	0.0682293	0.30351	0.0584549	0	0	0	0	0	0	0	0	0	0	1.14586
TCONS_00001190	0.463608	1.45174	9.72873	7.96402	3.75845	8.70533	14.1888	4.72086	12.673	4.73212	7.25834	11.0561	1.78735	0.000177378	0.0112037	3.12879
TCONS_00001191	0	0.754635	3.2096	2.24933	3.4036	1.94971	0.760766	0.37428	2.49514	0.000273859	1.93004	1.88956	7.89073e-05	0	1.54767	2.29794
TCONS_00001192	0	3.80607	1.51053	0	0	0	0	0	0	0.85083	0	0.763242	0	0	0	0.768737
TCONS_00001193	0	1.22763	0	0.421423	0	0.407969	0	0	0.98972	0	0.228256	0.382948	0.331954	0	0	0.578558
TCONS_00001194	0.0317848	0.917656	0	0	0.397116	0.311887	0	0	0.340483	0.195813	0.104699	0.322035	0.0253775	0	0.134664	0.206407
TCONS_00001195	0.070494	0.909864	0	0	0.0734099	0.322866	0	0.159087	0.363658	0.120659	0.309671	0.324712	0.0938243	0.290954	0.199149	0.52328
TCONS_00001196	0.0644782	1.81924	0.117536	0	0	0.316345	0	0.327336	0.230233	0	0	0.356333	0	0	0	0.119633
TCONS_00001197	0.037945	1.56857	0.0691694	0.0769229	0	0.632969	0	0	0.361309	0.116882	0.291647	0.24465	0.0302959	0.156582	0.107175	0.0704032
TCONS_00001198	0	2.13477	0.134787	0.449689	0	1.306	0.18801	0	0.264026	0	0	0.272422	0	0	0.104424	0.342979
TCONS_00001199	0	3.03781	0	0.218265	0	1.05648	1.09505	0	0.256299	0.221099	0	0.396675	0.0859633	0.444294	0	1.09871
TCONS_00001200	0	1.5469	0	0.159306	0.613636	0.38555	0.199813	0.132982	0.5612	0.242062	0.517711	0.434285	0.0627425	0.324279	0.110979	0.437412
TCONS_00001201	0	3.41987	0.188233	0.434719	0.685662	1.29112	0.821184	0.185483	1.04389	0.561364	0.962397	0.328606	0.0657236	0.575167	0.154943	1.01866
TCONS_00001202	0	0.71483	0.240534	0.0772412	0.0597087	0.487884	0.193182	0.0647244	0.523507	0	0.419839	0.45526	0.137414	0	0.188019	0.282134
TCONS_00001203	11.5457	9.34549	0.000214445	3.37186	8.0604	5.03939	0.000362085	2.4631	11.9096	2.76529	12.6701	6.15412	1.32804	5.1129	2.35686	12.34
TCONS_00001204	0.35246	0.867514	0.321341	0.178681	0.688265	0.864879	1.79291	0.447463	2.30799	1.086	1.06457	0.974204	0.140746	0.363717	0.373429	0.490609
TCONS_00001205	0.602565	0.951985	0.44727	0.551472	0.841362	0.696118	0.610318	0.324948	1.43481	0.569585	1.06007	0.795902	0.123504	0.352176	0.105461	1.54883
TCONS_00001206	0.561407	0.245653	0.341227	0	0	0	0	0	0	0	0.205536	0	0	0	0	1.91022
TCONS_00001207	0.488077	0.427132	0	0	0	0.159691	0	0.413089	0	0.083548	0.17869	0.149895	0.0649671	0.335777	0.114914	1.35876
TCONS_00001208	5.25484	1.05224	0	0	0	0	0	0	0	0	0	0	0.640187	33.0875	0.377456	0.413249
TCONS_00001209	0.710838	0.199954	0.37033	1.23553	0	0	0	0	0	0	0	0	0	0.419167	0	0.188468
TCONS_00001210	1.89677	0.917329	0.364064	0.60731	0	0	0	0	0	0	0	0	0.159459	0.824148	0	0.370558
TCONS_00001211	0.363186	0.357566	0	1.19677	0	0	0	0	0	0	0	0.209136	0	0.187393	0	0.0421283
TCONS_00001212	0.213828	0.617523	0.0779795	0.520324	0	0.0419759	0	0	0	0.13177	0	0.51222	0.273238	0.706104	0.0604132	0.754019
TCONS_00001213	0.39501	7.72783e-05	9.07138e-05	2.77172e-05	2.08646	2.84908	2.49809	3.23791	0.896415	0.795086	5.18725	1.11907	0.328472	7.63343e-05	0.668862	7.50106e-05
TCONS_00001214	3.32004	2.01109	3.81428	2.68853	30.038	31.004	20.444	30.4978	19.2831	5.69889	31.8888	9.38147	3.76884	3.04034	3.44795	1.20292
TCONS_00001215	0	0	0	0	0.421884	0.499821	0.599692	0.964183	0	0.293389	1.73916	0.597623	0.116406	0	0	0
TCONS_00001216	1.20426	3.16166	15.371	7.32602	0	0	0	0	1.43441	0	0	0	0	0	0	3.35255
TCONS_00001217	2.80833	0.307209	0	0	0	0	0	0	0.557262	0	0	0	0	0	0	0.434342
TCONS_00001218	1.24221	0.10871	1.20804	0.335863	0	0.081285	0.210631	0.560726	0.295792	0.0850558	0.727655	0.228899	0.0661395	0	0.116988	0.461095
TCONS_00001219	0	2.05696	0	0	0	0	0	0	0.932805	0.804691	1.72104	2.16556	0	0	0	0.727049
TCONS_00001220	0.20709	0.645636	0.377611	0.524924	0.323515	1.01633	0.526716	0.350546	1.47935	1.38252	0.73922	0.858598	0.165392	0.213704	0.511958	0.384347
TCONS_00001221	1.06325	0.232622	0	0	0	0	0	0	0.421965	2.54808	0	1.30615	0.283055	0	1.00134	0
TCONS_00001222	0.47911	0.911946	0.393128	0.348137	0.405418	1.05809	0.456967	0.364951	1.06954	1.34912	1.05244	1.1808	0.851377	1.25251	1.2634	1.19301
TCONS_00001223	1.43799	0.962331	0.565541	0.171528	1.32143	1.54981	0.860567	0.763645	1.34279	0.955651	2.32262	1.42879	1.17097	1.97856	1.31443	2.11936
TCONS_00001224	0	0	0	0	0	0	0	0	1.1706	0	0	1.81174	0	0	0	0
TCONS_00001225	10.0841	1.10798	1.53542	1.70389	0	3.29899	0	0	2.00436	1.72601	3.70684	0	2.01324	3.47356	4.74801	1.56227
TCONS_00001226	0.940891	0.898467	0.857941	0.607044	0.267233	0.461735	0.108771	0.0723904	0.916672	0.922388	1.31596	1.22148	0.239084	0.353314	0.18124	1.30975
TCONS_00001227	7.32023	9.69814	10.8279	8.58877	4.52056	5.11358	6.28556	3.22678	5.82436	2.50965	8.2383	3.30386	3.49183	4.36507	4.46384	11.25
TCONS_00001228	0	1.08168	0	0	0	1.6176	0	0	0	5.07792	5.43022	0	1.3162	0	2.3281	1.52932
TCONS_00001229	2.29215	0.376114	0	0	4.476	2.24983	0	0	0.682252	0	0	1.58388	0.457657	2.36536	0.809508	2.12705
TCONS_00001230	0	0.629964	0	0	0	0	0	0	0	0	0	5.30579	0	0	0	0
TCONS_00001231	0.128915	2.44058	1.13072	3.88652	0.202807	2.47987	2.50133	0.658008	5.98185	5.0283	1.88569	3.97718	0.569147	1.33576	1.55417	1.30709
TCONS_00001232	0.381978	0.501423	0	0	0	0	0	0	0.454779	0.392318	0	0	0	12.6137	0.539605	1.06339
TCONS_00001233	3.30927	4.0338	0.862027	0	0.738535	5.10427	1.20241	3.20097	2.81427	1.9422	2.59619	1.3067	3.77565	1.95141	2.00352	0.438702
TCONS_00001234	0.931199	0.333378	0.848983	0.257495	0.132247	0.29082	0.107656	0.0716484	0.201577	0.391257	0.418402	0.233986	0.169024	0	0.119588	0.942684
TCONS_00001235	109.238	132.043	204.223	118.223	5.39456	2.18021	1.77237	0.00423392	0.0139167	0.000278693	1.81861	0.00131046	0.0969385	2.73996	0.000251755	39.6787
TCONS_00001236	0	12.6279	18.9755	10.4515	0	0.602717	0.00101124	0	0	0.0045232	0.621938	1.06583	0.161491	0	0.239616	0.794992
TCONS_00001237	2.45509	18.9366	29.7449	17.5301	1.9357	9.68119	1.5521	3.18324	8.10481	5.2444	6.74726	5.38033	0.75202	0.000368641	1.81831	9.21845
TCONS_00001238	0.99907	7.38629	1.90378	2.64389	2.33916	2.40114	0.906434	0.431382	1.66514	0.65513	2.26171	1.2289	0.275592	0.78929	1.03087	9.8562
TCONS_00001239	0	0.278362	3.005	0	0.252842	1.27348	2.78986	1.70503	0.552046	0.601669	0	0	0.0601962	0	0	0
TCONS_00001240	0.259839	2.08066	0.473796	0.316143	0	0.357058	0	0	0	0	0.0570777	0.0957599	0	0	0	4.38845
TCONS_00001241	5.55519	1.56417	1.17799	1.17722	0.677015	0.239086	0.0675971	0.0449853	1.01269	0.11493	0.827288	0.255183	0.00440094	0.231664	0.187739	13.2984
TCONS_00001242	0	1.38918	0.55134	0.613144	0	0	0	0	0	0	0	0.278577	0	2.49616	0	0.280583
TCONS_00001243	0	3.47107	0	0	0	1.29771	0	0	0	0	0	0	0	0	0	1.84032
TCONS_00001244	0.593197	1.94668	0	1.20289	0	0.582243	0	0	0	0	0	0	0	0	0	1.65137
TCONS_00001245	0.468198	0.590965	0.131343	0.0730335	0	0.176752	0	0	0.0857603	0.11097	0.0395564	0.0331821	0	0	0.101754	1.43711
TCONS_00001246	1.64961	1.08272	0	0	0	0	0	0	0	0	0	0	0	0	0	0.765392
TCONS_00001247	0.879798	0.866179	0	0	0	0.215892	0	0	0.261879	0	0	0	0	0	0.310712	0.816423
TCONS_00001248	0.461704	0.353545	0.420941	0.312085	0	0.30212	0	0	0	0	0	0	0	0	0	0.357039
TCONS_00001249	0.34036	0.714863	0.248249	0	0	0.0668164	0	0	0.162094	0	0	0.0627171	0	0.280987	0	0.884361
TCONS_00001250	0	0.971595	0	0	0	0	7.30433e-06	7.05652e-06	0	7.10042e-06	0	7.48121e-06	6.46088e-06	0	6.63145e-06	2.1506
TCONS_00001251	0.188284	0.926841	0.171661	0.572704	0	0.0924046	0	0	0.448337	0	0.103397	0.260206	0	0.777186	0	1.22304
TCONS_00001252	0.700911	1.61014	1.27805	1.06599	0.273752	0.343986	0	0	0	0	0.192456	0.161443	0	0	0	2.27647
TCONS_00001253	0.187197	1.18771	0.341337	0.253067	0.146221	0.0612471	0	0	0	0.0320439	0.137068	0.0862353	0	0.128785	0	2.40302
TCONS_00001254	0.320328	0.726557	0.382893	0	0.153006	0.103776	0	0	0	0	3.77578e-05	0	0	0.205023	0	1.22472
TCONS_00001255	0.3196	0.442647	0.287012	0.169475	0	0.0995398	0	0	0	0.0214598	0.123865	0.0385009	0.0167103	0	0	1.88394
TCONS_00001256	8.13404	0	0	0	1.05892	0	0	0	0	0	0	0	0.541355	11.1918	0	0.629014
TCONS_00001257	0	4.58385	0	0	0	2.28496	0	0	0	0	5.11369	2.14483	0	0	0	0
TCONS_00001258	0.649224	0.519884	0.17483	0.322689	0	0.155302	0.079473	0.0528954	0.0375205	0.0336245	0.071218	0.236059	0	0	0.105118	0.332109
TCONS_00001259	0	0.506442	0	0.194567	0.175947	0.206439	0.130775	0.0371909	0.551562	0.497254	0.178625	0.361545	0.151468	0.307087	0.791305	0.160159
TCONS_00001260	0.184216	3.55329	2.35757	2.93594	2.33659	4.47599	3.91043	2.44359	3.7558	1.5718	1.75208	1.37114	1.08251	1.62396	1.28955	2.43104
TCONS_00001261	0.556672	1.22765	0.162407	0.0451531	0.139141	0.196702	0	0.075386	0.106043	0.0228696	0.293476	0.143607	0.0355669	0.643386	0.2831	0.537239
TCONS_00001262	0.687517	0.94763	0	0	0	0.472376	0	0.116386	0.245565	0.0706128	0.453071	0.316718	0.0549086	0.851371	0	0.318998
TCONS_00001263	0.28228	2.40857	0	0	0.881954	1.10827	0	0	1.34432	0	0	0.52015	0	1.16518	0.797531	3.40532
TCONS_00001264	1.30923	1.15191	0.155811	0.777875	0.407031	0.502516	0.175929	0	0.446705	1.10669	0.532149	0.703834	1.43673	2.86198	1.32192	2.00292
TCONS_00001265	3.607	2.32311	1.56965	0.399113	5.27791	1.04912	0.541536	1.17092	0.186202	0.362152	1.48718	0.716351	1.96171	4.72735	2.08675	6.65233
TCONS_00001266	0	0.844101	0.156334	0.695433	0	0.252461	0.43613	0.580516	0.204155	0	0.188334	0.0789926	0.0684738	0	0	0.477368
TCONS_00001267	0.442562	0.435714	0.134496	0.398859	0.537732	0.241328	0.125069	0.0832373	0.0878182	0.075757	0.216035	0.0453055	0.137454	0	0.173664	0.638843
TCONS_00001268	3.8921	5.87737	3.42707	4.21935	2.59268	2.9328	2.05545	1.29459	3.82287	2.68405	3.94832	5.9623	1.49363	2.32613	1.70152	4.695
TCONS_00001269	1.26436e-05	0.281527	0.00709796	0.153924	0.000192344	0.35937	0.000246446	0.0952932	0.229015	0.187701	0.263506	0	0.000342124	0.00014729	0.547706	0.175455
TCONS_00001270	0.5914	1.28529	0.563272	0.81083	1.01474	1.72833	1.82472	0.538204	1.84842	1.47317	1.88687	0.991503	0.6194	1.60074	1.27206	0.705383
TCONS_00001271	1.7154	3.3777	12.5115	0	2.67979	8.41861	4.36297	0	0	0	0	0	0	0	2.42327	0
TCONS_00001272	0	0	0	0	0	2.53487	0	0	1.53738	3.9787	1.41825	0	0	0	1.82414	11.9827
TCONS_00001273	2.1469	0.805212	0	0	0	2.10726	0	0	0.365154	0.315003	0	0	0	0	0	1.13844
TCONS_00001274	0.628463	0.492215	0.168427	2.23674e-05	0.10266	0.000177922	0.21288	3.49945e-05	5.27467e-05	0.153303	0.146776	0.264702	0.166964	1.13636	0.210226	0.740584
TCONS_00001275	0.258368	0.33916	0	0	0	0	0	0	0	0.132681	0.283773	0.119036	0	0	1.27745	0.959033
TCONS_00001276	0.579784	0.887931	0.352396	0	0.301913	0.379386	0	0	0	0.198493	0.424529	0.356139	0.154348	3.19095	1.36506	0.896706
TCONS_00001277	0.31343	3.0858	0	0	0	0	0	0	0	0	0	0.288808	0	0	0	0
TCONS_00001278	2.43885	2.36544	0.75727	1.18693	0.966646	1.35969	0.588402	0.665248	1.25771	1.11646	1.44801	0.683091	0.796926	1.69126	1.69311	2.99517
TCONS_00001279	2.26391	1.16465	0.17617	0.643357	0.0495603	0.30021	0.000107784	0.375931	4.41055	0.279067	2.62444	1.20232	0.050677	0.681979	0.134454	0.783348
TCONS_00001280	0.304777	0.250305	0.690628	0	2.05716e-06	0.446418	0.170378	0	3.06491	0.0788313	0.752879	0.511832	0	0.626336	1.96582e-06	0.194717
TCONS_00001281	22.9874	10.0713	11.4895	11.4169	19.1859	16.0346	11.8714	12.6906	23.1312	22.4711	23.2291	18.7333	7.40879	13.1251	10.5497	15.4844
TCONS_00001282	4.93025	19.4308	32.5474	8.64354	37.9047	7.41338	75.8205	19.6223	1.01247	3.57685	9.64938	1.40602	0.263748	0.0021093	0.710611	19.9743
TCONS_00001283	52.0729	32.3618	34.1307	44.1315	38.2124	66.9757	24.6827	33.2311	19.7461	6.96233	13.9716	11.7516	1.99304	6.4113	2.34685	23.2117
TCONS_00001284	30.124	1.71138	13.9492	13.5264	38.6514	17.1481	27.8017	21.3111	2.82486	2.30748	8.2951	4.4978	1.34973	1.25744	1.60359	3.07708
TCONS_00001285	0	0	0	0	3.2424	0	0	3.51332	0	0	0	0	0	0	0	0
TCONS_00001286	0.143294	1.02446	0.60449	0.00189876	0.686007	4.00314	4.5921	0.911949	1.55949	0.886334	1.28379	0.345038	0.886733	0.223193	3.2	1.00011
TCONS_00001287	5.93688	5.8033	9.89407	6.04088	7.77846	5.33685	9.15661	1.49957	10.4212	11.2905	8.10653	5.7175	3.06282	8.99759	2.04605	6.43488
TCONS_00001288	10.8934	19.7181	12.4342	11.6169	22.5734	14.4644	13.7616	9.43077	22.9312	11.3348	18.4257	15.9529	9.75992	6.49503	10.0371	19.3393
TCONS_00001289	0.0596651	2.08562	0.0594599	0.624556	1.01299	1.59634	0.366598	0.202061	1.4914	0.778386	0.527558	1.81027	0.633617	1.10342	3.97201	1.28515
TCONS_00001290	0	0.907081	0.291381	0.142364	0.384955	0.597795	0	0	0.131252	0.20088	0.232152	0	0.183981	0.00490846	0.665124	0.317917
TCONS_00001291	0.147911	0.864718	0.185988	0.413023	0.318601	1.24743	0	0.0866342	6.66731	4.35811	1.57042	1.56958	7.68073e-06	0	7.56791e-06	0.74973
TCONS_00001292	1.4541	3.19269	1.35552	0.994498	0.468832	1.63757	0.394554	0.687935	0.00178927	0.000155445	2.0108	0.504061	0.0774255	0.400208	0.48211	4.02972
TCONS_00001293	0	0.441693	0	0.136462	0	0.132105	0	0	1.12169	0.138234	0.295649	0.124003	0	0	0.285196	0.0624481
TCONS_00001294	0.0197723	0.493146	0.108159	0.120283	0.0617764	0.116443	0.0502892	0.100407	1.01225	0.263997	0.369179	0.218603	0.0315823	0.16323	0.055863	0.220177
TCONS_00001295	1.18972	0.67676	0	0.643344	0.247812	0.544953	0.806926	0.402776	2.54965	0.244386	0.435569	0.36538	0	0.982179	0.896361	0.809623
TCONS_00001296	1.91364	0.279115	0.129236	0.143722	0	0	0	0	0	0.0727941	0	0.0653003	0	0	0	0
TCONS_00001297	9.53944	0	0	0	0	0	0	0	0	0	0	0	0	0	0	0
TCONS_00001298	0.201778	0.0993277	0.275944	0.102292	0	0.049513	0.256603	0	0	0	0	0	0	0	0	1.63838
TCONS_00001299	3.50095	0.815366	0.205926	0.687026	0	0.221697	0	0	0	0	0	0	0	0	0.159537	7.33595
TCONS_00001300	0	0.670409	0	0	0	0	0	0	0	0	0	2.82322	0	0	0	18.957
TCONS_00001301	0.723737	0.215921	0.599853	0.266837	0	0.0645795	0.669371	0.111372	0	0	0	0	0	0	0	0
TCONS_00001302	0	0	0	0	0	0	0	0	0.525605	0.906834	1.9395	0.40674	0	0	0	0
TCONS_00001303	0.0490659	0.28984	0	0.0994966	0.383254	0.28896	1.12316	0.332221	0.817843	0.755912	0.916138	0.678095	0.235119	1.21519	0.970389	0.637445
TCONS_00001304	0	0.136515	0.0316045	0	0.0541538	0.0850626	0.176336	0.234714	0.536535	0.40944	0.552068	0.319383	0.083056	0.214634	0.24485	0.209094
TCONS_00001305	0	0.0632308	0.175662	0	0.300995	0.094558	0	0	0.688185	0.593668	0.529047	0.266276	0.230819	0.397655	0.136091	0.178796
TCONS_00001306	0.30024	0.000476778	1.13279e-05	0.210025	1.58797	0.368178	2.09495	0.90587	0.509672	1.03355	1.02544	1.17346	0.68913	4.18055	1.40578	1.12893
TCONS_00001307	0	0.276055	0.0871588	0	0.0963123	0.339824	1.16441	0	0.845703	0.124222	0.568038	0.00147619	0	0.5742	0.703988	0.89803
TCONS_00001308	0.0311065	0.110573	0	0	0.136901	0.0873002	0.39488	0.0874556	0.770808	0.358484	1.05607	0.181085	0.201708	0.121821	0.310157	0.340291
TCONS_00001309	0	0	0	0	0	0	0	6.1684e-05	0.00798674	0.394888	0.000215856	0.536565	0	0	0	0
TCONS_00001310	3.62295	3.43478	0.734018	0	1.25773	2.76582	3.07156	1.36281	2.87563	0	1.3264	1.11265	5.78695	6.64652	2.27467	0.373555
TCONS_00001311	3.95612	7.36834	3.36126	4.37588	0.150522	3.25379	1.18303	2.2623	17.5037	10.9507	12.8644	14.508	3.84816	2.62283	2.97519	2.7798
TCONS_00001312	0.0779009	1.82707	0.339302	0.207627	0	0.311786	0.0475568	0.185332	1.41174	0.677288	0.633449	1.43826	0.230995	0.366937	0.355459	0.225562
TCONS_00001313	0.240326	0.473214	0	0.731004	0.187718	0.589721	0.61125	0.203403	1.00145	0.740494	0.527913	0.553553	0.287905	0.496004	0.169749	0.223016
TCONS_00001314	0	0	1.85258	1.03012	0.793593	0.498617	0	0.8599	7.25779	1.0435	1.67384	1.40411	0.811425	0	2.15288	0.471407
TCONS_00001315	0.825508	0.238402	0.18063	0.535673	0.773765	0.648213	0.923831	0.335366	2.04431	0.610456	0.580274	0.273806	0.527435	1.6356	0.559758	0.735407
TCONS_00001316	0	0.57591	11.1996	8.89645	0	0.861241	0	0	0	0	0	0.808421	0	0	0	1.62848
TCONS_00001317	4.30417	10.0064	15.2936	12.0901	0.465694	1.05642	8.97225e-06	0.256198	3.92566	1.23538	3.16922	2.97231	3.65209	0	0.426494	9.89123
TCONS_00001318	12.4149	3.16519	10.1012	3.88115	0.222642	0.586443	0.980553	0.39569	2.39828	1.25164	3.80679	2.39027	2.09534	5.91081	1.86773	8.29082
TCONS_00001319	3.33413	1.0926	8.06884	4.61373	4.71546	0.597861	1.50988	1.28016	1.81106	4.54576	4.71573	6.61019	1.45394	0	5.54388	2.39935
TCONS_00001320	121.574	17.3288	32.8726	48.984	51.7305	43.9313	30.9909	44.0223	20.721	30.4876	34.4322	37.8636	17.4966	46.0005	20.532	36.361
TCONS_00001321	0	0.053182	0	0	0	0.318123	0	0	0	0	0.177988	0.149306	0.129424	0	0.457854	1.20305
TCONS_00001322	0.48172	0.237133	0.0548987	0	0	0.0886548	0	0	0.0716919	0	0.330679	0.0554785	0.0240455	0	0.340254	1.78809
TCONS_00001323	16.2461	9.02713	12.9044	12.9068	12.6203	11.2496	10.2452	21.1713	9.80367	9.71435	12.3438	4.61346	5.61655	6.70598	7.70245	13.6509
TCONS_00001324	2.04105	1.95588	3.49839	1.90388	0	0.0400673	0	0.0690989	0	0	0.269009	0.03761	0	0.336999	0.115333	0.151523
TCONS_00001325	0.669362	3.07535	1.22053	0	2.09135	0	0	0	0	0	0	0	0	0	0	0
TCONS_00001326	0.838226	0.660204	0.764218	0.679906	0	0	0	0	0.0997982	0	0.0920646	0	0	0	0.118413	0
TCONS_00001327	0.98005	0.257303	0.714816	1.58989	0	0	0	0	0	0	0	0	0	0	0	0
TCONS_00001328	0	0.236436	0	1.46095	0.562748	0.353577	0	0	0	0.369979	0	0.995676	0.287697	0	0	0
TCONS_00001329	0.249968	0.898364	0.0914817	0.368428	0.210431	1.18645	0.280713	0.20768	1.12092	0.818873	0.398834	0.185818	0.179812	0	0.325533	0.356214
TCONS_00001330	0.16305	0.129066	0.220027	0	1.09568	0.430745	0.395013	0.799691	0.178346	0.334903	0.000252382	0.289692	0.262444	0	0	0
TCONS_00001331	1.15283	0.200656	1.39398	0.718363	2.04402	0.775127	0.517992	2.34949	0	0.463518	0.204562	0.126116	0	1.29709	0.330805	0.765407
TCONS_00001332	0.21942	0.659817	0.915687	0	6.89454	0.819868	0	0.676966	0	0	0.127523	0.0975603	4.3461e-05	0	0	0.278966
TCONS_00001333	1.08614	1.05631	0.387219	1.69225	4.90405	1.14801	1.05025	1.09169	0	0.423552	0.398754	0	0.173839	0	0	0
TCONS_00001334	0.269278	0.9342	0.210431	0.23402	0.320507	0.767745	0.0326144	0.260465	0.763331	1.19846	0.704178	0.401679	0.307227	0.211718	0.253599	0.809143
TCONS_00001335	0	1.26561	0.125572	0.2793	0	0.405569	0	0.116572	0.327966	0.212194	0.68074	0.507596	0	0	0	0.383441
TCONS_00001336	0	0.317798	0	0	0.194478	0.280308	0	0	0.128459	0.317097	0.629397	0.0836524	0.0593772	0	0.134942	0.0886133
TCONS_00001337	0.407906	0.632815	0.0676166	0.0751982	0.34758	0.327579	0.188634	0.439392	0.0441498	0.342777	0.325828	0.170828	0.177695	0.612273	0.261926	0.722641
TCONS_00001338	0.91721	1.80603	0	0	0	0	0	0	0	0	2.01479	0	0.732531	0	1.29575	4.25579
TCONS_00001339	1.21347	0.983864	0.347084	0.192997	0.557553	0.0467084	0.121035	0.120828	0.0849848	0.171064	0.235197	0.131532	0.0380054	0.0982169	0.30251	1.05983
TCONS_00001340	1.29903	0.426311	0.39478	0	0	0.212508	0	0.366486	0	0	0.237794	0	0	0	0	0.200926
TCONS_00001341	0.351801	0.55802	0.427653	0.416142	0.0915971	0	0	0	0.0349042	0	0	0.0270106	0.0234138	0	0	0.10882
TCONS_00001342	20.1888	18.4037	19.6236	20.7647	18.9453	6.71045	7.63462	11.2667	14.2952	16.8171	21.1484	14.4014	5.74074	20.0566	10.3812	11.0861
TCONS_00001343	0	0	0	0	0	0	0	0	0	0	2.04576	6.8644	0	0	0	0
TCONS_00001344	242.387	75.2293	161.305	0	109.14	2.99418	469.979	629.113	2.92961	36.5448	165.32	0	81.4089	38.0646	93.2862	110.241
TCONS_00001345	636.302	370.08	236.022	404.222	709.437	933.891	770.904	1231.85	322.119	238.694	203.426	289.863	124.208	59.0722	131.993	222.929
TCONS_00001346	0	1.53903	0.777385	0	0.333009	0	0	0	0.253794	0	1.17063	0.392798	0	0	0	0.593439
TCONS_00001347	0.657487	0.493191	0.171268	0	0	0	0	0.476976	0	0.192939	0.722135	0.605768	0	0.387707	0.265373	0.348645
TCONS_00001348	0.955756	0.672119	0.199171	0.166122	0.127978	0.308236	0.138908	0.0924476	0.390141	0.336558	1.27468	0.628982	0.141759	2.53616	0.462911	1.16566
TCONS_00001349	0	0	0	0	0	1.82778	0	0	2.21707	0	2.04526	2.57352	0	0	1.3153	0.864017
TCONS_00001350	0.121578	0.478787	0	0	0.189929	0.596665	0	0	0.723746	0.374607	0.534129	0.448058	0	0	0	0.225642
TCONS_00001351	0.206954	0.507903	0.0492214	0.0182463	0.21085	1.13931	0.114429	0.0913869	1.03915	0.332697	0.612731	0.530573	0.0359313	0.22285	0.419467	0.526043
TCONS_00001352	0.247786	0.638028	0.0695104	0	0	0.430296	0	0	0.317704	0.176188	0.314019	0.403906	0.045668	0.472062	0.215408	0.371439
TCONS_00001353	0.166595	0.765414	0	0	0	0.109013	0	0	0.528923	0.285175	0.548928	0.358144	0.0443504	0	0.549132	0.360723
TCONS_00001354	0.0820476	0.861632	0	0	0	0.201332	0	0	0.293055	0.168537	0.315403	0.302374	0	0.169336	0.0579527	0.571034
TCONS_00001355	0.214269	0.507392	0.045965	0.059637	0.0918869	0.280417	0.0213716	0.0924526	0.255106	0.120822	0.47529	0.243865	0.040265	0.381528	0.249274	1.2515
TCONS_00001356	1.22901	2.01666	0	0	0	0	3.1259	0	0	0	0	0	0.490776	0	0	3.42147
TCONS_00001357	0.170172	1.89878	0	0	0	0	0	0.288055	0	0	0	0	0	0	0.240396	0.947491
TCONS_00001358	0.35161	1.61738	0.80896	0.483412	0.102759	0.0952235	0	0	0.109674	0	0.0359263	0.0366394	0.0320103	0	0.122244	0.77857
TCONS_00001359	0.728523	1.57518	0.468936	0.260721	0.133894	0.126189	0.108997	0.217662	0	0.0440144	0	0.0789666	0	0.530816	0	1.27256
TCONS_00001360	2.27929	2.46126	1.20676	2.23647	0.114861	0	0.187006	0	0	0.0755157	0	0	0.234886	0	0	2.04688
TCONS_00001361	0	3.74245	0	1.42818	0.224816	0.672882	0.417845	0.451748	1.43446	0.780136	0.152514	0.0136568	0.105651	0.838685	0.266443	0.0378112
TCONS_00001362	0	3.5793	0	0	0	0	0	0	1.62251	0	1.49785	5.02231	0	0	0	0
TCONS_00001363	0.0776509	1.75838	0	0	0.0606531	0	0	0	0.0924503	0.0398765	0.511747	0.965827	0	0	0	0.216174
TCONS_00001364	0	0.429237	0	0	0	0	0	0	1.5547	0	0	3.00776	0	0	0	0
TCONS_00001365	0	1.19923	0	0	0	1.79047	0	0	0	0	0	8.4033	0	0	0	1.69276
TCONS_00001366	0.989441	0.695846	0	0.143331	0.165611	0	0	0	0.0420721	0.108881	0.504581	0.553478	0.0282227	1.75048	0.199678	0.393503
TCONS_00001367	0.274514	0.737104	0	0.0253086	0.136451	0.0122475	0	0	0.0594243	0.0897099	0.370041	0.908215	0.0498278	0.25757	0.0528812	0.301058
TCONS_00001368	0	1.07424	0	0	0.233175	3.73117	0.888306	1.76874	0.283841	0.266375	0.37979	0	0.186431	0	0.77053	0.41553
TCONS_00001369	0.21142	0.804884	0.23139	0.0857632	0	0.954573	0.430183	0	0.0503427	0	0.0929165	0.233747	0	0.174676	0.776526	1.0202
TCONS_00001370	2.46627	0.871832	0	0	0	0.18621	0	0	0	0.194849	0	0.17479	0	0.783709	0.536001	1.93653
TCONS_00001371	0.0401465	0.421645	0.0732858	0.325657	0.564451	0.709293	0.306328	0.271865	0.0477979	0.164933	0.352783	0.110965	0.0641267	0	0.34028	0.149019
TCONS_00001372	5.52966	0.660427	0	5.0971	2.35593	2.46707	0	1.70232	0	1.03261	0	0.463153	0.802966	0	0	0.932975
TCONS_00001373	0	1.95154	1.31702	0.74666	1.02455	2.78589	0.389641	0.0217702	4.59591	4.44777	1.15419	1.07866	0.737402	1.21796	1.89626	0.594275
TCONS_00001374	0.216775	2.46771	0.215475	0	0.810703	2.81941	0.930909	0.242195	0	0	0	0	0	0.000108794	0.101863	0.0794934
TCONS_00001375	0.0400225	0.0486049	0.0676371	0	0.214024	1.24174	0.283494	0.0736604	0	0	0	0	0	0	0.0508267	0.0155583
TCONS_00001376	0.000439883	0.0372802	0	0.672489	0	0	0	0	1.36113	0.830166	0.260285	0.465949	0.0811946	1.19668	0.357046	0.0169094
TCONS_00001377	0.067652	1.38392	0.287858	0.891712	0.405129	2.23556	1.63464	0.286301	5.06096	3.68262	1.10219	1.13234	0.108061	0.651623	0.684913	0.188338
TCONS_00001378	0	0.422753	0.0815717	0.134535	0.281486	1.08983	1.57775	0.114314	4.64053	1.41841	1.02448	0.42553	0.0494825	0	0.200231	0.0427379
TCONS_00001379	0	0	0	1.43773	0.010247	4.11021	2.06645	1.17983	0.0379113	6.03319	0	0.00696133	0.798489	0	0.00143457	0
TCONS_00001380	0	11.1706	5.76796	5.07843	1.34673	0.0036335	0.0143138	0	3.56379	0.0265699	2.20049	3.00532	0.469852	2.1701	3.09137	3.65323
TCONS_00001381	0.256203	4.68061	2.41929	2.38829	2.41591	3.87088	4.28452	1.9728	5.42076	6.95508	6.20939	2.98246	2.23383	1.43701	2.76418	1.50522
TCONS_00001382	0	0	0	0	0	0	0	0	0.441285	0.273044	0	0.120121	0	0.379654	0	0
TCONS_00001383	0	1.44131	0	0	0	0	0	0	0	0	0	0	0	0	0	0.1728
TCONS_00001384	0	0	0.891151	0	2.12118	0.562124	0	0	0	0.154751	0.944551	0.788139	1.42264	0	0.473295	0.00824455
TCONS_00001385	35.2141	22.6972	11.4493	23.5747	30.3502	23.4851	16.4272	10.7982	10.8969	10.3807	23.4607	14.9806	9.10205	13.6163	10.7841	27.3995
TCONS_00001386	2.2234	4.51526	6.08629	0	0	0	0	0	0	0	0	0	0	0	0	5.47648
TCONS_00001387	0.172691	0	0.273255	0.334227	0.414362	1.65616	0.348305	0.216693	1.19215	0.861499	1.23094	0.420592	0.164388	1.19342	0.746506	0.579881
TCONS_00001388	6.27223	3.08072	0.847884	0.881488	2.14305	5.71205	1.15429	0.425858	1.81121	1.18069	2.68474	1.44782	0.839258	3.47432	3.95304	3.76868
TCONS_00001389	1.9324	0.352315	0.587264	0.217698	1.34169	0.737615	0	0.181724	0.38345	0.441048	0.471647	0.197822	0.17148	1.32942	0.303315	1.09585
TCONS_00001390	0	0	1.04257	0	0	0	0	0	0	0	0	0	0	0	0	0
TCONS_00001391	0	0.293227	0.0740563	0.0411788	0	0	0	0	0.0483545	0	0	0	0	0	0	0
TCONS_00001392	0.0551496	0.276006	0.125701	0.0698957	0.560005	0.412751	0.315605	0.0466766	0.0410378	0.00708031	0.106002	0.04446	0	0.0284555	0.0194769	0.0319858
TCONS_00001393	1.52297	3.5236	2.39517	2.25832	0.490706	0.298972	0.484194	0.870064	0.351318	0.244405	0.919996	0.333253	0.015204	0.471486	0.0672355	0.105998
TCONS_00001394	4.08833	1.78892	4.96983	0	0	2.67523	0	0	4.86752	2.79933	1.49678	0	0	0	0	0
TCONS_00001395	1.18095	0.465069	0.430672	0.478948	0	1.15914	0	0	0.281204	0	0.518826	0	0	1.94986	0	0.219177
TCONS_00001396	2.99106	0.981591	0	0	0	7.33957	0	0	1.78056	0	0	0	1.19441	0	0	1.38781
TCONS_00001397	10.0404	1.31801	1.22053	0	0	0	0	0	0	0	0	0	0	0	0	0
TCONS_00001398	0	5.8639	0	3.62334	0	0	0	0	0	1.83519	0	0	0	0	0	3.31624
TCONS_00001399	0	0.183967	0	0.284185	0	0	0	0	0	0	0	0	0	0	0	0.260099
TCONS_00001400	4.02277	2.4615	2.1674	2.86056	5.84357	5.73144	4.26693	4.26994	7.30826	4.15173	7.38791	6.77651	4.04535	7.11289	3.55352	4.05604
TCONS_00001401	0.000766161	1.82495	0.000595615	0.000684016	0.000934408	0.00447607	0.000450314	0.00083213	1.19844	0.00137625	0.00154697	2.81993	0.000410795	0.00506424	0.00057406	3.90486
TCONS_00001402	29.3624	16.0203	15.8511	16.5644	18.8712	15.6854	19.5038	19.7456	21.4076	16.2823	23.0327	30.5933	10.8796	9.46585	11.3307	14.0022
TCONS_00001403	0.389384	1.15442	0.256052	0.248995	0.33664	0.910531	0.672702	0.357628	1.24737	1.49098	2.29115	0.444554	0.96347	0.834408	0.327507	0.224049
TCONS_00001404	0.44953	0.735147	0	0.0594052	0.292177	0.206321	0.0844052	0.181503	0.595683	0.20913	0.481334	0.147845	0.21829	0.367648	0.462166	1.00341
TCONS_00001405	0.357722	0.0391318	0.108713	0	0	0	0	0	0.0709833	0.0612342	0	0.109861	0	0	0	0.110652
TCONS_00001406	0.375529	2.21831	0.684747	0	0.586652	0	0	0	0.447101	0	0	0	0	1.55009	0	0
TCONS_00001407	1.66257	1.22763	0.757891	0.842847	0	0	0	0.351785	0.49486	0	0.228256	0.574422	0.165977	0	0.293581	0
TCONS_00001408	2.35213	0.578935	0.536116	0	0	0	0	0	0	0.301976	0	0.270889	0	0	0	0
TCONS_00001409	6.23821	3.04543	11.541	15.0707	0.386046	4.84619e-06	0	4.78471e-06	0.0793658	8.19489	0.0837587	0.252226	18.8081	11.664	28.8784	5.49255
TCONS_00001410	0.190026	1.47022	0.273796	0.305744	0.0527808	0.00628729	0	0	0.016201	0.306036	0	0.0313489	0.647092	0.363977	5.1723	0.378576
TCONS_00001411	0.548715	0.644864	0.465437	0.309216	0	0	0	0	0.0152049	0.199491	0	0.0425209	0.478627	0.628481	7.15416	0.754277
TCONS_00001412	10.3523	0.725777	0	0.43707	0.000104377	0.0464196	0	0.136469	0	0	0.0727416	0.200875	0.353747	28.2565	11.8738	1.63222
TCONS_00001413	1.69565	0.208677	0.386486	0.429809	0.496678	0	0	0	0	0	0	0	1.18496	17.0607	9.43182	0.491725
TCONS_00001414	0	0.409934	1.16793	0	0	0.999974	0.531095	0	0.778708	0.390439	0.492464	0.162598	0.150068	0.28972	0	0.109783
TCONS_00001415	0	0.0985851	0.238805	0.41227	0.318685	0.0868632	0.00127341	0	0.60048	0.225576	0	0.389106	0.0716252	0	0	0
TCONS_00001416	0	0.396489	0.24109	0	0	0.349588	0.00300739	0.461136	0.906224	0.302369	0.939201	0.0782999	0	0	0.0958724	0.208827
TCONS_00001417	11.8099	55.4982	104.33	85.2383	36.7045	28.5833	20.8446	30.1182	71.6215	88.8788	77.1143	95.8258	29.6726	28.1018	26.5401	31.3433
TCONS_00001418	0	1.05732	0	0.51726	0.244906	0.532371	0.338361	0.676847	0.152492	0.422124	0.674274	0.85166	0.1137	0	0.662893	0.80988
TCONS_00001419	69.8565	1.9503	3.37647	0	7.45172	4.86802	3.3254	2.16804	2.97712	2.69553	2.36836	3.92872	4.75129	7.1476	6.6541	7.33718
TCONS_00001420	0.0871557	1.08689	0.397303	0.79531	0.476541	1.66816	1.10837	0.368827	3.68371	0.939907	0.813666	0.481799	0.139214	0.539636	0.492485	0.323512
TCONS_00001421	0	1.23277	0.263445	0	0.338556	0.141811	0	0	0	0	0.555396	0.532454	0	0.298186	0.10205	0.402216
TCONS_00001422	0.72207	1.14741	0.0692967	0	0.415585	0	0.579957	0	0	0	0.542626	0.350143	0	0.62748	0.214745	0.670061
TCONS_00001423	0.693273	1.15096	0.148721	0	0.445954	0.160111	0	0	0.0485531	0	0.627069	0.78903	0.0325696	0.504999	0.403265	0.908241
TCONS_00001424	0	1.79676	0	0	0	1.22134	0	0	0.296295	0	0.546668	0	0	0	0	0.461877
TCONS_00001425	0.368283	0.821857	0.268613	0	0.115066	1.15674	0.374679	0	0.175389	0	0.080899	0.339313	0	0.304036	0.104052	0.136702
TCONS_00001426	0.61946	0.660698	0	0	0.181448	0.608022	0.196944	0	0.460951	0.119293	0.212616	0.249695	0.0618416	0.159811	0.328158	0.287421
TCONS_00001427	0	1.19193	0	0	0	0.356492	0	0	1.29726	0.37303	1.19673	1.00389	0	0	0.513076	0
TCONS_00001428	0	2.0936	0	0	0	1.04362	0	0	0.843929	0	0.778531	0	0	0	0	0.328889
TCONS_00001429	2.87132	6.34073	4.08052	3.35108	2.18362	3.77801	2.18914	1.21218	4.57448	2.59544	2.96458	2.02374	1.85874	2.78539	3.14185	7.50789
TCONS_00001430	1.78333	0.0688522	0	0	0	0	0	0	0.249789	0	0.115216	0	0.251339	6.92813	0.14819	0.194691
TCONS_00001431	0.387392	9.38225	8.0647	9.15293	4.41172	5.0322	7.91471	10.8464	12.5366	31.765	14.9523	15.4162	5.62591	1.82573	7.94992	2.87325
TCONS_00001432	13.4692	6.05413	1.18172	3.86414	5.24894	2.95885	2.53759	11.0038	0.915929	5.88499	5.53972	15.7998	9.92493	16.0509	7.47421	7.84632
TCONS_00001433	4.85856	0.797154	2.21459	2.46283	0	0	0	0	0.723	0	2.00109	0	0	0	0	0.563522
TCONS_00001434	3.32248	1.45344	8.07565	4.49044	0	0	0	0	0	0	4.86463	1.02012	0	0	1.56412	0
TCONS_00001435	1.73796	12.8795	28.6014	17.1717	0.577708	1.35822	3.05599	0.606176	2.56911	2.81226	2.73329	2.72046	2.43062	0.756855	4.36815	5.35905
TCONS_00001436	65.1435	53.7124	102.164	59.3804	9.88038	6.22694	3.64236	6.19192	13.4079	7.57048	9.29644	11.7284	18.3053	27.7165	14.1216	26.5873
TCONS_00001437	0.154291	2.42095	1.33824	0.894879	0.11783	0.403094	0	0.197942	0.5179	0.4089	0.684678	0.741383	1.06888	2.53184	3.64636	2.27675
TCONS_00001438	0	6.37668	0	0	0	0	0	0	0	0	0	0	0	0	0	0
TCONS_00001439	0	1.02067	0.236296	0.262783	0	0	0	0	0	0	0	0	0	0	0.183066	0.120255
TCONS_00001440	0	7.1396	0	0	0	0	0	0	0	0	0	0	0	0	0	0
TCONS_00001441	3.01639	3.29969	0	0	0	0	0	0	0	0	0	0	0	0	0	0
TCONS_00001442	0.185741	0.609557	0.677368	0.564973	0.145082	0	0	0	0	0	0	0	0	0	0	0.258544
TCONS_00001443	1.6268	0.4606	0.232655	0.129367	0	0	0	0	0	0	0	0.029389	0	0	0	0.296006
TCONS_00001444	0.0709974	1.30478	1.16512	0.287939	0	0.557492	0.541729	0.240358	0.507172	0.218758	0.311913	0.0654126	0	0	0.100295	0.131767
TCONS_00001445	1.63883	2.61897	1.35922	1.23372	0.282562	0.215194	0.0697031	0.0927792	0.293656	0.185771	0.319059	0.141397	0.105059	0.316742	0.301972	0.900268
TCONS_00001446	0.652276	1.21587	1.16558	0.502624	0.0815188	0.0512186	0	0.132495	0	0	0.057313	0.0120193	0	0	0	0.6174
TCONS_00001447	1.53554	0.824609	0.38181	0.707681	0	0.0685087	0	0	0.3324	0	0	0	0	0	0	0.19431
TCONS_00001448	0	0.920081	0.958534	0.355327	0.273739	1.20394	0	0.296611	1.46036	0.71988	1.34719	0.322886	0.27989	0	0.742607	0.813027
TCONS_00001449	3.21144	1.68361	2.68851	3.11275	1.1359	1.76441	0.3596	0.44446	1.58712	1.38988	1.46413	0.521051	1.11304	1.50069	1.59782	3.91727
TCONS_00001450	0	0.417972	0.281142	0.455932	0.696001	0.801887	0.890303	0.127325	0.673694	0.357765	0.499839	0.347083	0.181202	1.04338	0.186351	0.770477
TCONS_00001451	1.72163	0.828882	0.819735	0.843564	0.548804	0.555569	0.00167221	0.415054	1.31496	1.00903	1.62125	1.52546	1.06178	2.8786e-05	1.43367	2.04102
TCONS_00001452	0.157216	0.515944	0	0	0.491205	0.308626	1.99933	0	1.49744	1.29177	1.55407	0.579396	0.125561	0.648949	0.666278	0.291784
TCONS_00001453	0.13126	0.399187	0.124202	0.138037	0.318803	0.32082	0.244371	0	0.662948	0.949318	0.071038	0.339252	0.79103	0	0.880913	0.306644
TCONS_00001454	1.81871	1.51937	0.673208	0.869763	1.14058	1.61464	1.25159	3.43356	2.48009	5.57239	2.813	0.568492	4.47116	9.93249	5.37703	2.20502
TCONS_00001455	0.251293	0.49481	0.68732	0.254788	5.2997	0.493307	2.87615	0.212696	0.149594	2.06477	0.552005	0.347289	2.10731	1.55593	0.887481	0.233193
TCONS_00001456	0.354143	0.658586	0.107625	0	0.461035	0	0.150122	0	0	0.0606216	0	0.163143	0	0	0.0833806	0.164317
TCONS_00001457	0.672312	0.514818	0.0681059	0	0.408444	0.073322	0.189997	0.126449	0.0444693	0.115085	0	0.0344126	0.0298301	0.154174	0.0527638	0.346603
TCONS_00001458	0.934123	0.383195	0.851649	0.947114	0.364822	0	0	0.790608	0.13902	0.119926	0	0.215161	0.0932549	0	0	0.43342
TCONS_00001459	2.08132	0.767396	0.468088	1.04076	0	0.0559618	0	0	0	0	0	0	0	0	0	0.185178
TCONS_00001460	0.821048	0.226903	0	0.350512	0	0	0	0	0	0	0	0	0	0	0	0
TCONS_00001461	19.399	13.6224	25.3214	23.017	41.3451	51.7694	33.8041	30.186	33.7556	19.1886	36.1524	23.3895	9.43208	12.5351	9.36631	29.3213
TCONS_00001462	0.346684	1.64934	0.595382	0.324361	2.26287	4.51108	1.74349	0.908472	5.01226	3.58433	4.84066	6.65473	2.5965	1.81744	4.77556	3.92252
TCONS_00001463	1.74057	0.526605	2.16743	1.50527	3.92964	6.16141	4.89835	3.49252	8.3655	2.5118	11.5273	1.82768	1.60871	3.12087	3.81867	1.7442
TCONS_00001464	0	0.0041507	0	0	0	0.00526536	0	0	0	0.000461525	0	0.00115923	0	0	0	0
TCONS_00001465	0.52249	2.814	0	0	0	1.5939	3.53136	0	1.39457	0.883604	1.16426	2.2007	0.885983	0	2.51016	1.81587
TCONS_00001466	0	1.48569	1.71976	0.765013	0.707226	0.222176	0.767624	0.127719	0.269497	0.116242	0.0414355	0.0695168	0.0602598	0	0.26647	0.385095
TCONS_00001467	0	0.867591	0.273894	0	0.0469313	0	0	0	0.107302	0.0925651	0	0.0276787	0.0239929	0.248011	0.0848778	0.0836339
TCONS_00001468	0.0216596	0.739247	0.315956	0.439216	0.135346	0	0.110179	0	0.103151	0.0222459	0.0475786	0.0399116	0	0	0.0305976	0.200995
TCONS_00001469	0	1.4014	0.291994	0.216483	0.750489	0	0	0	0	0.109647	0.058627	0.0491796	0	0	0.0754056	0.445803
TCONS_00001470	0.154206	1.72929	1.59048	0.832781	1.17884	0.250587	0	0.0871628	0.244813	0.157055	0.0565763	0.152097	1.62321e-06	0	0.216221	1.11931
TCONS_00001471	2.63507	3.25748	5.40485	2.66263	3.97721	0.214044	0.989026	0.313249	0.821463	0.0861251	0.407486	2.85038e-05	0.108019	0.279149	0.118189	3.13825
TCONS_00001472	1.40124	0.306569	0.425842	0.473577	0	0	0.593992	0	0.278051	0	0	0.21517	0	0	0	0.650157
TCONS_00001473	2.5775	7.97693	9.61961	6.07386	4.82781	3.88009	2.39842	2.1047	4.02013	7.83971	6.45641	6.3742	10.0795	1.02401	10.1546	7.48711
TCONS_00001474	9.66166	2.14208	2.12822	1.42956	4.42806	1.29362	0	0.817266	0.0541657	1.4804	6.00028	5.92406	22.0704	21.0913	15.6342	7.3926
TCONS_00001475	0	0.462277	0	0	0	0	0	0	0.838547	0.723379	0	3.24455	2.25	0	5.96973	0.653583
TCONS_00001476	0	1.80603	0	0	0	0.900275	0	0	1.09202	1.88408	3.02219	0.845061	5.86025	0	5.18283	0.851145
TCONS_00001477	0.381785	0.187939	0	0	0.447318	0.0936839	0	0	0.568186	0.0980299	0.524156	1.05526	1.60079	2.36387	3.50566	0.177143
TCONS_00001478	0.0328194	0.129246	0.0299217	0.0332758	0	0.0805335	0	0	0.0195372	0.0842695	0.090116	0.13607	0.62907	0	0.649077	0.0456832
TCONS_00001479	0.112443	0.196805	0.0341717	0	0.0585526	0.0919721	0	0	0.0669365	0.192477	0.144082	0.155397	0.763321	0.154712	1.29722	0.226078
TCONS_00001480	0.0645855	0.042374	0	0	0	0	0	0	0.0768663	0.0663077	0	0.0594816	0.257814	0.799465	1.27682	0
TCONS_00001481	0.0571441	0.0749984	0	0.0579274	0	0.0560779	0	0	0	0.0880191	0.156887	0.105277	0.752886	0.235831	0.887802	0.0795311
TCONS_00001482	0	0.186518	0	0	0	0.278927	0	0	0.338335	0.291867	0.624233	1.3091	0.680868	1.173	0.401442	0
TCONS_00001483	0	0.218418	0	0	4.1589	0.326632	0	1.1266	0	0.727048	0.137807	0	0	0	0	0.926421
TCONS_00001484	0	0.0819696	0	0	0.195098	0	0	0	0.446067	0.62502	0.496949	0.345189	0.099741	1.03101	0.176423	0.115891
TCONS_00001485	1.31876	1.05792	2.53825	4.75414	1.37345	1.07868	3.54051	0.37205	0.697823	0.0752478	0.48281	0.0675014	0	0.302418	0.103498	0.747862
TCONS_00001486	9.77866	1.41371	4.32019	2.09649	2.69185	2.49466	3.50608	1.23962	1.53864	0.619415	1.51403	0.317514	0.0344042	0.711259	0.0608543	1.63898
TCONS_00001487	1.86567	0	0	0	0	5.49368	1.58173	0	0	0.638726	0	0	0	0	0	0
TCONS_00001488	0	0	1.89229	0	0	0	0	0	0	2.13172	0	0.956136	2.90085	4.28366	2.93203	0
TCONS_00001489	0.556317	0.365139	0.301578	0.701256	0.258374	0.634593	0.305935	0.661729	1.09197	0.756687	0.908269	0.803466	0.552377	0.558569	0.467284	0.795298
TCONS_00001490	2.71185	5.56551	7.31964	3.21067	1.58524	2.11912	1.2284	1.38532	0.163905	0.757043	0.193157	0.559883	0	0.215985	0.0729902	4.36143
TCONS_00001491	2.2808	1.57882	3.52526	5.97281	0.000222378	5.72383e-05	0.00136408	0.000372449	0.00137501	0.000147208	0.00137872	0.000270204	0	0.00137242	0.00139095	0.00101963
TCONS_00001492	0.877753	0.992196	0.474225	0.560345	0.304717	0.255273	0.082685	0.0275147	0.0774105	0.28381	0.124971	0.269569	0.0129818	0.0670954	0	0.4676
TCONS_00001493	27.6578	16.4931	14.9355	13.0561	12.8272	10.1362	5.38095	20.9906	11.5048	56.9304	23.1177	33.7294	28.5757	31.5953	30.8875	14.5537
TCONS_00001494	0.677592	1.04057	1.18517	2.60391	0	2.87457	2.60589	4.45141	5.28867	7.14728	8.47608	2.17971	8.4631	1.38976	2.86196	2.19566
TCONS_00001495	0.683213	1.55316	4.2942	5.44641	4.70682	4.50565	3.35071	5.23255	6.66588	15.3444	7.19226	5.13288	3.73347	0	2.99623	1.45658
TCONS_00001496	1.06958	2.38711	2.11955	1.70956	1.22255	2.35228	1.89025	2.03258	3.9819	3.94186	5.11707	1.08248	1.60002	1.92061	2.99899	2.32102
TCONS_00001497	1.29033	0.338763	1.41169	0.52331	1.6126	0.506602	0	0	0.30725	3.44567	0	0.951064	3.29767	2.13047	0.364559	0
TCONS_00001498	0.602615	2.38936	1.58935	1.40317	0.248574	0.433815	0.160961	0.251552	2.53406	2.56012	2.44167	0.703541	0.0435398	1.77078e-05	0.172939	0.609725
TCONS_00001499	4.08405	3.21667	1.48938	4.969	5.10413	8.01725	4.15497	1.38264	3.88992	4.19459	7.17697	2.25767	7.17578	13.4863	2.30774	3.78987
TCONS_00001500	0	0.16198	0	0	0	0	0.313843	0	0.440735	0.380203	0.271054	0.568439	0	0	0.174314	0.114506
TCONS_00001501	0	2.13674	1.01515	1.8331	0	1.62335	0.514468	0.15341	2.6897	3.04891	1.32071	2.72233	0.100196	0.374074	0.716186	0.632029
TCONS_00001502	1.38793	8.19859	0	2.81442	0	2.72456	3.53003	7.04805	8.26213	11.4038	4.57313	0	0	0	1.96064	0
TCONS_00001503	0.722651	1.61672	1.06411	1.03799	0.180919	0.140852	0	0	0.992639	0.784434	0.370839	0.416283	0.141348	0.846837	0.405146	0.660333
TCONS_00001504	0	1.63647	0	0	7.79013	2.44725	0	0	0	0	1.36922	1.14858	0	0	0	0
TCONS_00001505	0.789876	0.855419	0.720137	0.480516	0.308489	0.232587	0.200899	0.133705	0.56425	0.405629	0.780788	0.400258	0.0315418	0.489062	0.167374	1.20942
TCONS_00001506	1.18362	0.410858	0.31567	0.274323	0	0.0338145	0.304651	0	0.0528091	0.0530479	0.66388	0.279384	0.0473191	0.317325	0.138892	0.228133
TCONS_00001507	1.54242	0.759278	1.07536	1.05791	0.0708697	0.155847	0.0576916	0.115187	0.945201	1.09495	1.61935	0.752343	0.108693	0.0936287	0.0320429	0.631467
TCONS_00001508	29.9894	11.0299	20.0879	16.8443	20.8768	25.5851	20.65	29.7943	18.7416	13.9373	26.4033	14.5766	5.38883	5.71702	7.89652	13.7739
TCONS_00001509	7.57046	3.83733	5.28175	2.82861	1.99727	1.94812	0.336846	0.311701	2.08499	1.82297	5.33978	2.64047	1.36102	2.1748	2.0734	8.87522
TCONS_00001510	0.130408	0.599153	0	0	0	0.64	0	0	0.621048	0	0.716152	0.720898	0	0	0.368444	0.847104
TCONS_00001511	1.59035	1.25259	0	0	0	0.93659	0	0	0	0	0.349345	0.586099	0	0	0	4.13224
TCONS_00001512	3.17015	1.0068	0.372936	0.311055	0.63902	0.301124	0.130049	0.259654	0.852271	0.157547	0.898544	0.282656	0.0816723	0.422116	0.216694	1.5658
TCONS_00001513	128.863	68.1013	67.061	103.669	519.789	547.623	918.126	808.402	251.485	205.507	372.736	208.989	134.701	96.228	113.286	244.301
TCONS_00001514	0.956259	0.34869	0.19374	0	0	0	0.270241	0	0	0	0.350095	0	0	1.31574	0	0.49299
TCONS_00001515	1.9676	2.0389	3.10108	1.20205	2.48582	1.91106	2.06995	2.37242	1.44338	2.66203	2.63436	2.07281	1.35574	0.000263379	1.03755	1.28301
TCONS_00001516	1.86231	1.941	0.279688	2.03066	0.476714	0.711848	0.885834	0	1.01479	0.416692	5.4982e-05	1.27023	0.000210911	2.1029	0.36059	1.75332
TCONS_00001517	0.699066	0.560796	0.141632	0	0	0.304959	0	0.131481	0	0.0797767	0.170623	0	0.124069	0.641239	0.219454	0.576635
TCONS_00001518	0.993496	0.326041	0.181156	0.402925	0	0.0975152	0	0	0	0.102039	0	0.274604	0.0793457	0.410091	0.561389	1.19852
TCONS_00001519	0.123558	1.02253	1.13438	0.638497	0	0.800173	0.604176	0.699504	3.29718	3.67159	1.87804	2.30827	1.55848	0.000185213	1.84981	0
TCONS_00001520	0	0.945308	2.62651	0	0	1.41379	0	0	1.71474	1.47949	1.58186	3.98119	6.90176	0	6.10374	0
TCONS_00001521	0	0	0	0	0.231577	0.145468	0	0	0.705732	0.456629	0.813804	0.409631	0.591782	0.611691	0.837367	0.41257
TCONS_00001522	0.323028	0.164895	0.0654507	0	0.448556	0.105685	0	0	0.299111	0.737236	0.157676	0.165342	0.343968	0.592581	1.77451	0.16653
TCONS_00001523	0	0.0431476	0.127914	0	0.188236	0.441457	0.362121	0	0.671165	0.376731	1.28678	0.283648	0.28151	0.27576	0.526317	0
TCONS_00001524	0	0.424246	0	0	0.347175	1.17929	2.08531	0.190331	0.616314	1.15721	0.555803	0	0.332816	0	0	0.125786
TCONS_00001525	2.27044	0.841143	2.02783	3.02108	2.72036	1.90862	1.73092	0.74334	2.15535	2.48288	5.97607	5.20135	3.35836	3.81113	3.88531	0.936474
TCONS_00001526	0	0.784158	0	0	0	0	0	0	0.275266	0.130859	0.297808	0.141574	0	0	0.511255	0.35889
TCONS_00001527	7.59602	3.58825	2.56708	3.55081	9.97656	10.2972	7.27653	7.46272	13.6519	6.02005	9.43747	9.05614	5.27259	11.3691	9.6893	5.31362
TCONS_00001528	0	0.104209	0	0	0	0.0249035	0	0	0.196417	0.113579	0.0401878	0.0762368	0	0	0	0
TCONS_00001529	0.0304458	0.212186	0.111481	0.0672863	0.158891	0.25823	0.126535	0.342014	0.431123	0.296546	0.368777	0.745842	0.158406	0	0.668609	0.253467
TCONS_00001530	0.195203	0.711572	0.105355	0.221301	0.405116	0.157435	0.0554848	0.0551978	0.506329	0.776865	0.415493	1.67993	0.564888	0.482637	2.85757	0.802748
TCONS_00001531	0	0.341457	0.135515	0.150706	0.348305	0.510629	0.189025	0.377407	0.796353	0.381656	0.653015	1.0271	0.0593552	0.306772	0.209976	0.344831
TCONS_00001532	0	1.45444	0	0	2.59632	0.54376	0	0	1.31915	1.70696	0.608461	0.510411	0	0	0	0.514086
TCONS_00001533	0.484081	0.487181	0.0588454	0.261767	0.352907	0.190057	0	0	0.499495	0.265165	0.389898	0.208134	0.0515482	0	0.136768	0.718741
TCONS_00001534	1.00227	0.475105	0.304592	0.67747	0	0.109307	0	0	0.397762	0	0.672721	0.410411	0	0.22984	0.235977	1.29177
TCONS_00001535	0.62068	1.71101	0.452704	0.50345	0	0.121844	0	0	0.147795	0.637482	0	0.343114	0	0	0	0.345584
TCONS_00001536	1.33831	0	2.4403	16.2831	0	0	0	0	1.59338	0	7.34951	0	0	0	0	0
TCONS_00001537	0.877472	0.952499	0.553846	0.889675	0.158168	0.761893	0.686702	1.08543	0.441992	0.381287	2.00164	0.777354	0	0	0	0.250544
TCONS_00001538	0.332776	2.4026	0	0	0	0.326632	0.84639	0	0.3962	0	1.09649	0	0	0	0	0.617614
TCONS_00001539	0.355158	0.893582	0.323801	0	0	0.464801	0	0	0.0704746	0.0607954	1.04021	0.0545368	0	0	0	0.219718
TCONS_00001540	1.02986	2.25317	0	0	0	0.336949	0	0	0.817429	0	0.377042	0	0	0	0	1.27425
TCONS_00001541	0	11.4394	0	0	0	3.11035	0	0	0	0	0	0	0	0	0	0
TCONS_00001542	0.212726	1.14491	0.0775778	0.345096	0	0.250558	0	0	0.0506539	0.043697	0.186915	0.0391986	0	0	0.060102	0.118442
TCONS_00001543	0.102812	0.877252	0	0	0	0.50457	0.52299	0	0.734443	0.105595	1.12922	0	0	0.848769	0	0.286221
TCONS_00001544	0.14821	0.745795	0.180166	0.480867	0	0.397627	0.0251307	0.0334505	0.223512	0.0608887	0.553462	0.163862	0	0.0407849	0	0.330083
TCONS_00001545	0	0.980669	0	0	0	0.244423	0	0	0.444722	0.255762	1.36753	0.229432	0	0	0	0.346626
TCONS_00001546	0.482068	1.0125	0	0.293263	0	0.0946335	0	0	0.172184	0.0990236	1.11188	0.222074	0	0	0	0.357877
TCONS_00001547	0.200254	1.00768	0	0.135359	0	0	0	0	0	0	0.439889	0.184502	0	0	0	0.309717
TCONS_00001548	0.82435	0.541063	0.214734	0.716413	0	0.23118	0	0	0	0	0.517375	0.217002	0	0	0	0.54641
TCONS_00001549	0.23442	0.653913	0.427446	0.35652	0	0	0	0	0	0	0.128735	0	0	0	0	0.108768
TCONS_00001550	0	0	0	0	0	0	0	0	2.1914	0.290835	1.55507	0.652238	0	0.584429	0.800046	0
TCONS_00001551	0	0	0	0.736499	0	0	0	0	3.02694	0	0	0.669257	0	0	0	0
TCONS_00001552	0	0	0	0	0	0	0	0	1.08969	0.128186	0	0.498288	0	0	0.05877	0
TCONS_00001553	0.0370159	0	0	0	0	0	0	0	0.881414	0.190089	0.325244	0.306937	0.0591255	0	0.209163	0
TCONS_00001554	0	0	0	0	0	0	0	0	1.28013	0.490807	0.262429	0	0	0	0	0
TCONS_00001555	0	0.00848206	0	0	0	0	0	0	1.27704	0.345095	0.411618	0.119065	0.010321	0	0.0182559	0.0119922
TCONS_00001556	0	0	0	0	0	0	0	0	2.30353	0	1.41668	1.78259	0	0	0	0
TCONS_00001557	0.0758916	0	0	0	0	0	0	0	0.745434	0.350757	0.812699	0.104883	0	0	0.107209	0.0176063
TCONS_00001558	0	0	0	0	0	0	0	0	3.33497	0.575387	1.84592	0	0	0	0	0
TCONS_00001559	0	0.0269796	0	0	0	0.0403465	0	0	1.56607	0.337746	1.39957	0.18936	0	0.50902	0.0580681	0
TCONS_00001560	2.9291	0	1.45643	0.539897	0	0	0	0	0	0.273453	0.58485	0	0.212638	0	0.75223	0
TCONS_00001561	2.25309	0.468264	1.13609	0.874685	33.7649	0.611548	0	0	0.869086	0.535755	0.924241	0.441573	0.038277	0.538091	0	0.31139
TCONS_00001562	0.0491227	0.0659203	0	0	6.82244	0	0	0	0.0541319	0.103121	0.0260019	0	0	0.0867392	0	0
TCONS_00001563	58.4633	3.34185	0.715892	5.66527	2.70247	2.12716	0.216715	0	7.58993	4.73943	15.9942	18.3257	0.106374	0.455052	0.0788035	1.2503
TCONS_00001564	19.8856	3.36465	3.39166	10.5565	0.741068	1.35669	0	0	9.54801	6.7682	17.0783	13.0042	0.0949828	1.62716	0.27814	1.0245
TCONS_00001565	0.0490077	0.0321663	0	0	0	0	0	0	0.058348	0.0503344	0	0.225763	0.978502	1.61834	0.415388	0
TCONS_00001566	9.62203e-05	1.33137	4.5562	7.51959	16.5961	21.6254	9.17952	8.80669	15.4267	2.75111	15.9896	6.80943	0.740901	0.309936	1.63679	0.676223
TCONS_00001567	1.50173	5.32889e-05	0.526704	0.00156266	5.93547	1.57784	3.70378	0.0363438	2.36947	1.04865	8.37997	1.3661	1.08308	0	0.384738	0.804313
TCONS_00001568	0.920101	1.00652	1.67773	1.24386	1.43738	0.301038	0	1.03832	0	0	0	0	0	0	0	0
TCONS_00001569	3.0261	1.46028	0.698605	0.565753	9.45947	5.24395	1.98946	6.1579	3.48139	0.741726	9.03567	1.36986	1.68184	3.06338	1.80308	0.418308
TCONS_00001570	1.56164	0.809832	0.631888	0.732206	4.81328	2.84719	1.4179	2.5634	1.04389	0.28152	4.43499	0.282642	0.283392	1.23564	0.983316	0.511194
TCONS_00001571	0	0.497159	0	0	0.591651	1.85868	1.92654	0	0.450911	0.388981	0.415969	0	0.302473	0	1.07003	0
TCONS_00001572	0	0.659937	1.83338	0	4.71221	1.9738	0	0	1.19709	0	3.31299	0	0	4.15031	0	0
TCONS_00001573	0.371233	0.178683	0.225638	0.200744	0.850578	0.8988	0.755361	0.795967	0.353588	0.355863	1.00575	0.0456041	0.237188	0.510786	0.104885	0.160764
TCONS_00001574	0.205625	0.269924	5.81157	5.62907	0.160613	0.100914	0	0	0.122407	0	0	0	0	0	0	0
TCONS_00001575	1.51596	0.696502	5.11384	3.30465	0.236824	0.185997	0	0	0.0902444	0	0	0.104754	0	0	0	0.0703385
TCONS_00001576	1.31574	1.097	1.45894	1.62248	0.416645	0.69808	0.226114	0.331069	0.508056	0.45654	0.4101	0.556977	0.156203	0.220178	0.050235	0.131997
TCONS_00001577	3.93263	0.36874	1.77923	1.37907	1.33957	1.36406	0.977671	0.350361	3.76683	2.79395	0.779424	0.572097	0.61399	2.44104	0.710097	1.45426
TCONS_00001578	0.0244286	1.66468	0.478557	0.675596	0.344668	1.8365	0.984865	0	3.80635	2.10892	1.36639	1.24173	0.296012	0.490777	1.04603	0.657992
TCONS_00001579	0.762526	2.50212	0	0	2.38274	0	0	0	0	0	4.18825	1.40585	0	0	0	0
TCONS_00001580	2.08601	3.65095	0	0	0	0	0	2.35395	0.827852	1.42856	1.52852	4.48516	1.11109	0	0	0.645226
TCONS_00001581	0.165307	0.596712	0	0	0.387406	0.162245	0.210285	0	0.590404	0.679121	0.454013	0.685426	0.132071	0.341152	0.233508	0.153391
TCONS_00001582	0.536907	0.352392	0	0	0	0.26349	0	0	0.159809	1.24076	1.17959	0.12383	0.214485	0	0	0
TCONS_00001583	0.115612	0.531152	0.140533	0.468859	1.08364	0.264769	0.784134	0	0.229402	0.87075	0.254013	0.248578	0.369345	0.477197	0.381064	0.14304
TCONS_00001584	0	0.885476	0	0	0	0	0	0	0	0	0	0	0	0.473382	0	0
TCONS_00001585	0.156772	0.165141	0	0	0	0.145526	0	0.0577895	0.217688	0.0782281	0	0.0472981	0.040209	0	0.0967886	0
TCONS_00001586	0.10379	1.44391	0.000269373	0.065915	0.540233	1.44553	0.175873	0.0167608	1.02287	0.32513	0.974207	1.17085	0.138017	0.428152	0.680918	0.727794
TCONS_00001587	0.301091	0	0.557349	0.452965	1.13149	0.00077897	0.307092	0.70928	0.000269388	0.592473	1.41954	0.843473	0.311075	0.488397	0.169905	1.54339
TCONS_00001588	0	0	0.22289	7.7608e-05	0	0	0	0.0932542	0	0	0	0	0	4.81142e-05	0	0
TCONS_00001589	2.40507	0.738459	0.577699	0.390886	1.79903	0.349951	0.244545	0.21991	0.119845	0.211503	1.32216	0.923733	0.431692	1.65903	0.691844	2.88083
TCONS_00001590	13.4232	19.1249	37.5256	15.4694	0.622002	0.662608	0.126823	0.334772	1.09402	0.869549	2.7115	6.86197	6.00353	23.4117	3.32915	6.23508
TCONS_00001591	0.278342	1.89209	0.371538	1.88467	0.666943	0.925536	0.364449	0.27262	40.4701	16.0897	8.19622	8.25201	7.89192	1.17314	5.13553	0.718934
TCONS_00001592	0.502196	9.98565	2.87358	4.64249	0.922267	0.596588	0.410327	2.98389e-05	13.0627	3.41737	12.8847	10.3876	12.1217	4.34365	10.2776	0.00248526
TCONS_00001593	0.588535	0.579428	0	1.4918	0	0	0	0	0.175176	0	0	0	0	0	0.4157	0.273072
TCONS_00001594	1.18768	0.779533	0.433127	0.481678	0	0	0	0	0	0	0	0.437701	0.189708	3.92196	1.67778	0.220426
TCONS_00001595	1.70985	0.510118	0.283433	0	0	0	0	0	0	0	0.341449	0	0	0	0.878339	0
TCONS_00001596	6.14219	11.3569	11.124	10.2711	5.97475	7.51812	5.28669	3.13143	17.8096	10.8626	14.0288	11.7162	5.92696	3.30324	8.44052	13.9846
TCONS_00001597	0	0.0721333	0	0.133062	0	0	0	0	0.164951	0.432569	0	0.605315	0.0278349	0	0.104346	0.0327449
TCONS_00001598	6.13177	14.2507	20.8169	11.618	21.7735	11.8067	9.16375	7.22002	8.59345	7.92077	8.07726	8.16174	4.54726	9.09079	5.20922	11.8856
TCONS_00001599	12.3828	3.11443	4.02857	4.50671	3.71611	0.0016455	3.82776	2.58098	0.000505222	0.00787956	0.00499326	0.419711	2.73864	0.0135939	0.00259656	2.0995
TCONS_00001600	0	0.420935	0.0531548	0.17734	0.0455399	0.0858388	0	0.049345	0.208242	0	0.0640351	0.214865	0.0232816	0	0.123542	1.59604
TCONS_00001601	0.144284	0.315669	0.0876965	0	0	0.188826	0	0	0.458087	0.246982	0.105647	0.265868	0	0.198523	0	0.624825
TCONS_00001602	1.09122	1.00272	0.397952	0.29504	0.909178	0.57124	0	0.738857	3.11808	3.21286	3.19606	1.8097	0	0.300287	0.205537	2.4303
TCONS_00001603	39.7778	20.8426	24.6908	28.2323	22.8371	7.6595	20.4295	11.7315	16.3882	25.0478	19.7465	21.9925	3.23442	9.49065	4.35171	16.9588
TCONS_00001604	0.13818	0.745407	0.221751	0.235177	0.22177	0.382562	0.0628331	0.0933869	0.406984	0.598429	0.197338	0.350847	0.0715355	0.15245	0.191666	1.29414
TCONS_00001605	5.72642	1.48463	1.89901	0.814813	0.487827	1.73644	1.03441	0.348676	0.826758	0.196084	0.547019	0.491835	0.25921	0.000144148	0.438574	10.9916
TCONS_00001606	0.245759	1.2257	0.656822	1.41895	0.916606	0.344334	0.34789	0.818899	0.725158	1.53831	0.415397	0.742995	0.226593	0	0.356501	2.89172
TCONS_00001607	8.93482	4.72009	7.17081	6.09091	13.2487	5.50643	7.05892	6.08546	11.0538	10.424	11.7586	10.5517	3.63172	8.63298	5.13105	4.56833
TCONS_00001608	0.726878	0.895063	1.75163	9.33287e-05	1.13633	1.03348	0.274589	0.151709	0.523099	1.02534	0.509416	0.863469	0.48214	0	0.00125491	2.46155
TCONS_00001609	0.49541	1.92758	0.398867	0.772702	1.58425	0.59418	0	0.00128233	0.499161	0.335908	2.06285	0.682219	0.316442	1.58158	1.02234	2.64636
TCONS_00001610	1.26867	0	0	2.57263	0	2.49049	0	0	4.5314	0	1.39342	2.33775	1.01323	0	0	1.17729
TCONS_00001611	470.085	66.4157	303.63	190.415	165.286	65.665	56.8074	89.9916	163.609	217.765	205.29	234.426	63.1445	125.305	80.2128	161.821
TCONS_00001612	113.673	24.4858	125.709	84.2615	35.0668	25.6227	16.3468	14.388	24.9462	9.18507	25.4695	21.4063	11.603	20.3002	11.0301	19.3026
TCONS_00001613	0	0	2.70068	3.81342	0.614589	0.394438	0	0.647557	0	0	0.412599	0.335783	0	0	0	0
TCONS_00001614	0.257413	0.289633	0.864736	1.03753	0.229404	0.0360931	0	0.123956	0.788043	0.410373	0.520914	0.268481	0.117192	0.303594	0.258525	0.81607
TCONS_00001615	1.17703	0.347403	0	0.189559	0	0	0	0	1.31351	0.871399	9.13157	1.00963	0.126486	2.21437	0.578498	0.0249817
TCONS_00001616	11.7812	1.72766	8.5322	6.18052	0.525207	0.652053	1.20991	0	8.04299	4.67913	5.1453	3.61931	0.473191	0.000642712	0.410527	1.08033
TCONS_00001617	0.237654	0.000631205	0.690553	0.185633	0	0	0	0	0.137762	1.40486	0.515352	1.89564	7.51028e-05	0.736906	0.00516063	1.77212
TCONS_00001618	0	0.00519954	0	0	0.245281	0.000528869	0	0	0	0.000246581	0	0	0.486307	0	0	0.00207059
TCONS_00001619	0	0.316238	1.77031	0	0.0217906	0	0	0.427452	3.25506	2.55269	8.16834	1.01032	0	0	0	1.49306
TCONS_00001620	0	0.0759028	0	0	0.0468523	0.0622512	0.0790129	0.0044556	3.66817	0.00277973	1.63213	0.895724	0.0890113	0	0.56716	0.351044
TCONS_00001621	2.93497	1.91565	0.538671	0.561107	0.00944498	0.11548	0	0.120317	0.00121737	1.64635	2.83766	2.10007	0.203741	0.354205	0	2.6117
TCONS_00001622	1.98497	3.35411	0.413024	0.969728	0	0.412877	0	0.0519881	4.06542	0.633932	3.51913	1.22643	0.156539	0	0.55631	2.18845
TCONS_00001623	3.21287	0.667061	0.358678	0.199442	0.153647	0.0643582	0.0833846	0.11099	0.195164	0.202031	0.72016	0.181233	0.0523666	0.135326	0	0.212961
TCONS_00001624	2.40668	0.287205	0	0	0	0	0	0	0	0	0	0	0	0	0	0.20303
TCONS_00001625	44.7554	4.48206	19.1728	10.1337	6.45565	2.75745	5.80366	8.64435	8.09375	0.0814057	7.67026	9.91341	3.11557	11.7417	0.00797003	15.3556
TCONS_00001626	3.25025	11.7836	11.3326	8.5001	23.0358	20.8248	13.2689	7.32901	20.6285	12.2526	21.5042	9.57627	6.27694	0.00049894	12.7432	8.39031
TCONS_00001627	0.410372	6.35403	0.399806	0.991491	1.31296	3.09112	0.194075	0.906686	4.01599	1.42173	3.19387	2.66447	0.272969	2.08346	3.69745	5.77129
TCONS_00001628	1.68094	2.09789	1.6872	1.90108	1.10674	1.28255	0.565998	0	3.54209	1.92702	2.1864	2.37212	1.16396	0	1.18034	4.32432
TCONS_00001629	5.36328	9.23308	0.689902	10.6387	0.264982	0.328132	0.0840609	0.225425	0.18494	0.0380509	0.220696	0	0	3.364	0	1.22019
TCONS_00001630	0	0.246797	0	0	0	0	0	0	27.2407	0.272199	0	0.797791	0	0	0	0
TCONS_00001631	23.3629	20.2087	8.91782	9.46731	0.229886	0.140162	0.00826261	0.00292362	41.5063	0.00698159	0.0332887	7.40394	0	8.1527	0.00428634	12.0452
TCONS_00001632	0.807745	0.396647	2.30515	0.896459	1.01673	0.164794	0.959395	0.300306	0.174118	0	0.373187	0.865051	0	0	0	0.143295
TCONS_00001633	59.0645	40.1338	52.5671	36.5169	40.0262	19.0176	19.6251	17.8986	15.6927	10.485	23.343	12.3417	7.88794	0.00570227	6.40856	35.2852
TCONS_00001634	0	0.00204525	0.0111088	6.46062	14.7664	11.6766	6.03192	8.9335	0.00184845	14.1214	15.9357	4.1021	6.13771	0	3.66795	0.00419759
TCONS_00001635	23.1638	18.7613	11.0724	11.8668	0.0302994	0	0	0	7.00383	1.65291	0	5.33532	0.0813987	13.7147	2.4641	15.3926
TCONS_00001636	0	0	0.0231617	0	0	0	0	0	0.181878	0.366672	0.547923	0.088135	0.00101814	3.96203	2.04004	0
TCONS_00001637	2.46905	1.36704	0.137891	0.767466	0	0	0	0	0.418581	0.000170146	0	0.000192022	0.803728	2.38732	2.63598	1.49978
TCONS_00001638	2.12397	0.403254	0.245584	0.21766	0.124516	0.28868	0.143251	0	0.319822	0.143037	0.696314	0	0.00264031	0.000909103	1.68517	1.68554
TCONS_00001639	0.547541	0	0.049397	0	7.3234e-05	7.3475e-05	7.4029e-05	0	0.103526	0	7.22351e-05	0.104465	0.68276	0.340276	1.93384	0.202778
TCONS_00001640	0.40255	2.378	0.734018	0	0	0	0	0	0	1.65379	0.884265	1.11265	0	0	1.13733	0.373618
TCONS_00001641	0	1.25363	0	0	0	0	0	0	0.909557	0.784636	1.25861	0.351931	0	0	0.539605	0.708989
TCONS_00001642	0.449835	0.762735	0	0	0.409927	0	0	0	0.312415	0.231006	0.494066	0.448988	0.0598769	0.773671	1.32388	0.521799
TCONS_00001643	0	0.624834	0	0	0.179345	0.0963565	0	0	0	0	0	0.175657	0	0	0	0.133762
TCONS_00001644	0.0665363	0.960779	0.242647	0.134925	0	0	0	0	0.158435	0.0683375	0	0	0.0531393	0	0.751946	0.30873
TCONS_00001645	0	1.40846	0.260852	0	0	0	0	0	0.510964	0.146929	0.314246	0	0.114252	0	0.20209	0.132775
TCONS_00001646	0.329483	1.62196	0.300393	0	0	0	0	0	0.392279	0.169201	0.180941	0	0.131571	0	0.930896	0
TCONS_00001647	0.207822	1.50048	0	0.42143	0	0	0	0	0	0	0.456513	0.191474	0	0	0.293581	0.385738
TCONS_00001648	0.170061	1.17203	0	0.172429	0	0	0	0	0	0.0873325	0.186783	0.078342	0	0	0.360358	0.236732
TCONS_00001649	0.277241	1.29653	0	0.421647	0	0.136061	0	0	0.0412601	0.0711866	0.342565	0.127717	0.0553548	0.143048	0.73434	0.160801
TCONS_00001650	0.981581	1.18581	0.431537	0.543926	0	0.0705918	0	0	0.0788651	0.0817068	0.327923	0.09262	0.0613189	0.260999	1.31871	0.995621
TCONS_00001651	0.635575	0.0297971	0.33112	0.184118	0	0	0	0.153693	0.162152	2.00497	0.847655	0.0418271	0	0	0.128264	0
TCONS_00001652	0.375529	0.739437	0	0.761504	0	0.737191	0.955129	0	1.3413	1.92847	0	1.38396	0.899751	7.75047	0	0
TCONS_00001653	0	0.255972	0	0.26361	0	0.510388	0.991914	0.22005	0.92864	0.534065	0.856678	0.479086	0.519113	4.29278	0	0.241268
TCONS_00001654	0	0.826241	0	0	0.98328	0	4.80264	3.19631	8.99257	1.29292	0.691309	1.15982	1.00537	7.79429	0	0
TCONS_00001655	1.07304	0.322801	0.244576	0.181328	0.698461	1.79927	0.568583	1.665	1.8631	1.05617	0.883914	0.741477	0.821279	4.79837	0.568442	0.788305
TCONS_00001656	974.394	328.52	308.215	478.91	2311.75	1595.75	1055.08	1493.07	1318.61	627.747	1168.36	790.991	803.578	993.141	671.789	928.663
TCONS_00001657	2.14673	0.962594	1.76457	2.30726	4.58576	4.3969	2.76857	2.2057	3.22802	1.5471	1.82627	1.7749	0.34623	0.523813	1.21455	1.77525
TCONS_00001658	1.6126	0.349272	0.2034	0.217182	1.06519	0.284881	0.776147	1.32596	0.279355	0.374805	1.43169	0	0.37224	0.860657	0.223571	0.149844
TCONS_00001659	0.0789452	1.27438	5.90367e-06	0.169467	0.156861	0.262196	0.105745	2.39465e-05	0.504101	0.348373	0.0873064	7.02212e-05	0	0.207021	0.582173	0.0929646
TCONS_00001660	0.0344468	0.411177	0.222334	0	0	1.20789	1.11568	0.61919	2.18936	1.00987	0.841926	0.561649	0.19477	0	0.236864	0
TCONS_00001661	4.56184e-06	0.104912	0.0888077	0.000208899	3.79325e-06	0.461276	0.285684	0.219838	0.301924	0.2446	0.302496	0.343985	0	0.000212932	0	0.000209531
TCONS_00001662	0.598924	1.25007	0.502361	0.364352	0.711085	0.975856	0.700725	1.05437	1.64007	1.21797	1.36825	0.838753	0.956662	0.840552	1.5737	0.300124
TCONS_00001663	0.789747	1.76421	0.404222	0.365245	0.562759	0.503177	0.493355	0.257984	0.87428	0.55498	0.760878	0.676563	0.243441	1.31539	1.21351	0.475718
TCONS_00001664	1.51329	2.10503	0.517065	0.552687	1.01832	1.21152	0.529456	1.10909	1.92036	1.62461	2.33528	2.36704	1.82959	0.666974	4.72522	5.00959
TCONS_00001665	0	0	0	0.0297237	0	0	0	0	0	0	0	0	0	0	0	0
TCONS_00001666	6.30624	8.59841	10.0871	6.34684	1.43328	7.50243	10.6674	12.6158	7.57413	2.36499	4.12872	1.98618	5.06723	6.24253	3.54405	6.20757
TCONS_00001667	35.6747	13.5678	12.7354	16.279	30.0645	26.5775	24.5068	30.9222	24.0754	36.2581	31.9365	43.8325	32.3703	17.2761	24.5058	19.644
TCONS_00001668	0.597246	0.956488	0.74054	0.920439	0.186604	0.351731	0.121524	0.121317	0.682632	0.588877	0.865883	1.18857	0.057239	0	0	0.48772
TCONS_00001669	0.785085	0.475653	0.66071	0.61231	0	0.14819	0	0.204451	0.431406	0.248104	0.530634	0.306024	0.0241157	0.12464	0	0.616454
TCONS_00001670	0.77283	0.472265	0.145779	0.756558	0.416315	0.680089	0.406682	0.49621	2.31617	1.28642	1.69764	1.59595	0.78749	0.440008	1.43056	1.53325
TCONS_00001671	0	0.351246	0.243951	1.08519	0.209003	0.393952	0	0.226466	0.955716	0.137409	0	0.123264	0	0	0.188996	2.11057
TCONS_00001672	0.572553	0.462518	0.40154	0.982412	0.344016	0.605211	0	0	1.73041	0.180939	0.870717	0.527515	0.0351747	0	0.0622172	4.16877
TCONS_00001673	0	0	0	0	0	0.258449	0	0	0	0	0	0	0	0	0	0
TCONS_00001674	1.07071	1.61028	1.37692	0.748615	0.904186	1.89555	0.49681	1.96019	3.41793	0.826844	0.656047	1.28468	0.429029	2.36811	1.58786	3.45538
TCONS_00001675	2.64	0.00987392	0.262199	0.806373	0.000468216	0.633098	0.991289	0.487843	1.74131	1.42903	2.71819	1.09601	0.918678	0.000770659	0.000228719	0.0415877
TCONS_00001676	0.000490219	1.59169	1.04765	1.35391	4.46032	1.03333	0.0170084	0.0151455	2.12356	2.04037	1.36265	2.71209	1.21473	3.82594	2.27119	2.06571
TCONS_00001677	3.98523	2.03905	2.24282	2.30895	1.69094	2.9734	2.96754	2.03448	2.05021	2.36058	3.4816	4.33227	7.52199	7.16608	7.84396	1.39579
TCONS_00001678	32.5103	11.6528	23.2601	19.7047	33.1614	72.3003	21.9651	32.3935	64.2412	251.308	60.0361	334.635	145.279	102.113	153.962	22.7777
TCONS_00001679	0	0.0631753	0	1.8564	0.000674086	0.00519174	2.28651	0	3.18446	18.0701	0.1269	23.5936	9.06499	0	0.00844574	0.000397232
TCONS_00001680	5.01005	4.40673	6.99663	5.24619	8.46579	15.4728	11.1246	8.78007	12.2437	37.5588	14.1934	68.295	12.3027	5.81499	24.2017	10.3084
TCONS_00001681	80.4762	10.3618	10.2635	15.213	21.259	6.14495	8.01858	9.87023	19.4845	12.5275	34.4914	10.6549	15.6674	27.2177	24.039	64.8182
TCONS_00001682	1.94476	6.59263	0.897161	2.04415	2.01292	1.00554	0.693025	0.406489	3.65572	1.38977	3.31122	1.81029	1.47676	2.46678	3.53155	7.89746
TCONS_00001683	5.07857	8.56346	4.46536	5.79587	10.7933	41.911	14.125	9.18748	19.2845	1.62826	6.90999	0.84721	0	2.77817	1.87302	3.07687
TCONS_00001684	0.490413	0.678352	0.469554	0.961067	0	0.305096	0	0.256893	0	0.230082	0.0892521	0.14832	0.193456	0	0.219743	0.406816
TCONS_00001685	1.70801	0.226028	0.290434	0.284148	1.42771	1.80172	1.53366	1.33246	2.35629	0.180875	1.50021	0.151549	0.140889	0	0.267441	1.52152
TCONS_00001686	0.302993	2.02432	1.65745	2.73597	0.947607	1.57235	3.38247	5.81402	1.62473	2.2899	3.23275	1.21034	0.726853	0	0.856414	1.52809
TCONS_00001687	9.54321	8.94767	8.17719	8.99317	7.83656	17.9206	15.2931	14.9659	10.0544	10.7084	11.9359	5.26934	7.4027	8.40166	8.46043	11.7373
TCONS_00001688	0	1.34501	0	0	0	0.402278	0	0	0	0	1.80058	0	0.32733	0	0	2.66227
TCONS_00001689	0	0	0	0	0	0.269857	0	0	0.654666	0	0	0.253307	0.219576	0	0	0
TCONS_00001690	0	0.420638	1.16858	1.29957	1.50176	1.88712	0.815007	0	1.52604	0	0.351945	0.295231	0.255918	0	1.35801	0
TCONS_00001691	0	5.82032	6.85387	6.99649	0.629269	6.19256	9.59392	3.75041	1.7048	0.459608	9.54171e-05	0.374813	0.000367894	0.00106975	1.42359	2.91271
TCONS_00001692	1.02585	1.83922	2.74373	1.56112	2.04327	0.861149	0.00275342	0	0	0.000231283	0	0.318422	0	2.60776	0.000921872	2.21166
TCONS_00001693	0	1.11848	0.0816953	0.321368	2.19651	14.6926	2.4866	0.606228	3.04306	0.410016	0.900945	0.597647	1.1685	0.462682	3.82339	1.80506
TCONS_00001694	0.00250449	3.713	1.57793	2.51938	16.8288	14.3638	5.78075	0.350137	7.64599	6.54933	3.84371	6.18227	1.60402	1.82955	2.93577	3.16626
TCONS_00001695	1.30498	0.0285898	0.00185238	0.00179175	6.08049	5.30172	3.02363	0	0	0.412309	0.911075	0.533194	0.287686	0	1.34157	2.00284
TCONS_00001696	7.31563	0.769367	1.4303	1.30577	26.607	5.946	2.75574	8.35421	1.49783	0.00129334	0.65863	2.47639	0.593751	0.521191	0.627249	5.24289
TCONS_00001697	0	0.480753	1.33559	0	0	1.43788	0	0	0	1.50458	3.21794	0.674847	0	0	0	0
TCONS_00001698	0.713504	0.468309	0	0	0	0.70033	0	0	0	0	0	1.31476	0	0	0	37.7404
TCONS_00001699	0.133493	0.262625	6.82335e-06	0	0.20824	7.00749e-06	6.55778e-06	0	1.25267	1.08908	2.17347	1.09825	0	0	0	0.3706
TCONS_00001700	0.468206	0.408417	0.0548902	1.40421	0.872906	0.354611	0.612601	1.17217	31.6178	443.822	70.1776	232.714	1.89958	4.34968	1.95645	1.77968
TCONS_00001701	0	0	0	0	0	1.38262	0	0	2.51564	23.8715	2.3207	22.7119	3.93756	0	2.98495	0.653583
TCONS_00001702	0	0.118531	0	0	0	0	0	0	0	1.66931	0	0.499154	0	0	0	0
TCONS_00001703	0	0.0105156	0	0	0	0.0314511	0	0	0.0381497	0.954393	0.10558	0.413311	0.0127955	0	0	0.0148674
TCONS_00001704	0	0.0428429	0	0	0	0	0	0	0.15543	1.40787	0.0716926	0.841956	0	0	0	0.121146
TCONS_00001705	0.0298995	0.0654152	0	0.0202102	0.0311393	0.00978247	0.050698	0	0.29665	1.66851	0.886664	0.899886	0.0159195	0	0.0281585	0.175724
TCONS_00001706	0	0	0	0.172426	0	0	0	0	0.607419	1.83398	0.280175	0.39171	0	0	0	0.236718
TCONS_00001707	0.172283	0.0706737	0	0.0873394	0.067285	0.0845509	0	0.0729069	0.666633	1.17227	0.118264	0.813495	0.206391	0.266678	0.121689	0.559558
TCONS_00001708	0	0	0.176073	0	0.150849	0.379117	0	0	0.229931	0.198352	0.106057	0.355865	0.308478	2.79009	0	0.358428
TCONS_00001709	2.92586	3.9773	2.87402	2.12767	3.14827	0.762193	1.22265	1.33793	3.27988	3.34687	4.8584	1.64809	0.125512	0.782254	0.130592	10.1141
TCONS_00001710	0.383569	0.236021	0.0437129	0	0.299606	0.164713	0	0.0405798	0.199794	0.541684	0.605596	0.375484	0.287192	0.098955	0.169329	1.13456
TCONS_00001711	0.650541	1.28095	0.593105	0	1.52441	0	0	0	0	0	1.78627	0	0.259778	2.68528	0	2.41474
TCONS_00001712	0.308559	0.810091	0.562631	0	0	0	0	0	0	0	0.169449	0.142143	0	0	0	0.572667
TCONS_00001713	0.758519	1.22804	0.368826	0.512712	0.947966	0	0	0.256793	0.240822	0.467431	0.277701	0.186361	0	0	0	2.25243
TCONS_00001714	0.138731	0.637395	0.50593	0	0.650178	0.272339	0	1.409	0.660688	0.569947	0	0.127818	0.110798	1.1453	0.19598	3.08973
TCONS_00001715	1.38124	1.37957	0.438013	0.60889	1.40724	0	0	0.203309	1.28699	0.493436	0.263835	0.553299	0.047962	0.99155	0	3.62233
TCONS_00001716	6.49276	0.536637	1.14005	0.390167	2.0286	0.283239	0.122325	0.325644	1.48878	0.296379	1.37341	0.221557	0.307286	0.595568	0.135883	4.77545
TCONS_00001717	569.792	270.612	241.692	273.242	495.155	460.597	1109.3	1416.31	298.394	261.808	415.749	343.948	143.748	95.0365	131.784	370.616
TCONS_00001718	85.8841	36.7385	44.8181	51.596	42.2484	40.3935	78.5121	165.359	27.918	54.9318	54.0662	58.378	17.2652	3.60607	12.1937	59.5527
TCONS_00001719	0	0.28482	0.205835	0.435367	0	0.450996	0.956179	0	0.407401	0.505491	0.628414	0.851801	0	2.89969	0.301334	3.20351e-05
TCONS_00001720	1.46448	1.60572	1.47311	2.25012	4.00743	1.55192	1.26512	2.22676	4.17643	5.11807	3.62591	4.81305	2.08955	0.00661616	2.0482	1.08825
TCONS_00001721	1.5116	1.59547	0.928784	0.00570648	5.1794e-05	0.763657	0.000145164	7.38691e-05	0.152707	0.385449	0.00174876	0.073846	7.51205e-05	1.59415	0.000152059	1.54268
TCONS_00001722	0.838997	0.28845	0.218549	0.648126	1.80999	0.196073	0.101615	0.879167	0.380534	0.369304	0.65821	0.515334	0.255263	0.659653	0.451512	0.741492
TCONS_00001723	0	1.06636	0	0	0	0.398669	0	0	0	0	0	0.748438	0	0	0	3.39222
TCONS_00001724	2.14328	2.81349	0	0	0	0	0	0	0	0	0	1.97469	0	0	0	0
TCONS_00001725	28.0338	5.57637	9.53823	11.3627	1.44878	3.06448	2.2844	1.27328	10.218	17.3517	11.0645	22.2869	12.8222	12.0126	11.3714	9.12009
TCONS_00001726	2.50092	0.653528	0.623116	0.14872	0.26659	0.669722	0.196515	0	1.80869	1.43558	1.88622	5.2133	1.43562	0.869534	1.78065	4.5185
TCONS_00001727	0.923063	0.315331	0	0	0.573322	0.480378	6.47718e-05	0	0.918514	0.303574	3.29826	0.473628	1.9175	0	2.19918	2.13377
TCONS_00001728	0	0	0.299223	0	0	0	0	3.26412e-05	0.321515	0.116823	0.152813	0.242244	0.437187	0	0.194082	0
TCONS_00001729	0	1.72549	3.58118	1.35425	0.000990471	1.22677	0.311143	0	4.17616	0.853994	2.20049	3.09823	2.43539	0.000340703	1.29819	4.6253
TCONS_00001730	0.985402	1.55979	0	0.740241	0.386692	0.586765	0	0.0707391	2.02643	1.10945	1.7973	2.40711	0.512519	0	1.97485	6.65406
TCONS_00001731	2.35042	2.69679	0.321356	0.774736	0.513592	2.40101	0.482795	0.184632	2.69589	1.36165	3.33554	4.00174	0.260683	1.11275	1.98	8.50197
TCONS_00001732	12.6371	4.39853	1.0474	2.71787	1.49558	2.25523	2.43496	0	4.3313	2.35985	10.9355	4.93947	3.05837	5.53242	5.95064	8.17327
TCONS_00001733	1.1029	0.638728	0.0788649	0.306968	0.135134	0.148584	0	0	0.489196	0.266532	0.831318	0.637583	0.172713	0.446326	0.397145	1.04353
TCONS_00001734	0	0.735867	0	0	0	0	0	0	0.333707	0.143937	0.615694	0.774718	0	0	0.395951	1.17044
TCONS_00001735	0.298986	0.473681	0.0187992	0.0209065	0.016106	0.0101195	0	0	0.245496	0.169423	0.396326	1.02588	0.0823397	0.12767	0.2039	0.947158
TCONS_00001736	0	0.500419	0	0	0	0	0	0	0.907736	0	0	4.91717	0	0	0	0
TCONS_00001737	0.274694	0.721183	0	0	0.429127	0	0	0	0.163524	0.705325	1.20682	2.53086	0	0	0.970124	1.402
TCONS_00001738	1.35503	0.319969	0	0.487634	0	0	0.244646	0.244175	0.341283	0.642154	1.72002	2.6322	0.115229	0.397045	1.0862	1.37731
TCONS_00001739	0.214359	0.227069	0	0	0.100127	0	2.1756e-06	0	0.115984	0	0.256324	0.520844	0	0	0.0911183	0.129356
TCONS_00001740	0.152568	0.358414	0.244744	0	0	0	0	0.000162031	0.159804	0	0.170417	0.242057	8.16684e-06	0	0	7.44709
TCONS_00001741	0	0	0	0	0	0	0	0	4.16845	1.79798	0	4.83863	0	0	0	0
TCONS_00001742	1.48435	0.324765	0.902335	0	0	0	0	0	0.294541	0.254088	0	0	0	0	0	0
TCONS_00001743	0	0	0	0	0	0	0	0	0.958969	1.65452	0	2.2263	0	0	0	0
TCONS_00001744	1.03299	0.0904009	0	0	0	0.13519	0	0	0.163983	0	0	0	0.220001	5.40101	0.0972847	0.191718
TCONS_00001745	0	0	0	0	0	0	1.60088	0	0.749381	1.93938	0	6.95891	0	0	0	0
TCONS_00001746	0.0531039	0.0348548	0	0	3.31835	0.104247	0.270131	0.0898903	0.252899	1.69078	0.349952	2.25062	0.0424115	0	0	0
TCONS_00001747	0.0787103	0.154985	0	0	4.67252	0	1.40135	0.133235	0.655981	2.74859	0.778047	2.17556	0	0	0	0
TCONS_00001748	0	0	0	0	0	0	0	0	2.32085	2.0021	0	1.79599	3.11367	0	4.13061	0
TCONS_00001749	8.18976	11.9636	13.5262	9.85032	0.621533	3.17061	1.76148	3.33776	1.49721	1.50686	2.76067	3.79595	1.57995	0.423149	4.3041	4.75121
TCONS_00001750	0.158068	1.11072	0.33062	0.158916	0.152967	0.100006	0	0.0455473	0.0283458	0.10862	0.0887736	0.0476166	0.141928	0	0.545695	0.336676
TCONS_00001751	0.00520338	2.04426	1.18002	0.402144	7.66587e-05	0.333167	0.200506	0.0864248	0.116417	0.0536732	0.121425	0.127341	0.161841	0.412489	0.624329	0.642916
TCONS_00001752	0.0272471	0	0	0	0	0	0	0	0.227081	0.111939	0	0.401661	1.10981	0	0.307927	0
TCONS_00001753	0.0244847	0.137191	0	0.868301	0	0	0	0.0310373	0.0318127	3.14922	0.0329312	0.955128	3.01554e-05	0	0	0.149499
TCONS_00001754	0.0314962	0.139276	0.295491	0.441046	0	0	0	0.654561	0.419734	4.8446	0.294487	0.969384	4.50104e-05	0	0.153971	1.96335e-06
TCONS_00001755	0.185659	0.323728	0	0	0	0.165297	0	0	0.221713	0.90639	0.204616	1.81771	0.717271	0.231714	0.28983	0
TCONS_00001756	0	0	0	0	0	0	0	0	0	3.68404	0.231743	1.55519	0	0	0	0
TCONS_00001757	41.1144	37.0084	30.337	38.0066	23.8558	23.9788	34.5641	39.1192	17.7695	60.9772	30.1795	47.2744	71.8329	76.9112	66.6697	29.1141
TCONS_00001758	0.0756812	0.198694	0.137999	0	0	0.148568	0	0.128108	0.630737	0.0777299	0.0831228	0.418368	0	0	0	1.26414
TCONS_00001759	0.625569	0.440636	0.139107	0.0928198	0.238357	0.239617	0.271649	0.232445	0.399646	0.282075	0.268129	0.309267	0.19497	0.692785	0.452635	1.69906
TCONS_00001760	0.80841	0.198975	0.737035	0.204913	0.315725	0.0991855	0	0	0	0	0	0.465512	0	0	0.142751	0.562637
TCONS_00001761	0	0	0	0	0	0	0	0	2.12266	0.457782	0	0.821311	0	0	0	0
TCONS_00001762	0	0.182834	0	0	0.435168	0	0	0	24.5422	1.71661	0.611902	3.07979	0.222473	0	0.393512	0
TCONS_00001763	0.127899	0.139911	0	0.086452	0.133203	0.0418459	0	0	21.8769	1.88285	0.515076	5.38129	0.238343	0.175979	0.180678	0.0395623
TCONS_00001764	0	0	0	0	0	0	0	0	5.09694	0	0	0.657379	0	0	0	0
TCONS_00001765	0	0.0225379	0	0	0	0	0	0	1.39001	0.176339	0.0377146	0.189823	0	0	0	0
TCONS_00001766	0	0	0	0	0	0	0	0	1.56366	0.13489	0.048083	0.0806694	0	0	0	0
TCONS_00001767	0	0.103194	0	0	0	0	0	0	1.49751	0.12111	0.0431707	0.036214	0	0	0	0
TCONS_00001768	0.0283118	0	0	0.0574111	0	0.972618	0	0.0958483	0.842694	0.726956	0.310956	0.443441	0.113056	0.350593	0.23997	0.210181
TCONS_00001769	0	0.0330285	0	0	0	0.493923	0	0	0.53921	0.878622	0	0.278179	0.0401893	0.207715	0	0.0466969
TCONS_00001770	0	0	0	0	0	0.444332	0.767589	0	0.898281	1.08487	0	0.834163	0	0.622866	0	0.280056
TCONS_00001771	0	0	0	0	0	0.80433	0	0	0.650427	1.96383	0	0	0	0	0	0
TCONS_00001772	0	0	0	0	0	0	0	0	0.271946	2.11136	0.250872	0	0	0	0	0
TCONS_00001773	0	0	0	0	0	0.00546847	0	0	0.000935451	0.164783	0	0	0	0	0.0348624	0
TCONS_00001774	3.93819e-05	3.51791e-05	0	3.66033e-05	0	0.106249	3.91032e-05	3.61321e-05	0.00191875	2.08068	0.104514	1.27929	0.729335	3.89314e-05	0.546113	7.82842e-06
TCONS_00001775	0.260584	0.00896358	0	0.0555918	0	0.00363689	0.139512	0.0231795	2.89431	6.51099	1.00045	10.1268	3.81867	0.834278	3.21143	0.171205
TCONS_00001776	0	0	0	0	0	0	0	0	0.41318	0	0	0	0	0	0	0.0350079
TCONS_00001777	0	0	0	0	0	0.0174121	0	0	0.49811	1.19948	0.0338777	1.64638	0.910017	0.219601	1.38063	0
TCONS_00001778	0	2.06078e-06	0	8.59429e-07	0	0.0664306	0	1.31905e-06	0.413445	0	4.5113e-05	0	5.91357e-05	0.360961	0.311207	0
TCONS_00001779	1.13082	0.329873	0	0.764365	0	0.986614	0	0.638056	0	0	0	0	0.100348	0	0	0.466387
TCONS_00001780	0	6.11966	0	0	0	0	0	0	0	0	0	0	0	0	0	0
TCONS_00001781	0.279884	15.5228	12.7601	5.8564	0	0	0	0	7.17183e-05	7.24476e-05	6.99502e-05	0	6.6967e-05	7.99517e-05	0.420222	2.87725
TCONS_00001782	0.574804	5.56882	6.85351	7.94082	0	0.106202	0	0	4.69122e-06	5.09638e-06	6.46336e-06	0	7.02746e-06	0	0	3.14285
TCONS_00001783	22.789	20.9498	3.44138	7.65007	0	3.82357e-06	0	0	0.0272237	0.0234726	0.0125141	0	0.00908045	0.378558	8.89478e-05	13.6051
TCONS_00001784	6.15699	3.32886	1.85767	3.99707	3.94426	5.78245	7.04129	7.5354	3.05875	8.62111	1.87304	4.2443	2.15795	2.28548	0.938605	3.59664
TCONS_00001785	0	0	0	0	0	0.586502	1.77308	0.337154	0	0.40914	0	0	0	0.41108	0	0.092416
TCONS_00001786	0	0.0693809	0.385496	1.28613	0	0.415021	0.537715	1.0736	0	0.651411	0	0.097392	0.337692	0.436333	1.0453	0.392373
TCONS_00001787	0.0918056	0.120513	0.0837	0.744659	0	0.315387	0.11675	0.543906	0.0546514	0.518599	0	0.126876	0.366603	0	0.713296	0.340772
TCONS_00001788	0.639809	0.117583	0.0933312	0.986035	0.559725	0.301438	0.781106	0.866418	0.06094	0.578273	0.252979	0.117896	0.756257	0.739474	0.939987	0.546227
TCONS_00001789	45.2554	50.0039	48.0925	43.4043	11.2121	11.5288	12.0322	15.4189	12.3642	27.3278	12.5521	15.596	12.0102	16.7334	12.0411	28.8978
TCONS_00001790	0.215744	0.460213	0.491741	0.546862	0.084259	0	0	0.0912991	0	0	0	0.0496934	0	0	0	0.250256
TCONS_00001791	0.784104	0.588168	0.61275	0.227145	0	0	0	0	0.266727	0	0.123029	0.206407	0	0	0	0.519733
TCONS_00001792	0.835544	0.213275	0.253931	0.376518	0.0725153	0	0	0	0.110531	0.0476753	0.254915	0	0	0.574817	0.196724	0.689207
TCONS_00001793	0.743279	0.359473	0.285333	0.237985	0.244451	0.383974	0	0	0.139726	0.0401786	0.0429662	0.28834	0.124972	0.807383	0.276316	0.871249
TCONS_00001794	0.263221	0.115177	0	0	0	0.0861204	0	0	0.626777	0.901156	0.0963678	0.0808387	0	0	0	0
TCONS_00001795	0.164742	0.216257	0	0	1.54416	0.485113	0.419007	0	0	0.338402	0.36188	0.303736	1.18414	2.04004	2.79269	0.611503
TCONS_00001796	0.0854426	0.0841205	0	0	0.400435	0.083865	0.108658	0.216946	0.0508635	0.263267	0.046922	0.275526	0.61415	1.05806	1.87087	0.198221
TCONS_00001797	0	0	0	0	0	0	0	0	0	0	0	0	0.142978	11.0846	0.252901	0
TCONS_00001798	0	0	0	0	1.67412	0	0	0	0	2.2013	0	0	2.5676	0	7.56933	0
TCONS_00001799	0.330254	1.04177	0	0.61795	4.87403	9.92463	2.89395	7.3639	11.7823	16.3479	11.5779	7.87744	7.33232	0	7.50114	0.0030614
TCONS_00001800	0	3.40601	1.69511	1.93603	3.18664	8.14926	6.3252	1.09608	21.294	4.63309	9.17288	11.6818	3.90565	0.00151771	5.78416	2.95671
TCONS_00001801	0	4.26606	3.13729	3.03327	0.00109719	0.408676	0.00281925	0.00120159	0	0.000961656	0	0	0	3.20215	0.000433493	2.09323
TCONS_00001802	0	0	0.0829747	0.000584106	0	2.53713	7.36118	1.31768	4.50509	0.725773	1.70851	0.411421	0	2.22186	0	0
TCONS_00001803	14.4397	8.2512	4.12095	4.89065	23.6823	7.58299	18.8469	16.7226	8.65275	15.2602	23.5464	12.2129	21.1792	24.679	16.135	13.7666
TCONS_00001804	0.000743971	0	0.444796	2.09595	3.04057	0	1.69282	0.18025	1.44928	12.1563	29.7357	8.34401	7.38879	0.00394378	11.9132	0
TCONS_00001805	0.760039	0.0997705	0	0.308244	0.474933	0.895207	0	1.02923	0.361958	0.780613	1.33563	0.560202	0.728407	1.2549	0.858942	0.705295
TCONS_00001806	0	0.173014	0.0686648	0	0.058828	0.0739237	0.095778	0	0.448342	0.464119	0.330879	0.173475	0.0300749	0	0.106394	0.314503
TCONS_00001807	0	0.113452	0.0787955	0	0.337537	0.127245	0	0	0.257245	0.665742	0.23731	0.199069	0.0345122	0.356746	0	0.280703
TCONS_00001808	0	0.33108	0.0510989	0.0568268	0.175114	0.137531	0.142552	0.0474364	0.333646	0.661992	0.277012	0.413108	0.134287	0.115675	0.158352	0.442088
TCONS_00001809	0.403761	0.428091	0.113265	0	0.824833	0.152425	0.15799	0.105147	0.258845	0.701784	0.443461	0.486462	0.446489	0.512808	0.745877	1.23932
TCONS_00001810	0.12199	0.144122	0	0.0494745	0.266801	0.119737	0.124108	0.0825981	0.406671	0.501168	0.509142	0.494533	0.136398	0.100709	0.137864	0.928265
TCONS_00001811	13.1984	12.1244	12.2963	12.6104	6.69521	5.12522	5.98415	7.44709	6.62294	7.04284	5.69664	6.48705	4.77101	5.5238	5.05351	10.5514
TCONS_00001812	3.51218	1.67242	1.75801	0.418944	0	0.13519	0	0	0.0819915	0.0707305	0	0.253797	0.220001	0.568527	0.194569	0.766872
TCONS_00001813	0.962686	0.53465	0	0	0.115685	0	0	0	0	0.0760574	0	0.0682276	0	0	0	0.549751
TCONS_00001814	0.319575	0.699178	0	0.648039	0	0	0	0	0	0	0	0	0	0	0	0.593114
TCONS_00001815	3.8397	3.13473	1.99382	1.98074	0.0270623	0	0.180645	0.00167277	0	0	0	0	0	1.45795	0.186893	2.44016
TCONS_00001816	1.25301	5.95267	7.11954	5.85345	2.35615	2.50863	1.80079	1.18823	4.45671	3.83761	4.25003	5.23767	1.24271	6.105e-05	1.27643	4.68219
TCONS_00001817	0.381398	0.834436	1.27499	0.644504	0.0993033	0.0623926	0.161676	0.1076	0.151363	0.261148	0.698166	0.644227	0.101535	0.524773	0	0.53089
TCONS_00001818	1.44195	0.552083	1.09554	0.487336	0	0.117944	0	0	0	0	0.263956	0.110711	0.191937	0	0	0.557539
TCONS_00001819	7.97745	8.75161	4.77948	9.7831	5.50718	8.41182	5.25608	4.92561	12.899	6.96829	9.51286	6.07594	3.60428	5.23728	5.72058	12.2676
TCONS_00001820	0	0.191653	0	0	0	0	0	0	0	0	0	0	0	0	0	2.70966
TCONS_00001821	2.32894	1.85791	2.53783	3.25341	22.5023	22.1413	6.80819	5.61233	20.538	3.25996	7.77679	2.90451	0.920087	3.06399	1.92356	4.18388
TCONS_00001822	0.656358	0.499546	0.411503	0.177055	0.158211	0.0959619	0	0	0.156648	0.189511	0.475518	0.343583	0.0625558	1.31999	0.121365	0.889365
TCONS_00001823	0	1.1259	0	3.4785	0	10.1023	0	0	0	0	0	0	1.37	0	0	0
TCONS_00001824	0	0.790102	0	0	0	0.590776	0	0.169806	0.238868	0	0	0.184848	0	0	0.141711	1.39634
TCONS_00001825	0.535274	0.54296	0.0887298	0	0.304074	0.191051	0.247532	0.164741	0.695226	0	0.053446	0.0896669	0.0777267	0	0.137484	2.66422
TCONS_00001826	0.268935	0.176516	0.16346	0.363567	0	0	0	0	0	0.276215	0.295379	0.578154	0.286381	0	0.253276	1.16463
TCONS_00001827	0.126416	0.331893	0.230509	0	0	0.124082	0	0	0	0	0	0.116472	0	1.04363	0	0.11731
TCONS_00001828	11.3695	12.1997	14.9957	11.9625	5.65848	5.40564	7.77144	5.66515	4.17376	10.0836	4.19348	7.22085	10.6028	7.62864	6.30628	11.6021
TCONS_00001829	0	0	0	0	0	0	0	0	0.061717	1.22453	0.113869	2.77007	0.0828	0	0.366143	0
TCONS_00001830	0.0209137	0	0	0	0	0	0	0	0	2.14799	0.137821	4.66301	0.250542	0.172654	0.7386	0
TCONS_00001831	0	0	0	0	0	0	0	0	0.385454	3.99017	0.59264	10.0422	0.775692	0.445455	3.81125	0
TCONS_00001832	0	0	0	0	0	0	0	0	0.0271689	0.398231	0.0250681	0.840585	0.109312	0	0.0644398	0.0211847
TCONS_00001833	0.00732665	0.0240443	0	0.0148571	0	0	0	0	0.0348966	0.790123	0.193135	1.9576	0.0585203	0.0302426	0.403652	0.0136041
TCONS_00001834	0.0440426	0	0	0	0	0.0432294	0	0	0	0	0.048407	0.284107	1.40702	0.727189	0.559955	0
TCONS_00001835	12.5468	19.9142	17.472	29.1628	17.5261	24.6702	54.2878	67.7531	42.3007	142.413	62.7181	29.2368	321.947	92.3917	328.126	16.512
TCONS_00001836	5.83928	6.87091	6.84069	7.71378	0.649575	0.94592	3.54789	1.57314	0.0950844	0.109927	0.145371	0.203405	0.639066	0.556555	1.72371	4.07853
TCONS_00001837	0.0701531	0	0	0.142258	0.219186	0.0688578	0	0	0	0	0.462307	0.12927	0.504251	0	1.78385	0.260401
TCONS_00001838	0	0.0445206	0.0618416	0	0.105965	0.033289	0	0	0	0.0348333	0	0.0624948	0.460469	0.419981	1.96434	0.0944171
TCONS_00001839	0	0.68675	0	1.41449	0	0	0	0	0	0.358213	0	0	0.557094	1.43965	1.97079	0.323651
TCONS_00001840	1.40923	0.965297	1.1873	1.6118	16.347	15.9842	26.5787	20.7744	1.00939	0.804424	1.6952	1.76446	1.16591	1.18911	4.5414	0.429625
TCONS_00001841	0.54787	1.07878	0	0	0	4.83978	1.39346	0	0	0	0	0	0.875114	2.26148	2.32186	0.508408
TCONS_00001842	0.10533	0.181297	0.000265743	0	0.208426	0.577671	1.52811	0.251344	0	0	0	0	0.105728	0	0.604602	0.209022
TCONS_00001843	0.37017	0.871686	0.189672	0.193302	2.65808	2.13228	5.01104	3.69004	0.106532	0.121973	0.238984	0.300426	0.27027	0.683146	1.41182	0.149648
TCONS_00001844	0	0.433506	0	0	2.0636	1.29657	3.35975	1.67701	0.393179	0	0	0.304262	0	0	1.39955	0
TCONS_00001845	0.270685	0.142132	0.0987145	0.32934	1.18402	1.32844	1.37693	1.14549	0.161137	0	0.0594602	0.249393	0.0648549	0.223465	0.497102	0.276307
TCONS_00001846	0	0	0	0	0	0	0	0	0	0.0471454	0	0	0.953169	2.08423	0.194535	0
TCONS_00001847	0	0	0	0	0	0	0	0	0	0.727089	0	0.130448	2.14846	3.50657	0.400023	0
TCONS_00001848	1.31467	0.711914	0.000460431	1.14317	3.05506	0.859009	7.15951	1.16754	2.66724	3.2858	2.71426	7.2428	2.60723	11.3512	3.53771	1.6561
TCONS_00001849	3.29571	3.50899	3.15355	6.00115	10.21	5.92358	14.7431	14.0236	16.151	30.5241	13.3209	22.8004	27.6096	17.3814	28.5746	3.96909
TCONS_00001850	0.850519	0.372158	0.22155	0.821281	0.126541	0.675801	0	1.09691	1.35015	2.03826	2.13519	2.42547	0.614574	1.33742	0.114428	0.375868
TCONS_00001851	0.116054	0.152343	0.0470253	0.287631	0.0201443	0.0885971	0.065594	0	0.184229	0.211902	0.552346	0.700949	0.0514923	0.0532267	0.0364322	0.143602
TCONS_00001852	1.07862	1.7124	0.70602	0.616913	0	0.00904873	0.0234477	0.0156052	0.010976	0	0	0.0169875	0.00736273	0.0761072	0.0260465	0.136879
TCONS_00001853	0.35858	0	0	0	0	0	0	0	0	0	0	0	0.357976	4.4404	0	0.0831881
TCONS_00001854	0	0.163517	0	0	0	0	0	0	5.04241	90.2726	8.61925	170.429	102.628	52.2403	128.598	0
TCONS_00001855	0	0.0379804	0.105514	0	0	0	0	0	0	0.23773	0	1.1196	0.323503	0	0.899195	0
TCONS_00001856	10.547	1.88924	5.43741	6.08718	7.89129	5.60498	7.79516	7.93196	5.38657	6.26032	10.793	9.22527	3.929	9.34516	4.98529	4.85159
TCONS_00001857	0.000522997	2.77418	9.0037e-05	9.05308e-05	1.30973	2.89336	9.19283e-05	2.75529	6.39277	4.32983	3.79589	3.68053	1.98902	0.000644951	3.42023	0.5321
TCONS_00001858	0	0.607265	0	0.481061	0	0	0	0	2.35121	0.658842	0.536017	2.03466	1.46129	0	1.13784	0.484202
TCONS_00001859	0	0	0	0	0	0	0	0	0	0	0	0	0.352578	7.28907	3.11821	0
TCONS_00001860	0.96073	1.74071	0.66245	1.10506	0.933302	1.03412	0.636552	0.478309	1.96086	1.33914	1.53402	1.07483	0.541615	0.899772	0.861071	0.636807
TCONS_00001861	0	1.42981	0	0	0	1.0691	0	0	1.2968	1.11869	0	1.00353	1.7398	8.99199	3.07737	0
TCONS_00001862	0.08734	0.257966	0	0	0.272885	0.128591	0.111071	0	0.51993	0.269113	0.335748	0.482818	0.209263	0.180259	0.616909	0.324196
TCONS_00001863	1.27223	0.516923	0.110467	0	0.757134	0.654101	0.616346	0	0.577029	0.560001	0.998089	0.334901	0.483842	0.750208	1.62606	0.393531
TCONS_00001864	54.7116	26.5191	46.2887	32.8774	96.0154	38.6434	73.2739	72.165	41.2983	59.1117	47.3919	86.9194	61.6225	35.1953	43.0244	30.1808
TCONS_00001865	1.21851	0	0	0	4.44162	0.398669	0	0.687533	0.48358	0	0.446106	0.748438	0	0	0	0.376913
TCONS_00001866	0.159656	0.0838324	0	0	0.274356	0.250733	0.121822	0	0.24711	0.081989	0.140284	0.205936	0.012751	0.0659022	0.022554	1.11117
TCONS_00001867	0	0.33645	0	0.0875995	1.66307	2.60413	3.44285	0.322383	1.14676	1.23786	2.86129	1.74898	0	0	0.0235679	0.0960216
TCONS_00001868	0.0910287	0.665044	0.221296	1.32779	3.45811	4.31196	9.77225	2.73066	9.80201	16.429	14.4388	13.0971	0.0242366	0.18438	0.0931838	0.262968
TCONS_00001869	0	0.0847165	2.06226e-05	0	1.18117	0.96947	1.37746	0	0.298056	0.317167	1.23966	0.943187	0	0	0	0.115869
TCONS_00001870	0.403167	0	0.217612	0.126801	0.87027	1.26226	2.68192	0	0	1.61336	0.604618	1.97971	0.117473	0	0	0.303088
TCONS_00001871	9.72508e-05	0	0	0	0	0.356309	0.530304	0.114921	0.0698505	0	0.765074	2.39295	0	0	0	0.0964133
TCONS_00001872	0	0.360906	0	0	1.2885	1.34929	2.09782	0	0	0.847129	0.301967	1.01323	0	0	0	0
TCONS_00001873	0	1.22915	0.262671	0	1.12521	1.13116	1.09917	0	0.343019	0	0.316438	0.265446	0	0	0	0
TCONS_00001874	0.101116	0.381615	0	0.102522	0.710837	0.669932	0.128591	0.256743	0.120388	0.0259634	0.805176	0.279487	0	0	0	0.0469165
TCONS_00001875	0	0	0.000159028	0	0	1.34846	0	0	0.650604	6.91813e-05	0	0.000286273	0	0	0	0
TCONS_00001876	0.219805	1.44854	0.0246323	0	0.976274	0.437289	0.267667	0.0946889	0.6199	0	0.613046	0.24764	0	0.207466	4.83487e-05	0.0614396
TCONS_00001877	0.0656407	0.525772	0.0376156	0.146299	1.2986	1.5249	0.146372	0.112582	0.459772	0.270632	0.271445	0.72604	0.0164525	0.0444107	0.0611019	0.0944712
TCONS_00001878	8.34359e-06	0.366347	0.0298377	0	0	0.00200086	0	0	0.00386555	0.363049	0	0.028997	0	0	0	0
TCONS_00001879	0	0.181862	0	0	0	0.000129316	0	0	0.000838529	0	0	0.0362196	0	0	0	0
TCONS_00001880	0.0147496	1.88594	0.1398	0.22292	4.20429	5.68425	0.638838	0.260688	3.13216	1.25108	1.52631	1.54923	0.267309	0.93022	0.868649	0.175061
TCONS_00001881	0	2.80585	0	0	4.24995	3.0516	0	0	0.462693	0	0	1.43222	0	0	2.19598	0
TCONS_00001882	0	0.114388	0	0	0.757825	0.247098	0	0	0	0	0	0	0	0	0	0
TCONS_00001883	0	0	0.0393289	0.10665	1.47153	0.487949	0.000775717	0	0	0	0	0.216887	0.150113	0.00013509	0.1408	0
TCONS_00001884	0.109173	2.02509	0	0	0.993975	0.293328	0	0	0.474226	0.446367	0.369871	0.38908	0.0752875	0.166409	0.365008	0.0362126
TCONS_00001885	0	0	0	0	0	1.02759	0	0	0.204439	0.0388965	0.174874	0	0.00026546	0	0	0
TCONS_00001886	0.031842	0.784075	0	0.126001	0.577242	0.662848	0.0355603	0	0.467075	0.305682	0.664701	0.731755	0.129677	0.0628182	0.78397	0.0486713
TCONS_00001887	0	0	0	0.0785873	0.127287	0	0	0.477629	0	0	0	0	0	0.272156	0.400774	0.13124
TCONS_00001888	1.73978	2.07533	0.320847	0.847889	8.22472	3.07472	0.783762	0.771476	1.45649	1.02452	2.80657	1.29475	0.762274	1.96836	4.49658	1.01375
TCONS_00001889	12.8741	10.7238	7.64296	8.00822	27.2612	11.195	7.50614	5.69543	12.0687	7.98039	11.431	13.3851	5.23773	9.94555	7.73387	10.3988
TCONS_00001890	0.0823188	0.16209	0	0	0	0	0	0	0	0.0845472	0	0.22753	0.920417	0.339792	0.232577	0.0763896
TCONS_00001891	0.37497	0.246112	0.273491	0.608296	0	0.0736094	0	0.126944	0.267861	0.462145	0.906048	0.207285	0.299471	0.309557	0.317823	0.347962
TCONS_00001892	0.774552	0.179106	0.685358	0.564973	0.145079	0	0	0	3.98335	3.87367	10.5879	5.18695	0	0	0	1.33522
TCONS_00001893	0.120356	0	0.436771	0	1.67915e-06	0	0	0.0879673	8.53928	6.88306	24.3564	8.60589	0	0	0	2.7915
TCONS_00001894	0.239629	0.0786411	0	0	0	0	0	0	0.285299	1.35363	0.657976	2.31818	0	0	0	1.55658
TCONS_00001895	0.0312207	0.122924	0.0569131	0	0	0	0	0	0.552076	1.03628	2.94642	1.27656	0	0	0.065636	2.90218
TCONS_00001896	0.021625	0.0227097	0	0.0175406	0	0	0	0	7.2193	5.66364	8.86873	4.5307	0.00345416	0	0	0.0802694
TCONS_00001897	0	0	0	0	0	0	0	0	0.338697	0.803493	0.0781126	0.720778	0	0	0	0
TCONS_00001898	0	0	0	0	0	0	0	0	0.920934	0.595838	0.141595	0.356333	0	0	0	0
TCONS_00001899	0	0.00721348	0	0	0	0	0	0	0.484141	0.519238	0.253489	0.283521	0	0	0	0
TCONS_00001900	0.000190357	0.0201059	0	0	0.000191329	0.000190534	0	0	0.164505	0.0210836	0.0948484	0.0220927	2.28696	6.92761	7.90358	5.36131
TCONS_00001901	0	0.0332607	0	0	0	0	0	0	0.00544597	0.00503141	0	0.00902181	0.229248	0.080889	1.24539	2.52808
TCONS_00001902	0.0153421	0.0158432	0.00944282	0	0.0159853	0.00997204	0	0	0	0	0.0513108	0.0351153	0.16923	4.8774	2.2719	0.859665
TCONS_00001903	0.297176	0.487629	0.758626	0.662878	0.139274	0.0583377	0	0.150911	0.601484	0.702006	0.78335	0.492839	0.189872	0.122667	0.167923	0.965197
TCONS_00001904	0	0	0	0	0	0	0	0	0	0	0	0	1.7398	0	6.15473	0
TCONS_00001905	0	0	0	0	0	0	0	0	0.149036	0	0	0	57.0399	33.6754	14.6596	0
TCONS_00001906	0	0	0	0	0	0	0	0	0.00142502	0	0	0	5.08271	4.77801	2.23068	0
TCONS_00001907	0.0680171	0.0558038	0.124024	0.172408	1.46102	0.667612	0.86498	0.40297	0.445392	0.349291	0.354849	0.266334	0.27161	0	0.0480425	0
TCONS_00001908	1.52239	4.08908	2.82553	1.92027	6.93665	8.81004	14.1515	12.1947	3.95415	8.2508	5.48902	4.01589	0.108559	0.561078	0.838487	1.82058
TCONS_00001909	0.0987183	1.0043	0	0	0.308435	0.242239	0	0	0.117533	0	0.162638	0.363812	0	0	0	0
TCONS_00001910	0	2.87013	0.797356	0	0	3.00449	0	0	1.04126	0.449124	0.480284	2.41733	0	0	0	0
TCONS_00001911	0.0553339	1.08955	0.100897	0	0.0432213	0.760371	0.140737	0	0.23058	0.0284159	0.121549	0.637265	0	0	0	0
TCONS_00001912	0	2.73944	0	0	0	0.409667	3.18467	0	0.496921	0	0	1.53817	0	0	0	0
TCONS_00001913	0.0195199	0.140931	0	0.0395828	0	0	0.0496474	0	0	0.180435	0	0	292.633	153.734	242.881	0
TCONS_00001914	0	0	0	0	0	0	0	0	0	0	0	0	2.88534	0	3.40241	0
TCONS_00001915	0	0	0	0	0	0	0	0	0	0	0	0	2.84447	0	3.7735	0
TCONS_00001916	0	0	0	0	0	0	0	0	0	0	0	0	6.03955	0	2.6707	0
TCONS_00001917	0	0.0167872	0	0	0	0	0	0	0	0.0525378	0	0	0.653655	0.211147	0.505833	0
TCONS_00001918	0	0.0520585	0	0	0	0	0	0	0	0	0	0	0.76014	1.96436	0.672271	0.0736021
TCONS_00001919	0	0	0	0.0171622	0	0	0	0	0	0.00869235	0	0	1.54109	1.85152	2.25963	0
TCONS_00001920	0.86052	0.434464	2.21282	1.29755	0	0.0433144	0	0	0.210159	0.0679857	0.145405	0.162632	0.0352439	0	0.0935095	0.122852
TCONS_00001921	0	0	0	0	0	0	0	0	1.61377	0.139213	3.42405	0.249764	0	0	0	0
TCONS_00001922	0	0	15.371	4.88402	0	0	0	0	0	0	5.29067	0	0	0	0	0
TCONS_00001923	0.919976	0.100638	1.11833	0.310923	0	0	0	0	0.182552	0	0.0842029	0	0	0	0.108301	0
TCONS_00001924	1.21851	0.533179	2.22185	0	0	0	0	0	0	0	0	0	0	0	0	0
TCONS_00001925	0	0	0	0	0	0	0	0	1.38859	0.266195	0.569326	0.358187	0	0	0	0
TCONS_00001926	0	0.528663	1.46869	1.63332	0	0	0	0	5.75381	0.827261	0	2.2263	0	0	0	0
TCONS_00001927	0	0.194321	0	0	0	0	0	0	1.76244	0.304077	0.97552	0	0	0	0	0
TCONS_00001928	0.162198	0.0532296	1.08444	0.328908	0	0	0.0687565	0	0.354038	0.194354	0.712588	0.0996264	0	0	0	0
TCONS_00001929	1.40863	0.462277	6.42129	2.85643	0	0	0	0	0	0	0	0	0	0	0	0
TCONS_00001930	0.579627	0.380439	0	1.17538	0	0	0	0	0.690098	0.595318	6.3662	0	0	2.39256	0	0
TCONS_00001931	2.99222	0.208931	3.94695	1.93649	0.0994564	0	0	0	0.303192	0.196163	1.25864	0.117313	0	0	0	0
TCONS_00001932	0.745675	0.419507	2.13664	0.216013	0	2.71851	1.35469	0.180318	0.126828	0.218817	0.467997	0.0981456	0.0850764	0	0.902902	0.691966
TCONS_00001933	0.227165	0	0.414217	0	0	1.33782	2.88888	0	0	0	0	0	0	0	0.641814	0
TCONS_00001934	0	0	0	0	0	0	0	0	7.25943	0	1.67422	1.40443	0	0	6.46011	0
TCONS_00001935	1.28067	0.146186	0.101531	0.564558	0.521913	0.49188	0.283243	0.0942534	0.662937	0.228755	2.93551	1.17993	0.0889401	0.459679	0.471954	0.516708
TCONS_00001936	1.18386	0	0	0	3.69885	0	0	0	2.81898	0	5.20106	1.09074	0	4.88669	0	1.09859
TCONS_00001937	4.51337	0	1.37163	0	0	0	0	0	0	0	0	0	0	0	0	0
TCONS_00001938	0	0	0	0	5.56393	0	4.52932	13.5648	1.0601	0	0.97795	1.64072	1.42224	0	0	0
TCONS_00001939	0	3.0559	2.12241	2.36032	0	0	0	0	0	0	0	0	0	0	3.2886	0
TCONS_00001940	2.63233	1.15182	6.39978	5.33787	0	0.861241	0	2.97054	0	0	0.963718	0	0	0	0	0
TCONS_00001941	0.589078	1.77964	0	0.795532	1.42675	1.00092	5.44635	6.90079	2.26414	1.9031	2.46967	3.15962	3.81903	0.363938	0.00164563	0.991836
TCONS_00001942	0	0	0	0	0	0.593406	1.96252	0.452947	1.44557	2.39389	2.29216	2.83008	1.64189	0	4.96255	0
TCONS_00001943	0	0.0706567	0	0	0	0	0	0	0	0.313031	0	2.51913	0.493881	0.44459	2.01143	0.100067
TCONS_00001944	0	6.13592e-05	0	8.79339e-05	0	0.227595	0	0	0.343252	2.13333	0	1.41532	0	0	0.73858	7.58576e-05
TCONS_00001945	0	0.000178149	0	0.000225577	0	0	0	0	0.358154	2.30569	1.28688	1.52888	0.974919	0.000238731	0.798833	0.000204983
TCONS_00001946	0.306181	0.000124359	1.8217	1.81861	0.00299379	0.595466	0.0107621	0	0.000170347	6.45037	4.69	7.41712	4.90793	1.69508	9.55351	1.93379
TCONS_00001947	0.000418947	0.436225	0.989714	0	3.11519	1.49896	3.65692	0.000286036	1.40215	0	0.0501077	1.16712	0.000696842	0	0	5.84275e-05
TCONS_00001948	4.79411	0.287965	0.439664	2.31505	4.51443	0.000136633	0	2.23112	0.587568	1.89488	0	1.08351	21.4448	19.6159	3.74912	0.615296
TCONS_00001949	0	0.298265	0	1.84299	0	0	0	0	0	0	0	0	1.81465	1.87577	1.28391	0
TCONS_00001950	1.32211	0	0	0	0	0.648849	0	0	0.787044	1.3579	0	2.43622	1.58386	5.45735	0	0.61344
TCONS_00001951	2.01078	0.0512442	0	0	0	0.49341	0	0	0.598504	0.95035	0.00257132	0	3.28611	0	1.72438	0.386704
TCONS_00001952	0	0	0	0	0	0.972427	0	0	1.17954	1.01754	0.362711	0.608525	0.263746	1.36315	0.933032	0.612906
TCONS_00001953	0	0.261876	0	0	0	0.391622	0	0	0.47503	1.22936	1.75288	0.735205	0.637304	0	2.81817	0
TCONS_00001954	0	0.268966	0	0	0	0	0	0	0.17151	0.171526	1.73967	0.265446	0.553961	0	1.54085	0.691255
TCONS_00001955	0.0604051	0.039647	0	0	0	0	0	0	0.0719177	0	0.265378	0.667843	0.337698	0	0.767988	0.448434
TCONS_00001956	0.487337	0.639728	0	0	0	0	0	0	0.580218	0	0	0.898004	0.778425	2.01161	2.75377	0.452235
TCONS_00001957	0	0.0669458	0	0	0	0	0	0	0.202394	0.0698386	0.18671	0	0.190073	0.421019	0.48029	0.536352
TCONS_00001958	0.567553	3.56091	4.90594	2.93189	2.28373e-06	0.363428	0.751508	0.840052	6.41522	14.1177	4.75675	1.38433	2.64181	4.21777	6.18662	1.56887
TCONS_00001959	4.0007	1.72685	0.655231	1.19732	0.199046	0.945112	0.179113	0.000852805	1.27866	2.50023	2.91393	1.9231	6.89394	8.04773	7.61204	7.20701
TCONS_00001960	1.69971	0.371869	0	0	0	0.556109	0	0	0	0	0	0.522003	0	7.016	0.800371	2.62881
TCONS_00001961	0	0	0	0	0	0	0	0	1.32006	0.210881	0.225512	0.0756688	0	0	0	0
TCONS_00001962	0	0.0845257	0	0	0	0	0	0	3.21983	0.264535	0.848663	0.118651	0.102851	0	0	0.119505
TCONS_00001963	0	0.0286884	0	0.0443168	0	0	0	0	1.1969	0.157122	0.312043	0.0805414	0.0349082	0	0	0
TCONS_00001964	0	0	0	0	0	0	0	0	2.40196	0.414413	0	0.185876	0.322248	0	0	0
TCONS_00001965	0	0	0	0	0	0	0	0	1.12419	0	0.622245	0.521974	0	0	0	0
TCONS_00001966	0.71406	0.41009	0	0	0	0.0876095	0	0	0	0	0	0	0	0	0	1.82223
TCONS_00001967	0.626727	0.0747914	0.10389	0	0	0.0559232	0	0	0	0	0	0	0	0	0.0402433	7.4813
TCONS_00001968	7.23588	0	0	0	0	0.473485	0	0	0	0	0	0	0	0	0	38.4976
TCONS_00001969	0.0647625	0	0	0	0	0	0	0	0	0	0	0	0	0	0	2.22362
TCONS_00001970	0.200254	0	0	0	0	0	0	0	0	0	0	0	0	0	0	1.79636
TCONS_00001971	0.307544	0.201857	0.172548	0.0959448	0	0.650171	0.240681	0.160181	0.732316	0.267274	0.6236	0.305148	0.0944693	0.488256	0.133678	0.878129
TCONS_00001972	0.0501947	3.30137	0.545654	2.63658	2.11068	6.5026	7.9142	2.67074	3.02782	3.4507	2.09402	1.30225	2.12357	1.11604	4.04669	1.8535
TCONS_00001973	0	0.31111	0	0	0	0.256271	0	0	0.164117	0	0.140278	0	0	0	0	0.0886068
TCONS_00001974	0.247185	0.000261659	0.000298717	0.0412814	0	0.444788	0	0.0131607	0.000132532	0.000348181	0.0679588	0.000136132	0.000139683	0	0.000406743	0
TCONS_00001975	1.63012	0.503497	0.174847	0	0.899185	0	0	0	0	0	0.105318	0.26504	0.153164	3.16677	0.812755	1.42418
TCONS_00001976	0.861525	0.98956	0	0	0	0	0	0	0	0	0	1.19063	0	0.889711	0	1.59998
TCONS_00001977	9.12199	2.74166	2.19691	4.42143	6.02971	7.2444	5.4518	5.12849	0.295888	0.438316	2.80041	6.99221	11.4283	18.1922	8.09519	24.3189
TCONS_00001978	0.0862449	0.806747	0.170785	0.217114	0.475029	2.82989	4.15315	0.561927	11.1104	18.5297	6.26591	9.03212	0.815707	0.819272	2.06359	0.779751
TCONS_00001979	0	0	0.03256	0.240892	0	0.338103	0	0	0	0	0	0	0	0.100002	1.16347	0
TCONS_00001980	0	0.624039	0	0	0.529971	0.228975	0	0	0	0.118482	0.411993	0.736798	0	0.476611	0	0
TCONS_00001981	0.122284	0.489543	0.00262031	0	0	0	0.877443	0	0	0.304052	0.506099	1.94616	0.152723	0	0	0.22834
TCONS_00001982	0.11938	0.144304	0	0	1.08053	1.43374	1.90273	0.320626	0.262174	0.812228	0.441944	0.886487	0.0729755	0.915672	1.8227	0.814314
TCONS_00001983	0.357045	0.261599	0	0.592177	0.726201	2.46689	2.96834	4.30841	1.52824	0.880598	1.78871	0.479989	0.22419	1.4344	0.571185	1.12668
TCONS_00001984	2.43512e-05	0.450277	0.366486	0.0781201	0.429369	2.57396	11.6863	5.68347	0.60309	1.99001	1.12446	5.09538	1.84598	0.141231	0.312439	5.20178
TCONS_00001985	0	1.24604	0.397624	0	0	1.68995	1.20258	0	4.25539	0	4.31264	1.54774	0.422455	0	0	3.76442
TCONS_00001986	1.28244	1.38551	0.317127	0.614996	2.65546	3.28679	3.57138	9.88892	2.00581	5.15826	6.16903	13.4656	3.02431	7.91744	3.66601	21.6087
TCONS_00001987	0	0.0419803	0.116626	0.129699	0	0	0	0.324801	0.1523	0.0656915	0.0702491	0.117858	0	0	0.0903539	1.30577
TCONS_00001988	0	0.149919	0.416492	0	0	0.896781	0	0	1.35973	0	0.752616	0.420891	0	0	0	0
TCONS_00001989	0	0.639722	1.77722	1.97644	0	2.87	7.43695	1.64984	8.12297	0	1.0705	0	0	0	0	0
TCONS_00001990	2.33012	7.20067	7.40511	9.29429	3.47633	5.32277	5.21433	7.41494	9.81924	6.86763	6.53133	4.13774	4.34814	7.70998	4.03804	13.6922
TCONS_00001991	5.40575	0.518679	0.209511	0.337434	2.78988	0.461521	0.250717	0.320519	0.945213	0.701296	0.777788	0.67437	0.807146	1.02865	0.811682	2.41412
TCONS_00001992	0.468905	0.214098	0.446093	0.330731	0.509582	0.52028	0.311119	0.17255	0.267	0.209391	0.268702	0.300536	0.227952	0.336614	0.172818	1.26756
TCONS_00001993	0.549805	0.120288	0.66835	0.743268	0.286302	0.179884	0	0	0.218197	0	0.100644	0	0	0	0.388344	0.595237
TCONS_00001994	0	1.03644	0.261758	0	0	0.140903	0	0	0.341827	0	0	0	0	0	0.202793	0.133214
TCONS_00001995	0.78014	0.921681	0.284504	0	0.243747	0	0	0	0.185765	0.160252	0.342739	0.287509	0.124612	0	0.220414	0
TCONS_00001996	0.18818	0.617559	0.643369	0.763187	0	0.25397	0	0	0.224045	0.241592	0.0516707	0.173377	0.0187862	0	0.232605	0.327423
TCONS_00001997	0.206255	0.676878	0.752179	0.418247	0	0.337411	0	0	0.245565	0.0706128	0.377559	0.316718	0	0	0.0971228	0.829395
TCONS_00001998	1.20238	0.773712	1.28968	0.76493	0.257815	0.370254	0	0	0.449112	0.145286	0.440204	0.238938	0.0753166	0.0973168	0.299746	0.984511
[truncated: 114,285 more rows]

## Sheet: macaque
# Supplementary Data 2: macaque transcript expression
tracking_id	macaque_brain_adult_male1_0	macaque_brain_adult_male2_0	macaque_brain_adult_male3_0	macaque_heart_adult_male1_0	macaque_heart_adult_male2_0	macaque_heart_adult_male3_0	macaque_kidney_adult_male1_0	macaque_kidney_adult_male2_0	macaque_kidney_adult_male3_0	macaque_liver_adult_male1_0	macaque_liver_adult_male2_0	macaque_liver_adult_male3_0	macaque_liver_adult_male4_0
TCONS_00000001	0.816445	0.404389	1.67338	0	0.0920636	0	0.0947978	0	0	0.180302	0	0	0.218858
TCONS_00000002	1.2892	1.756	1.8166	0	0	0	0	0	0	0	0	0	0
TCONS_00000003	0.81226	0.414888	0.858413	0	0	0	0	0	0	0	0	0	0
TCONS_00000004	0.349764	0.502876	0.438089	0	0	0	0	0	0	0	0.0470043	0	0
TCONS_00000005	0.285528	0	0	0.275992	0	0	0.36468	2.42758	0.61674	0	0	0	0.841929
TCONS_00000006	0	0	0	0	0	0	0.2061	1.37196	1.04566	0	0	0	0.475819
TCONS_00000007	0	0.179308	0	0	1.63286	0	1.00881	1.34308	2.27477	1.91872	0.636883	0	1.55268
TCONS_00000008	0.385755	3.65276e-05	0.418897	3.18772e-05	0.193846	0.000299373	0.000180092	0	0.261903	0.201975	0.383392	0.237221	1.53352
TCONS_00000009	0.647037	0.217406	0.966875	0.116433	0.334782	0.209677	1.1437	0.705277	1.64031	0.442754	0.586208	0.0982584	1.32521
TCONS_00000010	0.000155131	0.177295	0.000151155	0	0	0.000299373	0	0.301055	1.04454	0.774691	0.331554	0.0755969	2.21514
TCONS_00000011	0.255455	0.395099	0.0553876	0.0810998	0.197918	0.359784	0.622505	0.580873	0.5461	0.436536	0.233082	0.168862	0.243944
TCONS_00000012	1.0056	0.823512	0.937244	0.33646	0.468453	0	0.218413	0	1.03054	0.175898	0.0789591	0	0.505264
TCONS_00000013	1.43647	1.28369	1.28962	0.267806	0.267133	0.266808	0.415319	0.488722	1.21696	1.45816	1.12035	0.299416	2.22626
TCONS_00000014	5.27325	16.9872	5.69308	2.36422	2.32529	1.06673	4.12911	2.39913	5.96815	6.23427	4.42558	0.766821	15.3841
TCONS_00000015	0.590158	0.180792	0.425503	0.504847	0.00203453	0.187165	0.705464	0.967164	1.01023	0.461429	0.361352	0.271506	0.533676
TCONS_00000016	1.17394	0.546126	1.09706	1.14956e-05	0.408487	5.46999e-06	0.384481	1.16174e-05	0.713266	0.441912	0.544252	0.342185	4.17838e-05
TCONS_00000017	2.40768	2.94041	2.9082	0.388689	0.619814	0.264964	0.00025921	0.170632	1.16748	0	0.767621	0.095137	0.157313
TCONS_00000018	0.214816	0.609579	0.454042	0.207641	0.0444086	0.0667227	0	0.182638	0.193334	0.0869726	0.216516	0.0582381	0.21114
TCONS_00000019	1.93543	0.494291	1.0227	0.233849	0	0.901729	0	0	0.261283	0	0	0	0
TCONS_00000020	0.898026	0.203865	2.109	0.289345	0.371297	0	0	0	0	0	0	0	0
TCONS_00000021	0.467911	0.318668	0.219777	0.452285	0.96731	1.45335	0.398415	0.53043	0.336896	0	0	0.253709	0
TCONS_00000022	0.943897	0.964252	0.532016	1.04923	0.936631	0.351815	0.904169	0.642009	3.31308	1.37576	2.28328	0.153539	5.14901
TCONS_00000023	4.38906	0.49819	3.0923	0	0	0	0.934296	0	3.95016	1.77699	2.65428	1.18991	0
TCONS_00000024	1.2532	0.138873	0.998928	0.446501	0.287533	0.289166	3.37544	2.44618	3.97627	0.140287	0.190464	0.246882	0.613848
TCONS_00000025	0	0	0	0.00176638	0.000546283	0	3.71825	0.655905	11.4559	0.00451126	0.0831321	0	0.000634693
TCONS_00000026	0	0	0	1.07126	0.324153	0.33376	1.56684	0.62657	2.425	0	0.813179	0.0552833	0.968593
TCONS_00000027	2.74681	0	1.86131	3.90183	1.8758	1.67349	14.6555	9.56769	8.01532	1.70918	4.20576	1.7919	3.34608
TCONS_00000028	3.39908	0.854673	4.29573	0.0471764	0.377513	0.000146042	0.076041	0	0	0.104196	0	0.117657	0
TCONS_00000029	1.03329	0.0183588	0.916991	0.0280775	0.0188254	0.0232285	0.343861	0.0846294	0.699285	0.0509854	0.072042	0.0344407	0
TCONS_00000030	1.50621	0.410479	1.07398	0	0	0.0956825	0	0.0591059	0	0	0	0	0
TCONS_00000031	0.624802	0.174363	0.738715	0.255336	0.130675	0.0652182	0.918615	0.732461	2.6449	0.0596987	0.225609	0.148297	0.139551
TCONS_00000032	0	0	0	0	0	0	0	0	0	0	0	0	0
TCONS_00000033	0	0	0	0	0	0	0	0	0	0	0	0	0
TCONS_00000034	1.95	0	1.67077	1.17881	1.57373	0.53104	6.44369	5.19679	16.5911	2.27272	3.33149	1.53748	0.926574
TCONS_00000035	2.54493	0.0745016	2.01674	0.753701	0.699127	0.10813	3.21664	0.689084	9.1837	0.0327489	0.787491	0.0562998	0.465801
TCONS_00000036	1.73475	0.14205	1.46711	0.346698	0	0.622689	2.7256	5.94388	4.95279	0	0.640929	0.0402958	0
TCONS_00000037	3.37214	1.52225	2.88299	1.52032	1.69167	1.7666	4.82969	4.30322	8.76263	0.359227	0.945747	0.39017	0.28281
TCONS_00000038	1.91289	14.6467	1.74955	1.16969	0.419746	0.602203	11.0309	4.52914	25.4035	0	1.63814	0	1.50092
TCONS_00000039	0.553935	0.628756	0.260182	0	0	0	0	0	0	0	0	0	0
TCONS_00000040	0.384885	0.238294	0.246518	0.135284	0.0434002	0	0.223446	0.178491	0.188944	0.084997	0.423198	0.113831	0.206346
TCONS_00000041	1.89246	0.736485	0.380951	0	0.670676	0.503835	1.38119	0.919423	1.16792	1.31348	0.65398	0.439767	0.79718
TCONS_00000042	0.633515	0.287634	0.14878	0.204119	0	0	0.809134	0.538621	1.48243	0.25649	0.638529	0	0
TCONS_00000043	0.374162	0	1.05446	0	0.232051	0.348649	1.19471	0.636232	0.606142	0.908918	0.678822	0	0
TCONS_00000044	0.74869	0.135971	0.492321	0.144737	0.0619105	0	0.191248	0	0.75468	0.484994	0.362215	0	0.441529
TCONS_00000045	1.12873	0.768714	4.2413	0	1.40005	1.40236	0	0	1.62537	0	0.910131	0	1.10942
TCONS_00000046	0.337536	0.402284	0.594525	0.244698	0.314004	0	0.646659	0.143488	0.637944	0.204987	1.02062	0	0.497643
TCONS_00000047	10.2736	19.1692	7.31862	2.33066	1.9037	0.829434	5.90911	1.30631	10.9467	5.7643	8.35885	2.86373	8.20082
TCONS_00000048	1.16237	0.748783	2.03021	0	0.273254	0.652217	0.919601	0.875895	2.30289	0	0.857615	5.61164e-05	2.2914
TCONS_00000049	1.22104	0.727418	0.43679	0	0	0	0.698037	0.717187	1.10061	0	0.583074	0	1.16055
TCONS_00000050	0	0	0.22479	0.925204	0.791501	0.297302	0.203754	0	0.172291	0	0	0	0
TCONS_00000051	4.18593	11.8105	0.842624	0.57802	0.741733	1.11443	3.05505	2.03367	1.93749	0	0	1.94544	0
TCONS_00000052	0	0	0	0	0	0	0.648085	0.395463	0.627933	0	0.0511436	0.0343914	0.0311712
TCONS_00000053	0	0	0	0	0	0.0241347	0.827021	0.59457	1.31472	0.0314592	0.0783173	0.0842629	0.0381865
TCONS_00000054	0	0	0	0.0130989	0	0	0.536553	0.299562	1.727	0	0.065562	0.0881741	0
TCONS_00000055	0	0	0	0	0	0	1.25651	2.09107	2.92186	0	0	0	0
TCONS_00000056	0	0	0	0	0	0	0.279009	0	2.12335	0	0	0	0
TCONS_00000057	0	0	0	0	0	0	0.794334	0.659406	2.44176	0.0888702	0.0796467	0.0357055	0.0215749
TCONS_00000058	0	0	0	0	0	0	0.374184	1.24543	0.711915	0	0	0	0
TCONS_00000059	0	0	0	0	0	0	0.234826	0.660008	0.573637	0	0	0.0664604	0
TCONS_00000060	0	0	0	0	0	0	0.432561	0	1.21923	0	0	0	0
TCONS_00000061	0	0	0	0	0	0	0.369896	0.443215	0.469171	0	0	0	0
TCONS_00000062	0	0	0	0	0	0	0.837027	0.742917	1.65149	0	0	0	0
TCONS_00000063	0	0	0	0	0	0	0.363941	0.908499	0.730895	0	0	0	0
TCONS_00000064	0	0	0	0	0	0	0.897503	0.796594	1.26487	0	0	0	0
TCONS_00000065	0	0	0	0	0	0	0.227502	0.378605	0.673306	0	0	0	0
TCONS_00000066	0	0	0	0.0672448	0	0	0.53312	0.354885	1.3524	0	0	0	0
TCONS_00000067	0.011453	0.00780001	0	0	0	0	0.906935	0.681624	1.19982	0.0556437	0.0138524	0.0372601	0
TCONS_00000068	0	0	0	0	0	0	1.71919	1.00137	3.08919	0	0	0	0
TCONS_00000069	0.0119515	0.00813948	0.0168408	0	0	0	2.01493	2.21516	8.42868	0.0870981	0.101187	0.0583226	0
TCONS_00000070	0.810162	0.342983	0.617078	0.550291	0.570352	0.489678	0.0838987	0.148931	0.402016	0.159572	0.397252	0.106853	0.064565
TCONS_00000071	1.20919	0.82351	1.13591	1.16881	0	1.50243	1.0296	0	0.870617	1.95825	0.487504	0	1.1885
TCONS_00000072	4.79498	9.75345	5.1436	1.16793	0.993893	0.61628	3.11897	1.12462	3.62638	0.865105	1.41527	0.724114	1.23762
TCONS_00000073	1.84799	0.83904	0.867996	0	0	0	0	0	0	0	0	0	0
TCONS_00000074	1.54076	0.599612	0.620305	1.4893	0	0	0	0	0.237717	0	0	0	0
TCONS_00000075	4.53596	1.02973	4.26106	0	0	0	0.965566	0	0	0	0	0	0
TCONS_00000076	0.430616	0.423609	0.134839	0.138745	0	0	0.0611098	0	0.465065	0.116228	0.0578698	0	0
TCONS_00000077	1.27805	0.553461	1.33055	0.870368	1.29998	0.300736	1.00221	0.67421	0.000463161	0.886924	1.61972	0.865371	0.312884
TCONS_00000078	0.371323	0	0	0.502182	0	0.209588	0.30758	0.186813	1.73496	0.000814142	0.00126862	7.94068e-05	1.94887
TCONS_00000079	0.291524	0.309078	0.417913	0.0602875	0.321356	0	0	0	0.00857735	0.0890613	0.687388	0.129881	0
TCONS_00000080	2.50234	2.17601	2.40711	0.7976	0.651704	0.348005	1.14502	0.219423	3.51589	0	1.79734	0	0.88091
TCONS_00000081	1.65519	2.4119	1.8191	0.961591	0.949449	1.36808	2.20519	2.01736	2.88304	1.28323	1.30312	1.59272	1.14169
TCONS_00000082	0.878516	0.745835	0.763096	0.663056	0.940418	0.246706	0.24593	0.184173	0.298936	0.175406	0.0582226	0.0195758	0
TCONS_00000083	3.77214	0.642248	3.98647	0	1.55963	0.585823	0	0	3.73442	0.763611	3.4218	1.02266	0
TCONS_00000084	0.723323	0.0774898	0.584053	0.0864139	0.0504041	0.0454384	0.643573	0.373132	0.939182	0.276398	0.078639	0.224742	0.143787
TCONS_00000085	0.928258	0.179738	0.564236	0.202323	0.0677288	0.0848004	0.836883	0.789214	1.70035	0.309501	0.198128	0.355282	0.0805039
TCONS_00000086	0.694108	1.2844	0.666228	0.153142	0.156627	4.0052e-05	1.46288	1.55757	1.38113	1.39936	0.222382	0.674918	0.146
TCONS_00000087	0	0	2.60399	0	0	0	0	7.33216	0	0	0	6.01205	0
TCONS_00000088	0.833882	1.42526	0.581336	0.27061	0	0	0.587921	0.507538	1.70357	0.0981176	0.0840437	0.155781	0
TCONS_00000089	0.53599	0.435857	0.519743	0.133816	0.0881787	0.0520923	0.607473	0.521928	1.73905	0.495056	0.272645	0.420242	0.167904
TCONS_00000090	0	6.2749	0	1.97922	0	0	1.30765	0	2.21128	0	2.47924	3.33101	3.01868
TCONS_00000091	0.20903	0.393579	0.207913	0.202049	0.213522	0.252065	0.581066	0.45998	0.92957	0.209085	0.223078	0.200011	0.145027
TCONS_00000092	1.84593	0.0931227	1.25237	0	0	0	0	0	0	0	0	0	0
TCONS_00000093	37.2469	16.432	26.0518	0.0652819	0.104715	0.377594	0.0431299	0.0287105	0.0729404	0.205078	0.0204216	0	0
TCONS_00000094	0.826073	0.0193997	0.923183	0	0	0	0	0	0	0.0691967	0	0	0
TCONS_00000095	4.5164	1.78741	2.37357	0.991169	1.43237	1.0732	1.78179	0.524914	6.72367	1.09178	3.25142	0.374549	0.733161
TCONS_00000096	1.59148	0.0746275	0.850898	0.211598	0	0.340051	0.465951	0.248262	0.644439	0.0886675	0.130604	0.118801	0.429352
TCONS_00000097	11.5811	11.9608	6.59926	2.92775	2.43098	4.60118	5.85159	4.45791	12.0403	3.46251	7.35768	2.23576	6.75473
TCONS_00000098	1.01841	0.762942	0.215256	0.14766	0.315804	0.379589	0.130073	0.173173	0.219977	0.865879	0.800649	0.24849	0.150149
TCONS_00000099	0.905161	0.782422	0.196224	0.201907	0.0863646	0.19464	0.177859	0.0591982	0.225594	0.507422	0.46318	0.0566299	0.513275
TCONS_00000100	0.211529	0.191318	1.29548	0.473798	0.0864712	0.126087	0	0.228199	0.947622	9.61757	14.8315	3.89337	0.261273
TCONS_00000101	0.550354	0.124937	0	0.532112	0.227617	0	0.234304	0	6.97799	30.6673	16.2695	1.79064	1.45915
TCONS_00000102	54.9106	112.545	35.8402	11.1341	5.89913	5.3437	10.6573	3.52219	30.1989	9.54815	131.3	5.00133	42.649
TCONS_00000103	1.5777	0.713126	1.73228	1.03724	0.25558	0.654998	0.35737	0.435147	1.36076	1.93852	2.8799	1.49337	2.37218
TCONS_00000104	20.0431	15.3691	13.6809	2.25127	0.946654	1.42332	1.95317	1.01585	5.90228	18.2541	38.686	13.806	18.1118
TCONS_00000105	0	1.2992	0	0	0	0	0	0	0	0	0	0	0
TCONS_00000106	0.000549336	0	0	0	0	0.000417846	0	6.27751e-05	0.000711451	0	0	0	0
TCONS_00000107	5.82625	3.90297	5.54635	4.48227	3.64725	2.12746	3.56175	2.36403	8.47538	3.20663	6.10578	2.71454	5.25334
TCONS_00000108	0.750791	0.890659	0.883438	0	0.870823	0.430132	1.41157	0.963367	3.94788	0.277993	0.95741	0.735569	1.17331
TCONS_00000109	1.7978	0.464025	1.72021	1.01653	0.682279	0.380131	0.587591	0.310142	0.847975	0.584938	0.350252	0.134176	0.270967
TCONS_00000110	0	2.09163	0	0	0	0	0	0	0	0	0	0	0
TCONS_00000111	0.548861	0.64883	0.227176	0.0304303	3.08822e-06	0	0.0841023	0.0501903	0.010493	0	0.0438325	0.0371869	0
TCONS_00000112	1.25877	0.286184	1.11936	0.0505459	0.100124	0.05499	0.158306	0.0534783	0.221743	0.0326819	0.0378848	0	0.104409
TCONS_00000113	3.49057	6.7097	1.67716	9.98016e-05	0	0.000131556	0.221238	0	0.0001027	0	0.00566591	0	0.000135192
TCONS_00000114	2.96724	0.30831	4.94843	0.00368187	0	0.259952	0.00281509	0.0675978	0.344026	0	0	0	0.116561
TCONS_00000115	5.04712	17.5909	4.39262	0	0	0.138323	0.189596	0	0.16032	0	0.0897717	0	0.437715
TCONS_00000116	2.03918	0.277754	2.87339	0	0	0	0	0.693492	1.76185	0	1.97311	0	0
TCONS_00000117	1.44882	0	0.461418	0.104455	0.111377	0	0	0	0	0.000903085	0	0	0.318569
TCONS_00000118	2.99075	2.78682	1.44953	0.0105565	0.982708	0.127917	0	0.237606	2.63813	0.371639	0.214561	0	0
TCONS_00000119	0.434857	0	0.101562	0	0.196746	0	0	0	0.489428	0	0.216034	0	0
TCONS_00000120	0	0	0	0	0	0	0	0	0	0	0	0	0
TCONS_00000121	3.20822	0.117141	3.30342	1.2381	0.7835	0.538238	1.62803	0.649892	1.38026	0.573216	1.2091	0.687728	1.01187
TCONS_00000122	0.0456819	0.0202924	0.0351079	0.0185687	0	0	0.103108	0.0660271	0.222411	0.0809977	0.0279763	0.042385	0
TCONS_00000123	0	0	0	0	0	0	0	0	0	0	0	0	0
TCONS_00000124	0.173319	0.841221	0.0020174	0	0.0975209	0	0	0	3.05528	0.000274508	0.770881	6.40446e-05	0
TCONS_00000125	0	0.0839642	0.214981	0.101987	0.155021	0	0	0.0686887	0.432115	0	0.162656	0	0
TCONS_00000126	4.7088	3.91131	6.61944	1.83319	3.13093	1.08069	2.51926	0.768097	2.20045	0.491875	3.15768	0.838166	0
TCONS_00000127	0.242195	0	1.62395	0.00816358	9.61986e-05	0.666127	0	0	0	0	0	0	0.538826
TCONS_00000128	0.245159	0.0487227	0.271657	0.861243	0.288635	5.04431e-05	1.02868	0.704946	0.629389	0.314482	0.958823	0.396947	0.000474794
TCONS_00000129	0	0	0	0	0	0	0.00037362	0	0.000190949	0	5.22436e-05	3.11327e-05	0
TCONS_00000130	0	0.0126158	0	0	8.78726e-05	0	0	0.14691	0.289446	0.475279	0.309427	0.541478	0
TCONS_00000131	0.668222	0.227544	2.35397	0	0.414424	0	0	0	0	0.811626	0.404106	0	0
TCONS_00000132	0.469089	0.0826475	0.161966	1.54342	2.41816	0.398545	0.702275	0	0.669136	0	0.996126	2.23721e-05	0
TCONS_00000133	0.518153	0.80915	0.515375	2.08479	3.303	1.41613	0.420169	0.160186	0.205438	0.114421	0.583028	0.15323	0.138889
TCONS_00000134	0.243924	0.996733	2.06246	0.471554	0.302558	0.909164	0.623529	0	1.05398	0.592541	0	0	0
TCONS_00000135	3.66915	2.49885	2.9224	0.771003	0.593626	1.78381	1.6303	2.44138	1.72306	1.55011	0.578847	1.29748	0.940862
TCONS_00000136	0	0.0884485	0.0610006	0	0	0	0	0	0	1.26195	2.19912	1.90131	1.40415
TCONS_00000137	1.43942	2.94093	2.02828	0	0	0	0	0	2.33187	0	0	0	0
TCONS_00000138	3.61956	4.64457	2.58125	0.128001	0.164254	0.616969	0.902041	1.01329	3.43241	0.160842	0.213554	0.179505	0.130158
TCONS_00000139	0.652018	0	0.551252	1.26049	0.161749	0	0	0.443481	0.140836	0.316778	0	0.212121	0.384518
TCONS_00000140	0.475899	0.108036	1.00588	0.383338	0.196765	0.147816	0.101304	0.809227	0.256985	0	0.191866	0	0.233879
TCONS_00000141	0.278898	0.126628	0.654989	0.269584	0.0576564	0.173254	0.237475	0.237122	0.702823	0	0.224884	0.0756115	0
TCONS_00000142	0.317223	0.392077	0.546329	0.408838	0.116585	0.72256	0.135054	0.319651	0.596379	0.142704	0.0852622	0.172003	0.34644
TCONS_00000143	49.9906	54.1637	53.8786	0.271162	0.0347964	0	0.107489	0.0954041	0.151487	0.0681469	0.0678603	0	0.248159
TCONS_00000144	63.679	209.996	75.8	0.557395	0	0	0.105216	0.140079	0.355877	0	0.199274	0.268003	0
TCONS_00000145	0	0	0.0722276	0.372367	0.23305	0	5.17386	4.33049	11.6589	1.10518	2.50165	2.51652	2.22244
TCONS_00000146	39.1941	46.3915	38.0061	0.543681	0.216611	0.00294057	2.92958	0.00293265	0.370745	0.0029367	1.36365	0.00294117	1.73363
TCONS_00000147	5.77824	8.30448	5.47276	7.51528e-05	6.28179e-05	0.516865	0.125744	5.03268	0.000347001	0.56663	0.101809	0.567493	0.00184956
TCONS_00000148	16.6082	0	7.20077	3.70467	9.50789	0	1.63171	0	11.0381	0	9.27119	2.07813	3.7671
TCONS_00000149	6.11221	1.82619	5.42525	4.05164	1.962	1.09827	2.83367	2.731	3.36791	0.00193654	1.6674	3.42894	4.6249
TCONS_00000150	7.00785	2.37723	9.96283	3.04861	2.33474	4.88165	3.43636	3.02142	3.55263	6.26834	5.612	2.33652	0.0107304
TCONS_00000151	16.3276	21.6619	14.0433	7.5837	5.78638	16.5974	13.5414	15.1438	9.38941	8.75679	10.7717	18.281	6.25256
TCONS_00000152	18.7736	71.0038	24.3991	7.57579	4.97379	20.0411	17.6925	35.3323	18.7007	18.1535	18.518	22.2365	10.2116
TCONS_00000153	15.6455	11.5555	14.0202	10.9428	8.2595	8.89627	25.5904	8.58869	29.7155	13.1512	20.0492	7.03099	14.4083
TCONS_00000154	2.98845	13.3343	4.31308	0.537085	1.85149	0.379031	2.1963	7.8256	1.28161	0.000461825	6.19428	4.84068	7.85711
TCONS_00000155	3.06181	0.557522	3.21564	2.70062	2.19889	0.634608	3.26864	1.88278	3.16199	2.42609	2.44746	1.66193	3.75036
TCONS_00000156	0.258661	0.293599	0.242985	0	0.106946	0.160683	0.110122	0.586443	0.744944	0	0.104283	0	0
TCONS_00000157	5.12271	0.337625	2.09566	0	0	0.153981	0	0	0	0	0	0	0
TCONS_00000158	6.0512	1.61032	4.72468	0.0231972	4.24499e-07	0.149051	0.0896482	0	0.0259196	0.0437251	0.0773933	0.222769	0.0176459
TCONS_00000159	0.994405	0.683211	0.585712	9.23512e-07	0.0223647	0.0187047	0.00999011	0	0	0	0.0097059	0.0212606	0.0177684
TCONS_00000160	0.967267	0.658751	5.45188	0	0	0	0	0	0	0	0	0	0
TCONS_00000161	6.26337	16.0876	7.06187	0.364397	0.390401	1.65361	1.30857	3.409	1.96486	2.77643	1.3246	1.92885	1.79583
TCONS_00000162	1.05237	0.716717	2.96618	0	0.652667	0	0	0	0	0	0	0	0
TCONS_00000163	0.367948	0	3.11112	0	0	0	0	0	0	0	0	0	0
TCONS_00000164	0.257063	1.10878	0.603775	0.165652	0	0.15969	0	0	0	0.208153	0.103639	0	0.252686
TCONS_00000165	0.885926	0.905032	0.832292	0	0.0915735	0	0.565799	0	3.66773	0	0.625056	0.120091	0.653096
TCONS_00000166	0.592976	2.42306	0.835786	0.286587	0	0	2.27224	1.00849	6.40414	0.720232	1.0758	0	3.49707
TCONS_00000167	0	0	0.219074	0.355468	0.000424081	0.148245	0	0.451752	0.0575617	0.120698	0.000132914	8.1233e-05	0.945726
TCONS_00000168	1.47419	1.18453	0.575709	3.78146	1.10567	1.79968	3.86477	6.14359	7.06725	6.22074	5.05037	2.34464	5.2127
TCONS_00000169	0.472519	0.0548631	0.156001	0.868821	0	0.185963	1.09654	1.34738	4.03186	1.7037	0.776787	0.799878	1.0864
TCONS_00000170	0.689456	0.43121	0.165354	1.09205	0.521472	1.44081	0.994235	1.93204	2.28956	0.833199	0.81002	0.689289	0.411785
TCONS_00000171	0.0779367	0	0	0.107139	7.63235e-05	0	0	0	0.00050812	0.0880712	0.190494	0	0
TCONS_00000172	0	0	0	0.190731	0.244752	0	0.924113	0.223726	0.497249	0	0	0	0
TCONS_00000173	0.821937	0.145624	0.155868	0.303305	0.399525	0.16678	0.37606	0	0.546743	0.119205	0.373152	0	0
TCONS_00000174	6.1105	2.05215	4.38965	0.328461	0.58912	0.167859	0.672141	0.574285	2.1576	0.249122	0.951262	0.561414	1.24359
TCONS_00000175	0.785714	0.425114	0.596155	0.28948	0.359252	0.199987	0.658396	0.108458	0.954682	0.368791	0.673333	0.443957	0
TCONS_00000176	0	0	0	0.0754709	0.0968467	0	0.299169	0.0885108	2.67028	0	0	0	0
TCONS_00000177	0	0	0.0393882	0.189136	0.115574	0	0.107106	0.110907	2.57614	0	0	0.0151565	0.0274747
TCONS_00000178	0.0215519	0	0.0449642	0.19866	0.210453	0.0662571	0.0941808	0.0532229	2.27672	0.0185039	1.06322e-06	0	0
TCONS_00000179	0.000468519	0	0.0510542	0.687891	0.156125	0.0383681	0.0430753	0.326997	1.51042	3.26129e-07	0.00658063	0.0177041	0
TCONS_00000180	0.0198373	0	4.746e-05	0.509011	0.299812	0.170749	0.088589	0.145863	2.41007	0.00610937	0	0	0
TCONS_00000181	0	0.0128264	0.0796141	0.0728178	0.350408	0.105295	0.16838	0.352272	1.48483	0	0	0	0
TCONS_00000182	0.26223	0.053577	0.0739013	0.0253473	0.618002	0.0977399	0.435401	0	0.113283	0	1.58583	0	0.386616
TCONS_00000183	0.185229	0.0252298	0.0522011	0.214852	0.413558	0	0.520471	0	0.840201	0	0	0	0
TCONS_00000184	0.152203	0	0.0714895	0.19616	0.314649	0.09455	0.453591	0.258889	0.986277	0	0	0	0
TCONS_00000185	0	0	0	0	0	0	7.06818	3.76583	9.56286	0	0	0	0
TCONS_00000186	0.196573	0.124312	0.0791399	0.162864	0.391861	0.143919	2.71689	1.80261	3.50293	0	0.00849138	0	0
TCONS_00000187	0	0	0	0	0	0	0.492906	0.459362	0.666875	0	0	0	0
TCONS_00000188	0	0	0	0.0268179	0.0344135	0	0.531534	0.424594	0.569316	0	0	0	0
TCONS_00000189	0	0	0	0	0	0	0.815007	1.35632	0.861453	0	0	0	0
TCONS_00000190	0.162297	0	0.152461	0.313754	0.603928	0.10082	0.414576	0	1.46067	0	0	0	0
TCONS_00000191	3.07479	0	1.08317	2.22908	7.62779	0	1.96358	0	9.13213	0	0	0	0
TCONS_00000192	0.0853682	0.096899	0.120292	0.57762	0.600036	0.0530315	0.181722	0.290323	0.307325	0	0.0344175	0	0
TCONS_00000193	0.450738	0.0175413	0.235906	0.522822	1.26193	0.240002	0.542793	0.481765	1.29349	0.0625679	0.0155762	0	0
TCONS_00000194	0.587041	0.105211	0.827196	0.746627	1.72457	0.518223	1.34171	1.10329	2.16896	0.0750551	0	0	0
TCONS_00000195	0.647947	0	0.913018	1.87892	0.803698	1.20753	3.72405	1.10178	4.1987	0	0	0	0
TCONS_00000196	0.201637	0	0.284125	0.974513	1.25053	0.751551	1.03013	2.0572	2.61321	0	0	0	0
TCONS_00000197	0.64366	0.811172	0.59335	0.750086	1.56692	1.3677	1.89773	1.99464	3.91105	0.014613	0.0218272	0	0
TCONS_00000198	0.326713	0.0645984	0.193058	0.0407486	0	0	4.41512	3.853	7.38709	0.0512035	0.0637352	0.0342869	0.0310765
TCONS_00000199	6.34318	0.876413	6.56469	0.623238	0.79898	0	1.63104	0.721288	7.61027	5.19933	8.13448	1.39462	1.2453
TCONS_00000200	37.5385	55.0485	33.1104	19.6162	16.1042	16.556	47.7538	29.5366	36.1776	19.6751	36.9783	24.5763	43.8537
TCONS_00000201	0.269485	0.0458837	1.04426	0.0651338	0.167138	0	0	0	0.0727659	0.163659	0	0	0
TCONS_00000202	0.277814	0.283805	0.489332	0.167841	0.0430777	0.0647201	0.0443534	0.236207	0.112517	0.0843585	0.168007	0.112985	0.204801
TCONS_00000203	0.389883	0.064541	0.551847	1.87077e-06	0	0	2.07196e-06	2.13616e-06	1.94459e-06	1.89258e-06	1.96105e-06	0	0
TCONS_00000204	1.84066	2.05231	1.53737	0.0141623	0	0	0.0935797	0.0747518	0.0316504	0.14239	0.0531699	0.214533	0
TCONS_00000205	1.19316	0.216691	0.560424	0	0	0	0.507973	0.270516	0.0859075	0.193229	0.0962082	0.12939	0
TCONS_00000206	0.686062	0.523306	0.580035	0.026526	0.034039	0	0.420599	0.0933274	0.0592757	0.133327	0.0331916	0.0446392	0
TCONS_00000207	0.284436	0.102027	0.900445	0.142491	0.0880859	0.251936	0.0470251	0.167191	0.0265461	0	9.06216e-07	0.0199922	0.0724811
TCONS_00000208	0.0856602	0.382073	0.00015881	9.8739e-05	0.0704793	2.49243e-05	9.67761e-05	0	1.8062e-06	0	0.0426598	0	0
TCONS_00000209	0.479188	0.326348	2.70088	0.463185	0	0	0	0	0	0	0	0	0
TCONS_00000210	0.427049	0.145419	0.702044	0.137596	0	0.39793	0	0	0	0	0	0	0
TCONS_00000211	0.264875	0.2766	0.572291	0.0512058	0.131418	0.164543	0.0451069	0.0900797	0.019071	0	0.0640731	0	0.0520687
TCONS_00000212	0.880939	0.539962	0.49653	1.78819	1.31124	0.738785	2.92539	2.39675	9.56172	1.49799	1.75806	1.57628	2.59761
TCONS_00000213	0.454047	1.43017	0.0799743	0.219442	0.0703986	0	0.0724894	0	0.183889	0	0	0	0
TCONS_00000214	1.13763	0.3236	1.43564	0.309134	0.0906722	0.0766307	0.297601	0.302985	0.217109	0.166478	0.110519	0.282409	0.21555
TCONS_00000215	0.353014	0.123105	0.496053	0.29333	0.0413676	0.0390518	0.141821	0.121426	0.196535	0	0.000198262	0.0921019	0.333024
TCONS_00000216	0.60781	0.0325573	0.875428	6.28096e-06	0.0921195	2.67606e-05	0.13518	0.282193	0.139651	0.16	0.0874454	0.106916	6.77028e-06
TCONS_00000217	2.34115	3.48828	1.96441	0.880093	0.333689	1.34114	1.38444	1.17847	1.72277	0.925057	0.705976	0.595305	0.859898
TCONS_00000218	0.107153	0	0.0754942	0.414298	0.465185	0	0.410572	0.455512	0.115725	0	0.259202	0	0
TCONS_00000219	0	0	0.922368	3.16361	0.811929	0	3.34417	0	0.706949	1.59012	0	0	0
TCONS_00000220	0.362433	0.282094	0.0729575	0.100094	0.770664	0	0.661293	0.528247	0.223673	0	0.125246	0.336887	0.458014
TCONS_00000221	1.2251	2.50303	0	0	1.51958	0	6.25884	0	2.64621	0	0	0	0
TCONS_00000222	0.580779	0	0	0.561383	0	0	2.22534	3.95027	0.627241	1.41083	0	1.88945	3.42506
TCONS_00000223	0.158412	0.0539427	0.139511	0.229683	0.221052	0.0369027	0.606978	0.303038	0.256628	0.048102	0.239499	0.19326	0.175165
TCONS_00000224	0.0719358	0.0979827	0.101364	0.162245	0.148712	0	0.490013	0.203868	0.492041	0	0.319022	0.0780095	0.212115
TCONS_00000225	0.226105	0.11703	0.28037	0.24478	0.302891	0.117985	0.635325	0.430609	0.654437	0.175762	0.218778	0.161829	0.240015
TCONS_00000226	0.107535	0.238018	0.227291	0.155916	0.0666922	0.0501016	0.48071	0.274283	0.638761	0	0.16258	0.0437306	0
TCONS_00000227	0.622486	0.21197	0	0.300849	0.386059	0.580042	0.795048	2.64622	0.336143	0	0.376448	1.01257	0.917756
TCONS_00000228	0.234595	0.106513	0.330566	0.680281	0.387981	0.582931	0.299628	0.66485	0.337817	0	0	0	0
TCONS_00000229	0.179949	0.367659	0.507129	0.521818	0.669613	0	0	2.7539	0	0.874268	0	0.87814	0
TCONS_00000230	0.331485	0.112878	0.70064	0.0801037	0	0.154441	0.740911	0.70458	0.984511	0	0.200465	0.134802	0.488721
TCONS_00000231	0.258163	0.0490661	0.406076	0.168296	0.119151	0.0783219	0.498429	0.265433	0.453887	0.029169	0.108924	0.0195321	0.0354065
TCONS_00000232	0.522165	0.757618	0.383884	0.241391	0.1408	0.296167	0.898887	0.965107	0.465862	0.0551499	0.247131	0.147718	0.267773
TCONS_00000233	0.127259	0.0722238	0.209206	0.0820057	0.0789242	0	0.325073	0.613113	0.389411	0.103046	0.153919	0.0690016	0.0625407
TCONS_00000234	0.996978	0	2.10725	1.44552	2.47326	0	1.27335	0	1.07674	0	0.602921	0	0
TCONS_00000235	1.01742	0	2.15045	0.491719	0	0.474021	0.974593	0.865016	0.274702	0	0.30764	0.827488	0
TCONS_00000236	0.327463	0.121645	0.419478	0.374078	0.147701	0.221916	0.722416	1.01241	0.643019	0	0.072012	0.145273	0
TCONS_00000237	0.829989	1.53958	0.907926	0.179455	0.311559	0.529165	0.850848	1.35562	0.719469	0.0265292	0.211341	0.177645	0.257618
TCONS_00000238	0.20569	0.770462	0.144918	0	0	0	0	0	0	0	0	0	0
TCONS_00000239	0.915381	0.415609	0.214976	0	0	0	0	0	0	0	0	0	0
TCONS_00000240	0.860682	0.599793	0.310246	0	0	0	0.0255645	0	0.0432343	0	0	0	0
TCONS_00000241	2.29021	0.259955	0	0	0	0	0	0	0	0	0	0	0
TCONS_00000242	1.58624	0	0	0	0	0	0	0	0.171314	0	0	0	0
TCONS_00000243	10.499	4.54765	11.8582	0.21122	0.157584	0.0994411	0.778865	0.324044	0.510416	0.0678962	0.00921963	0.0165326	0.0899075
TCONS_00000244	0.388178	0.521586	0.310447	0	0.0130131	0	0.0267992	0	0.0113306	0	0	0	0
TCONS_00000245	19.2514	2.77177	14.7244	0.447564	0.602496	0.175662	0	0.187041	0.118796	0	0.133039	0	0.327609
TCONS_00000246	99.9092	110.908	97.8573	4.53065	6.19128	2.45618	0.781977	0.600082	0.873028	0.816195	0.544233	0.279323	0.552745
TCONS_00000247	0	2.47442	0.731375	1.00341	0	0	2.6517	0	2.24225	1.26086	1.25555	0	0
TCONS_00000248	0.253135	0.201	0.616642	2.05355	2.23963	0.612205	0.697698	0.414335	1.32526	0.111561	0.281609	0.0770774	0.10584
TCONS_00000249	0	0	0	0	0	0	0	0	0	0	0	0	0
TCONS_00000250	2.47777	1.28054	2.05206	10.5424	13.7199	6.67427	2.25686	3.02382	3.00562	0.251864	0.642122	0	0.122768
TCONS_00000251	0.268925	0.0336996	0.561086	0.951389	0.800315	0.176529	0.397175	0.183595	1.13166	0	0.257006	0	0
TCONS_00000252	0.562647	0.222492	0.603374	6.0636	5.79135	1.91592	2.98752	1.97185	3.91146	0.102747	0.472894	0.0383399	0.0838442
TCONS_00000253	5.17507	2.88127	5.73887	10.9488	11.1811	4.78028	3.18803	2.71352	2.47592	0.153121	0.429144	0.0444066	0
TCONS_00000254	3.6797	9.77582	4.71642	14.7909	9.31688	8.40749	5.48378	3.73197	5.94636	0.0152046	0.948991	0.194799	0.0659508
TCONS_00000255	1.22814	0.650383	1.21062	2.50163	5.24972	1.7249	2.48913	1.43144	2.43416	0.153711	0.233265	0	0.093323
TCONS_00000256	0	0	0	0	0.618256	0	1.69765	1.13008	1.25607	0	0.200955	0	0
TCONS_00000257	0.0111987	0.0076268	0	0.18402	0.0416718	0.208702	0.615035	0.7617	0.725676	0.027204	0.0541792	0.0364327	0
TCONS_00000258	0.045613	3.66172e-07	0	0.208531	0.0545719	0.288531	0.967926	1.10871	1.71384	1.56212	2.50242	0.692593	2.1628
TCONS_00000259	1.92739e-05	0.041892	0.317815	0.378266	0.181659	0.207347	24.1339	20.6347	46.6113	9.74366	25.4099	7.82697	14.6733
TCONS_00000260	3.24123	3.96062	3.90585	2.26882	2.00359	2.5165	5.03542	3.257	6.56564	0.863383	2.86037	0.642329	1.70833
TCONS_00000261	0.92262	0.997562	1.06726	0.135423	0.236384	0	1.17176	0.70157	2.30272	0.464865	0.509665	0.238158	0.686731
TCONS_00000262	0.0821316	0.446716	0.294245	0.00303079	0.00723655	0.299401	0.299252	0.443356	0.481636	0.187279	1.08168	0.312154	0.518644
TCONS_00000263	1.33915	0.413087	1.55836	0.801357	0.507179	0.188499	0.0101631	0.861649	0.677482	0.744739	1.31595	0.77884	1.4311
TCONS_00000264	0	0	0	0	0	0	0	0	0	0	0	0	0
TCONS_00000265	0.564742	0.000199579	0	0	0	0.0150638	1.78797	0.000176598	1.37744	0.520905	0.163426	0.0862696	0.488616
TCONS_00000266	0.400909	0.0107362	0	0.312202	0.447453	0	1.51193	0.859079	2.99809	0.219495	0	0.358074	1.20806
TCONS_00000267	0.00166253	2.4209	0.110946	0	0.0352919	0.625027	0.451779	2.215	1.05263	2.812	2.89575	3.17189	0.507151
TCONS_00000268	0.000326565	0	0.0109562	0.314357	0.131632	0.26879	0	0.000288478	0	0.00110678	6.61626e-05	0	0.000305844
TCONS_00000269	0.331711	0.602425	0.38951	0.0534388	0.137149	0	0.353055	0.376032	0.29854	0	0.0668672	0.0899295	0
TCONS_00000270	0.0635143	0.173024	0	0	0.0787817	0.118367	0	0	0.0685955	0	0	0	0
TCONS_00000271	1.59436	0.0747519	1.23735	0	0.408448	0.20456	0.462389	0.373291	0.711274	0	0.531039	0.178545	0
TCONS_00000272	0.209653	1.3005e-06	0	0.0583214	0	0.112445	0.593517	0	0.39098	0	0.21893	1.74685e-06	0.177913
TCONS_00000273	4.33908	5.26189	4.81959	2.16128	1.5652	1.89784	3.97267	2.31512	3.75375	0.752896	1.36558	0.936287	1.10973
TCONS_00000274	0	0.000799145	0	0	0	0	0	0.261622	0	0	0	0.268813	0.00594974
TCONS_00000275	1.15378	1.20032	0.432667	0.491135	0.452551	0.036145	0.338711	0.272432	0.81681	0.000101213	0.583579	4.87635e-05	0.0886668
TCONS_00000276	0.0562291	0	0.0608885	0	0	0	0	0	0	0	0	0	0
TCONS_00000277	1.15411	1.25654	1.37544	0.506439	0.383582	0.599062	1.23371	0.942369	1.07703	0.541155	0.386852	0.451613	0.240123
TCONS_00000278	0.660349	2.35755	0.733998	0.577194	0.674137	0.237391	1.46421	0	1.47787	0.221738	0.237896	0	0.624119
TCONS_00000279	0.847923	1.8445	1.21505	17.3782	13.1467	7.97225	5.01405	2.49114	5.20709	2.03697	3.80603	1.71399	4.20997
TCONS_00000280	3.1397	9.85477	3.21629	35.1463	39.3912	31.633	18.8746	11.4436	15.2236	3.31733	6.80086	2.82669	5.46461
TCONS_00000281	8.5465	0.203032	9.46355	0.0271379	0.0232095	0.017495	0.0235596	0.0873696	0.0322158	0	0	0.0152623	0
TCONS_00000282	0	0	0	2.91255	3.73748	0	0	0	0	0	0	0	0
TCONS_00000283	0	0	0	1.81839	2.33342	0	0	0	0	0	0	0	0
TCONS_00000284	0.0625122	0	0.264257	0.78552	0.542771	0	0.159731	0	0.270053	0	0.22684	0	0
TCONS_00000285	0.0566866	0.0836463	0.0798767	0.602728	0.644533	0.211293	0.205143	0.289174	0.14285	0	0.0571375	0.0461053	0.0278584
TCONS_00000286	1.64532	0.110766	0.961049	0	0	0	0	0	0	0	0	0	0
TCONS_00000287	4.25062	0.352478	7.07228	0.296284	0	0	0	0	0.187944	0	0	0	0.155389
TCONS_00000288	1.02766	0.0208729	0.105727	0.555194	0.675093	0	0	0.094164	0.000110711	2.32371e-05	2.27165e-05	1.92004e-05	0
TCONS_00000289	2.09246	0.366965	8.01689	0.0213834	0.387551	0	0	0	0.000147501	0	0	0	0.00138412
TCONS_00000290	8.34886	0.116817	3.74604	1.60845	1.25251	0	0.568903	0	0.60974	0	0.0702137	0	0
TCONS_00000291	0.169588	33.2322	7.12642	0.577003	0.0261421	1.201	0.974638	0.634281	0.440704	0.131122	0.185799	0.0237276	0
TCONS_00000292	32.5109	36.1456	27.0851	43.2413	39.8283	50.0993	50.4426	41.3616	43.8785	18.711	17.4782	15.4535	17.3297
TCONS_00000293	1.99671	0.0600846	1.38236	1.67665	1.1095	0.0106925	1.03071	0.985764	1.04211	1.25188	0.880498	0.813759	1.4797
TCONS_00000294	2.38055	0.09284	2.60508	0.598441	0.35753	0	0.262163	0	0.384288	0.203925	0.000878462	0.33319	0.529125
TCONS_00000295	1.13545	0	2.11549	0.455306	0.261266	0.0756885	0.129538	0	0.277762	0.4513	0.182745	0.109946	0.531901
TCONS_00000296	2.58927	0	3.26294	1.75817	0.549536	0.00690423	1.68514	0.388081	1.6486	0.964973	0.775441	1.51673	1.00252
TCONS_00000297	0.706943	0.0103684	1.31588	0.656742	0.495784	0.56411	0	0.245741	0.137799	0	0.0638284	0.142449	0.00430058
TCONS_00000298	0	0.284287	0	0	0.176778	0	0	0	0	0.756597	0.0899615	0	0.61036
TCONS_00000299	0.652954	0.0157598	1.07107	0.080068	0.222626	0	0.0852498	0.111354	0.358389	0.309176	0.0529199	0.218948	0.630877
TCONS_00000300	0.000401456	0.291474	0.461461	0.942378	0.121632	0.000238768	0.805136	3.07501	2.4248	0.611584	1.17719	2.93811	1.19052
TCONS_00000301	1.10733	5.18656	2.05973	0.00027833	0.405408	2.86795	0.750719	0.000322427	0.48624	7.03146e-05	0.00013004	0.000903785	0
TCONS_00000302	1.55622	0.42394	0	0	0	0	1.19257	0	0	1.51215	1.12934	0	2.75327
TCONS_00000303	0.30779	0.726676	0.289137	0.0396681	0.101807	0	0.209661	0	0.221609	0.398766	0.471543	0.133511	0.302525
TCONS_00000304	0.507447	0.575988	0.476693	0	0.209808	0.315231	0	0	0	0	0.204585	0	0
TCONS_00000305	0.305229	0.353386	0.129029	0.0885106	0	0	0.0389843	0	0.0329647	0.296586	0.258421	0.0993	0.180004
TCONS_00000306	0	2.45141	0	0	0	0	0	0.612066	0.388746	0	1.30608	0	1.06138
TCONS_00000307	0	0	0	0	0	0	0	3.41578	5.42373	2.43988	0	0	0
TCONS_00000308	2.25821	2.30691	0	0	0	0	1.44211	0	0	2.74284	0	0	0
TCONS_00000309	86.1942	244.744	103.261	66.3949	77.2667	78.7389	155.926	73.0975	131.989	31.8956	106.895	45.0062	97.9841
TCONS_00000310	2.37692	1.44918	4.20556	0.385331	0.388476	1.53875	0.561615	2.95321	0.532048	1.93657	0.653702	3.89029	0.503721
TCONS_00000311	0.733506	0.450214	0.715279	0	0	0.543928	1.69312	0	1.78976	0	0.00660835	0	1.71577
TCONS_00000312	1.34303e-05	0.140981	4.21451e-06	8.9004e-06	1.22379e-05	0.0217006	0.000109063	0.619584	3.89826e-05	0.00138328	0.149827	0.630647	0.209452
TCONS_00000313	0.182734	0.0530222	0.160938	0.14351	0.183931	0.235654	0.626332	1.76046	0.86344	0.581396	0.781889	1.45448	0.398513
TCONS_00000314	0	0	0	6.20382e-06	0	0	0	0.0565466	0	0	0.0255913	0.148746	0
TCONS_00000315	0	0.0360667	0	0	0.000256801	0	0.187571	0	0	0	0.369816	0	0
TCONS_00000316	0.407836	0.555508	0	0	0	0	0	0.693492	0.440463	0	1.97311	3.31703	0
TCONS_00000317	0	0.41952	0	0	0.764067	1.14799	4.72056	1.04745	0.665276	0	1.49009	0	1.81637
TCONS_00000318	0	0	0	0	0	0	0	0	0	0	0.346309	1.863	1.26642
TCONS_00000319	0	0	0	0	0	0	0.464795	0	0	0	0.440151	2.95979	1.07306
TCONS_00000320	0	0	0	0	0	0	0.0267014	0	0.0677354	0.253925	0.657429	1.39427	0.616451
TCONS_00000321	0	0	0	0	0	0	0	0	0	0	0.842617	1.29512	0.880391
TCONS_00000322	0	0	0	0	0	0	0.0858391	0	0.145169	0.816313	1.46318	1.31189	1.5854
TCONS_00000323	0	1.14295e-07	0.0191338	0	0.0124451	0	0.13112	0.0724709	0.0350324	0.547797	1.82385	1.55155	0.346086
TCONS_00000324	0	0	0	0	1.90099e-06	0	0.0770743	0.251373	0.0162477	1.22958	0.464498	1.16442	0.432373
TCONS_00000325	0	3.36814e-07	0	0.0149164	0	0	0.127868	0.183705	0.0292649	1.78579	2.216	1.06983	0.103788
TCONS_00000326	0	0	0.00793102	0.0379811	0	0	0.290004	0.340273	0.092993	2.62777	3.49808	2.00517	0.653409
TCONS_00000327	0	0	0	0	0	0	0.00357364	0	0	0	0	1.62883	0
TCONS_00000328	0	0	0	0	0	0	0	0	0	0	0	0	0
TCONS_00000329	0	0	0	0	0	0	0.0226157	0	0.0112219	0.0573801	0.0254556	0	0.278936
TCONS_00000330	0	0	0	0	0.00748912	0	0.0519863	0.174118	0.00721477	0.548058	0.994783	1.06565	0.417259
TCONS_00000331	0	0	0	0	0	0	0	0.399744	0	0	0	1.21814	0
TCONS_00000332	0	0.00975445	7.43523e-06	0	0	0	0.0950236	0.480564	0.0787256	0.443133	0.924769	0.00140187	0.0319739
TCONS_00000333	0	0	0	0	0	0	0	0	0	0.914947	0.45555	0.919	0.555301
TCONS_00000334	0	0	0	0	0	0	0	0.131855	0	0.565101	0.656512	1.63975	0
TCONS_00000335	0	0	0	0.0243349	0	0	0.0964643	0.256855	0.0271898	0.244628	0.883048	1.22856	0.29694
TCONS_00000336	0	0	0	0.434529	0	0	0	0.76441	0	1.09203	1.63116	2.92499	0
TCONS_00000337	0	0	0	0	0	0	0	0.171074	0	0.488791	1.21684	0.981912	0.296657
TCONS_00000338	0	0	0	0	0	0	0	0.188135	0	1.88138	0.802914	0.71989	0.326242
TCONS_00000339	0	0	0	0	0	0	0	0.121445	0	0.520488	0.518299	0.406617	0
TCONS_00000340	0	0	0	0	0	0	0	0	0	1.45059	0.601869	2.10457	0
TCONS_00000341	0	0.0113402	0.0234631	0	0	0	0	0.14157	0	0.647189	0.322233	1.00217	0.0981981
TCONS_00000342	0	0	0	0	0	0	0	0	0	0	0.341047	2.29336	0
TCONS_00000343	0	0	0	0	0	0	0	0.207908	0	0.742541	0.517593	0.49722	0
TCONS_00000344	0	0	0.0667291	0	0	0.0882541	0.181451	0	0.0511445	0.345113	0.400939	1.07844	0
TCONS_00000345	9.05754	8.27952	8.27635	0.32642	0.224396	0.224765	0.184848	0.225589	0.351688	0.0292978	0.0583492	0.0196184	0.0355629
TCONS_00000346	0.982501	2.17431	0.34389	5.04112	4.48843	3.7462	3.63121	1.93378	3.1106	1.55111	0.772292	0.0387147	1.15865
TCONS_00000347	0	0	0.622398	1.30893	1.05933	1.34871	0.261661	0.942751	1.35636	0	0	0.359258	0
TCONS_00000348	2.6025	0.295323	0.916546	0.838304	1.07602	0	0.830765	1.10604	0.468809	0.526694	0.524479	1.05812	1.91797
TCONS_00000349	34.0345	63.7422	35.7286	22.3706	20.4746	7.92847	24.9949	7.81285	35.1032	5.37401	25.5221	5.81303	12.0428
TCONS_00000350	4.69033	0.532386	2.20304	0	0	0	0	1.32926	0	1.89897	0	0	0
TCONS_00000351	1.28003	0.335291	0.416234	0.475878	0.244265	0.367	0.12576	0.33486	0.212682	0.23919	0	0.160166	0
TCONS_00000352	0.12351	0.560773	0.0580126	0.0795904	0.0510665	0.153452	0.157749	0.21002	0.0444638	0	0	0	0
TCONS_00000353	1.30287	1.06308	1.30977	2.60836	2.11846	3.20426	3.02291	2.56061	3.29501	18.2268	17.9024	11.9043	10.7367
TCONS_00000354	0.255985	0.0694748	0.243274	0.209352	0.120028	0.0841406	0.18611	0.119888	0.271448	0.886664	0.761691	0.596053	0.872674
TCONS_00000355	0.30226	0.000478133	0.132089	0.964107	0.586861	0	0.309109	0.0396645	0.312332	3.3636	2.47834	0.494107	1.85299
TCONS_00000356	6.20609	3.8796	4.30786	3.84161	2.60388	3.77931	2.8374	2.61658	3.13667	13.7886	10.0453	4.5254	4.65757
TCONS_00000357	0	0	0	0.807827	0.230362	0	0.355805	2.84221	1.20346	0	0	0	0
TCONS_00000358	3.73574	0.954075	0.658001	1.80549	2.89608	0	2.38567	1.58808	3.53027	5.67181	5.64796	1.51918	8.26162
TCONS_00000359	0	0	0.222256	0	0.195644	0	1.41018	0.268207	0.340697	0.383159	0	0.513142	0.465095
TCONS_00000360	0.342499	0.10205	0.27147	0.289678	0.212414	0.239359	0.574146	0.764389	0.53173	0.416001	0.336579	0.661586	0.18936
TCONS_00000361	0.527134	0.183236	0.23991	0.43691	0.290664	0.182199	0.684778	0.826879	1.09615	0.712081	0.837986	0.761605	0.409061
TCONS_00000362	0.0872745	0	0.0664159	0.106665	0	0.0969938	0.0929826	0.18885	0.106205	0.515313	0.323072	0.182525	0.206071
TCONS_00000363	0.302243	0.205841	0.851778	0.584299	0	0.56327	2.70221	0	0.652846	0.734213	0.731125	0	0
TCONS_00000364	0.677494	0.640837	0.388932	0.339561	0.38905	0.0935257	0.624942	0.405342	0.257448	1.12766	0.849776	0.34694	0.221968
TCONS_00000365	10.2353	19.4644	10.6962	2.73294	2.74789	4.18933	13.6695	7.36926	13.6047	6.84568	3.80247	3.88327	5.33158
TCONS_00000366	0.0888831	0.163102	0	0.0748019	0	0	0.205784	0.365443	0.09831	0	2.65632e-05	0.13697	0
TCONS_00000367	4.25569	3.87352	3.45457	3.03272	4.20343	1.49213	3.40062	1.44883	6.0416	0.814168	1.25363	0.366426	1.24449
TCONS_00000368	0.217057	0.049275	0.101951	0.139872	0.044872	0	0.600661	0.430602	0.781405	0.175759	0.0437549	0	0.106672
TCONS_00000369	0.37704	0.0855934	0.177095	0.121483	0.467671	0.234221	0.642081	0.213709	1.35734	0.915909	0.456029	0.613311	0
TCONS_00000370	0.685411	0.960011	0.801802	0.225007	0.192491	0.144606	0.825864	0.857621	1.75982	0.65972	1.22004	0.378653	0.724529
TCONS_00000371	0	0	0	0	0	0	0.611255	0	3.6181	0	0	0	0
TCONS_00000372	3.93984	5.01177	3.45806	1.02488	0.431787	0.798016	0.397669	2.22567	1.36831	1.03266	0.0288535	0.576241	0.958356
TCONS_00000373	0.843777	0	1.55104	0.787943	0.424821	0.35314	1.95916	0	1.36186	1.64043	1.11305	0	0.554387
TCONS_00000374	0.363035	0.053151	0.651246	0.189397	0.0784291	0.0536984	0.77948	0.185162	0.456187	0.376269	0.195288	0	0.648478
TCONS_00000375	1.91215	0.635713	0.92647	1.65432	5.08103	1.34621	4.01273	0.417465	1.58485	4.88803e-05	0.593404	4.91313e-05	4.72528e-05
TCONS_00000376	0.209231	0.868286	0.817705	2.94563	0.913337	1.14252	3.62069	3.45431	2.49286	2.98048	2.47732	1.51639	3.06523
TCONS_00000377	0.67961	0.182125	0.364046	0.446188	0.736834	0.449666	1.19499	1.25305	0.675466	1.54584	0.306378	0.836931	0.717373
TCONS_00000378	1.25031	1.9666	0.58727	2.35957	2.65862	1.0541	3.87823	2.27792	3.5366	1.51864	1.76429	0.968486	1.40449
TCONS_00000379	1.02108	2.98513	0.842224	2.09433	2.00791	1.62444	6.36166	4.02306	3.65796	1.57295	1.89768	1.4989	1.98275
TCONS_00000380	1.38312	0.941967	0	0	0	0.85921	0	0.783964	0.497925	0	0	0.749952	0
TCONS_00000381	0	0.068767	0	1.68641	1.73947	2.16422	0.280888	0.343393	1.71358	0.528377	0.488507	0.365898	0.350279
TCONS_00000382	0.209757	0.190471	0	10.0512	11.8044	27.6892	2.84175	2.85339	6.13813	2.86123	1.7759	1.22517	1.61296
TCONS_00000383	15.2831	12.0624	14.3987	3.78007	1.89566	5.34313	9.50589	7.75291	6.31916	5.19671	4.91085	5.79261	4.12735
TCONS_00000384	0.157773	0.042871	0.0759387	4.52322	4.42835	0.708478	0.0651381	0	0	0.142138	0	0	0
TCONS_00000385	35.2161	1.40374	43.8013	0.000250941	0.497084	0	0	0	0.00120627	0	0	0	0
TCONS_00000386	9.1499	0	0.174169	0.427976	0.511028	0	0.437465	0	0.209999	0.189278	0.144251	0.0411617	0.575764
TCONS_00000387	2.49781	0.660056	1.37317	3.14706	6.43412	0.00134632	0	0	0	0	0	0.00132482	0
TCONS_00000388	0	0.131964	0	5.76452	6.97655	0	0.117624	0	0	0	0.0373249	0.330974	0
TCONS_00000389	5.37294	0	7.92993	1.2516	0.0161848	0.0171249	2.46577	0.132254	2.5861	2.58918	1.50456	0.451971	4.29451
TCONS_00000390	0.00538065	0	0	0	0.669213	0	0.0163015	0.000319336	0	0.000318837	0.165187	0	0.00222002
TCONS_00000391	1.44921	1.1224	1.82675	8.07781	4.88595	4.61809	2.0782	0.657922	1.17622	1.82041	2.57093	0.978349	3.3474
TCONS_00000392	17.8845	18.834	12.3479	1.2671	0.51401	0.510179	4.83964	1.37508	3.63382	1.23791	4.08754	2.98708	0.240189
TCONS_00000393	1.99875	21.4061	6.20443	0.353079	0.0514699	0.819337	0.105275	2.57595	0.52915	0.287787	0.341955	0.445187	0.677953
TCONS_00000394	1.95808	6.66969	3.33037	1.14748	1.54246	2.77452	11.9842	10.5727	24.7783	2.19705	3.96507	6.22933	10.3971
TCONS_00000395	0.853953	0.594949	0.802199	0.0189947	0.012175	0.0182926	0.0752194	0.233675	0.222617	0.119235	0.201822	0.159667	0.144715
TCONS_00000396	0.565858	0.702237	0.496127	0	0.0155973	0	0.112423	0.0427734	0.23087	0.0611121	0.136881	0.0409124	0.0741571
TCONS_00000397	0.533485	0	0	0	0	0	0	0	0	0	0	0	0
TCONS_00000398	0.469793	0.213301	0.367768	0.0252789	0	0	0.0666696	0.0887796	0.112751	0	0.0631349	0	0
TCONS_00000399	0.800878	1.05191	1.08821	0.110646	0	0	0.730638	0.145931	0.247129	0.0695259	0.48433	0.186114	0.253021
TCONS_00000400	3.07138	2.91026	1.88168	0.129339	0	0	0.170557	0	0.432667	0.324597	0.484543	0.217256	0
TCONS_00000401	2.41494	10.5969	2.12679	0.132684	0.034039	0.357998	0.946347	1.07328	0.948412	0.999995	0.929364	1.02671	0.485514
TCONS_00000402	16.8653	17.1956	15.9811	7.06319	4.72067	12.3007	29.7763	26.2004	32.5183	11.9131	14.3487	11.2141	18.4364
TCONS_00000403	1.77108	1.40545	1.36603	2.46338	1.36325	2.50919	7.55482	11.8364	14.0786	3.91648	2.05177	8.65101	5.83128
TCONS_00000404	0.376837	1.05021	1.24475	0	0.366313	0	0.432907	0	1.22162	0	0.407602	0.188829	1.33578
TCONS_00000405	7.88097	19.3652	2.63844	0	0	0	0.21913	0.516831	1.43164	0	0.581708	0	0
TCONS_00000406	0.214689	0.249151	0.778608	0.243505	0.190741	0.115482	1.73483	3.01525	3.75132	0.28942	0.663847	2.85089	1.54368
TCONS_00000407	2.07153	1.57601	4.19832	0	0	0.272175	0	0	1.06308	0	0.336468	0.738128	0.605058
TCONS_00000408	13.0051	32.0929	14.945	0.742333	0	1.98288	0.392685	1.06669	0.390001	0.666269	0	0.134691	0
TCONS_00000409	17.8235	15.9921	15.1907	4.97994	5.00521	5.57769	8.23476	9.31758	13.4279	5.6789	11.166	6.58812	6.80547
TCONS_00000410	0	0	0	0	0	0	0.134856	0.17954	0.114033	0.25649	0.89394	0.687004	0
TCONS_00000411	0.776252	0.17622	0	0.250109	0	0	0	1.75994	0.558902	0	1.87775	2.10448	0
TCONS_00000412	0	0	0	0.0965466	0.123892	0.372287	0.382713	1.01905	0.647237	0.242635	0.241615	0	0
TCONS_00000413	5.2129	4.29201	7.90004	2.10861	1.15001	1.12012	4.14079	2.99093	3.33971	2.14309	3.25236	2.40608	3.99498
TCONS_00000414	0.00834547	0.00405685	0.00727214	0.0064894	0.0078058	0.00662133	0.0053978	0.00509753	0.00569014	0.00551788	0.00635763	0.00545353	0.00585519
TCONS_00000415	9.40141	12.7859	13.2866	4.05344	3.07785	4.77262	5.89427	5.40834	4.82145	4.85397	6.14885	5.811	3.33527
TCONS_00000416	30.0172	33.277	33.2747	28.2502	30.098	19.0555	31.5557	20.547	34.1177	22.1698	26.972	23.8524	25.8153
TCONS_00000417	2.73482	7.40769	5.4527	1.01146	0.547486	2.61767	3.28571	2.16903	1.83702	0.966566	1.47351	2.31572	1.75494
TCONS_00000418	0	0	0	0	0	0	0	0	0	4.17029	3.11457	2.23401	4.04966
TCONS_00000419	0	0	0	0	0	0	0.0791282	0	0.06691	6.17044	2.62265	6.44972	1.46145
TCONS_00000420	0	0	0	0.0845114	0	0	0.0372228	0	0	8.56636	7.19086	7.96432	3.95304
TCONS_00000421	0	0	0	0	0	0	0.781027	0.346607	0.594386	0	0	0	0
TCONS_00000422	1.06122	0.307344	1.85278	1.98693	2.19365	0.345374	2.05774	1.0403	2.43697	1.21656	1.66315	0.918543	1.33089
TCONS_00000423	0.978902	1.22224	0.171422	1.91392	1.15624	2.80512	3.40076	3.67068	3.0145	2.75566	2.35223	1.96408	2.80279
TCONS_00000424	0.174389	0.593833	0.982923	0	0	0	0	0.296535	0	0	0	0.56734	0.514218
TCONS_00000425	0	0	0	0	0	0	0	0	0	0	0	0	0
TCONS_00000426	0.959851	0.32685	0.67626	0	0	0	0	0	0.25916	0	0	0	0
TCONS_00000427	0.421639	0.526449	0.198043	0	0	0	0	0	0	0	0	0	0.207213
TCONS_00000428	0.833277	0	2.34833	0	0.689052	0	0	0	0	0	0	0	0
TCONS_00000429	0.242197	0.119961	0.527431	0.0851305	0.109242	0.164133	0	0.0374397	0.0475588	0	0.0266306	0	0
TCONS_00000430	0.59799	1.62903	0.842624	0	0	0	0.763762	0	0	0	0	0	0
TCONS_00000431	0	2.28443	1.35044	0	0	0	0	0	0	0	0	0	0
TCONS_00000432	1.24725	0.0188763	0.976385	0.0535821	0	0	0	0	0	0.0673297	0.234663	0.270512	0
TCONS_00000433	1.64655	0.392479	1.85611	0	0.034039	0	0.0350499	0.0933274	0	0.133327	0.464682	0.267835	0
TCONS_00000434	1.36849	0.48464	1.3884	0	0	0	0.209743	0	0	0	0	0.267126	0.161409
TCONS_00000435	1.79226	0.665784	1.22446	0	0	0.101215	0	0	0	0.131932	0.328444	0.176689	0
TCONS_00000436	2.11038	3.94034	1.8711	0.0229202	0.0294119	0	0.0605708	0.120961	0.0512181	0.0576017	0.602274	0.154285	0.139839
TCONS_00000437	0	0	0	0	0	0	0	0	0	3.50051	1.04574	0	0
TCONS_00000438	21.3137	27.504	24.3824	1.67202	1.89287	1.82715	4.85732	3.84493	5.73288	0.58847	1.89291	0.659334	0.134879
TCONS_00000439	22.3333	38.4606	16.3613	1.72954	0.910369	0.620277	1.79826	0.000561015	4.87758	0.507332	0.321066	0.105226	0.55487
TCONS_00000440	2.06332	0.865021	2.31364	0.501648	0	0.00620899	0.830545	0.82165	1.6475	0.000318151	0	0	0.168739
TCONS_00000441	1.87785	1.32099	2.9843	0.184405	0.482215	0.23395	1.05746	0.429009	0.471572	0.137034	0	0.104398	0
TCONS_00000442	1.39155	0	0.779169	1.02782	0	4.55943e-05	0.664654	0	1.91565	3.93607e-05	0.748945	0	0.886134
TCONS_00000443	4.94099	8.60215	5.60611	3.50987	3.53239	2.15895	6.04131	3.55118	7.3881	3.40128	4.75944	2.31622	2.89139
TCONS_00000444	1.19989	0.416894	1.21669	0.268108	5.18047e-05	0.582528	0	5.62654e-05	0	7.8043e-05	0	3.40701e-05	5.20826e-05
TCONS_00000445	0.460205	0.731311	0	0.296557	0.190276	0	0.58778	0	0	0	0	0	0
TCONS_00000446	0.20569	0.630378	0	0	0.255134	0.191665	0.656777	0	0.111073	0	0	0	0
TCONS_00000447	2.39117	2.6628	2.23107	3.38888	2.76554	2.80021	35.1214	23.5168	53.8129	2.00163	5.62789	1.47173	5.66921
TCONS_00000448	0.805067	1.10765	0.859405	0.558089	0.46399	0.500115	4.31031	2.14331	4.35614	0.395086	0.727836	0.555571	0.551508
TCONS_00000449	0.7199	0	0.507203	0	0.446474	0	0.919467	0.612066	1.94373	0	0.435359	0.585512	0
TCONS_00000450	14.2045	2.73694	12.6541	3.85935	2.87903	1.67432	3.19035	1.78978	3.61827	0.541582	1.09168	0.819741	0.756134
TCONS_00000451	0	0	0.000351791	0.321221	0.000115593	5.71381e-05	0.494248	8.7323e-05	0.0023184	0.0194781	0.000167341	7.88689e-05	1.90753
TCONS_00000452	0.472305	0.0135084	0.465055	0.242585	0.112824	0	0.770451	0.0719478	0.355552	0.426076	0.440695	0.0699857	0.684711
TCONS_00000453	2.16451	0.369223	2.28672	0	0.670974	0	2.0727	0	0.584655	3.9422	2.61708	0	3.19014
TCONS_00000454	0.669148	6.91058	0.885031	0	0.203224	1.4993	1.46126	4.33852	1.93156	1.73882	1.51691	1.33118	0.62387
TCONS_00000455	0.932145	0.0386943	0.915318	0.409979	0.323344	0.15767	0.849176	0.547156	0.729689	0.264208	0.52757	0.320913	0.953688
TCONS_00000456	0.000559131	0.0634717	0.109125	0.00104409	0.119478	0	0.0450555	0	0	0.550028	0.223119	0.000771345	0.526531
TCONS_00000457	0.290904	0	0.20777	0.355578	0.311381	0.0500348	0.510656	0.0990902	0.655439	0.00144033	0	0	0.365845
TCONS_00000458	0	0	0	4.54484	0	0	0	0	0	0	0	0	0
TCONS_00000459	0.0744215	0	0.104867	1.15098	0.369243	0.138694	0.190104	0.253095	0	0.542356	0.0900126	5.6897	0
TCONS_00000460	0.157731	0.0537107	0	1.06724	0.684759	0	0.100728	0	0	0	0.0953875	0.128286	0
TCONS_00000461	0	0.101368	0	0.647425	0.553864	0	0.0950522	0	0.0803752	0	0	0	0
TCONS_00000462	6.10233	6.0976	5.17301	14.1942	13.2007	10.6082	13.892	13.4314	16.1863	11.9065	21.1739	11.6893	14.395
TCONS_00000463	2.08727	1.42152	0	2.01757	5.17801	1.94495	0	0	1.12713	2.53521	1.26228	0	0
TCONS_00000464	0.260279	0.945394	0.244505	0.670898	0.538074	0.161688	0.886486	0.442584	0	0.632273	0.73455	0.423383	0.255827
TCONS_00000465	0.408867	0.661332	0.216049	0.296409	0.570542	0.190494	0.195829	0.260717	0.220788	0.248306	0.494523	0.332541	0.150702
TCONS_00000466	29.2298	0.244776	26.9719	41.0721	55.9204	29.8857	24.3463	14.3383	18.4308	6.92786	14.3827	8.77012	0.141419
TCONS_00000467	2.92454	24.6554	9.11289	29.7333	10.245	12.6451	0.00852268	1.69046	10.1718	0.0473452	0.0263081	0.0118087	14.2446
TCONS_00000468	0.955809	0	0	13.3689	10.603	4.0066	2.31069	3.69118	0.499689	2.51602	0	0	3.42115
TCONS_00000469	1.81944	1.27206	1.70203	0.639176	0.843439	0.606157	0.959585	0.905516	2.81689	0.884492	1.0821	0.333747	2.21155
TCONS_00000470	2.9972	3.88234	2.36277	1.23459	0.728914	0.586177	1.90955	0.729654	6.32531	0.467638	1.7155	0.424912	3.39775
TCONS_00000471	0	0	0	0	0	0	3.99884	3.54924	3.38138	0	0	0	0
TCONS_00000472	0	0	0	0	0	0	0.836042	1.11306	1.4139	0	0	0	0
TCONS_00000473	0.159246	0.032536	0.0673178	0.261678	0.0197525	0.11871	0.325426	0.460335	1.06631	0.0386843	0.0192608	0	0
TCONS_00000474	2.31494	2.9407	2.22091	6.36376	4.75512	5.64516	2.13887	2.02402	2.86363	8.59475	5.91755	2.75075	8.56883
TCONS_00000475	0.324603	0.110534	0.228698	0.156881	0.201315	0	0.207294	0	0	2.36559	0.785213	0	0.478575
TCONS_00000476	0.213615	0.145481	0.301003	1.0324	0.794889	0.796198	0	0	0.230704	0.518916	0.258367	0.347476	0
TCONS_00000477	4.55337	0.337676	5.83339	1.5035	2.27897	0	0.477074	0.657156	0.935377	0.883232	0.352861	0.225727	1.688
TCONS_00000478	2.04914	0.0453741	1.54656	2.98561	1.97331	0.277259	2.13804	0.287825	1.68152	1.77521	0.766623	0.619583	1.99885
TCONS_00000479	4.54749	13.2453	4.83267	5.85844	5.64993	5.70597	9.36017	7.16656	6.88642	2.00908	4.09297	2.74646	1.97929
TCONS_00000480	0.535918	0.912459	0.377579	0.25901	0	0	0	0	0	0.650929	0.324096	0	0
TCONS_00000481	0	0.0771318	0	0.0364911	0	0.0703554	0	0.256776	0.040772	0.0917072	0.958875	0.429863	1.78109
TCONS_00000482	0.708197	0.482313	0	0	0.878778	0	0.904965	1.20423	3.05982	0	1.71358	0	2.08824
TCONS_00000483	0	0	0	1.10668	0	5.33456	2.19381	0	1.85509	0	0.692751	0.931664	0
TCONS_00000484	0	0	0	0.914437	1.76015	1.76305	0.604142	0.804324	0	0	0	0	0
TCONS_00000485	0.134091	1.14152	0	0.324033	0.0831618	0	0	0	0	0	0	0	0
TCONS_00000486	1.27065	0.00145402	0.00115638	6.15323	7.87137	7.72431	3.15668	2.22315	0.977551	0.0317354	0.0324648	0.0431539	0.0156453
TCONS_00000487	0.348707	0.979823	1.75843	5.16011	4.56787	1.1091	1.75706	0.00397918	2.06327	0.149679	0.135276	0.0435522	0.0157897
TCONS_00000488	9.81906	0	13.5208	1.32142	1.27748	0.0133462	0	0.655652	0	0.433645	0.203295	0.42177	0.202916
TCONS_00000489	2.89451	23.7554	2.15378	0.324238	0.0977415	1.9454	3.45736	2.7273	1.1879	0	1.85268	0.623824	0.333594
TCONS_00000490	1.24017	0.166964	1.52979	2.11237	1.56002	0.466435	1.7683	1.43622	1.91464	1.2662	1.36475	0.899497	1.74371
TCONS_00000491	2.6726	2.71709	2.49147	3.93678	2.72071	1.86712	3.90352	3.28401	2.76104	2.56073	1.17641	1.74696	1.78453
TCONS_00000492	0.948834	0.905292	1.5041	0.164224	0.247352	0.0123112	0.124928	0.000489101	0.49822	0.948464	0.102386	0.000194542	0.671624
TCONS_00000493	1.2154	0.172446	1.71261	0	0	0	0	0	0	0	0.061251	0	0
TCONS_00000494	0.973831	0.928509	0.823331	0	0	0	0	0.331184	0	0	0	0	0
TCONS_00000495	0.0542047	0.664483	0	0	0	0	0	0.0921707	0	0	0	0	0
TCONS_00000496	0	0.742354	0.232719	0	0	0.123115	0	0	0	0	0	0.0537299	0
TCONS_00000497	0.100794	0.703613	0.0355071	0	0	0.0469608	0.032184	0	0	0	0	0	0
TCONS_00000498	0.311941	1.38089	0.219777	0	0	0	0	0	0	0	0	0	0
TCONS_00000499	0.0970853	1.25627	0.136802	0	0	0	0	0	0	0	0	0	0
TCONS_00000500	0.254354	1.55903	0	0	0	0	0	0	0	0	0	0	0
TCONS_00000501	0	1.39776	0.1928	0	0	0	0	0	0	0	0	0	0
TCONS_00000502	0	0.765305	0	0	0	0	0	0	0	0	0	0	0
TCONS_00000503	1.90462	0.13654	2.82504	0	0	0	0	0	0	0	0	0	0
TCONS_00000504	0.123216	1.33066	0.0744098	0	0	0	0.0899276	0.0299313	0	0	0	0	0
TCONS_00000505	0.11064	0.904208	0.155902	0	0	0	0	0	0	0	0	0	0
TCONS_00000506	0.498489	1.01848	2.10725	0	0	0	0	0	0	0	0	0	0
TCONS_00000507	0.0650029	0.752586	0	0	0	0	0	0	0	0	0	0	0
TCONS_00000508	0	0.801464	0.331649	0	0	0	0	0	0	0	0	0	0
TCONS_00000509	0.0764734	0.62498	0.646549	0	0	0	0	0	0	0	0	0	0
TCONS_00000510	0.0487717	0.664312	0.0687238	0	0	0	0	0	0	0	0	0	0
TCONS_00000511	0.105091	0.536785	0.185103	0.0253953	0	0	0	0.0446746	0	0	0	0	0
TCONS_00000512	0.0622317	0.847649	0.0876903	0	0	0	0.0794832	0	0	0	0	0.101229	0
TCONS_00000513	0.135365	0.583868	0.127162	0	0	0	0.0576303	0	0	0	0	0	0
TCONS_00000514	13.1927	2.94182	13.2001	0.768408	0.141431	0.511671	5.64924	8.1994	13.3388	0.890911	0.851773	0.435028	0.179527
TCONS_00000515	2.05612	0.156418	1.8907	0.373491	0.168139	0.0595009	3.27985	2.27558	5.24215	0.411971	0.435525	0.320912	0.723653
TCONS_00000516	1.07635	0	1.06167	0.20808	0	0.200591	1.23725	4.02653	1.97617	0.784401	0.650919	0.525251	0.31738
TCONS_00000517	0.529593	14.3306	0.881789	0.370674	0.160387	0.707428	3.83828	6.5651	5.83278	0.133395	0.381857	0.243511	0.645542
TCONS_00000518	0	0	0	0	0	0	1.08396	0.962086	1.22211	0	0	0	0
TCONS_00000519	0	0	0	0.212757	0.273017	0	1.1245	1.12283	0.237717	0	0	0	0
TCONS_00000520	1.83401	0.808765	2.173	0.631046	1.11366	0.552382	6.43346	5.6153	10.6083	1.2485	0.5612	0.157385	0.698785
TCONS_00000521	0.213676	0.181739	0.395255	0.223565	0.0388106	0.0846617	0.66163	0.85483	0.755635	0.230822	0.15233	0	0.211606
TCONS_00000522	0.835737	0.0632414	0.915936	0.269276	0.230362	0.346112	3.20225	4.42121	3.5101	1.57903	0.673881	0.302108	0.547627
TCONS_00000523	1.30957	0.764461	0.790844	0.5425	0.696153	0.697299	4.77885	14.3152	6.86961	1.81784	1.13137	0.608645	0.551642
TCONS_00000524	0.889464	0.201921	2.0889	0	0	0	7.95226	3.52908	8.64559	0.720232	1.43441	0	2.62274
TCONS_00000525	0.420998	0.716794	2.07629	0.610407	1.04439	0	6.1836	5.01111	6.36549	1.53404	0.763793	0	1.24139
TCONS_00000526	1.19605	3.73334	0.95214	0.266567	0.115938	2.60859	9.146	10.1037	8.93077	1.4437	1.4769	0.967211	0.840417
TCONS_00000527	0	0	0.941587	0.322953	0.828847	0	2.98712	1.70439	0.72168	0	0	0	0
TCONS_00000528	0	0	0.108356	0	0.381527	0	1.08036	0.915306	1.66099	0.1868	0.186015	0.125085	0
TCONS_00000529	0.987305	0.134479	0.278241	0.190867	1.22463	0	0.5044	1.34307	0.853032	1.43902	2.86594	4.1756	4.65799
TCONS_00000530	0.289907	0.0493598	0.102126	0.210169	0.269695	0.13507	0.925683	1.84861	1.09585	1.05637	1.92853	6.0126	2.56453
TCONS_00000531	0.136977	0.0522728	0.164061	0.0264802	0.0753431	0.0382911	0.276521	1.07105	0.830808	0.515742	1.09342	2.11719	1.02954
TCONS_00000532	0	0.0385141	0	3.57729e-07	0.0529826	0	0.238046	0.297727	0.140969	1.65163e-05	2.94768e-05	0.608807	0.270514
TCONS_00000533	37.9606	6.01228	29.8549	1.70664	0	0	3.38259	1.50114	19.0686	8.57807	9.60975	2.87202	0
TCONS_00000534	44.2799	53.1349	47.8104	1.73503	1.78442	1.53141	9.96099	6.59363	12.0743	5.12127	10.5917	3.77366	6.61685
TCONS_00000535	2.97076	4.45398	1.2634	0.234895	0.183629	0.153095	0.717731	0.414803	0.986511	1.74783	0.796025	0.28146	1.12153
TCONS_00000536	4.65679	3.20493	7.55683	2.25626	1.5435	1.68419	3.92956	4.30878	3.61174	1.83115	1.14952	1.30618	1.94834
TCONS_00000537	0.573819	0.104873	0.39175	0.486184	0.260444	0.100217	0.991222	0.248167	0.477552	0.75247	0.233823	0.425931	0.816738
TCONS_00000538	0.158401	0.708912	0.15943	0.065619	0	0.0843432	0.144509	0.269348	0.24439	0	0.0547387	0	0.0667248
TCONS_00000539	2.53623	4.94235e-05	2.34096	0.355008	0.113157	0.389467	1.06292	0.532031	2.77973	2.02328	1.13908	1.54088	2.75942
TCONS_00000540	2.76695	3.34555	4.1661	6.12221	4.2029	3.1546	4.78308	3.89693	2.35811	9.52574	7.86023	8.85571	4.30988
TCONS_00000541	7.01947	5.81837	10.8582	7.05123	7.71099	5.85622	0.109433	1.60998	2.27584	2.98206	4.04589	2.32354	1.9878
TCONS_00000542	25.5065	19.0053	25.7887	0.625611	0	0.894365	2.54112	1.52865	2.15481	7.14081e-05	0.000371116	0	5.83253e-05
TCONS_00000543	0	3.4406	0.711867	1.46497	2.50711	0	0	1.71809	0.545611	0	0.611032	0	0
TCONS_00000544	0.695859	0.263404	0.895093	0.474895	0.442975	0.255149	0.381794	0.427832	0.671824	0.138611	0.300346	0.270584	0.409816
TCONS_00000545	4.05171	0	3.35875	2.08012	0.58177	0.912531	2.46307	1.50523	1.69098	0.768768	1.05565	0.00175169	1.19835
TCONS_00000546	0.446021	10.8124	1.87207	0.364294	0.649269	0.238971	0.312069	0.0957471	1.40115	0.204173	0.705246	0.289895	0.256583
TCONS_00000547	0.165178	0.136417	0.208247	0.178368	0.0156703	0.300464	0.542776	0.737316	0.696331	0.681065	0.732482	0.716072	0.59867
TCONS_00000548	0.222616	2.33088e-05	0.207512	6.64333e-05	0.0751891	0.103503	0.728704	1.11969	0.632928	1.79913	1.57684	1.20151	1.08459
TCONS_00000549	0.271751	0.0323548	0.219808	0.199051	0	0.182975	0.414431	0.166138	0.383539	0.407616	1.27856	0.754163	0.495831
TCONS_00000550	1.51878	1.38404	1.18854	3.3639	1.77734	3.94846	0	0.252403	0.058991	0.128393	0.103697	0.366305	0.451
TCONS_00000551	0.0716275	0.480251	0.509314	0.000805486	0.0909411	0.0412943	2.64064	1.00263	7.73367	0.779012	10.5253	1.65293	1.8547
TCONS_00000552	0	1.51362	0.447387	0	0	0	0.405516	0	0	0	0	0	0
TCONS_00000553	0.138876	0.189161	0	0.939664	0.516774	0	0	0.472294	0.149986	0	0.16797	0.225902	0.4095
TCONS_00000554	0.869142	1.22163	0.964127	9.30384	3.69294	7.90924	4.64108	3.22309	3.90448	0.561524	1.27489	0.421128	0.708865
TCONS_00000555	1.64208	0.0700567	1.95574	0.591674	0.916128	0.0410297	0.601278	0.236273	0.462914	0.534476	0.245813	0.133968	1.48865
TCONS_00000556	7.79307	0.429996	7.89982	3.7682	2.51997	0.207552	2.91958	0.685829	1.51035	2.65419	1.91719	1.03313	2.78246
TCONS_00000557	1.33429	1.08058	1.1752	0.797537	0.623684	0.708769	1.38264	1.92359	1.85061	0.955288	1.1892	1.39943	1.42846
TCONS_00000558	0	0	0	0	0	0	0	0	0	0	0	0	0
TCONS_00000559	1.41679	2.91361	1.48299	0.491472	0.382429	2.13148	1.25417	2.58606	1.55196	0.333687	1.33264	1.40236	0.789823
TCONS_00000560	5.99107	6.92556	4.16545	0.876269	0	0	0.453072	1.60853	3.19261	0	0.0476723	0	0
TCONS_00000561	0.0342433	0	0	0.0421262	0.0466998	0.056189	10.7101	5.7432	22.1312	0	0	0	0
TCONS_00000562	0	0.0138131	0.053842	0	0	0.0551655	46.1507	43.4173	98.1373	0.0870456	0.031632	0.0415868	0
TCONS_00000563	0.0331307	0.00408502	0.00980957	0.267697	0.180332	0.103791	5.10912	3.12973	7.55607	0	0.00421003	0	0
TCONS_00000564	0	0	0	0.101204	0	0	0	0	0	0	0	0	0
TCONS_00000565	0.0757582	0	0.102477	0.442464	0.372874	0.035609	6.46694	7.56627	15.7651	0.105412	0	0	0
TCONS_00000566	0	0	0	0.0802575	0	0	17.5018	17.449	25.5038	0	0	0	0
TCONS_00000567	0	0	0	0	0.0197266	0	15.6987	14.9682	47.0286	0.0550337	0	0	0
TCONS_00000568	0.0124043	0	0.0474056	0.1792	0	0	1.6155	0.601145	4.034	0.0234635	0	0.0292847	0
TCONS_00000569	0	0	0	0.130497	0	0	14.0145	6.56056	32.655	0	0	0	0
TCONS_00000570	0.00225289	0.000998745	0	0.0373045	0	0	0	0	0	0	0	0	0
TCONS_00000571	0	0	0	0	0	0.0328324	6.17623	2.21478	2.22119	4.56069e-05	0	0	0
TCONS_00000572	0	0.061389	0	0	0.277142	0	0	0	3.99686	0	0	0	0
TCONS_00000573	0	0	0	0	0	0	0.554246	1.72176	0.312938	0	0	0	0
TCONS_00000574	0.737843	0.167501	1.03969	0	0	0.458355	0	0.836428	0	0	0	0	0
TCONS_00000575	0.000422077	0	0.000165751	0.000395619	0.000494974	0.000556154	0	0	0.000399293	0.000600802	0.000379789	0	0
TCONS_00000576	0.484035	0.00189105	1.85235	4.45323	5.2295	4.39314	9.00654	3.52133	4.59936	2.62111	6.05248	3.3731	5.07098
TCONS_00000577	1.73869	3.38484	0.948266	5.77528	7.73613	1.49522	7.2078	4.87618	6.10692	1.34873	4.49516	0.384328	5.31607
TCONS_00000578	5.09304	4.64517	5.02885	7.57904	9.02435	8.30397	5.85078	6.80711	10.2825	6.67729	4.60025	4.59846	2.78713
TCONS_00000579	3.71852	0.0146775	0.964043	3.48049	2.10087	2.86648	3.51992	1.2294	4.70055	2.49204	1.61085	0.601329	1.72151
TCONS_00000580	0.808807	1.12261	1.47999	1.53161	1.84985	1.55482	1.89384	2.75181	1.33007	0.167483	1.05258	0.000664408	2.93532
TCONS_00000581	0	0.191112	0.472021	0.545119	0	0	0.614918	0.522752	0.133276	0.233687	0.144346	0.424354	0.325795
TCONS_00000582	0.678358	0.0264562	0.880752	1.56852	0.930025	3.57096	7.22366	5.01942	3.68497	1.79724	3.24708	2.5635	3.93932
TCONS_00000583	8.12662	5.55182	5.72932	4.35112	2.94427	2.90344	12.3203	6.82855	14.3846	6.17725	8.7891	2.62916	7.47015
TCONS_00000584	2.84428	2.87354	2.62359	1.98061	1.77728	1.94398	4.28623	1.28456	3.01706	5.27905	1.99084	0.942879	3.19976
TCONS_00000585	0.688753	6.08823	0.000561592	1.09593	0.584592	2.93479	0.00312801	3.15214	3.59154	1.03917	2.15847	0.790096	2.29887
TCONS_00000586	1.61138	1.35374	1.23752	0.383913	0.116747	0.35906	0.603712	0.185479	0.303418	0.216399	0	0	0
TCONS_00000587	0.396522	0.810146	0.558737	0.19164	0	0.246324	0.168815	0.561879	0.142748	0.321079	0.239796	0	0
TCONS_00000588	1.2797	0.537003	0.928929	0.174924	0.0320668	0.0481795	0.0990575	0.0659401	0.0837621	0.0628012	0.0156343	0.0210265	0
TCONS_00000589	4.38906	0	1.03077	0	0.907349	0	0	0	1.58006	0	0.88476	0	0
TCONS_00000590	0.666076	0.17794	0.43055	0	0	0	0.0711811	0	0.789577	0.191451	0.0790956	0	0.0302931
TCONS_00000591	1.2788	0.14808	1.04208	0.828411	0.207439	0.108562	0.160572	0.0896861	0.159794	0.346179	0.0473065	0.0916494	0.206546
TCONS_00000592	2.35475	1.70124	2.19935	1.43584	0.435857	1.24609	0.547201	0.459916	0.702835	0.336105	0.205246	0.19693	0.367935
TCONS_00000593	0.64595	1.75968	0	0	0.640977	0.240762	1.48503	0.439354	1.25573	0.31383	1.09378	0	0.38094
TCONS_00000594	0.35095	0.717035	0	0	0	0	0	0	0	0	0	0	0
TCONS_00000595	0.148445	0.909874	0.522931	0	0	0	0.0947978	0	0	0	0	0	0
TCONS_00000596	0.150458	0.204936	0.424018	0	0.0933122	0	0.576501	0.255841	1.13746	0	0.0909891	0	0
TCONS_00000597	0.071913	0.0979517	0.101332	0.139023	0.0891992	0	0.275545	0.855976	0.465996	0.174692	0	0	0.212048
TCONS_00000598	0.195927	0.0444782	0	0.126256	0.162015	0	0.417068	0.111053	0.775871	0.158649	0.157982	0.318704	0.38515
TCONS_00000599	0.544434	0.1082	0.692388	0.123688	0.0968792	0.0473379	0.533309	0.462188	1.04932	0.0926035	0.201153	0.144222	0.219887
TCONS_00000600	0.298012	0.131623	0.295557	0.032146	0.0342086	0.036834	0.000135022	0.0015545	0.696928	0.082879	0.124531	0.00324602	0
TCONS_00000601	0.659546	0.228993	0.874694	0.0750023	0.192491	0.144606	0.36338	0.417816	1.27098	0.0628305	0.140774	0.0631088	0.114399
TCONS_00000602	0.166147	0.452614	0.936469	0.160599	0.206085	0	0.212206	0	0.897196	0	0	0.270263	0
TCONS_00000603	0.755911	0.441264	1.06515	0.104381	0.0669725	0.201248	0.137923	0	0.0583132	0	0	0	0
TCONS_00000604	0.516797	0.246373	0.0728215	0.0999076	0.128205	0	0.0660061	0.175754	0.279071	0	0	0.0840647	0.152387
TCONS_00000605	0.133343	0.523603	0.100436	0	7.22537e-05	0.0750926	0.068571	0	0.220928	0	0	0	0.119325
TCONS_00000606	0.356458	3.76584e-05	0.409186	0.276215	0.1021	0.000102225	0.396179	0.736966	0.575214	0.282155	0.271264	0.16752	0.157566
TCONS_00000607	1.83505	2.85174	1.60714	0.229258	0.303245	0.37221	1.13539	0.205051	5.18659	0.201409	0.686907	0.0866251	0.387041
TCONS_00000608	0.439431	0.549008	0.082625	0.0744838	0.15117	0.166248	0.228895	0.183933	0.603756	0.000107256	0.195007	0.114381	0
TCONS_00000609	1.19598	0.814514	0.842624	0	0	0	0	0	0	0	0	0	0
TCONS_00000610	0.467911	1.16845	0.219777	0	0	0	0	0	0	0	0	0	0
TCONS_00000611	0	0	0	0.0350201	0.0137208	0	1.01564	0.750256	1.79321	0.0730386	0	0	0.0787308
TCONS_00000612	0	0.0465194	0	0.146307	0.015752	0.109127	5.84757	4.14181	7.90761	0.386687	0.108108	0.10005	0.207499
TCONS_00000613	0	0.0112535	0	0.103598	0.0348557	0.0175294	1.01793	1.36929	2.6992	0.105945	0.0431346	0.0313876	0
TCONS_00000614	1.58984	2.09332	1.79219	0	0.131467	0.197525	0	0	0	1.54482	1.66652	2.4137	3.12528
TCONS_00000615	0.293102	0	0.235688	0.177007	0	0	3.53886	1.0232	4.65567	0	0.218972	0.190333	0.2971
TCONS_00000616	0.535314	0.31249	0.431033	0.221759	0.379451	0.285036	0.97673	0.650185	0.165183	0	0.184989	0.124395	0
TCONS_00000617	0.236366	0.724391	0.499594	0.342709	0.293226	0	0.452836	1.00481	0.382914	0	0	0.192243	0
TCONS_00000618	0	0.239888	0	0	0	0.656437	0.449881	0.598949	0	0	1.70411	1.14593	2.07726
TCONS_00000619	9.09323e-05	0	0.000224881	0.144773	0	0	0.680699	0.000462738	0.695987	0.00312639	0.552969	0.422939	0.000547323
TCONS_00000620	1.2265	0.3505	4.56361	1.4257	1.31615	0.000196888	1.28265	2.18717	6.80631	2.64075	9.46653	3.97817	6.97736
TCONS_00000621	3.68401	3.89379	0.848266	3.82405	3.91128	3.68305	5.93792	3.36829	6.98337	0.408259	2.83506	0.105293	1.0891
TCONS_00000622	0.404718	0.908233	0.568044	0.642654	0.996401	0.0978628	0.584382	0.329094	0.833697	0.0749693	0.51643	0.0753473	0.652571
TCONS_00000623	2.84836	0	2.67574	0	0	0	0	0	0	0	0	0	0
TCONS_00000624	0.485426	0.661192	0	0	0	0	0	0	0	0	0	0	0
TCONS_00000625	0.198336	0.675377	0.558948	0.0958562	0	0	0	0	0	0	0	0	0
TCONS_00000626	0.31717	0.972029	0.521409	0	0	0	0	0	0	0	0	0	0
TCONS_00000627	0.195676	0.533055	0.153181	0	0	0	0	0	0	0	0	0	0
TCONS_00000628	0.0974263	0.928921	0.137283	0	0	0	0	0	0	0	0	0	0
TCONS_00000629	0.130744	0.338361	0.331615	0	0	0	0	0	0	0	0	0	0
TCONS_00000630	0.11064	1.13026	0.155902	0	0	0	0	0	0	0	0	0	0
TCONS_00000631	18.4273	11.8526	20.1956	0	0	0	0	0	0	0	0	0	0
TCONS_00000632	41.9634	58.1722	39.3826	0.588304	0.0993329	0.0596979	0.552328	0.0544698	0.103787	0.0778153	0.038744	0	0.0944555
TCONS_00000633	0.629541	0	0.591388	0	0	0	0	0	0	0	0	0	0
TCONS_00000634	1.92425	0.5242	2.71145	0	0	0	0.491537	0	0	0	0	0	0
TCONS_00000635	0.502089	0	1.21284	0	0	0	0	0	0	0	0	0	0
TCONS_00000636	0.55127	0.200234	0.569647	0	0	0	0	0	0	0	0	0	0
TCONS_00000637	0.426962	0.399822	0.376018	0	0	0	0	0	0	0	0	0	0
TCONS_00000638	0.862203	0.234879	0.97194	0	0	0	0	0	0	0	0	0	0
TCONS_00000639	0.0234319	0.0438848	0.0660354	0.050961	0.0145322	0.120088	17.2607	12.2819	22.3709	2.93143	1.75713	1.0577	1.95188
TCONS_00000640	0.270352	1.10473	0.380951	0	0	0	0	0.459711	0.58396	0.656742	0	0	0
TCONS_00000641	0	0.897238	0	0	0	0	0	0	0	0	0	0	0
TCONS_00000642	0	0	0	0	0.253673	0	0	0.347757	1.76699	0.496804	0.247357	0	1.20608
TCONS_00000643	0	0	0	0.0962001	0	0.370951	0.508453	0.169232	0.859886	0.241764	0	0.485671	0.880391
TCONS_00000644	0.154435	0.459634	0	0.0958353	0.13526	7.63326e-05	0.243645	0.0849189	0.229309	0	6.75647e-06	2.77565e-05	2.24512e-05
TCONS_00000645	0.783718	0.30131	1.00415	0.648083	0.378702	0.51961	0.929821	1.05682	1.00804	0.658575	0.487164	0.314972	0.411103
TCONS_00000646	0.360309	0.0701102	0.435179	0.298522	0.35115	0.095926	0.525933	0.437626	0.333543	0.125038	0.124512	0.083728	0.227665
TCONS_00000647	0.246886	1.17698	0.695772	0.477283	1.07181	1.15026	0.788317	0.83962	0.266637	0.299869	0	0.401597	0.363994
TCONS_00000648	7.90763	5.49754	6.76686	4.17885	2.80478	2.54129	6.08139	2.6833	8.10768	2.88236	4.83857	2.49372	6.84771
TCONS_00000649	1.50903	0.622698	1.65404	0.947976	0.772542	0.818788	1.33365	0.738728	2.00337	0.716819	0.811706	0.541748	0.8175
TCONS_00000650	0.546185	11.4572	1.58571	0	0.000991315	0.74453	0.0106756	1.99849	0	0	0	0.280726	0
TCONS_00000651	0	0	0.0605283	0	0.053281	0	0.658014	0.365212	0.794628	0.208707	0.812645	0.279494	0.506648
TCONS_00000652	0	3.05015	1.32667	0.0645543	0.0685667	0.659866	1.56434	0.0135645	0.69154	0.962414	1.51738	1.37064	1.70669
TCONS_00000653	2.16664	0.428832	1.07517	0.767105	0.770337	0	1.9655	2.26997	6.80624	0.331384	3.46493	0.700098	1.92515
TCONS_00000654	0	0	0	0	0	0	0.448769	0.477975	0.455986	0	0.254991	0.342929	0
TCONS_00000655	0	0	0	0	0	0	2.6517	0.882584	0.565111	1.26099	1.88337	0	0
TCONS_00000656	0	0	0	0	0	0	0.461445	0.675779	0.39051	0.351069	1.00506	1.23415	0.74573
TCONS_00000657	0	0	0.296613	0	0	0	0.537704	0	1.59322	0.511401	1.273	0.684815	0
TCONS_00000658	0	0	0	0	0	0	0.929114	1.19432	0.325317	0.304686	0.697817	0.448842	0.739664
TCONS_00000659	0	0	0	0	0	0	0.955944	0.848464	0.202631	0	0.528073	0.710197	0.735656
TCONS_00000660	0	0	0	0.0208368	0	0	0.770883	0.549811	0.419236	0.157097	0.599653	0.561022	0.762737
TCONS_00000661	0	0	0	0	0	0	0.602547	0.565355	0.563775	0.236332	0.405422	0.32357	0.221326
TCONS_00000662	0.017432	0.0237445	0	0.016844	0.021614	0	0.803443	0.413447	0	0.502492	0.688479	0.793483	0.71711
TCONS_00000663	0	0.136664	0.1539	0.0587972	0.088442	0	0.658452	0	1.51656	0.119141	0.256262	0	0
TCONS_00000664	0.341316	0.189742	0.315	0.183673	0.101256	0.162177	0.769608	0.548674	2.36511	0.231472	0.361872	0.193821	0.773916
TCONS_00000665	0.110829	0.152285	0	0.264755	0.137398	0	0.259772	0	0.540676	0	0.297489	0	0
TCONS_00000666	0.162347	0	0	0.235388	0	0	1.76249	0.414087	0.35067	1.77469	0.785433	0.660204	0
TCONS_00000667	0.272039	0.0794014	0.0547611	0.150259	0	0.0724256	0.694903	0.132166	0.167887	0.283217	0.282026	0.126432	0.114593
TCONS_00000668	2.70229	2.87417	2.37851	3.72609	4.16069	2.29519	1.07742	1.43537	1.09327	0.821028	0.605756	1.10206	0.498245
TCONS_00000669	46.4226	79.1862	49.2569	65.3831	60.4019	23.0523	65.6354	9.97912	67.7969	3.16834	18.52	3.46275	14.2089
TCONS_00000670	36.601	130.762	32.3106	110.247	100.371	48.9721	68.8326	19.5859	45.6262	9.13525	10.5721	4.22529	24.5769
TCONS_00000671	43.2115	158.43	41.7208	35.2008	43.4305	16.3267	93.8058	32.6443	94.4342	13.6402	22.1629	11.1752	10.7265
TCONS_00000672	3.03367	11.1634	5.20551	0.638497	0.940723	0.683907	2.31229	0.832017	1.84956	0.0594308	0.473447	0.159184	0.288558
TCONS_00000673	0.631004	0.122783	0.635103	0.522798	0	0.503982	0	0	0	0	0	0	0
TCONS_00000674	1.89206	0	1.99957	0	0	0	0	0	0	0	0	0	0
TCONS_00000675	0.71917	0.400734	0.614168	0.358109	0.162189	0.243685	0.0278344	0	0.117682	0	0	0	0
TCONS_00000676	0.510458	0.726891	1.2424	0.762543	0.17268	0.0864821	0	0.0789084	0	0	0.056127	0	0
TCONS_00000677	1.5378	0.110243	1.14047	0.547636	0.301176	0.150836	0	0.275252	0	0	0	0	0.238656
TCONS_00000678	0.724229	0.137009	0.481906	0.272239	0.099813	0.112475	0.077083	0.0342082	0.0434538	0	0	0	0
TCONS_00000679	34.2308	36.8955	25.4333	9.04926	4.97138	9.37318	5.57138	3.59507	7.49659	0.309358	0.801014	0.207141	0.713515
TCONS_00000680	1.83674	1.22708	2.12689	1.65574	0.417906	1.73213	0.235648	0	0	3.18725e-05	1.98238e-05	3.19972e-05	3.27021e-05
TCONS_00000681	0.706153	0.179195	0.485262	0.0116987	0	0	0	0	0	0	0	0	0
TCONS_00000682	0.000936542	1.41965	0.503243	0.0130199	0.00313297	0	0.00323482	0	0	0	0	0	0.0116472
TCONS_00000683	2.39022	0.969177	0.656055	0.00181699	0.00253258	0	0.00259906	0	0	0	0	0	0.00184671
TCONS_00000684	1.3657	2.7903	0.641467	0	0	0	0	0	0	0	0	0	0
TCONS_00000685	0	0	0	0	0	0	5.09458	1.13044	3.58994	0	0	0	0
TCONS_00000686	0.0420976	0	0	0.0203458	0.0261084	0	1.07535	0.966378	1.00024	0	0.0509169	0.034239	0.0620661
TCONS_00000687	0	0	0	0	0	0	0.849536	0.719746	0.522443	0	0	0	0
TCONS_00000688	0	0.0771984	0	0	0	0	0.868658	1.54198	0.122421	0	0	0	0
TCONS_00000689	0.873035	4.72126	2.01557	0.571628	0.354924	1.20813	1.72483	1.742	1.98962	0.736128	0.412771	0.763192	0.959949
TCONS_00000690	5.47406	0.427574	6.67735	1.61025	1.50892	0	1.86629	0.742388	1.75378	0.698117	0.858902	0.232972	0.921463
TCONS_00000691	1.62176	0.249386	2.19924	0.565801	0.16775	0.0954869	0.565571	0.629151	0.553102	0.660663	0.254291	0.328371	0.379091
TCONS_00000692	0.403745	0.0911438	0.446792	0.299518	0.347188	0	0	0	0.383305	0.349263	0	0	0
TCONS_00000693	2.31471	0	1.39785	0	0	0	0	0	0	0	0	0	0
TCONS_00000694	0	0	0	0	4.24665	8.12058	0.397524	0	0	0	0.376448	0.506283	0.917756
TCONS_00000695	0.0161659	0	0	0	0.461193	1.29547	0	0	0	0	0	0.0262963	0
TCONS_00000696	0	0	0	0	1.11486	10.0502	0	0	0	0	0	2.92408	0
TCONS_00000697	0	0	0	0	2.32687	4.6614	0	0	0	0	0	0	0
TCONS_00000698	0	0	0	0.0158759	0.203725	1.3468	0	0	0	0	0	0	0
TCONS_00000699	3.01136	4.77056	3.38426	2.01807	2.01923	3.72342	0.164695	4.96318e-05	0	0.618958	0.308255	5.03762e-05	4.96869e-05
TCONS_00000700	0.00307815	1.25756	0	3.43034	0.000130977	0.0016095	3.95776e-06	0.0584	0	0.09155	0.107866	0.587074	0.151991
TCONS_00000701	0.381661	0.454873	0.268898	0.461144	0.118351	0.177819	0	0	0	0	0	0	0
TCONS_00000702	0.245948	0.670003	0	3.09054	0.610135	0.458355	0	0	0	0	0	0	0
TCONS_00000703	0.298117	0.352632	0.353748	0.121331	0.214082	0.321652	0.04008	0	0	0.0762305	0.037955	0.0255227	0
TCONS_00000704	0.950218	1.78453	0.973778	0.0834986	0.166675	0.160987	0.465838	0.897649	0.912209	0.466319	0.185743	0.10929	0.0566038
TCONS_00000705	0.460948	0.627851	0	0.111389	0	0	0	0	0	0	0	0	0
TCONS_00000706	2.56022	7.67193	0.721518	2.47472	2.54051	1.90852	5.88591	0.87069	0.553008	0	1.85795	0	0
TCONS_00000707	0.267284	1.00118	0.414291	0	0	0	0	0	0.0288667	0	0.032328	0	0
TCONS_00000708	3.06303	1.08973	4.89586	0.0883801	0.226824	0	0.175171	0.0777378	0.543116	0	0	0	0
TCONS_00000709	13.7359	40.7254	17.3529	1.14459	0.489589	0.662034	0.957846	1.14099	1.32149	0	0.19096	0	0
TCONS_00000710	2.66355	0.259142	2.14468	0.7356	0	0	0	1.29404	0.410948	0	0.920445	0	0
TCONS_00000711	1.15926	3.03069	1.31734	13.2297	7.69983	33.8003	6.68669	11.0643	6.09846	5.81386	12.5287	13.9908	4.7415
TCONS_00000712	8.75788	19.1867	8.95819	6.13507	8.02717	8.52169	4.64745	4.01709	5.46143	2.60473	5.16663	2.69503	3.93686
TCONS_00000713	0	0.137938	0.333808	0.247637	0	0	1.13795	0.208332	0.540022	0	0	0.147915	0
TCONS_00000714	0.094035	1.2875	0.315383	0.372328	0.0710019	0.522933	2.73745	2.53996	2.34092	0.110571	0.548733	0.342962	0.947122
TCONS_00000715	0.716705	0.0216061	0.787779	0.356417	0.345437	0.643832	0.909921	2.20985	1.02267	0.83495	0.565746	0.782033	0.670554
TCONS_00000716	0.632357	0.125031	0.229948	0.256326	0.227718	0.380154	0.963975	0.659046	1.21168	0.297315	0.320737	0.232275	0.842096
TCONS_00000717	0.563456	0.163919	0.537846	0.33635	0.435769	0.5102	1.13286	1.30765	1.38724	0.473032	0.624608	0.506228	0.555199
TCONS_00000718	0.37035	0.252224	0.304417	0.178991	0.153125	0.115033	0	0.104958	0.233321	0	0.0746563	0.0502025	0
TCONS_00000719	0.387801	0.293454	0.425014	0.0416499	0	0	0.110068	0.0732693	0.186144	0.104672	0.156348	0	0.127055
TCONS_00000720	2.5887	3.49598	3.29539	0.454954	0.820985	0.767515	0.88294	0.775331	0.619524	0.357301	0.355799	0.478512	0.60719
TCONS_00000721	3.58025	1.80483	1.62374	0	0	0	0.197009	0	1.13997	0.749405	1.64923	0	0
TCONS_00000722	0.288481	0.803276	0.119602	0	0	0	0	0	0	0	0.112887	0	0
TCONS_00000723	0.142092	1.08757	0.355603	0	0	0	0	0	0.166239	0	0	0	0.230843
TCONS_00000724	2.53015	1.43688	0.704234	0.100159	0.000156538	0.138589	0.00255317	0.00141575	0.000145581	0.00721006	0.00182651	0.494862	1.9916e-05
TCONS_00000725	4.42676	7.3763	2.73517	1.15681	0.808882	0.234424	1.783	0.513769	0.843642	0.729743	2.01528	0.316917	0.458026
TCONS_00000726	2.8299	5.37325	3.02149	2.05486	2.52649	2.40186	24.4323	23.5933	35.7658	29.2301	14.5264	9.81334	3.2729
TCONS_00000727	0.134074	0	0	0.048906	0	0	39.3542	10.5518	16.9269	13.5416	14.1081	5.58959	9.20198
TCONS_00000728	0	0.00797304	0.0165154	0.0284189	0.0433543	0	2.63225	1.53427	1.08527	3.3685	2.65503	2.51002	2.57536
TCONS_00000729	0.778553	1.8558	1.09705	0	0	0	0.497189	0	1.68167	0	0	0	0
TCONS_00000730	0	0	0.805986	0	0	0.381296	0	0.811775	0	0	0	0.33281	0
TCONS_00000731	1.35795	2.77447	1.15735	1.61092	1.07187	0.862744	4.49366	1.20702	3.49981	0.749716	2.389	0.903644	1.91108
TCONS_00000732	28.0962	54.1622	38.1217	2.23119	2.56215	1.56085	1.44998	0.538672	0.602228	0.145511	0.292351	0.354221	0.721324
TCONS_00000733	13.097	14.7481	12.1337	16.1717	13.5023	16.0349	23.1226	19.1966	21.6032	11.5671	13.728	8.99328	16.7634
TCONS_00000734	0.227587	0.247994	0.609313	0.197988	0.141147	0.0424138	0.0581355	0.116098	0.0983176	0	0.0825797	0.111061	0
TCONS_00000735	0.660756	0.380772	0.429723	0.0491299	0.25218	0	0.25967	0.172856	0.219574	0	0.184427	0.0826782	0.149873
TCONS_00000736	0.576913	0.436559	0.7226	0.123921	0.15902	0.238923	0	0.108999	0.207689	0.467148	0.232592	0.104271	0
TCONS_00000737	0.569715	1.17672	0.855423	0.343052	0.208523	0.46995	0.53679	0.428793	0.302603	0.0226878	0.225924	0.0759612	0.192776
TCONS_00000738	0	0	0	0.316364	0.405968	0	0.83605	1.11308	2.12087	0	0.395862	1.06479	2.89526
TCONS_00000739	0.117576	0.533831	0.165676	0.265183	0.048613	0	0.100114	0.199929	0.211638	0	0.142208	0.0637518	0.115565
TCONS_00000740	0	0	0	0	0	0	0	0	0	5.40602	2.01873	0.904994	1.64051
TCONS_00000741	1.93488	0.203284	2.54528	2.96304	3.62258	0.00031611	2.70856	0.5008	0.699125	1.35218	1.975	0.000317114	6.48979e-05
TCONS_00000742	4.00897	3.23621	3.02555	1.42217	0.000422796	2.33684	1.95578	2.19826	3.45769	0.518071	0.123309	1.24069	2.2506
TCONS_00000743	0.865835	0.0975943	1.2786	0.421165	0.278442	0	0.391943	0.243887	0.0742785	0	0.0817476	0.116467	0.625474
TCONS_00000744	0.905998	0.264503	1.18569	1.14269	0.595424	0.167208	1.29084	0.568597	2.06381	0.94009	0.886498	0.283117	1.09937
TCONS_00000745	0.163906	0.0853619	0	0.447338	0.27506	0.215619	0.110829	0.049184	0.0624772	0.0234213	0.058307	0	0.0284298
TCONS_00000746	0.589049	0.150438	0.31126	0	0	0	0	0	0	0	0	0	0
TCONS_00000747	1.88607	0.85633	2.21471	0	0	0	0.401486	0	0	0	0	0	0
TCONS_00000748	0.290809	0.29708	1.22933	0	0	0	0	0	0	0	0	0	0
TCONS_00000749	0.196238	0.320752	0.497732	0	0	0	0.0501276	0	0	0	0.0949398	0	0
TCONS_00000750	1.13761	0.796363	1.09132	1.45043	0.798381	1.38534	0.552365	1.14886	0.661684	7.25277	3.58117	2.61974	3.25301
TCONS_00000751	12.4209	16.1659	11.8945	23.8168	10.8442	20.3148	14.4279	12.2122	18.1084	111.431	90.8759	20.3946	78.1636
TCONS_00000752	12.7834	11.9034	11.5969	22.5261	9.82248	20.3976	11.1256	13.2732	14.2948	159.047	89.3485	25.9007	74.7214
TCONS_00000753	21.2136	23.7982	16.9789	37.7919	16.0079	45.3254	23.0038	28.2537	28.8695	353.87	152.182	67.9308	130.807
TCONS_00000754	0.152108	0.207184	0.107167	0.735141	0.283007	0.283473	0.0971373	0	0.328554	3.51027	0.64391	0.494853	1.34555
TCONS_00000755	1.80876	1.31732	1.89853	0.11061	0.0595226	0.158224	0.485609	0.464486	0.406639	0.0179341	0.0312527	0.0240181	0.0108846
TCONS_00000756	0.856874	0.848209	1.1653	0.0385236	0	0.0371371	0.0763543	0.135539	0.043043	0	0.036153	0	0
TCONS_00000757	0	0.00106071	0	6.17179	4.49467	3.48834	8.19812	2.6649	5.90804	2.73803	3.25993	1.59005	4.64552
TCONS_00000758	10.1488	16.9711	13.2563	3.20486	4.21406	2.59223	5.58631	3.44587	5.36008	1.06878	2.51191	2.20918	1.79129
TCONS_00000759	11.9674	7.63261	9.3125	0	0.000244822	2.1167	0	4.04263	0	0.00603393	0	0.00494743	0
TCONS_00000760	0.970086	0.047104	0.35954	0.014404	0	0	0.01303	0.00596042	0.585229	0.383502	0	0.000186551	0
TCONS_00000761	0.595622	0.0606154	1.27483	0.385778	0.281714	0	0.471019	0.121209	0.0552271	0.169207	0.307345	0.200244	0.139239
TCONS_00000762	2.12703	3.35726	3.31422	1.09964	1.07241	1.09363	1.81654	2.06704	1.24728	0.513687	1.03391	0.817078	0.998753
TCONS_00000763	0.202479	0.137899	0.196152	0.0611616	0.0313938	0.0471683	0.598034	0.559487	0.478357	0.122966	0.107143	0.247022	0.298523
TCONS_00000764	0.185354	0.524636	0.368911	0.94395	0.25629	0	2.06511	0	0.40733	0	5.66371e-05	0.265497	0.722157
TCONS_00000765	0.698687	0.655364	0	2.28041	1.24672	0.601984	3.88166	5.00923	9.68436	0.906359	0.451222	0.000127725	0.000122636
TCONS_00000766	0.277876	0.164667	0.130856	0.32152	0	0.643722	0.890772	0.750329	1.68956	0	0	0	0
TCONS_00000767	0.546092	0.701388	0.517564	0.42335	0.272793	0.136775	0.65766	0.254079	0.710934	0.802125	0.664752	0.477527	0.75315
TCONS_00000768	203.969	446.989	187.561	338.47	286.252	384.797	405.282	487.573	403.212	505.494	424.049	563.913	376.433
TCONS_00000769	0.796761	0.813942	0	0	0	0	0	0.677414	0	0	0	0	0
TCONS_00000770	0.056163	0.497243	0.118708	0.0814311	0.0348316	0.0523335	0.143464	0.143251	0.181968	0	0.067929	0.0913575	0.0828033
TCONS_00000771	0	0	0	0	0	0	1.44163	1.91932	0.812686	0	0	0	0
TCONS_00000772	0.526189	0.223973	0.463406	0.127154	0.0815841	0	0	0.111843	0.142071	0.319556	0.238659	0	0.193945
TCONS_00000773	0.367062	0.49997	0.517225	0	0	0	0.312545	0	0	0.297224	0.147987	0	0
TCONS_00000774	5.90911	5.1984	7.14834	9.90252	7.39944	4.1756	10.6249	7.35626	9.57784	12.369	12.3966	13.5547	9.95859
TCONS_00000775	0.16616	0.0565812	0.409737	0.240917	0.0515254	0	0.530556	0.353178	0.448633	1.11001	0.653154	0.878425	0.979907
TCONS_00000776	0	0	0	0	0	0	0	0	0	0	0.0428657	0.080204	0
TCONS_00000777	35.8453	56.5199	31.7602	10.4752	7.55831	6.8387	8.45913	5.06032	9.13452	7.39221	11.3282	7.67355	8.40117
TCONS_00000778	11.9497	20.0149	12.7323	6.51499	7.17374	5.15605	20.0929	12.4619	32.8046	7.07832	25.4531	7.22937	14.7105
TCONS_00000779	0.333766	0.387763	0.663964	0.151821	0.146116	0.219535	0.376189	0.267082	1.01789	0.143082	0.356196	0.255492	0.231569
TCONS_00000780	0.384849	0.19272	0.550263	0.120352	0.0421198	0.0949256	0.15904	0.192473	0.232297	0.192476	0.232737	0.184122	0.18357
TCONS_00000781	0	3.55381	2.94116	0	0	0	1.33295	1.77462	0	0	0	0	0
TCONS_00000782	32.178	32.0818	29.4046	39.2692	30.2161	25.7307	47.9908	28.8803	41.3568	25.2389	26.5358	23.5048	37.3284
TCONS_00000783	0.232745	0.0936647	0.238516	2.74057	1.36472	2.05046	1.10799	0.773539	1.71385	0.719584	0.844514	0.808815	1.279
TCONS_00000784	0	0.0919889	0.0951636	0.3264	0	0.251722	0.431286	0.574192	0.583505	0.164058	0.163368	0	0.39828
TCONS_00000785	13.2579	1.14218	13.5903	5.6575	2.4532	0.391502	5.88948	2.71544	6.969	1.67628	0.708871	0.36382	0.997202
TCONS_00000786	1.55872	0.205214	1.22424	0.59079	0.229371	0.0268349	0.678968	0.25271	0.580543	0.304519	0.340168	0.0244328	0.315861
TCONS_00000787	0.328682	0.023163	0.601508	0.410274	0.0902944	0	0.676905	0.116976	0.492751	0.331544	0.354965	0.161768	0.348569
TCONS_00000788	0.520011	0.0708299	0.732744	0.402116	0.129002	0	0.664165	0.353695	1.12322	0.757929	1.00632	0	0.920007
TCONS_00000789	2.63943	13.1577	4.23359	1.35995	0.509775	0.853954	3.32166	2.80735	1.07152	0.597266	1.07803	0.6283	0.977032
TCONS_00000790	0.175828	0.478987	0.357874	0.774246	0.411954	0.29127	0.598855	0.531524	0.147696	0.142375	0.259923	0.127116	0.115214
TCONS_00000791	1.37713	0.266382	1.92903	0.795534	0.677201	0.926357	1.4987	1.4549	1.21448	0.574053	1.10385	0.689265	1.34556
TCONS_00000792	3.54772	0.52525	2.39086	1.64007	1.33928	0.287462	5.51624	3.67202	2.66542	1.49881	2.42532	1.00363	5.45795
TCONS_00000793	1.67989	3.84184	2.41096	1.14267	0.964674	1.79725	4.10574	2.3628	2.55343	0.780895	1.86877	1.06267	1.43711
TCONS_00000794	0.00732259	0.004987	0.0103182	0.375136	0.317897	0.327518	0.0841726	0.174321	0.0474504	1.95669	2.7987	2.70386	2.74218
TCONS_00000795	0.673184	4.61265	0.000719204	3.30637	2.44978	3.47253	9.49395	12.2981	9.43492	3.53511	6.74581	7.81505	7.79995
TCONS_00000796	9.50017	0	10.7533	4.45869	3.76285	0.0023085	2.75758	0	0.710387	4.141	0.00373292	0.00140125	3.17074
TCONS_00000797	0	0.0807421	0	0.00316342	0.00123567	0	0.00115687	0.583871	0.00401064	0.000322204	0	0.00181189	0.0033595
TCONS_00000798	0.0032187	0.000333952	0.00529529	0.680782	0.175916	0	0.786142	0	0.000376623	0.639418	0	0	0.625362
TCONS_00000799	0.018025	0	0.612473	0.00296248	0.00304539	0	0	0.00288787	0.0413544	0.213144	0	0.643402	0
TCONS_00000800	2.53676	0.0956947	3.22719	1.60218	0.815877	0.149426	0.0123864	0.408963	0.73452	0	0.49365	0	0
TCONS_00000801	3.56412	0.294588	4.2525	1.99584	1.4154	0	1.13639	0.000197845	1.21985	0.697488	0	0.00373196	0.955304
TCONS_00000802	3.97646	9.51668	3.59706	1.598	2.37491	10.9922	3.23669	10.2051	5.42451	5.19655	3.40042	6.65561	1.63803
TCONS_00000803	0.252626	0.437943	0.0323612	0.133194	0	0	0.205327	0.156207	0.173623	0.167368	0.138886	0	0.0677193
TCONS_00000804	27.758	12.9278	17.4927	64.1086	64.1551	52.4981	114.696	59.0807	92.3127	13.3975	19.5708	12.8144	25.1201
TCONS_00000805	0	0.851602	1.05719	0	0	0	0.638831	0	0	0	0	0	0
TCONS_00000806	0.40613	1.93614	0	0.392567	0.251877	0	0	0.345296	0	0	0	0	0.598774
TCONS_00000807	0.504995	1.27454	0.460438	0.229709	0.405308	0.0553602	0.796749	0.050512	1.47578	0	0.32336	0.0483206	0.175185
TCONS_00000808	0	0	0	0	0	0.517625	0.709496	0.944587	0.149986	1.01207	0.839848	1.80721	0.4095
TCONS_00000809	4.13747	9.68944	3.3988	4.63023	3.07193	1.798	4.70338	3.13671	8.168	1.91259	2.49507	0	3.87073
TCONS_00000810	24.1084	33.9998	30.2431	14.7858	13.019	17.3009	29.8916	20.2457	22.5937	6.93732	6.83665	5.45637	7.79527
TCONS_00000811	1.212	5.98567	0.529967	2.24675	0	0	2.44261	0.896365	2.12649	3.25036	1.35637	0.649646	0
TCONS_00000812	8.05609	10.1965	9.38806	3.93315	2.70844	3.66659	8.74738	6.96975	6.47916	7.54918	9.32018	10.8012	8.94377
TCONS_00000813	6.30277	5.93788	3.47169	2.54594	4.61369	5.97676	5.8288	7.8241	9.79785	4.3965	6.01985	3.45037	4.80734
TCONS_00000814	1.41709	0.131861	1.4796	0.42966	0.397258	0.141398	0.5326	0.639285	0.525758	0.468474	0.383575	0.313487	0.393524
TCONS_00000815	0.0613803	0	0.0653031	0.395963	0.188223	0.032822	0.182375	0	0	0	0	0.0429625	0
TCONS_00000816	0.529067	0.180159	0.931881	0.767097	0.984363	0	0.337866	0.224918	0.2857	0.321304	0.319956	0.430303	0
TCONS_00000817	3.43766	0.265217	3.15612	1.6818	1.09469	0.877222	1.96797	1.20753	1.66556	1.03687	0.999408	0.815273	1.56297
TCONS_00000818	0.244719	0.23333	0.482765	0.0473093	0	0	0.562606	0.3329	0.317156	0.23779	0.177592	0.0796143	0.14432
TCONS_00000819	0.190851	0.909843	0.268927	0	0	0	0	0	0.206119	0	0.230834	0	0
TCONS_00000820	4.92685	0.203357	3.78676	0.288625	0.370373	0	1.71618	0.25387	7.41715	0.725355	1.62519	0	0.440233
TCONS_00000821	8.75943	3.01516	8.75786	2.77422	1.74879	1.96828	8.11183	6.62802	7.86906	4.62624	3.86647	1.41833	3.77017
TCONS_00000822	0	9.85943	0.654609	0	0	0.289364	3.26336	0.681274	1.45484	0	0.000416756	0.0096216	0.278539
TCONS_00000823	2.66407	1.1501	3.11142	1.11779	1.02164	0.735387	1.62962	1.6261	1.34502	1.9709	0.76575	0.846798	1.17699
TCONS_00000824	0.379157	1.03289	1.06853	0.183247	0	0	0.242132	0.322363	0.204745	0.921052	0.458589	0	0.559006
TCONS_00000825	0	0.22064	0	0	0.401849	0	1.24135	0	2.09935	0	0	0	0
TCONS_00000826	11.3743	1.52278	9.13203	10.0796	7.37213	8.18744	11.4884	11.565	15.9104	3.55044	1.74508	1.29532	2.82054
TCONS_00000827	0.94046	0.464228	0.93093	0	0.184194	0.436959	0.120563	0.552157	0.0839763	0	0.225902	0	0
TCONS_00000828	0.000237771	0.550931	0.164782	0.376325	8.21919e-05	0.000281849	1.16271	0.61421	0.0472419	0	0.70971	0.0547119	5.07105e-05
TCONS_00000829	0.687034	0.203578	0.504418	0.488557	0.328253	0.684772	0.974054	0.639748	1.23932	0.151134	0.138285	0.189644	0.415439
TCONS_00000830	0.164162	10.3013	0.951175	0.223945	0.0304135	0.249372	1.37238	1.2079	0.762606	0.437812	0.66842	0.361999	0.217995
TCONS_00000831	28.2291	38.3589	27.5636	45.055	46.2657	33.6999	43.5502	39.2323	47.1679	24.2086	30.7968	23.5539	36.2619
TCONS_00000832	4.11204	1.26132	4.6485	2.76248	2.94808	1.02149	4.25458	2.82023	4.83897	3.16567	4.1165	4.28462	4.60465
TCONS_00000833	0.143872	0.244957	0.101364	0.231778	0.11897	0.178749	0.398135	0.407737	0.33666	0.116498	0.174012	0.117014	0.212115
TCONS_00000834	2.15822	11.2012	2.93627	0.0719361	0	0.138694	0.190104	0	0.241126	0.180786	0	0	0
TCONS_00000835	0.967555	0.30987	1.99131	0.307209	0	0	0.0348585	0.0722554	0.0374022	0	0	0	0
TCONS_00000836	0.321036	0.296	1.09955	0	0.102624	0	0	0	0.131283	0	0	0	0
TCONS_00000837	3.01266	1.91166	0.938528	0	0.225914	0.123666	0.312483	0.0165844	0.278847	0	0	0	0
TCONS_00000838	10.3497	13.129	4.43533	0.315298	0.546285	0.617817	0.292613	0.205644	0.738452	0	2.23563e-05	0.0116874	0.108406
TCONS_00000839	3.76184	1.55034	6.12731	0.931437	0.205966	0.000291949	0.869675	0.000293989	0.000590848	0	0.0867682	0.000300772	0.0002942
TCONS_00000840	0.938276	0.541836	0.00143505	0	0	0	0.00806751	0	0.0508823	0	0.0300897	0	0
TCONS_00000841	4.58956	0	4.0592	0.253014	0.290829	0	0.0900966	0.109187	0.19211	0	0	0	0
TCONS_00000842	2.76755	0	0.985376	0.803222	0.308234	0.733299	0.0936978	0.214646	0.528818	0	0	0	0
TCONS_00000843	0.0846416	0	0	0	0	0	0.540527	0.143926	0.914129	0	0	0	0
TCONS_00000844	0	0.0698714	0	0.0495843	0	0	0.327589	0.872271	0.498611	0	0	0	0
TCONS_00000845	3.19136	3.81592	4.24554	1.36676	0.942497	0.677252	2.97898	1.6853	2.29064	1.65322	2.26162	2.25705	4.05246
TCONS_00000846	0.309078	0.168396	0.174208	1.31453	1.07345	0.80641	0.947422	0.735787	1.26846	0.150163	0.149532	0.100552	0
TCONS_00000847	0.299158	0.285236	0.0843084	0.906059	0.643186	0.74336	0.636816	0.305217	0.603103	0.24224	0.12061	0	0
TCONS_00000848	11.1558	21.3456	9.2633	6.3544	6.25977	2.59878	8.65077	4.29072	21.7299	4.67794	14.7779	5.50877	9.00692
TCONS_00000849	0.171027	0.0551787	0.0558407	0.0307132	0.0394121	0	0.990056	0.6644	1.49616	0.0717667	0.0675111	0.0786902	0.0435616
TCONS_00000850	0.226427	0.247055	0.11553	0	0	0.0897447	0.669171	0.554987	0.971001	1.16661e-05	0	0.106501	0
TCONS_00000851	0.129227	0.686929	0.569736	0	0	0.191839	0.58474	2.11732	0.650203	0.203534	0.308554	0.121291	0.179417
TCONS_00000852	0.45769	0.415609	0.644928	0	0	0	0.389712	0.259422	0	0	0	0	0
TCONS_00000853	0.469707	0.616932	0.614585	0.0648601	0	0.0625257	0.0428512	0.17115	0.0724691	0	0.121738	0	0.0989296
TCONS_00000854	0.656817	0.409448	0.849246	0.307178	0.000649552	0	1.04587	0.922602	1.02987	0.502234	1.51797	0.943992	1.09964
TCONS_00000855	3.3773	0.303747	3.067	3.42906	1.8888	0.590857	0.852441	0.411225	0.689751	0.645272	0.576669	0.879737	0.606322
TCONS_00000856	3.7213	0.296293	2.7126	0.00143258	2.54067	0	0.363497	0.201609	0.185596	0.0068955	0	0.0102481	5.88406e-05
TCONS_00000857	1.79852	0.00323747	0.81719	6.71004	5.57635	3.58767	7.9637e-05	0.125391	0.000957638	0	0.51088	0	0
TCONS_00000858	0	0.454949	0	8.49355	5.03152	3.89834	0.210029	0	0	0	0	0	0
TCONS_00000859	3.18888	0.86405	2.59668	2.54471	1.68114	1.89239	0.589873	0.789095	0.660958	0.323032	0.841886	0.581011	0.439143
TCONS_00000860	0	1.59554	0	0	0	0.000347402	0.397069	0	0.219733	0	0.0325357	0	0.11415
TCONS_00000861	0.246702	0.366577	0.158012	0.108392	0.0556369	0.0417964	0.0286446	0	0.0484433	0	0	0.0364815	0.0661313
TCONS_00000862	6.15984	45.7207	5.40914	52.7242	44.6251	36.1027	27.9351	18.6716	36.5412	66.3601	47.0773	7.11557	47.1195
TCONS_00000863	8.2542	6.2377	6.13549	5.03404	5.23813	3.32895	6.0342	5.62828	7.42872	2.6405	3.09574	0.973301	2.91871
TCONS_00000864	2.59169	2.4051	2.77143	2.08399	1.62769	2.18694	3.26822	4.08254	3.87662	0.146649	0.92122	1.7791	2.4026
TCONS_00000865	30.5256	18.8257	29.3646	28.5283	18.665	23.896	26.1318	26.1897	43.3469	10.1984	10.6143	12.6707	21.328
TCONS_00000866	0	0	0	0	0	0	0.899762	1.1979	0.76083	0	0.426029	0	0
TCONS_00000867	4.76091	4.40123	4.00501	1.84567	0.513342	1.03423	13.2765	10.4724	19.6295	3.02275	6.70269	1.35719	7.2533
TCONS_00000868	0.464553	0.0573842	0.797566	0	9.8662e-06	9.57046e-06	1.51313	0.709225	1.55227	1.24909	0.285179	0.27964	0.236859
TCONS_00000869	0	0.532386	0	0.755616	0	2.91368	1.99685	2.65851	0.84426	0	0.945491	1.27159	0
TCONS_00000870	1.69295	0	0	0.545472	1.39993	0	0.720754	0.959576	3.65678	0	0	0	0
TCONS_00000871	1.96045	0.0533706	2.15218	1.07428	1.05463	0.0975055	0.558149	0.452029	1.34543	0.627855	0.711837	0.382955	0.676941
TCONS_00000872	9.46023	0.975872	9.9929	6.79831	5.1796	0.448951	7.41369	6.44267	5.07935	5.58841	4.58548	5.60526	4.80272
TCONS_00000873	0.713145	0	0.970504	0.953637	0.480053	0.45713	2.2852	0.78568	1.66084	0.186331	0.449076	0.369356	1.46116
TCONS_00000874	1.12538	0.121509	1.23993	0.865641	0.54177	0.0900474	1.23344	0.64005	1.59588	0.974473	1.16582	0.897243	1.98555
TCONS_00000875	0.378873	8.19928	0.000252444	0	0.0733115	4.67669	0.000791287	3.81686	2.06896	0	1.71258	0.000145198	0.000519758
TCONS_00000876	0.585434	0.0899298	0.64905	0.555047	0.267771	0.519062	1.6427	0.817049	0.857969	3.15927	4.30372	3.13381	2.36782
TCONS_00000877	0.27826	0.084606	0.466948	0.240731	0.134794	0.23204	0.260831	0.205866	0.507551	0.0942236	0.236403	0.325118	0.122489
TCONS_00000878	0.542865	0.0575564	0.0657425	0.540541	0.624088	0.264374	1.65104	1.0866	1.49528	1.44165	2.43487	1.76901	2.87256
TCONS_00000879	0.417799	0.658062	0.57468	0.215019	0.0824616	0.000351567	1.66518	1.41056	1.51387	0	9.2253e-05	0	0
TCONS_00000880	0.487846	0.830611	1.37484	1.41466	1.51278	0.454582	2.18079	2.9034	4.74187	2.37033	3.83532	5.55491	1.43866
TCONS_00000881	0.307482	1.00573	0.107472	0.118899	0.352049	0.209071	1.66724	0.458795	1.61983	0.145078	1.00103	0.630368	0.963199
TCONS_00000882	0.105989	0.0721833	0.149349	0.10245	0.131467	0.39505	0.135371	0	0.228937	0.25747	1.41013	0.344815	0.625057
TCONS_00000883	0.162972	0.110991	0.229642	0.0875161	0.202146	0.101239	0.485682	0.431075	0.332462	0.791784	1.09508	0.913113	0.640734
TCONS_00000884	0.120239	0.061416	0.084714	0.116224	0.0372854	0	0	0.0511142	0.162323	0.0730215	0.581715	0.244483	0.177273
TCONS_00000885	0.196085	0.578683	0.322352	0.157947	0.162146	0.487239	0.876548	1.11142	0.529429	1.03205	1.34393	1.96693	0.289095
TCONS_00000886	0.131019	0.267688	0.184618	0	0	0.488341	0.334678	0.891148	0.1415	0.954817	0.475401	0.639364	1.159
TCONS_00000887	0.199448	0.0864389	0.0510983	0.0525783	0.02249	0.0675812	0.463159	0.277482	0.254568	0.308319	0.657904	0.825825	0.160393
TCONS_00000888	0	0.070042	0.144918	0.0994106	0	0.191665	0.788132	1.39904	0.444291	0	1.49269	2.50939	0.909772
TCONS_00000889	0.0164928	0.101091	0.0232399	0.063768	0.081829	0.0614729	0.105324	0.36458	0.142498	0.240387	0.618387	0.992634	0.24316
TCONS_00000890	0.636139	0.433238	1.19517	0	0	0	0.541657	0.721135	0.22901	0.515105	0.512939	0.344925	0
TCONS_00000891	0.647947	0.22064	0	0	0	0	0	0	0.699783	0	1.95923	1.05398	0
TCONS_00000892	2.90488	3.12029	2.94062	2.84358	2.38731	2.26138	2.40277	1.60833	2.63251	1.89783	2.69717	0.853109	1.87979
TCONS_00000893	5.95912	9.49908	5.31724	0.254614	0.594649	0.0980765	0	0	0	0	0.000107756	0	0
TCONS_00000894	0.14618	0.0653401	0.471655	0.0493981	0.0394138	0.0804507	0	0.0858166	0	0	0.0865633	0.0467368	0
TCONS_00000895	0.185588	0.315984	0.130756	0	0	0.461157	0.829626	0.578559	1.87073	0.150278	0.635994	0.0503144	0
TCONS_00000896	99.63	153.17	100.606	40.4893	35.5408	41.4616	33.1998	30.7809	45.7545	22.112	47.1142	29.0251	62.0724
TCONS_00000897	62.4374	181.055	64.5932	25.814	21.2129	23.6707	33.2704	23.0785	40.5775	14.5643	33.6617	22.0259	51.911
TCONS_00000898	1.34183	0.639692	1.51261	0.518808	0.332876	0.250068	0.342762	0.684504	0.869508	0.651919	0.649177	0.873076	0.395663
TCONS_00000899	1.30172	0.51714	0.611414	0.524269	0.538207	0.20216	1.38548	0.737822	1.17155	0.527025	0.787212	0.705812	1.91917
TCONS_00000900	3.7615	6.26204	2.35569	1.00997	0.518408	0.778893	1.06761	1.7767	0.67707	0	0.252751	0	1.23238
TCONS_00000901	0	0.710761	1.47058	0	1.2945	1.94495	1.33295	0	2.25425	2.53521	2.52455	0	0
TCONS_00000902	2.68182	0.182644	1.795	0.0648065	0	0	0.0856316	0.114006	0.289637	0	0	0	0
TCONS_00000903	6.13979	16.6692	5.4816	1.0607	0.000888548	0.00010095	0.613213	0	0.611892	0.000899582	2.26051	0.000922259	0.000890163
TCONS_00000904	40.4219	75.3025	45.0371	4.01398	0.740637	1.57282	1.43892	3.94671	3.70391	1.19507	1.17572	0.342283	0.621267
TCONS_00000905	0.976289	0.295509	0.152854	0.524269	0.269103	0	0.138548	0.368911	0.117155	0	0	0	0.319862
TCONS_00000906	0.318522	0.337443	0.199479	0.239466	0.0877973	0.131913	0.135607	0	0.0382227	0	0.0428058	0	0
TCONS_00000907	1.55711	0.795342	0.548527	0	0.482849	0	0	0	0.420419	0	0	0	0
TCONS_00000908	0.141705	0.868564	0.399351	0.273945	0.175767	0	0	0	0	0	0	0	0
TCONS_00000909	0.105185	0.787994	0.148216	0	0	0	0	0	0	0	0	0	0
TCONS_00000910	8.98614	5.04688	7.19972	8.85172	8.46654	6.85569	4.06479	4.68818	5.10471	1.77737	4.45018	1.13233	3.18304
TCONS_00000911	0.429575	1.03974	0.401634	0.620643	0.964235	0	0.743673	0.132726	0	0.27568	0.457842	0.237121	4.73522e-05
TCONS_00000912	1.69001	0.548872	2.19781	1.35615	0.84111	1.11831	2.74408	2.01582	2.0817	1.0684	1.43476	1.56009	1.10016
TCONS_00000913	0	2.32351	0	0	0	0	0	0	0	0	0	0	0
TCONS_00000914	26.5728	41.4387	27.2176	11.9573	12.8615	8.69109	12.7296	13.0905	23.1852	5.31313	10.6252	3.58792	12.8781
TCONS_00000915	5.61591	3.96056	5.3524	2.08602	1.45878	1.86814	3.20537	1.79126	3.69043	0.910804	2.94926	2.5201	2.12158
TCONS_00000916	0.876346	0.575552	0.405628	0.0367125	0.0479396	0.258686	3.54791	0.857141	4.55998	0.11255	0.644434	0.138557	0
TCONS_00000917	0.431972	0	5.93654e-05	0.187471	0.030112	0	0.303309	0.207967	1.19552	0.0848911	0.000105639	3.83687e-06	0.14128
TCONS_00000918	0	0.0977175	0.199422	0.0320915	0.0201232	0	0	0	0.267346	0	0.0959804	0	0
TCONS_00000919	0.334704	0.575584	0.55405	0.18838	0.0592508	0.0489604	1.09025	0.807787	0.80771	0.0905432	0.230605	0.0477714	0.0744318
TCONS_00000920	3.97115	8.57501	5.91396	0.145537	0	0	0.0480759	0.128012	0.304894	0.0457193	0.0227635	0.0306145	0.055496
TCONS_00000921	1.87857	3.3865	3.02011	0.884969	1.14556	2.74639	1.50251	0.00922597	1.42245	0.869293	0.806298	1.09218	0.000542885
TCONS_00000922	0.883586	0.252918	0.304309	1.35668	1.04287	0.622396	2.17471	3.05768	1.55772	2.25767e-05	0.610949	0.429056	2.18923
TCONS_00000923	38.2858	32.0389	37.4383	10.2708	7.90057	8.49977	16.6722	11.5495	12.8133	8.73929	8.22699	6.1558	8.31839
TCONS_00000924	16.3012	16.0689	17.4848	10.8667	8.99423	9.53282	15.0048	11.1831	13.2191	4.91573	5.98285	4.54891	6.75423
TCONS_00000925	0.551411	0.323736	0.187549	0.532996	0.40094	0.779577	0.194281	0.129328	0.164282	0.646652	0.597937	0.216505	0.224267
TCONS_00000926	1.25062	1.70346	0	0.604429	0.775622	0	0	0	0	0	0	0	0
TCONS_00000927	0.876071	1.09384	0.499665	1.02827	0.491583	2.21577	0.293053	0.354688	0.157693	0.861399	1.23621	0.30537	0.799578
TCONS_00000928	0.43041	1.17251	0	0	0	1.20319	0	0	0.464843	0.522778	0.780869	0	0
TCONS_00000929	0.173316	0.354108	0	0.837642	0.429955	1.29199	0.221362	0	0	0.842045	0.628877	0.56385	0.511054
TCONS_00000930	0.685983	0.467184	0	0	0.850877	7.6705	0	0	0.740862	0	0.829694	0	0
TCONS_00000931	0.182268	0.248265	0	0.176181	0.904325	4.75552	0.232796	0.309932	0.393699	0.442768	0	0.592972	0.53745
TCONS_00000932	0.0648509	0.0883325	0	0.12537	0	0.120858	0.331314	0.771916	0.770429	0	0	0.10549	0
TCONS_00000933	0	0	0	1.06985	0	0	0	7.52818	1.19536	0	0	0	0
TCONS_00000934	0	0.0197032	0	0.0838944	0	0.377416	0.886825	2.45974	1.59352	0	0.0349919	0	0
TCONS_00000935	1.17475	1.31062	1.12171	0.866582	0.651877	0.835392	1.52015	1.34048	1.75286	1.23912	1.53303	0.905168	1.23062
TCONS_00000936	0	1.92152	0.567953	0.389602	0.50011	0.75116	1.54439	0.685376	0	0	0.487504	0.655642	0
TCONS_00000937	0.302243	0.823363	0	0	0	0	0	0	0	0	0	0	0
TCONS_00000938	10.1344	14.6871	21.0022	11.4199	12.8235	32.3341	10.4512	13.6668	9.78787	1.86922	2.28042	2.01067	1.70592
TCONS_00000939	114.321	157.447	93.2979	123.11	157.896	98.1665	99.6109	66.8337	141.253	42.9852	85.7454	31.6428	47.7719
TCONS_00000940	10.5553	8.83863	11.6736	7.81839	6.07273	9.02817	15.9463	21.5145	13.3585	5.275	4.97627	6.09622	6.18128
TCONS_00000941	2.4575	3.77009	2.52824	1.31512	1.16023	0.776519	18.6696	10.9024	21.7288	2.23093	5.71842	2.7526	4.78914
TCONS_00000942	0.803373	0.348428	0.518614	1.48177	0.845857	1.32697	3.13878	2.45715	1.50346	0.887696	2.17683	2.40409	3.56226
TCONS_00000943	1.69804	2.36726	1.86434	0.911089	1.28154	0.00111596	0.923564	0.144386	2.67449	3.17794	4.43954	1.68307	2.78699
TCONS_00000944	0.189252	0.000970471	0.385248	0.000725641	0.339502	0.000992074	9.882e-05	0.000402126	0.000206741	0.000167523	1.04478	0.974997	3.44139
TCONS_00000945	1.14576	0.152614	0.513897	1.20598	0.547323	0.126648	3.55514	4.0022	2.87534	5.40082	2.76873	2.28344	1.8866
TCONS_00000946	0.1947	0.00199557	0.400085	0.583875	0.352226	0.00198025	0.000152229	0.000961555	0.000372605	0.000299627	0.000505266	3.08908	0.000977932
TCONS_00000947	0	0	0.364604	1.25055	1.28379	0	0.33048	0.439985	0.279451	1.25712	0.312958	0.420896	0
TCONS_00000948	0.280221	0.0783214	0.31295	0.612623	0.361367	0.157704	0.402336	0.204517	0.434997	0.512875	0.384578	0.402837	1.12559
TCONS_00000949	0.154846	0.17348	0.192457	0.608231	0.387397	0.301822	0.348416	0.351156	0.35661	0.17692	0.977417	0.385805	1.01963
TCONS_00000950	0.284999	0.0561036	0.41922	0.692398	0.546645	0.524192	0.654134	0.420237	0.677778	1.00058	0.996372	1.47402	0.649873
TCONS_00000951	0.173573	0.38169	0.493103	0.245049	0.222816	1.17504	0.686064	0.32896	0.889424	0.134863	0.491737	0.259477	0.244041
TCONS_00000952	0.259739	0.0505091	0.255519	0.443679	0.46461	0.408636	0.276774	0.570998	0.412181	0.780648	0.289854	1.16593	1.15324
TCONS_00000953	6.62661	16.4775	7.87319	2.53163	1.854	2.47263	7.85469	2.94718	6.33929	2.44456	3.37109	2.37515	3.97698
TCONS_00000954	0.490171	0.259512	0.539258	0.160988	0.0423916	0.351522	0.587738	0.0446848	0.380577	0.301956	0.29071	0.307218	0.186412
TCONS_00000955	1.00439	3.42018	1.41528	0	2.49165	0	0	0	0	0	0	0	0
TCONS_00000956	2.02025	3.39836	2.71723	1.05197	1.26046	1.46096	0.921832	1.08328	2.35349	4.11881	4.3415	1.72456	4.65135
TCONS_00000957	0.32684	0	0.299987	0.607677	0.580773	0.609606	1.04032	1.3458	0.707539	8.22819e-05	0.743194	1.73685	1.82199
TCONS_00000958	0.0218839	0.000134594	0.795852	0.193189	0.116742	0	0.324962	0.475427	0.487667	0.000244247	0.318429	0	0.895268
TCONS_00000959	0.0337389	0.14846	0.359577	0.128531	0.0880627	0	0.270993	0.179688	0.4031	0.129675	0.11206	0	0.275111
TCONS_00000960	0.332335	0.184681	0.150975	0.314239	0.333205	0.325078	0.680377	0.35429	0.540779	0.19749	0.213393	0.520801	0.443996
TCONS_00000961	0.682615	0.361581	0.427497	0.219939	0	0	0	0.25794	0	0.368492	0.275207	0.24675	0
TCONS_00000962	0.175289	0.596898	0.164666	0	0	0	0.0746273	0	0	0	0.282683	0.665313	0
TCONS_00000963	2.88383	7.07354	3.29679	2.83475	2.86666	2.43416	3.98282	2.35725	4.69941	2.31848	5.06585	1.92749	4.60504
TCONS_00000964	1.71883	1.7663	1.84253	0.494752	0.0955134	0.154009	0.84789	0.662455	0.223314	1.15433	0.476285	0.252287	0.216494
TCONS_00000965	0.243492	0.260847	0.360169	0.324157	0.198952	0.580951	0.747609	0	0.236487	0	0.16385	0	0
TCONS_00000966	0.271554	0	0.153058	0.314982	0.538927	0.20243	0.416199	0.554107	0.82118	0.395797	0.0656888	0.176689	0.160145
TCONS_00000967	0.353368	0.3289	0.381745	1.66229	1.2711	0.98782	2.61769	1.60233	3.86726	1.17315	0.740822	0.344883	1.21563
TCONS_00000968	0	0.0995463	0	0.141286	0	0.272402	1.30681	0.497092	0.473583	0	0.176789	0	0
TCONS_00000969	0	0	0	0	0.937717	0	1.93113	1.28551	2.44942	0	0	0	0
TCONS_00000970	0	0	0	0	0	3.60388	1.64658	4.38435	0.696166	1.56587	0	0	0
TCONS_00000971	0.0840743	0.0763443	0.078979	0.189622	0.208568	0.104456	0.823253	0.857769	0.544801	0	0.101688	0.0455864	0.165272
TCONS_00000972	0	0.0687556	0.0474135	0.0325087	0.0834324	0.250709	0.64435	0.285977	0.472218	0	0.0406963	0	0.0992279
TCONS_00000973	0.233383	0.158944	0.164429	0.451178	0	0.21747	0.745201	0.595274	0.630135	0	0.705691	0.94908	1.03226
TCONS_00000974	0.677459	0.461378	0.763682	0	0	0	1.03831	0.691178	0.292662	0.329138	0.819384	0.661192	0.399522
TCONS_00000975	0.622486	0	1.75428	0.601698	0	0	1.19257	1.05849	1.34457	0.756075	0	0	0
TCONS_00000976	0.455234	0.620068	1.9244	0	0	0	0	0.774088	0.491653	0	0	0	0
TCONS_00000977	0	0.20785	0.430046	0	0	0	0.389797	0.518957	2.96648	0.741379	0.738261	0.496442	0
TCONS_00000978	1.00735	1.30997	1.52655	0.257851	0.695492	0.62902	1.00644	1.28767	1.18469	0.910402	0.662103	0.92799	0.79593
TCONS_00000979	0.447657	0.000235718	0.501783	0.97964	0.273381	0.377468	0.721005	0.441104	0.876382	0.143206	0.520991	0.108696	0.701146
TCONS_00000980	0.60513	1.21575	0.383708	0.14623	0.0750589	0.169161	0.502373	0.41159	0.522833	0.0734994	0.146381	0.0984334	0.178433
TCONS_00000981	15.5347	20.8366	15.8159	10.4724	7.86963	7.38502	19.5719	13.5482	19.8734	7.04048	8.41305	6.41165	11.4672
TCONS_00000982	0.755994	2.05946	1.06527	0	0	0	0.965566	0	0.816474	0	0	0	0
TCONS_00000983	6.69505	6.01252	6.42348	0.0240128	0.0115553	0.0520843	0.055526	0.0264016	0.00335373	0.0226304	0.026291	0.0505125	0.0183131
TCONS_00000984	0.110201	0.525359	0	0.213041	0.13669	1.02686	0.703749	0.374774	0.238033	1.0708	0.799723	1.07554	0
TCONS_00000985	1.15306	0.0936867	1.91663	1.91383	1.63405	0.0568862	1.18347	0.298457	0.667326	0.6389	0.683006	0.395031	2.0094
TCONS_00000986	0	0	0.819638	0	0	0	0.955651	0.666995	1.66427	0.716472	1.73776	0	2.42096
TCONS_00000987	0.000390131	0.0810176	0	0	0	0	1.00275	1.03067	1.11598	0.0104563	0.202125	1.01024	0.261052
TCONS_00000988	0	0	0	0	0	0	0	0	0	0.305139	0.000880765	0	0.00297317
TCONS_00000989	0	0	0	0	0	0	0	0.51805	0.0061483	0.274161	0	0.00561559	0.755684
TCONS_00000990	0	0.229806	0.981158	2.40858	2.53983	0.520166	0	0	0	0	0	0	0
TCONS_00000991	0.215625	0.000301462	0	1.884	3.12752	0.000110431	0.599952	0	0.416188	0	0	0.000222706	0
TCONS_00000992	0.606394	0.0972627	1.46438	0.41318	0.0981449	0.0138123	0.348365	0.0539254	0.450503	0.513522	0.515696	0.254052	0.709437
TCONS_00000993	0.310243	0.483429	1.35278	1.78368	0	0.000463049	2.63703	0	2.91222	2.9654	1.79396	1.78467	1.53266
TCONS_00000994	0.601406	4.0695	1.69685	0.776949	1.21631	3.74525	1.97068	0.00142042	0	0	0	1.10443	1.41675
TCONS_00000995	1.78852	0.633709	0.199222	0.816162	0.000419803	0.981421	0.0146436	3.22949	0.463114	0	1.4519	0	0
TCONS_00000996	1.42991	1.50389	2.66525	0.0437424	0.0673597	0.016866	0.0809142	0.015389	0.0195563	0.0659537	0.0218923	0.0294429	0.080065
TCONS_00000997	0.465317	0.422532	1.5299	0	0	0	0	0	0	0	0	0	0
TCONS_00000998	2.06876	0.469638	0.971692	0	0	0	0	0	0	0	0	0	0
TCONS_00000999	0.38543	0.0328117	1.22199	0.093156	0.0597947	0	0	0	0	0	0.116545	0.0783715	0
TCONS_00001000	0.374089	0.231609	1.27788	0.142451	0.0140692	0	0	0.0578281	0.024496	0.0550752	0.0411329	0.0737592	0.167141
TCONS_00001001	0.608922	0.236972	0.919314	0.126141	0.0539811	0	0	0	0	0	0	0.0707517	0.128288
TCONS_00001002	0.277424	0.494145	0.541269	0.144401	0	0	0	0	0.0230668	0.0518401	0	0	0.0629438
TCONS_00001003	0.470377	0.142376	0.957383	0.0505367	0	0	0.0667637	0	0	0	0	0	0
TCONS_00001004	0.30296	0.0736889	0.701334	0.104594	0.0536993	0	0.0276436	0.0367973	0.0233907	0.0525682	0.0261739	0	0
TCONS_00001005	0.322706	0.293035	0.606296	0.207971	0.0667519	0.200468	0	0.457279	0.116223	0	0.195157	0	0
TCONS_00001006	0.651949	0.166502	0.86124	0.315102	0.050571	0.22781	0.104094	0	0.0880498	0	0.14785	0	0.240333
TCONS_00001007	0.472029	0.0584495	1.02793	0.186661	0.106469	0	0.137023	0	0.139053	0.104242	0.155705	0.0698031	0.126551
TCONS_00001008	0.244933	0.0311749	0.0025801	0.157555	0.139841	0.0107317	0.18194	0.00206951	0.00183033	0	0.000582892	0.129999	0.417403
TCONS_00001009	0.413727	0.0129298	1.28442	0.163803	0.00317563	0.0058497	0.0125793	0.0814515	0.0845696	0.090006	0.346709	0.00018389	0.00430482
TCONS_00001010	0.726768	0.241444	1.2239	0	0.021987	0	0.02264	0	0.0765765	0	0.0643188	0	0
TCONS_00001011	0.737777	0.1954	0.577554	0.0396188	0	0	0.05235	0	0.0442666	0	0	0.0666724	0
TCONS_00001012	1.01262	3.20537	1.58765	0.110288	0.0707624	0.0265796	0.309672	0.218267	0.0924197	0.103938	0.0345004	0	0.0420549
TCONS_00001013	1.02409	0.348724	2.16455	0	0	0	0	0	0	0	0	0	0
TCONS_00001014	0.279515	0.951808	0	0.0900601	0	0	0	0.158431	0	0	0	0	0
TCONS_00001015	0	7.4798	0	0	0	0	1.16896	0	0.988457	0	0	0	0
TCONS_00001016	0.272798	0.928937	0.288299	0	0	0	0	0	0.0736556	0	0	0	0
TCONS_00001017	1.07279	0.405898	1.00778	0	0	0	0	0	0	0	0	0	0
TCONS_00001018	0.578371	0.562708	0.698553	0	0	0	0	0	0.0892344	0	0.099934	0	0
TCONS_00001019	10.7693	8.36661	10.9035	4.85784	6.33268	7.28467	5.80755	9.49529	10.4247	7.94517	8.39418	7.91549	5.64538
TCONS_00001020	4.76357	0.043256	5.19086	0.552539	0.0787817	0.82857	1.21682	1.62001	1.30331	1.38861	5.14697	2.06631	4.12023
TCONS_00001021	3.41434	1.34441	1.64481	4.20334e-05	0.00509445	0.469244	0.364727	0.000230739	0.00013831	0.000404304	0.000383164	0.000308374	0
TCONS_00001022	2.45837	3.29973	5.74296	0.784864	0.346487	0.546043	1.74019	3.65267	2.70396	1.49487	7.17802	3.33234	4.87878
TCONS_00001023	0.41588	0	0.486276	0.570489	0.384244	0.513729	0.674217	0.928673	0.852142	0.319607	0.970487	0.685719	2.06983
TCONS_00001024	1.62846	0.228395	1.88506	0.312632	0	0.622661	0.92791	2.30026	0.335469	0.630751	2.64554	1.65485	2.3524
TCONS_00001025	7.90374	6.15176	14.3191	7.63979	1.40052	4.20847	11.5369	19.1995	3.6583	5.48567	25.9474	12.8566	26.6374
TCONS_00001026	3.32339	2.04522	4.40086	0.619259	0.198663	0.895456	2.5059	3.26814	1.51355	1.65355	5.81152	2.99609	6.02154
TCONS_00001027	0.0603156	0.944783	0	0.233205	0.598513	0.112406	1.03999	0	0.0651409	0.659337	4.19472	0.0981123	0.800331
TCONS_00001028	0	0	0.0728	0.499391	0.288375	0.0481417	0.0989799	0	0.0836965	0.815775	0.031244	0.0840399	0.457026
TCONS_00001029	0	0.0291571	0.0603266	0.765578	0.318621	0.87765	0.0820209	0.400394	0.115593	2.60001	0.258907	0.626766	0.757439
TCONS_00001030	0.0465487	0.0475525	0.0327957	0.584924	0.173214	0.433747	0.0594526	0.356185	0.0754089	0.791536	0.365953	0.227155	0.823542
TCONS_00001031	0	0.138931	0	0.27113	0.158146	0.617787	0.0977059	0.216801	0.0550794	0.681387	0.246735	0.207395	0.751905
TCONS_00001032	0.0454919	0.0619638	0	0.879453	0.112854	0.25434	0.116206	0.154711	0.0491312	0.773566	0.550223	0.517995	0.670704
TCONS_00001033	0.0433477	0.17713	0.0305404	0.3352	0.322605	0	0.221457	0	0	1.26361	1.23208	0.0705114	0.894728
TCONS_00001034	0	0	0	0.26915	0.156992	0	0.129323	0.0430437	0.0546773	1.22984	0.244933	0.0823525	1.11962
TCONS_00001035	0	0.0479806	0	0.61289	0.0873866	0.131296	0	0.119797	0.0760878	2.73827	0.0852111	0.1146	1.45417
TCONS_00001036	0	0.435863	0	0.61862	0	0	0	0	0	1.24374	0.464442	0.208209	1.13228
TCONS_00001037	0.0681996	0	0	0.263688	0	0.254197	0	0	0.0736556	0.828356	0.329949	0.110937	1.40769
TCONS_00001038	0.049675	0	0	0.216072	0.0308079	0.0462879	0.0951685	0	0.0268245	1.0257	0.0300409	0.161608	0.952092
TCONS_00001039	0	0.111545	0	0.554104	0.101578	0.610469	0	0.417755	0.176888	2.38721	0.0990488	0	1.44885
TCONS_00001040	0.0449755	0.0612605	0	0.478208	0	0.754359	0.114887	0.152954	0.145721	1.31106	0.108795	0.146319	1.72404
TCONS_00001041	1.35054	0	0	2.61087	0.837586	2.5169	0	0	2.18787	8.20184	0	0	3.98229
TCONS_00001042	0.501409	0	0	0.807774	0.207312	0.934441	0.213469	0	0	1.62404	0	0	0
TCONS_00001043	32.968	47.3434	29.2085	11.9697	8.76778	12.444	16.68	14.309	20.0537	8.06386	5.63652	6.5568	9.03083
TCONS_00001044	7.39848	3.03458	6.00258	0.787129	0.585618	0.337264	1.44803	0.920934	1.3645	0	0.938295	0	0
TCONS_00001045	0.822279	0.420005	0.506917	1.34126	0.573714	0.0957764	0.393835	0.174777	0.777054	0	0.062159	0.0836165	0
TCONS_00001046	0.141705	0.868564	0.399351	0	0	0	0	0	0.153041	0	0	0	0
TCONS_00001047	0.290314	0.514063	0.163632	0.168371	0	0.108208	0.296635	0.691118	0.250831	0.282094	0	0.0944478	0
TCONS_00001048	0.269789	0.378284	1.09575	2.50041	2.55901	3.48993	42.221	46.712	76.768	14.2255	32.2278	15.1275	17.4079
TCONS_00001049	0	0	0.735547	1.00913	1.94243	0.486407	6.00035	4.8819	6.20136	3.17012	5.36654	1.69822	2.30881
TCONS_00001050	0.282897	0	0	2.18759	0.701797	1.05443	9.75563	5.29147	7.33268	0.687216	3.76379	2.30087	3.33668
TCONS_00001051	0.0724767	0.0987195	0.510632	0.840676	0.898984	0	4.25814	7.27121	5.47924	1.40849	3.94472	3.30104	2.35082
TCONS_00001052	0.30073	0.06827	0.423756	8.52681	15.0451	5.7913	9.60241	6.64777	27.4987	4.38322	7.75961	1.14142	1.18234
TCONS_00001053	0	0.0364887	0.018874	1.57955	1.21283	0.973528	1.1291	1.09326	0.86796	0.325379	0.30781	0.196092	0.394959
TCONS_00001054	1.34535	1.7614	1.22365	28.4159	34.7119	38.2463	34.8707	33.2088	50.487	15.399	13.9449	4.36794	8.93171
TCONS_00001055	0.417258	0.124487	0.904997	13.1962	10.4823	11.1222	12.0587	9.07657	15.767	2.34293	2.5365	1.08926	2.32304
TCONS_00001056	0.262038	0.446147	1.47694	0.506573	0.487538	0	0	0	0.1415	0	0	0	0
TCONS_00001057	1.89891	1.93986	6.68934	0	0	0	0	0	1.02541	0	0	0	0
TCONS_00001058	0	0	0.258497	0.709291	0.910185	0.683763	0	0	0	0	0	0	0
TCONS_00001059	0	0	0	0.217698	0.279357	0	1.15061	0.382968	1.9459	0	0	0	0.6641
TCONS_00001060	9.6115	0.311707	9.45895	2.35949	1.70313	0.852965	1.36399	0.778265	9.06227	1.11183	3.13693	0.248167	0
TCONS_00001061	36.5631	49.5138	45.4669	23.4415	17.514	20.1719	33.6278	22.0908	32.5905	10.53	14.3325	10.5766	18.4919
TCONS_00001062	0.574733	0.587126	0.846663	0.631294	0.324039	0.681602	0.367028	0.755176	0.564283	0.190384	0.473957	0.509939	0.462191
TCONS_00001063	0.334419	0.683262	0.282737	0.387901	0.0829612	0.124647	0.256275	1.02358	0.288939	0.162475	0.485375	0.761576	0.394438
TCONS_00001064	1.35561	5.09457	1.12541	0.732533	0.0285022	0.425601	0.874967	0.723401	1.58256	0.0484297	0.48295	0.000203574	1.02653
TCONS_00001065	2.50186	0	1.76268	7.25492	0	2.33127	1.5977	2.1271	1.351	0	0	8.13929	3.68865
TCONS_00001066	0.452766	0.391274	0.68609	0.568974	0.332855	0.485871	0.866234	0.694578	0.469926	0.32671	0.244307	0.295147	0
TCONS_00001067	0.699176	0.476169	0.84446	0.675826	0.247783	0.744574	0.765426	1.35873	0.862983	0.48527	0.604037	0.48742	1.47261
TCONS_00001068	0.594549	1.50895	0.775837	0.421205	0.510327	1.28488	1.08437	0.910153	0.616567	0.500931	0.869134	0.501706	0.818116
TCONS_00001069	9.05913	3.00365	9.23794	4.72395	2.95703	3.55429	5.93747	7.09409	4.50573	2.8956	4.4693	4.65348	2.10888
TCONS_00001070	2.36394	0.532564	1.44356	0.810534	0.283176	0.859069	0.637329	0.918968	0.70977	0.731219	0.356769	0.421136	0.722711
TCONS_00001071	4.20382	7.64076	5.44434	2.44828	1.85273	0.847408	4.53769	3.05511	5.81421	1.4864	3.61269	0.648977	3.63661
TCONS_00001072	0.360366	0.442944	0.244874	0.199034	0	0	0	0.359605	0	0	0	0.278556	0.204344
TCONS_00001073	1.94289	0.716755	1.77135	0.793613	0.307508	0.515615	0.963088	0.951352	1.3776	0.346014	0.487975	0.334074	0.807886
TCONS_00001074	1.94553	0.70666	2.19314	0.313426	0.563077	0.483435	0.745458	0.551368	0.420269	0.63015	0.235313	0.421958	0.573679
TCONS_00001075	1.74578	0.870485	1.53748	0.783474	0.0773372	0.174296	0.477803	0.318061	0.43771	0.151462	0.414764	0.304262	0.551548
TCONS_00001076	2.10458	1.76664	1.72416	0.567711	0.182127	0.729707	0.625119	1.16515	0.475761	0.356687	0.236791	0.318457	0.288643
TCONS_00001077	3.23775	7.01524	2.22028	1.15203	0.307084	1.67497	1.20433	1.59053	0.988747	0.551386	0.559064	0.866053	0
TCONS_00001078	12.7609	9.16332	13.1421	10.3794	9.07395	5.6696	10.3148	6.37968	9.09049	2.88562	3.99727	2.62737	5.49101
TCONS_00001079	10.1171	6.89826	9.31963	6.57404	4.43629	4.53284	14.4248	9.52277	17.6637	7.97638	12.4618	6.72495	27.0546
TCONS_00001080	0.580839	0.251707	1.35964	0.598052	0.798138	0.232811	1.52666	1.07852	0.90547	0.406406	0.947067	0.914379	1.0023
TCONS_00001081	1.53805	0.194072	1.63614	0.60533	0.215682	0.577274	0.358282	0.399106	0.539105	0.367561	0.059831	0.057801	0
TCONS_00001082	1.04997	2.52196	1.81002	0.969513	0.414232	0.377204	1.49075	0.442806	2.42538	0.000188095	1.10293	0.000326999	0.52
TCONS_00001083	0.0805882	0	0.38925	0.0559642	0.00552279	0.199456	0	0.556667	0	0.16168	0	0.104655	0
TCONS_00001084	0.755763	0.00218382	0.248277	0.341764	0.000557805	0.585736	0.00327002	1.7229	0	1.79053	0.224043	0.806272	0.000348044
TCONS_00001085	0.181941	0.214733	0	0	0	0.257747	0.0145399	0.203077	0	0.38404	0.153926	0.128183	0
TCONS_00001086	0.00137728	0.2281	0.00116915	0.0416367	0.37408	0.498335	0.0301468	0.541074	0	0	0.251433	0.375886	0
TCONS_00001087	0.336264	0.150871	0.477848	0.354993	0.709285	0	1.05228	0.726482	0.724246	0	0.419595	0.567436	0.475329
TCONS_00001088	0.394886	0.365521	0	0.851903	0.17113	0.48667	0.857763	0.109369	0.377847	0.0383176	0.138614	0	6.11295e-05
TCONS_00001089	1.03828	1.43945	0.890265	0.91648	0.799077	0.160726	3.19533	1.23772	3.25862	0.422765	1.04709	0.777492	1.32918
TCONS_00001090	0	0.0477937	0	0	0	0	0	0	0	0	0	0.00143234	0
TCONS_00001091	0.2553	0.451023	0.189101	0.09826	0.157361	0	0.434797	0	0.315836	0	0	0.0775639	0
TCONS_00001092	0	0.0696815	0	0	0.0840881	0.00123057	0	0	0	0	0.346395	0	0
TCONS_00001093	0.36009	1.8528	0.383567	0.744603	0.37912	1.09269	0.889183	1.4744	1.78916	0.790481	0.830593	0.416466	0.5568
TCONS_00001094	36.5359	11.6386	34.0448	45.5687	32.1613	10.9821	44.4062	25.0509	67.4617	18.6096	28.5097	12.4613	46.9158
TCONS_00001095	1.32715	1.52958	1.43852	1.08547	0.379883	0.380509	0.912719	0.69437	1.10255	0.247994	0.246951	0.996369	0.60205
TCONS_00001096	0.532212	0.362459	0.999915	0.0857397	0	0.330615	0.566457	0.150831	0.478991	0.215476	0.536424	0.144287	0.784661
TCONS_00001097	57.622	79.3936	55.9101	48.3705	41.1355	41.8287	73.8982	53.9251	86.5041	36.1809	34.5603	32.9454	52.0378
TCONS_00001098	0.211539	0.120056	0.0993592	3.64645	1.09328	4.20511	3.46731	4.4963	9.48116	3.93968	1.79099	1.37639	4.05443
TCONS_00001099	0	0	0	0.344848	0.0983377	0.14775	0.506291	0.202215	0.428115	1.15554	0.431503	0	0.935091
TCONS_00001100	0.0608379	0.0552443	0.0857262	1.03891	0.226386	0.793654	0.440317	0.655182	1.77403	2.16756	1.27544	0.36286	2.93006
TCONS_00001101	0.348417	0.240234	0.803921	0.81828	0.816652	0.430412	1.1646	0.792664	2.00123	1.43227	0.3549	0.692503	0.000287313
TCONS_00001102	2.89646	4.97127	2.73113	7.58648	5.005	6.68111	20.356	16.3864	20.4907	5.94591	10.8932	7.40375	13.4516
TCONS_00001103	0	0	0	0	0.00927923	0	0.153001	0.1234	0	0	0.613706	0	0.781607
TCONS_00001104	0.717738	0.137922	0.678369	0.959928	0.946152	0.342997	2.75054	0.60579	2.87136	0.915616	1.49642	0.82702	2.31377
TCONS_00001105	1.12017	0.466207	0.613832	0.0601534	0	0	0	0.10582	0.134421	0	0	0	0.183501
TCONS_00001106	0.547144	0.159698	0.495628	0	0	0.0728338	0	0.0664553	0	0	0	0	0
TCONS_00001107	3.07226	1.04617	0	0.494944	0	0	0	0	0	0	0	0	0
TCONS_00001108	2.50596	0.56889	1.17705	0	0	0	0	0	0	0	0	0	0
TCONS_00001109	1.23199	1.25856	1.73599	0	0	0	0	0	0	1.49638	0	0	0
TCONS_00001110	0.962516	0.18729	0.387507	0	0	0	0	0	0	0	0	0	0
TCONS_00001111	0.541935	0.147632	0.509091	0.0349224	0.0448136	0	0	0	0	0	0	0	0
TCONS_00001112	0.72843	0.220485	0.684284	0	0	0	0	0	0	0	0	0	0
TCONS_00001113	0.725162	0.621906	0.378452	0.0259609	0	0	0	0.0456713	0.0290065	0	0.0324845	0	0
TCONS_00001114	0.504409	0.515287	1.06614	0.487564	1.87697	1.88006	0	0	0.817143	0	0.305041	0	0
TCONS_00001115	0.377107	0.148388	0.566804	0.348312	0.561305	0.156175	0.385317	0.541491	0.32582	0.162857	0.233123	0.231736	0.197683
TCONS_00001116	0.461404	0.48274	0.593626	0.387822	0.381543	0.336477	0.486823	0.488942	0.613869	0.0974651	0.315429	0.206671	0.197179
TCONS_00001117	0.606453	0.165208	0.299092	0	0.0376115	0	0.0387285	0	0	0	0.0366752	0	0
TCONS_00001118	0.900092	0.396648	0.298427	0.0255892	0	0	0	0	0	0	0.0320194	0	0
TCONS_00001119	1.67449	0.570199	3.53926	0	0	0	0	0	0	0	0	0	0
TCONS_00001120	0.796039	0.025816	0.320484	0	0	0.0706439	0	0	0	0	0	0	0
TCONS_00001121	1.18476	0.0896524	0.556478	0	0	0	0	0	0	0	0.159218	0	0
TCONS_00001122	0.488336	0.107283	0.377351	0	0	0	0	0	0	0	0.0190529	0	0
TCONS_00001123	0.809197	0.0648351	0.804871	0.0460102	0	0.0887085	0.12159	0	0	0	0	0	0
TCONS_00001124	1.11559	0.221598	0.523991	0	0	0	0	0.0790406	0	0	0	0	0
TCONS_00001125	0.49337	1.22544	0.408944	0	0	0	0.037067	0	0	0	0	0	0
TCONS_00001126	0.214445	0.467349	0.302173	0	0	0	0	0	0	0	0	0	0
TCONS_00001127	1.47047	0.817511	1.67735	1.19897	0.545939	0.466055	1.08598	0.731413	0.680616	0.899094	0.883213	0.894941	1.03237
TCONS_00001128	0.258534	0.176073	0.789312	0.583099	0.427572	0.160604	0.550338	0.146539	0.325753	0.104672	0.208464	0.0700906	0.508222
TCONS_00001129	1.34943	1.17634	1.86344	1.33045	0.602566	2.21305	1.13751	0.688377	0.816133	0.786729	0.620208	1.88773	1.27329
TCONS_00001130	0.83658	2.40218	0.732779	0.852352	0.364588	0.758469	0.721954	0.461363	0.610477	0.494326	0.410206	0.331011	0.666704
TCONS_00001131	27.5423	24.9532	30.5728	12.8786	8.98163	9.10274	27.9637	13.8127	21.7548	9.49862	10.0638	6.74595	15.6837
TCONS_00001132	1.80153	1.54392	2.70857	0.449922	0.320752	0.369473	1.00184	0.410401	0.716819	0.230331	0.54213	0.308469	0.508338
TCONS_00001133	1.23025	4.7941	1.78513	0.600643	0.593957	0.531668	3.99196	5.32852	3.8698	1.62143	1.44867	1.12523	3.39072
TCONS_00001134	1.87394	3.60141	1.11777	0.468852	0.075847	0.408192	6.75984	4.58809	11.9839	1.33584	5.06684	1.48059	0.904798
TCONS_00001135	2.67478	0.710501	4.27703	0.140494	0.000391081	0.0042453	1.16653	1.76451	1.18684	0.000368287	0.000412539	0.00045177	0.00131848
TCONS_00001136	4.4334	0.429837	2.97156	0.0923577	2.08939e-05	0.00188238	1.72013	1.33859	3.23165	0.000115804	0.000575512	0.000244112	0.000142514
TCONS_00001137	1.23399	0	0.434701	0.149097	0	0	0.197009	0	0.333177	0	0	0	0
TCONS_00001138	0.882805	0	1.24395	0	0	0	0	6.00455	1.90686	0	0	0	0
TCONS_00001139	1.67935	0.00302006	1.40846	1.67128	1.23835	0.408932	1.66524	1.26333	1.88554	0.0015478	2.41943	0.580295	1.12767
TCONS_00001140	1.64655	2.19306	1.38932	0.708371	0.40896	1.1783	2.27044	1.23953	0.928817	1.93013	0.00558659	1.09043	1.10707
TCONS_00001141	108.691	106.187	67.1491	0.682501	0.255743	0	1.28743	0	0.123709	0	0.0554169	0	0.135103
TCONS_00001142	2.50203	0.960236	2.35406	0.0475942	0	0	0	0	0	0	0	0	0
TCONS_00001143	5.44051	7.44355	5.38225	0.284679	0.320121	0.121063	0.102058	0.042706	0.210331	0	0.254093	0	0.0509739
TCONS_00001144	0.402502	0.179561	0.809514	0.0913261	0.0777563	0	0.0391919	0.0785605	0.059772	0.0402548	0.0518024	0.0236601	0
TCONS_00001145	1.99757	3.22121	2.40995	0.456679	0.0137704	0.465723	0.550812	0.611797	0.238593	0.0462869	0.113177	1.88002e-05	0.109525
TCONS_00001146	0.533719	0.726725	0	0	0	0	1.36275	3.62859	1.15233	1.29595	0	0	0
TCONS_00001147	1.41154	0.823966	0.568366	0.389805	0	0	1.28767	0	0.87107	0	0	0	0
TCONS_00001148	0.83403	0.217181	0.44936	0.118554	0.0304264	0.228574	0.595271	0.500535	0.264924	0.0595886	0.0296694	0.119705	0
TCONS_00001149	0	0	0	4.45969e-05	0.123601	0.163207	0.057914	0.154327	0.308562	0.123819	0	0.0634701	5.16926e-06
TCONS_00001150	0.864789	1.67953	0.629113	0.305694	0.00010402	0.121298	0.576517	0.138418	0.343145	0	0	0	0.0957777
TCONS_00001151	0.127999	0.0871725	0.541086	0.123724	0.317533	0	0.817408	0	0.96767	0	0	0	0
TCONS_00001152	0.202489	0.0459679	0.190217	0.130484	0.0837208	0.094341	0.495692	0.315623	0.437376	0.204953	0.183682	0.247034	0.0995124
TCONS_00001153	0.203427	0	0.429972	0.294951	0.252327	0.189557	0.909372	0.86478	0.988658	0.247084	0	0	0.299921
TCONS_00001154	0.0313155	0.0639817	0.0441265	0.0908091	0.116529	0.0583605	0.35997	0.479246	0.338208	0.076072	0.151504	0.0509393	0.369358
TCONS_00001155	0.200889	0.0526207	0.065324	0.149369	0.0575025	0.0863958	0.374998	0.459839	0.458953	0.112616	0.168213	0.100546	0.182263
TCONS_00001156	0.0702485	0.0772836	0.129444	0.114912	0.040216	0.0604233	0.365791	0.349167	0.379342	0.065634	0.0196074	0.0351599	0.0956032
TCONS_00001157	0.187537	0.0425735	1.05703	0.120849	0.232616	0.232999	0.319366	0.318891	0.20254	0.151855	0.0756084	0.305056	0
TCONS_00001158	0.670475	0	0.629842	0.216028	0	0	1.14179	0.38003	1.20686	0	0	0	0
TCONS_00001159	0.416825	0.0359336	0.602214	0.346804	0.307594	0.00983299	0.336946	0.188409	0.165253	0.140989	0.165922	0.128739	0.248928
TCONS_00001160	0.613394	0.122867	0.86433	0.244139	0.358042	0	0.737351	0.245418	0.116906	0.0876508	0.0872822	0	0.212788
TCONS_00001161	0.629742	0.134649	0.846093	0.276044	0.272483	0.0409397	0.3741	0.124515	0.158168	0.142305	0.15942	0.154847	0.0647758
TCONS_00001162	1.28572	0.251816	1.16895	0.586391	0.481278	0.219286	0.472476	0	0.461216	0	0.14846	6.29616e-06	0.29371
TCONS_00001163	2.03212e-05	0.125103	0.333488	1.86456e-05	0	0.248974	5.91423e-05	0.303697	1.2188e-05	0	0.130238	0.0818603	2.72373e-05
TCONS_00001164	0.781722	0.532386	4.40608	0.755616	0.969645	0	2.99528	2.65853	2.53278	0	0.945491	0	2.30505
TCONS_00001165	0.908558	0.0883953	1.82892	0.501837	0.643976	0	0.994648	0.662116	0.700887	0	0	0.422258	0.765441
TCONS_00001166	3.01318	0	2.83057	0.970851	2.49167	1.87182	7.69696	3.41581	0	0	0	1.63379	0
TCONS_00001167	1.12695	0.280453	1.46123	0.861168	0.327847	0.487007	0.691157	1.05535	0.43805	0.200022	0.163996	0.185294	0
TCONS_00001168	9.31716	2.09398	7.74596	3.1521	3.35147	2.60456	4.403	3.32705	3.82376	2.037	1.2396	0.757787	1.6484
TCONS_00001169	1.09713	0.373597	0	1.06049	0.680428	0	4.20382	0.932792	1.77735	0	0	0	0
TCONS_00001170	0.685983	2.33592	0.966614	0	0.850877	0	0.876147	0	0	0	0.829694	0	0
TCONS_00001171	0.302243	0	0.851778	0.584299	0.749791	0	0.38603	0	0.652846	0	0.365563	1.96657	1.78244
TCONS_00001172	0.535918	0	0.755159	0.777031	0.664741	0	0.684483	0	0.578792	1.95279	1.94458	0.435875	0.790125
TCONS_00001173	0.618358	0.046792	0.580883	0.265648	0.340887	0.128043	0.438764	0.11683	0.222609	0	0.0831002	0	0.202593
TCONS_00001174	0.381661	0.0649819	0.672245	0.276686	0.355053	0.533456	0.487463	0.486738	0.515243	0.231784	0.346214	0.465621	0.562698
TCONS_00001175	0.307882	0.18347	0.433834	0.2604	0.0954723	0.0717221	0.245769	0.196323	0.290948	0.0934887	0.186191	0.187806	0.226961
TCONS_00001176	0.444946	0.165288	0.512976	0.586482	0.200691	0.452299	0.36164	0.206344	0.524227	0.0982607	0.0978474	0	0.357819
TCONS_00001177	0.401398	0.117158	0.484806	0.720558	0.355632	0.106865	0.439432	0.292519	0.68123	0.417892	0.208067	0.373105	0.169085
TCONS_00001178	12.257	15.441	13.5554	6.62159	5.44541	7.68738	9.42676	8.91799	8.4644	2.07565	3.20729	2.4443	2.21543
TCONS_00001179	0.192153	0.719753	0	0	0.119171	0	0	0.16337	0.103762	0	0	0	0
TCONS_00001180	0.901673	0.136462	0.988199	0.968401	0.621341	0	0.703774	0.340716	0.378703	0.243373	0.181762	0.0814836	0
TCONS_00001181	0.870654	0.0790603	0.695205	0.75742	0.683961	0	0.667207	0.197397	0.219405	0	0.140407	0.0472082	0.256728
TCONS_00001182	1.67882	0.919117	1.57028	1.07718	0.704597	0.451774	0.859536	0.522953	0.62131	0.175785	0.205679	0.135366	0.298726
TCONS_00001183	4.3469	0.531364	0.078528	0.107737	7.5347	2.49262	4.91132	0.473818	0.361127	0	18.5363	0	2.95792
TCONS_00001184	0.406477	0.539816	0.257744	0.0196451	0	0	0.0519159	0	0	0	0	0	0
TCONS_00001185	0.90673	1.23504	0.425889	0	0.374896	0	0	0	0	0	0	0	0
TCONS_00001186	0.346089	0.33391	0.121918	0	0	0	0.184179	0.147124	0.342628	0.350301	0	0.234568	0
TCONS_00001187	0	0	0	0	0	0	0.553843	1.47472	0.702487	0.526694	0	0	0
TCONS_00001188	0.608379	1.27062	0.68581	9.03654	7.79772	9.37268	3.41893	3.44833	5.05928	3.84249	3.28672	1.31949	2.27229
TCONS_00001189	0.366212	0.798098	0.722437	0.0707963	0	0.136496	0.0935461	0.124543	0.237305	0	0.0885864	0.119139	0
TCONS_00001190	0.099168	0.945527	0.139737	0.0958562	0.123006	0	0.886612	0	0.214203	0	0.119943	0	0
TCONS_00001191	0.88442	0.185332	1.91728	0.591843	0.506314	0	0.868918	0.231367	0.734749	1.15685	0.493709	0.221329	0.401211
TCONS_00001192	0.123907	0.210966	0.698388	0.119769	0.230538	0	0.316513	0.421389	0.33455	0	0.149866	0.100777	0
TCONS_00001193	0.169574	0.692921	0.159297	0.273184	0.210335	0.105341	0.144388	0.0961154	0.0610465	0.13731	0.0683662	0.0919455	0.333345
TCONS_00001194	0.837243	0	5.89877	0	1.0385	0	0	1.42366	0	2.03384	0	0	0
TCONS_00001195	1.23199	0.83904	0.867996	2.3817	3.05627	0	1.57352	1.04745	0.665276	0	2.23514	0	0
TCONS_00001196	1.07381	0.731311	0.864628	0.889671	0.570827	0	1.17556	0.782541	0.331347	0.745289	0.185539	0	1.80933
TCONS_00001197	0.769811	0.558466	0.801761	1.0838	0.664247	0.265097	1.37864	0.711414	0.948876	0.792731	0.566747	0.476385	0.912904
TCONS_00001198	0.636666	1.08399	0.341761	0.747276	0.488865	0.932257	1.35526	0.927942	1.12963	0.220942	0.770046	0.591789	0.625774
TCONS_00001199	2.23182	5.06701	6.28682	1.43754	0	0	5.69843	0	3.21259	1.80637	0	0	0
TCONS_00001200	0.0542788	0.406274	0.229138	0.104789	0.201703	0.101018	0.484617	1.10605	0.585428	0.131675	0	0.529038	0.159832
TCONS_00001201	4.78495	1.03053	5.88597	0.266935	0.489466	0.21866	1.25444	1.34208	1.1949	0.000844771	0.255433	1.78213	3.4529e-05
TCONS_00001202	3.79187	0.287095	4.13295	3.78595	2.50695	0.260814	2.51713	0.443767	2.64539	1.96853	1.33728	0.347187	2.77847
TCONS_00001203	0	0.634811	0	0	0	0	3.57153	3.16997	1.00668	0	0	0	0
TCONS_00001204	0.385225	5.78346	0.513156	0.50403	0.249728	2.33876	1.83766	2.1305	1.10685	0.555767	0.879745	0.147265	0.515111
TCONS_00001205	0.369435	0.754802	0.404886	0.198387	0.0509153	0.458993	0.471847	0.279197	0.310325	0	0	0	0
TCONS_00001206	0	1.22425	1.2665	0	0	0	0	0	0	0	0	0	0
TCONS_00001207	22.4259	3.49061	21.0546	0.810971	1.59075	1.96167	0.763719	0.0935193	0.455975	0	0.00231003	1.59783	0
TCONS_00001208	30.2911	7.50106	26.5825	1.63268	2.02102	0.00367397	2.10456	0.205333	4.75479	0.000910038	3.79301	0.554006	0.000242013
TCONS_00001209	169.517	252.128	158.427	1.3044	1.05276	0.831635	1.21802	2.29263	0.269713	2.12539	0.418792	0.000744861	2.71864
TCONS_00001210	1.81685	0.399067	2.56459	0.278812	0.228538	0.368622	0.400435	0.422313	0.716707	2.06702	0.450235	0.40124	0.608838
TCONS_00001211	0.193094	0.131506	0.624202	0.0109792	0.0140888	0	0.0507753	0	0.0122672	0	0.0206071	0.0369525	0.0167463
TCONS_00001212	0.239194	0.349074	0.818541	0	0	0	0.0436431	0.0581042	0	0	0	0	0
TCONS_00001213	0.268406	1.44931	1.05358	0.0370632	0.0475607	0.0714585	0.0979464	0	0.0207056	0	0.0231883	0	0
TCONS_00001214	3.69598	3.77568	0.867996	0	0	0	3.14704	0	2.6611	0	1.49009	0	0
TCONS_00001215	0.519176	0.176791	0.731567	0.376378	0.160993	0	0.331549	0	0	0	0	0	0
TCONS_00001216	2.1076	1.55039	2.47765	3.40229	2.17007	1.38498	1.80338	1.2044	1.10769	0.867337	1.08415	0.883988	0.84554
TCONS_00001217	2.1076	1.55039	2.47765	3.40229	2.17007	1.38498	1.80338	1.2044	1.10769	0.867337	1.08415	0.883988	0.84554
TCONS_00001218	0.643361	0.0185426	0.757169	1.55647	1.16312	0.101243	1.61119	0.536371	1.80981	1.51037	0.679941	0.397378	1.13164
TCONS_00001219	0.811055	1.28885	0.761902	0	0	0	0.345297	0.919423	0.29198	1.31348	0	0	0
TCONS_00001220	8.50862	4.53989	9.84647	4.7047	3.37689	1.60527	5.2445	3.02377	4.42349	2.90131	3.35231	2.37005	5.0109
TCONS_00001221	4.159	0	0	0	0	0	0	0.913017	0	10.6171	2.58152	3.50018	2.91826
TCONS_00001222	5.92442	7.12955	6.02126	2.48557	1.59478	1.58566	4.26636	2.5185	3.17196	0.995169	1.41787	0.871426	1.654
TCONS_00001223	0.287914	0.266405	0.335062	0.300547	0.405981	0.115872	0.379789	0.368375	0.497247	0.188034	0.238981	0.19825	0.163871
TCONS_00001224	0.715592	0.0511432	1.27355	1.06678	0.632473	0.205518	1.25999	0.488065	0.730963	1.55449	0.774215	0.846796	2.73772
TCONS_00001225	0	0	0	0.1924	0.123447	0.370951	0.508453	1.01539	0.429943	0	0	0.809451	0.293464
TCONS_00001226	0	0.550811	0	0.781766	0	0	1.03298	4.12577	2.62043	0	0	0	2.38482
TCONS_00001227	0.18266	0.0396622	0.228959	0.293215	0.26102	0.285329	0.252914	0.670944	0.528717	0	0.520119	0.371547	0.326255
TCONS_00001228	0.757131	1.69631	0.668039	0.8618	0.526614	0.672538	1.7081	1.37167	1.71182	0.876643	0.967098	1.0244	1.29362
TCONS_00001229	1.03561	0.370826	1.22609	0.74819	0.734974	0.18902	0.770438	0.444782	0.761015	1.11522	0.497154	0.56442	1.21203
TCONS_00001230	2.34595	0.981354	2.41425	2.06377	1.46038	1.16259	2.18829	1.68827	1.97376	1.53676	1.39214	1.4721	1.83947
TCONS_00001231	1.0617	0.454909	1.179	0.387391	0.313966	0.235862	0.538817	0.4065	0.227809	0.375763	0.314654	0.28593	0.518315
TCONS_00001232	3.21388	3.6468	2.95794	1.13789	0.936841	0.94162	2.2021	1.47031	1.41202	0.835129	0.837917	0.847301	0.844762
TCONS_00001233	0.511574	1.00479	0.57439	0.0678191	0.0640823	0.0879484	0.619953	0.432879	0.63171	0.0775002	0.113442	0.067117	0.120491
TCONS_00001234	1.1059	2.0693	0.844483	0.228013	0.430641	0.309891	2.50461	2.47136	2.73357	1.61309e-05	0.785859	0.166568	0.0915127
TCONS_00001235	8.64363	16.9827	10.5014	8.08458	6.01972	4.95954	13.1124	8.03705	20.9599	1.9932	9.26672	2.55236	7.9534
TCONS_00001236	1.05031	0.531841	0.975299	1.00315	0.706288	0.582377	1.15296	1.18609	1.36285	0.48481	0.568453	0.702599	0.986294
TCONS_00001237	1.10376	0.0959068	0	0	0	0.256393	0	0	0	0	0.679642	0	0.351726
TCONS_00001238	40.49	19.2666	27.7421	22.8481	43.9492	10.337	0.00155681	0.00155736	6.95934	0.00156072	1.2589	0.00156063	0.00156248
TCONS_00001239	8.87897	33.3755	16.2194	8.91583	2.73737	15.192	6.30506	4.44939	5.00789	2.14471	1.57009	0.573379	1.8579
TCONS_00001240	12.5124	5.26151	20.0083	1.69511	1.50317	1.38239	0.916188	0.3767	0.629091	0.0862944	0.168423	0.0589743	0.279886
TCONS_00001241	0.161563	0.24757	0.853714	0.585628	0.100199	0.90328	0.103175	0	0.043622	0.196235	0.146557	0.131403	0.119099
TCONS_00001242	0	0	0	1.20915	0	9.32507	0	0	0	0	0	0	0
TCONS_00001243	22.5665	5.84951	21.4121	20.7446	17.7684	10.2416	20.651	18.8965	17.9763	14.4943	12.9789	13.3119	14.9021
TCONS_00001244	0.0445666	0.964695	0.000683296	1.04213	0.491736	1.81312	9.74918	4.6694	7.98165	1.77071	4.02809	2.56634	3.15068
TCONS_00001245	3.52878	0	4.63803	2.67557	2.36366	0	0.000387009	0	0.000410123	3.68095	0.00220217	0.00028072	1.04347
TCONS_00001246	1.56239	0.0702764	1.94949	0.677858	0.678709	0.0866975	1.49952	0.19922	1.59542	0.982935	0.689665	0.145159	1.72541
TCONS_00001247	0.0355381	30.2244	1.75533	0	0	13.4065	22.0572	19.9963	19.5121	0.983228	7.82004	4.26072	4.74539
TCONS_00001248	3.01968	0.766305	3.49718	2.83555	1.66611	1.30872	4.47969	3.41967	4.86858	1.96342	1.89428	1.82979	2.84736
TCONS_00001249	0.252227	0.0540564	0.239297	0.13761	0.053544	0.0851668	4.17082	1.35339	6.05496	0	0.0521614	0	0
TCONS_00001250	0.233875	0.340236	0.0540622	0.768504	0.156601	0.272796	5.26145	6.70874	6.20757	0.187171	0.255273	0.100267	0.113596
TCONS_00001251	0.30169	0.0616392	0.23381	0.626972	0.112263	0.281119	5.08626	3.3345	4.64301	0.0366438	0.0182447	0.0736126	0.044481
TCONS_00001252	0.103575	0.100451	0.0742089	0.342628	0.159566	0.175831	3.47343	3.38643	2.29814	0	0.101174	0.117424	0.104825
TCONS_00001253	0.311978	0.268358	0.389872	0.827589	0.138062	0.838332	8.67454	7.26155	8.5121	0.0983675	0.0757171	0	0.144727
TCONS_00001254	0	0.232351	0	1.97866	2.53907	0	0.435747	0	1.10539	0	0	0	0
TCONS_00001255	0.0775424	0.739336	0.218529	0.299811	0.0961818	0.433531	0.693268	0.395564	1.33993	0.188367	0.187575	0.378403	0.685943
TCONS_00001256	0.150627	0.184651	0.148574	0.109198	0.0840756	0.154392	0.452101	0.729969	0.829656	0.164658	0.255057	0.28177	0.377529
TCONS_00001257	0.778403	1.35477	0.243743	0	0	0.161184	0	0	0	0.420201	0.104608	0	0
TCONS_00001258	0	0	0	0.0336512	0	0	0	0	0	1.26855	0	0.792819	0.61593
TCONS_00001259	0	0	0	0.145829	0	0	0	0	0	1.28271	0	0.736222	2.00186
TCONS_00001260	0	0	0	0	0	0	0	0	0	1.4721	0	0.7886	1.07214
TCONS_00001261	0	0	0	0.00811745	0	0	0	0	0.00907038	1.97883	0	1.3797	1.13909
TCONS_00001262	1.87665e-06	2.20242e-06	1.95151e-06	0.122475	0.110065	0.142679	0.652521	0.406181	0.65068	0.173014	0.2777	0.222255	0.212453
TCONS_00001263	0.140272	0.206986	0.230601	1.26953	1.06491	0.86608	0.716419	1.01925	2.03413	0.747692	0.908763	0.347719	0.870038
TCONS_00001264	0.441155	0.118126	0.195411	0.121644	0.0357928	0.0671726	0.848584	1.74818	0.857312	0	0.147209	0.02686	0.0787306
TCONS_00001265	0.35854	1.02079	0.420793	0.00529304	0.225777	0	0.982635	1.12007	0.622477	0	0.127475	0	0.0501546
TCONS_00001266	0.347039	0.189157	0.310032	0.0709738	0.0222127	0	0.883199	0.820489	0.289667	0.0490277	0.0677523	0.0513089	0
TCONS_00001267	0	0	0	1.41858	0.455092	1.02564	0	0	0	0	0	0	0
TCONS_00001268	2.89612	0	0.741983	0	1.30629	0	0	0	0.284347	0.639572	0	0.42827	0
TCONS_00001269	1.06396	0.797062	1.94898	0.514214	0.395913	0.991412	0.13589	0.180918	0.344723	0.258458	0.257371	0	0.941182
TCONS_00001270	0.81397	1.15489	0.923939	0.284117	0.392633	0.421371	0.462051	0.346022	0.293029	0.274626	0.382859	0.0735579	1.00006
TCONS_00001271	18.8694	5.08267	12.2079	0.232984	1.55611e-05	0.472555	0.180229	0.318653	1.569e-05	1.66065e-05	1.60889e-05	1.67065e-05	1.65396e-05
TCONS_00001272	1.87561	15.5575	4.54947	0.214801	0.275692	0.00165878	0.425086	6.53633e-05	0.416088	0.359956	0.232981	0.0481906	0.087372
TCONS_00001273	3.85351	0.937289	1.16356	0	0	0	0.351555	0	4.45907	0.668643	1.99749	0	0
TCONS_00001274	11.1271	4.54682	6.27165	1.07555	0.69009	0	3.55293	0	24.0346	9.46053	18.8415	3.61998	9.84308
TCONS_00001275	43.7945	87.6158	31.9092	28.1714	29.8161	17.0155	34.7205	14.2096	48.1337	7.26783	18.7171	5.37013	18.2524
TCONS_00001276	0.939734	3.22991	1.48544	0.176376	0.251012	0.176043	0	0.172027	0.218034	0	0	0.12918	0.937952
TCONS_00001277	7.93456	15.3544	7.57881	8.71199	5.64681	8.39294	8.94624	5.23405	5.91255	4.07474	5.2838	2.91043	4.79638
TCONS_00001278	0.533842	0.155815	0.752233	0	0	0	0	0	0	0	0	0	0.224875
TCONS_00001279	3.13091	2.13228	1.47058	0	0	0	0	0	0	0	0	0	0
TCONS_00001280	1.03532	0.0640999	0.530496	0.0909769	0.116744	0	0	0	0	0	0	0	0
TCONS_00001281	0.447921	0.305053	0.631162	0	0	0	0	0	0.241877	0	0	0	0
TCONS_00001282	0.681261	0.0618624	0.831965	0.131702	0	0	0.116015	0.0772286	0.0490508	0	0	0	0
TCONS_00001283	1.12728	0.0365585	0.453842	0.0518874	0	0.10004	0	0	0	0.260801	0	0	0
TCONS_00001284	1.24982	0.121598	0.125794	0	0	0	0	0	0.0964149	0	0	0	0
TCONS_00001285	0.777632	0.503608	0.484015	0.0184457	0.0236701	0.0355636	0.0487462	0.0324491	0.0309145	0.0463566	0.0115404	0.0543223	0.0140674
TCONS_00001286	0.398095	0.47446	0.280477	0.0962001	0	0	0	0.169232	0.107486	0	0.120374	0.16189	0
TCONS_00001287	0	0	0	0	0	0	0.966358	0	0	0.612658	1.5252	0	1.48734
TCONS_00001288	0	2.58046	0.889838	1.01735	0.261098	0.784584	2.15082	0	0.227339	2.04538	1.27299	1.02722	0.620693
TCONS_00001289	0.640073	0.700085	0.438742	0.876688	0.475393	0.52368	1.56096	0.391794	1.4183	0.577909	0.0680525	0.0483724	0.319435
TCONS_00001290	0.734313	0.0683689	1.4351	0.101666	0.0966577	0.202563	1.24458	0.268403	0.593426	1.53249	0.687394	0	0.280492
TCONS_00001291	0.694176	0.0675377	1.25763	0.383425	0.123006	0.369625	1.77322	1.01176	1.17812	0.7227	0.719661	0.806557	0.292415
TCONS_00001292	0.658819	0.633436	1.58363	0.299679	0.336487	0.361116	1.43542	1.18617	1.33934	0.753134	0.562475	0.441275	0.34282
TCONS_00001293	0.352236	0.719664	0.496334	0.680946	0.436905	0.656437	0	0	0	0.855656	1.27809	0.572964	3.11589
TCONS_00001294	0.365044	0.331481	0.240044	0.117618	0.0603723	0.0453538	0.559487	0.537964	0.604513	0.472943	0.206043	0.11876	0.358799
TCONS_00001295	0.369864	0.359848	0.353653	0.242598	0.180231	0.147705	0.303683	0.179693	0.242525	0	0.223675	0.193384	0.116851
TCONS_00001296	0.223272	0.190072	0.524351	0.0719385	0.138471	0.242723	0.332694	0.47457	0.301417	0.0451979	0.157527	0.0907962	0.109726
TCONS_00001297	0.57265	0.292499	1.00865	0	0	0.266802	0.182849	0.243436	0.618462	0.347772	0.519464	0.46575	0
TCONS_00001298	0.548232	0.143604	0.237696	0.0815267	0.0523088	0	0.161587	0.0717096	0.227727	0.102444	0	0.0685985	0
TCONS_00001299	1.10894	0.302094	0.31252	0	0	0	0.566542	0.377133	0.479062	0	0	0.360771	0
TCONS_00001300	0.366084	0.213702	0.331615	0.0505511	0.0324344	0	0.133591	0.044464	0.0282408	0.0635211	0	0.042535	0
TCONS_00001301	0.372869	0.200074	0.366193	0.0327652	0.0280302	0	0.144313	0.0960658	0.024406	0.0274478	0.0136662	0.0551388	0.0333173
TCONS_00001302	0.606937	0.8267	0.213808	0	0	0	0.193797	0.258012	0	0	0	0	0
TCONS_00001303	16.7409	16.5837	16.9188	10.5145	9.35165	6.79656	11.2418	5.37847	10.8163	5.38367	5.55613	3.14868	7.23805
TCONS_00001304	0.120296	0.464253	0.226012	0.0387596	0.0497376	0.0747292	0.102429	0	0.12992	0.0974083	0.0969987	0.0652266	0.118238
TCONS_00001305	0.24799	0.0844459	0.873602	0.479416	0.615201	0.693241	0.158368	0.210843	0.133915	0.30121	0.149971	0.403392	0
TCONS_00001306	0.241525	0.3701	0.212707	0.0875472	0.0374478	0.0562641	0.11568	0	0.0978177	0.0733394	0.0365155	0	0.0890225
TCONS_00001307	52.0986	110.657	48.1722	68.6721	63.1938	32.2363	46.3904	19.5013	56.5105	23.9975	33.9161	9.39229	25.4276
TCONS_00001308	42.9645	67.4729	31.907	55.6549	26.7089	76.294	54.2285	103.199	67.0322	52.3545	24.8768	59.8847	44.7708
TCONS_00001309	4.43347	7.95311	5.56804	15.7484	17.5336	11.6502	2.16899	1.99128	2.79144	0	1.7683	0	2.24093
TCONS_00001310	0.680777	0.463639	0.767423	0	0	0	0	0	0.441144	0	0	0	0
TCONS_00001311	0.240703	0.273215	0.90446	0	0	0	0	0	0	0	0	0	0
TCONS_00001312	0.460745	2.18667	0.464476	0.206209	0.293804	0.308698	0.0625494	0	0.0293103	0	0.0296166	0	0
TCONS_00001313	0.775458	0	0.000752275	0	0.000342532	0	0	0.000226042	9.29183e-05	0.29897	0	0.000245675	0.00316074
TCONS_00001314	6.90991	0.653934	7.3546	0.0336857	0.0344938	0.0393031	0.000161551	0.242763	0.228144	0.700015	0.00457447	0.279882	0.340469
TCONS_00001315	1.93	0	1.66236	0.0561535	0	0	0.364663	0.168126	0.784927	0.142885	0.150072	0.000133764	0.611958
TCONS_00001316	0	0.932791	0.1928	0	0.169738	1.02006	0.174756	2.09395	0.295543	0.332378	0.33098	0.445134	0
TCONS_00001317	0.139982	1.2014	0.118349	0.189488	0.173636	0.834819	0.321817	0.809298	0.24189	0	0.0677233	0.0910808	0.0825526
TCONS_00001318	0.564317	5.76879	0	0	0	0	1.44151	1.91915	1.82839	1.37085	0.68254	0.917946	0
TCONS_00001319	2.1746	0.216644	2.43072	3.42368	4.25387	0.527176	0.0613795	0.251362	0.162258	0.489712	0.0316418	0.148529	0.37548
TCONS_00001320	0.701616	0.847285	0.763951	0.369985	0.356024	0.653797	1.6293	0.976125	1.17106	0.619772	1.00289	0.830024	0.470191
TCONS_00001321	12.7435	0.794223	10.4714	8.78707	9.0131	0	1.12374	0.282236	2.47423	3.1631	0.91394	0.615433	2.55314
TCONS_00001322	1.51064	0.130358	1.11561	4.8792	4.39077	0.68319	2.76812	0.723651	2.61875	0.841354	0.749377	0.256268	1.60124
TCONS_00001323	15.4836	3.78434	15.7206	17.5583	13.9628	1.35451	12.4199	5.11977	9.89299	3.45426	5.24472	2.86153	3.82164
TCONS_00001324	4.27107	13.4044	5.02808	0	0	13.0592	7.95938	13.1184	5.34277	0.148204	4.23289	3.45825	0.327704
TCONS_00001325	0	55.1571	0	0	0	13.7592	4.76878	4.02744	3.67734	0.427011	2.19197	2.35782	0
TCONS_00001326	0.35507	0.0807936	0.459449	0.129542	0.172325	0.200421	0.23112	0	0.394056	0	0.04883	0	0.468651
TCONS_00001327	0.833766	0.13382	1.41431	0.0769989	0.0131747	0.0692791	0.0271312	0.0451513	0.00573546	0.0129018	0.00642317	0.00863851	0
TCONS_00001328	0.52972	0.841778	0.497616	0.170676	0	0	0	0	0.190699	0.428934	0	0	0
TCONS_00001329	0.224134	1.01971	0.35759	4.53442	3.96824	2.83601	0.709661	0.218715	0.481209	1.19544	2.11966	1.24393	2.86218
TCONS_00001330	0.0353794	0.133747	0.0697717	0.772735	0.966557	0.135768	0.0316758	0.0389229	0	0.0581842	0.0326266	0	0
TCONS_00001331	0	0.0896334	0	0.229515	0.0617973	0.2589	0	2.65799e-05	0.223877	0	0.21115	0.15562	1.75519
TCONS_00001332	0	0.297295	0.615111	0.168781	0.108292	0.325412	0.892067	0.148457	0.754323	0	0	0.284032	0
TCONS_00001333	0.333772	0.195335	0.268752	0.553072	0.591432	0.977471	0.0608997	0	0.0514962	0	0.0576709	0.155123	0
TCONS_00001334	0	0.180887	0	0	0	0	0.339233	0	0	1.29041	4.17621	0.432043	0
TCONS_00001335	2.66878	3.56704	2.85519	2.55485	1.68808	1.80793	2.87667	1.77797	2.96147	0.990351	1.53507	0.75278	1.85672
TCONS_00001336	0.0726132	0.0696983	0.247667	0.0829526	0.0611067	0	0.001523	0.0923997	0.083347	0	0.0427026	4.24627e-05	0
TCONS_00001337	0.125193	0.0412547	0.162828	0.171064	0	0	0.21571	0.112087	0.134613	0.134279	0.234551	0.135897	0.0815319
TCONS_00001338	0.896211	1.31536	0.878059	0.280185	0.333759	0.470058	0.594731	0.64992	0.507151	0.339236	0.741114	0.358113	0.376048
TCONS_00001339	0.334624	1.21104	0.493083	0.13076	0.171643	0.197224	0.1974	0.334813	0.351314	0.256056	0.442944	0.0620886	0.106004
TCONS_00001340	0.3605	0.343722	0.91436	0.0696921	0	0.134367	0.0920871	0.3678	0	0.175146	0.348819	0.117281	0
TCONS_00001341	0	0.621673	1.47001	0	0	0	0.166553	0	0.140836	0	0.157723	0	0
TCONS_00001342	8.6509	7.84659	6.3443	0.893213	0.682842	0.256487	0.276226	0.100297	0.10617	60.3222	20.3795	16.3747	32.5236
TCONS_00001343	0.178455	0.0607678	0	0.0431238	0	0	0.0569813	0	0	1.30052	0.269801	0.507996	0.263103
TCONS_00001344	0.446995	0.152208	0.314921	2.37631	0.831644	0.416506	0.285447	0	0	0.542909	0.540639	0	0
TCONS_00001345	0.00754637	0.176665	0.00756666	0	0.265906	0	0.00742003	1.09293	0.00642672	0.562369	0	0.539544	0.221208
TCONS_00001346	40.0061	16.2622	30.0338	29.4338	16.0587	0.0985967	28.3231	30.3921	31.242	20.4726	19.0545	0.0987998	0.0334217
TCONS_00001347	1.2624	0	1.8861	1.62324	0	0	3.38234	0	2.60419	0	1.75521	0	0
TCONS_00001348	8.248	1.7506	2.89341	0	5.65895	0	6.9725	0	8.5308	0	9.0318	4.3242	3.55431
TCONS_00001349	0.612969	0	0.733206	0.284832	0	0	0.368997	0.00384478	0.672081	0.000868349	1.36044	0	0
TCONS_00001350	13.8259	48.9913	25.2146	0.047222	0.0739916	31.6439	23.23	23.5622	16.5305	12.7588	3.59184	17.7571	38.2058
TCONS_00001351	0.861075	1.54209	0.404445	0.0308266	0.0395577	0	0.122197	0	0.034443	0	0	0	0.0940382
TCONS_00001352	2.84584	0.0484534	3.20804	1.95994	1.23547	0	0.454343	0.181467	0.614701	1.03697	0.55933	0.115729	0.629359
TCONS_00001353	1.89891	0	5.35147	0.917745	0	0	0	0	0	0	0	0	0
TCONS_00001354	0.421848	0.0870595	0.396282	0	0.0475682	0	0	0.0652107	0.0138059	0.0621065	0.0309226	0	0.0753875
TCONS_00001355	2.02078	1.03218	0.711867	0.488324	0	0	0	0	0	0	0	0	0
TCONS_00001356	1.23399	0.2101	1.52145	0.298195	0	0	0.197009	0.524575	0.166589	0	0.186563	0	0.454829
TCONS_00001357	5.41284	3.72924	6.29687	3.40225	2.23999	1.78652	2.64662	2.20635	2.17521	3.05789	1.79774	2.10275	2.41267
TCONS_00001358	0.358123	0.243897	0	0.0576939	1.7028	0.556174	0.6861	0	0.0644622	0	1.7326	0	0.175998
TCONS_00001359	9.4034	6.64821	9.36955	14.0489	14.3545	10.1772	12.2149	7.31326	9.62599	7.9045	6.61642	5.61519	10.4291
TCONS_00001360	5.21818	2.13228	4.41174	0	0	0	0	0	0	0	1.26228	0	0
TCONS_00001361	0.969176	0.173128	0.694023	0	0	0	0	0	0	0	0	0	0
TCONS_00001362	3.37634	1.83954	4.75757	0	0	0	0	0	0	0	0	0	0
TCONS_00001363	0.875379	0.357702	0.863443	0	0	0	0	0	0	0	0	0	0
TCONS_00001364	1.10617	1.83817	0.904041	0.0213845	0	0	0	0	0	0	0.0802743	0	0
TCONS_00001365	59.9102	66.8055	61.1183	6.72024	4.06703	5.4505	6.48854	6.79724	6.24079	20.3798	26.0469	17.1366	23.962
TCONS_00001366	0.158633	0.432143	0.335293	0.0766676	0	0.147816	0	0	0.0856618	0	0	0	0.233879
TCONS_00001367	0.141104	0.832851	0.463935	0.045464	0	0	0	0	0	0.114257	0.0568885	0.0765091	0.13869
TCONS_00001368	0.81439	0.138659	1.14755	0.196798	0.252538	0.252953	0	0	0.14659	0	0	0	0
TCONS_00001369	0	0.904437	1.12278	0.256733	0	0	0	0	0.286852	0	0	0	0
TCONS_00001370	0.947766	0.712706	1.41896	0.0572571	0.391862	0.183988	0.4035	0.06715	0.191923	0.0479651	0	0	0.058222
TCONS_00001371	0.439514	0.018708	0.387073	0	0.0681454	0	0.0350846	0	0	0	0	0	0
TCONS_00001372	0.402811	1.2002	0.638548	0.14601	0.0312273	0.187673	0.160774	0.0428092	0	0.0611571	0.0304499	0	0
TCONS_00001373	0.606838	0.000134964	0.604763	0.769431	0.457945	0	3.82625e-05	0.229175	0.000236899	0.26651	0.437152	0.202317	0
TCONS_00001374	0.764933	0.731136	0.62793	0.531042	0.00016872	1.12683	1.63845	1.16274	1.03627	1.07872	0.454648	0.40983	0.718324
TCONS_00001375	0.551875	1.77448	0.745775	0	0.454533	6.60519e-05	0	0.000116964	0	0	0.133176	0.459109	0.024096
TCONS_00001376	0.49405	0.641789	0.305472	0.740109	0.501902	0.220196	0.641582	0.277942	0.77048	0.259346	0.400888	0	0.666351
TCONS_00001377	0.134273	0.823013	0.252271	0	0	0.0834119	0.171496	0.152214	0.0966768	0.108726	0.108269	0.0728051	0
TCONS_00001378	0.856805	0.194507	1.08895	0.442514	0.255271	0.187855	0.35941	0.292814	0.734837	0.285677	0.132078	0.116143	0.718302
TCONS_00001379	1.06696	0.609266	1.89666	0.602932	0.38176	0.627118	0.618475	1.24907	1.39608	0.408719	0.198537	0.587425	0.871236
TCONS_00001380	0.000801006	2.08462	1.07933	0.917286	1.25914	1.46145	2.63031	1.96103	2.01642	4.21085	0.727654	1.05419	0.0944607
TCONS_00001381	1.84177	0.208582	1.17838	1.33273	1.17872	7.45241e-05	0.897881	4.46939e-05	0.846239	1.25301	1.0767	0.496075	1.72118
TCONS_00001382	0	0	0.806645	1.66002	0.710062	0	2.19345	0	0.618254	5.56247	1.38477	0	3.37598
TCONS_00001383	0.232924	0	0.328212	0.300194	0.417319	0	0.396658	0.132023	0.419263	1.13164	0.532139	0.126295	0.457879
TCONS_00001384	0.474026	0	0.314328	0.458195	0.345865	0.10393	0.249296	0.3319	0.361375	2.30302	0.337255	0.589645	0.657765
TCONS_00001385	0.374492	0.579647	0.863498	0	0	0	0.0434824	0	0	0	0	0	0
TCONS_00001386	0.433548	0.688951	0.916365	0	0	0	0	0	0.0390193	0	0	0	0
TCONS_00001387	0.11198	0.838897	0.315581	0	0	0	0	0	0	0	0	0	0
TCONS_00001388	10.1849	10.2099	10.9347	0	3.83534	4.66147	0.00171105	4.34329	7.44714	1.22752	3.18388	1.72226	1.28784
TCONS_00001389	0	0	0	4.48068	0.604469	0	4.85353	0	0.293879	1.24803	0.867151	0	0.985382
TCONS_00001390	0.106598	0	0	0	0	0	0	0	0	0	0	0	0
TCONS_00001391	2.315	7.94525	5.3948	6.14869	3.02754	0.00681171	5.96413	1.55009	1.53869	0.752243	0.00203871	0.00717499	0.0589132
TCONS_00001392	1.44252	2.71506	0.597102	1.47853	1.71566	1.81766	6.10794	7.56289	7.55451	1.77774	4.25525	1.50585	1.37861
TCONS_00001393	1.73919	1.36046	1.65938	3.46438	2.93595	3.46309	7.22392	8.65929	8.27939	2.12646	2.94172	2.55866	3.38438
TCONS_00001394	10.719	0	9.92561	10.3371	14.7718	18.2035	13.5366	23.2833	8.48969	9.17477	5.25452	12.0604	11.0928
TCONS_00001395	2.29808	0.753016	1.95527	4.82665	4.32554	2.13241	8.07626	5.96153	7.91782	1.80853	2.41936	1.78327	2.09753
TCONS_00001396	0.185719	0	0.392544	0.538551	0.806267	0	0	0	0	0	0.224627	0	0
TCONS_00001397	0.751506	0.0538745	0.334403	0.216648	0.294363	0.34399	0.117874	0.112094	0.128152	0.0960825	0.159464	0	0.233258
TCONS_00001398	1.31815	0.746414	1.02261	0.386533	0.422528	1.18687	0.20808	0.277027	0.335905	0.143913	0.555316	0.192734	0.567734
TCONS_00001399	14.8857	21.7249	14.4889	3.03002	3.49678	2.33285	1.90366	1.05532	2.67202	2.70209	2.03082	0.975318	6.45165
TCONS_00001400	1.80429	0.139794	0.679739	0	0	0	0.125759	1.26969e-05	0.0907898	0.214776	0.11992	0	0
TCONS_00001401	0	0	0.1471	0	0	0	0	0.177513	1.2402	0	0	0	0
TCONS_00001402	2.92513	0.575507	1.46552	0.31416	0	0.121141	0.0830226	0	0	0	0	0	0
TCONS_00001403	3.59789	1.8543	1.64425	0.219317	0.160819	0.36244	0.0827978	0.110233	0.0350065	0	0.19602	0	0
TCONS_00001404	1.60137e-07	0.00598457	0.00353777	0.513926	1.5519	0.336799	0.0413373	0.0021346	0.0149959	0	0.00151833	0	0
TCONS_00001405	0.00747127	0.00590763	0.00349229	1.08137	0.501206	0.00310659	0.00332854	0.00210716	0.00388061	0	0.00149881	0	0
TCONS_00001406	0	0	0	1.12957	0.966334	0	0	0	0	0	0	0	0
TCONS_00001407	0	0.0485978	0	0.0689749	0	0	0	0.242677	0.154133	1.73343	26.0648	4.0626	4.20823
TCONS_00001408	0.913798	0.912759	1.05872	1.28566	0.894169	0.75688	1.40054	1.46752	1.89705	0.246645	0.564899	0.363349	0.718532
TCONS_00001409	0.236366	0	0.333062	0.114236	0.293183	0.22025	0.452836	1.40673	0.255276	0	0.142942	0	0.696969
TCONS_00001410	0	0	0	0.900986	0	0	3.57153	1.58499	1.00668	0	0	0	0
TCONS_00001411	0.3096	0.0790691	0.490787	0.523706	0.19201	0.0721224	0.345997	0	0.125388	0.470052	0.0936151	0.314756	0.114114
TCONS_00001412	1.20002	1.63454	6.76379	2.3199	0	0	3.06538	0	0	0	0	0	0
TCONS_00001413	0.35537	0	0.751124	0.858755	0.440793	0	0.680826	0.302139	0	0.863269	1.07455	1.15612	0.523936
TCONS_00001414	0.493177	0.179933	0.744571	0.425631	0.349557	0.229775	0.29245	0.718807	0.285338	0.470655	0.234338	0.601669	0.363555
TCONS_00001415	0.689025	1.17314	0.48545	0.333007	0.85465	0.642043	0.660024	1.46454	0.55811	1.67379	0.833374	1.9614	1.01586
TCONS_00001416	0.126252	0.343931	0.355801	0.366106	0.313199	0	1.12875	0.214681	0.272704	0	0.152701	0.205367	0
TCONS_00001417	0.449755	0.275672	0.570372	0.086947	0	0	0	0	0	0	0	0	0
TCONS_00001418	4.98644	0.639482	3.94199	0.000530615	0.000531129	0.000532175	0.000532711	0.000535375	0.000534008	0.000554091	0.000589204	0	0.000550373
TCONS_00001419	11.3674	14.8519	12.5382	0.926164	1.06972	0.253361	0.212136	0.0423593	0.0975521	0.0116973	0.00550724	0	0.0143222
TCONS_00001420	3.86469	2.24035	2.59319	0.489188	0.798944	0.257226	0.0293811	0.0391166	0.0745332	0.0558818	0	0	0
TCONS_00001421	2.71122	6.32816	2.81891	0.356209	0.587698	0.0981109	0.100859	0.0447594	0.0568567	0	0	0	0
TCONS_00001422	0.270352	1.84121	0	0	0	0	0	0	0	0	0	0	0
TCONS_00001423	3.52743	2.71091	3.94611	2.13359	1.16901	1.53565	1.13161	0.5759	1.04171	1.11053	0.925257	0.543995	0.989133
TCONS_00001424	7.30083	31.3479	5.86385	10.0972	7.22804	12.1468	32.7431	28.1409	21.504	12.7026	8.3155	11.907	16.9198
TCONS_00001425	0.222832	0	0.342325	0.236266	0.837104	1.4019	4.60924	1.3295	2.70462	0	1.26279	0	2.29671
TCONS_00001426	5.8746	2.50077	4.91527	4.44198	4.9311	1.40358	7.41214	2.66509	17.2852	1.84198	5.01521	1.39803	2.98148
TCONS_00001427	4.11988	9.35126e-05	0.000191741	0.624791	0.117919	0	0.963348	0.0691082	0.713703	8.0543e-05	7.92959e-05	6.60251e-05	8.03893e-05
TCONS_00001428	1.87045	0.314278	5.94918	0.00941908	0.184956	0	0.000245393	0.979528	3.51214e-05	0.132432	0.110722	0.199191	0.182704
TCONS_00001429	0.904133	1.40821	0.918838	0.0722408	1.05651e-05	0.0626765	0.320435	0.644929	0.323919	0	0.0510087	0.154126	0
TCONS_00001430	0.186754	0.117321	0.267095	0.177569	0.312313	0.420286	0	0.361733	0.247673	0	0.0592268	0.107077	0
TCONS_00001431	2.52393	8.31662	1.43785	0.388348	0.362161	1.17846	1.64701	2.31496	0.656406	0.131189	0.387444	0.0363244	0.211896
TCONS_00001432	0	0.44128	0.456509	1.25262	0.803698	1.20757	2.89649	0	1.39957	0.787	0.78369	0	0.955294
TCONS_00001433	1.06492	3.36977	1.37247	0.0376592	0.0483255	0.0726076	0.431259	0.198747	0.112206	0	0.0157075	0.0211249	0
TCONS_00001434	10.6119	23.0949	8.39434	5.91445	6.62445	4.89434	7.90966	3.48244	3.17218	3.21043	3.06377	2.51281	1.43384
TCONS_00001435	9.48739	13.8164	11.7347	12.9298	10.3312	12.108	11.6711	11.183	13.8961	4.69471	6.61697	2.95382	11.0349
TCONS_00001436	35.4904	33.3519	31.1374	258.845	294.632	264.267	89.3019	126.202	100.544	134.564	101.108	116.986	86.13
TCONS_00001437	0.3175	1.94608	0.447387	0	0.39382	0.591702	0	0.539883	0.3429	0.771275	0	1.03292	0
TCONS_00001438	0.631497	0.860153	0	0	0	0.392292	0	0.357936	0.227339	0.511346	0	0.342408	0
TCONS_00001439	0	3.13875	0	0	0.46498	0	0.000629235	0	0	0.615052	0	0	0
TCONS_00001440	1.20477	0.789238	0	1.49698	0.835157	0.444698	1.64285	1.63178	0.0037386	0.000103157	0.899897	1.02303	1.59848
TCONS_00001441	3.49226	8.91286	5.21252	3.22438	1.22197	3.0593	2.60643	1.31627	2.15278	1.69386	1.10178	1.22533	4.45319
TCONS_00001442	3.56299	3.43022	4.19917	2.9688	3.453	1.74117	4.7425	2.8152	8.00543	1.75465	5.53989	1.00091	3.07474
TCONS_00001443	1.02594	1.96655	0.575718	0.730008	0.469553	0.503635	0.531404	0	1.26447	0	0.318901	0	0.469104
TCONS_00001444	0.575671	0.327971	0.514784	0.197966	0.212842	0.103157	0.190884	0.225896	0.161409	0.0537857	0.113814	0.0630279	0.0979309
TCONS_00001445	0.509075	0.192612	0.278963	0.0546749	0.0350803	0	0.0361221	0.240456	0.0305445	0	0.0684139	0	0
TCONS_00001446	0.648113	0.105094	0.565346	0.0298318	0.0382812	0.0575163	0.118254	0.524792	0.0999946	0.0749716	0.111984	0	0.182007
TCONS_00001447	0.611795	0	0.626965	0.0537603	0.0689869	0	0.0710358	0	0	0	0	0.0904705	0
TCONS_00001448	0.682615	0.154963	0.854993	0.0733131	0.0940777	0	0.290615	0	0.163828	0	0.0917356	0	0
TCONS_00001449	1.39428	0.633042	0.327445	0.224619	0.576477	0	0	0	0	0	0	0	0
TCONS_00001450	0.490303	0.0667835	0.82906	0.0473929	0.243264	0	0.125244	0	0.264764	0	0	0	0
TCONS_00001451	0.747639	0.290957	0.300998	0	0.132479	0	0	0	0.2307	0	0	0	0
TCONS_00001452	0.50059	0.243516	0.352689	0.0691245	0.0887028	0	0.137006	0	0.0386169	0	0	0	0
TCONS_00001453	2.70088	0	2.37862	0	0	0	0.4312	0	0	0	0	0	0
TCONS_00001454	0.854532	1.48436	0.960586	0.148493	0.0833662	0.0536808	0.208474	0.0326531	0.051848	0.046648	0.0696778	0.0312365	0
TCONS_00001455	0.438695	0.611768	0.382672	0.100963	0.0777353	0.194658	0.533627	0.426266	0.293299	0.202987	0.202134	0.237868	0.739184
TCONS_00001456	0.696957	1.42397	0.982077	0	0	0	0	0	0	1.69305	0	1.1337	0
TCONS_00001457	0.229185	0.0258891	0.824663	0.0642019	0.101325	0.0708438	0.364594	0.049778	0.384986	0	0.228082	0.213158	0.514082
TCONS_00001458	0.386499	0.0631533	0.295157	0.102801	0.103609	0.103138	0.0280592	0.4342	0.2927	0.272471	0.224343	0.319968	0.334042
TCONS_00001459	1.81876	3.66804	3.59993	0.544401	0.742263	2.0337	2.71807	3.35206	1.86289	1.14016	2.24237	3.01576	2.17977
TCONS_00001460	0.775207	0.105588	0.43693	0.0999076	0.128205	0	0.0660061	0.0878878	0.0558217	0.376635	0	0.336267	0.457174
TCONS_00001461	0.397575	0.232081	0.480182	0.0548988	0.0704479	0.0529229	0.21762	0.193158	0.0613434	0.0689907	0.240436	0.23097	0.0837435
TCONS_00001462	0	0.096173	0.187877	2.29494e-05	2.30051e-05	2.3195e-05	0.175302	0	0	0	0	0	0
TCONS_00001463	3.56172	1.44126	3.24033	2.60619	1.94348	2.71362	5.3497	3.27381	6.07671	3.72459	6.50202	4.11593	7.54286
TCONS_00001464	0.307343	6.45647e-05	0.477682	0.499029	0.015547	3.46866e-05	0.0608142	0.00304652	0.037156	2.49816e-05	0.243698	0.545548	0.0555645
TCONS_00001465	0.724583	0.247407	0.239044	0.185539	0.0910611	0.155519	0.225506	0.163294	0.0886455	0.47974	0.0772713	0.167886	0.12193
TCONS_00001466	0.950354	0.103029	1.57172	1.71266	1.74615	0.575827	1.80373	2.22522	1.55433	1.99483	1.74583	2.29228	3.30675
TCONS_00001467	0.000363826	0.337697	0.00243064	0.00937875	0.24599	0.316452	0.0461204	0.463795	0.367801	0	0.000329427	0.000986806	0.121204
TCONS_00001468	1.29064	1.45657	0.961246	1.03041	0.984028	1.18538	1.61127	2.0487	1.80318	1.04347	1.47744	1.51649	1.51614
TCONS_00001469	0.307285	0.279033	0.312718	0.346527	0.04235	0.318148	0.305254	0.551543	0.424054	0.12441	0.0825913	0.138846	0.100676
TCONS_00001470	1.94809	0.343793	2.08919	0.209071	0.57092	5.53862e-06	0.524588	0.563403	0.586375	0.159598	0.221492	0.132466	0.266967
TCONS_00001471	0.426946	0.255008	0.271377	0.0838381	0.108472	0.345914	0.276196	0.612864	0.271282	0.164489	0.128511	0.319695	0.131686
TCONS_00001472	0.845848	3.06687	0.968369	0.182036	0.202273	0.384271	0.390231	0.340299	0.387329	0.00064529	0.245735	0.692775	7.17832e-05
TCONS_00001473	0.0566399	0.694336	0.079811	0	0.0702549	0	0	0.0963117	0	0	0	0	0
TCONS_00001474	0	1.5201	0.349458	0	0	0	0	0	0	0	0	0	0
TCONS_00001475	0	0	0	0	0	0.305235	0.784223	0.557007	0.707552	0	0.0990488	0	0.088985
TCONS_00001476	14.5151	12.0381	10.351	0.153617	0.0438059	0.0987257	2.01859	1.68149	4.17655	0.300271	0.128146	0	0.137018
TCONS_00001477	0.0774246	0	0.0363662	0	0	0	0.593327	0.482732	0.752567	0	0	0	0
TCONS_00001478	0.0430115	0.0292927	0.0303036	0	0	0	0.604285	1.0605	0.836145	0	0	0.0349823	0
TCONS_00001479	0.403023	0.202531	0.38475	2.80347	2.16476	1.2377	1.6721	1.74895	2.3403	1.41867	1.73454	0.243826	1.39601
TCONS_00001480	0.135237	3.92027e-05	0	0.398351	0.000898906	9.38221e-05	0.502609	0.0821386	0.230094	0	0.111832	0.164733	0
TCONS_00001481	0	0	0.0783639	0.394539	0.422556	0.0808164	0	0.1296	0.0531379	0.296105	0.0609293	0.0520318	0
TCONS_00001482	0.179041	0.0293862	0.146993	1.16272	0.896086	0.550105	0.562747	0.426604	0.409559	0.444175	0.219778	0.118831	0.488346
TCONS_00001483	0.0881798	0.0730409	0.0741042	0.551384	0.712575	1.05928	0.0996596	0	0.603905	4.81375e-05	0.277326	6.67132e-05	0.330101
TCONS_00001484	0.0433594	0.021816	0.061459	0.524728	0.379765	0.318007	0.164405	0.343248	0.319963	0.112113	0.255563	0.107876	0.122634
TCONS_00001485	0.121457	0	0.194479	0	0.117186	0	0.105951	0	0.0865819	0.0813054	0.190849	0	0
TCONS_00001486	0.0807649	0.019793	0.0401286	0.401132	0.359152	0.639813	0.422684	0.308726	0.239917	0.212795	0.0733176	0.00136783	0.237212
TCONS_00001487	0.367948	0.250588	0	0.71132	2.73836	0.685719	0.469949	0	0	0	0.890064	0	0
TCONS_00001488	0.385438	0.34931	0.375345	0.693253	0.908298	1.32516	0.135604	0.223608	0.104557	0.286614	0.360545	0.579821	0.212174
TCONS_00001489	0.614108	0.540778	0.842352	0.551529	0.715771	0.835999	0.667744	0.893945	0.707636	0.492879	0.829746	0.679672	0.434955
TCONS_00001490	0.793476	1.24849	0.963864	0.740531	0.373321	0.917845	0.629031	0.511782	1.35931	0.531744	0.19856	0.133523	0.161363
TCONS_00001491	1.75236	0.293706	2.03946	1.47593	0.849357	0.268451	1.62313	0.770718	0.813583	1.00244	0.987456	0.778796	1.14183
TCONS_00001492	2.05442	0.0665383	3.27275	1.22242	0.48798	0.000243443	1.4817	0.000202231	1.13759	0.000797823	1.05056	7.08505e-05	1.89038
TCONS_00001493	1.33296	0.288549	0.0849905	0.334243	0.699112	0	0.357229	0.638335	1.03158	0.759457	0.294317	0.643005	0.0126909
TCONS_00001494	0	0	0	0.131629	0.213488	0	0	0	0	0	0	0	0
TCONS_00001495	0.136532	0.0166029	0.37576	0.000639492	0	0	0.159159	0	0.0659885	0	0.128948	0	0.24645
TCONS_00001496	0	0	0	0	0	0	0	0	0	0	0	0	0
TCONS_00001497	0.266166	0	0.329093	0.0333649	0	0.00485791	0.00211081	0.0539786	0	0	0	0	0.282835
TCONS_00001498	1.87011	0.599699	1.65808	0.677417	0.762441	0.650364	1.05696	1.65986	2.33302	0.739481	1.12597	1.11051	1.17391
TCONS_00001499	0.0275071	4.38314	1.05747	0.204918	0.00061949	2.01526	0.870341	1.89899	1.22354	0.0468717	0.236066	0.0145707	0
TCONS_00001500	0.889464	5.24995	1.25334	0	0	0	0	0	0	0	0	0	0
TCONS_00001501	0.000376069	0	0.000606498	0.000725067	0.000321998	0.000126339	0.00520841	0.000837985	0.00972472	0.000818054	0.797358	0.000375084	0.00524341
TCONS_00001502	0	0	0	0.139026	0	0.79261	1.83818	5.53297	1.52779	1.66563	0.231907	5.32187	5.26184
TCONS_00001503	0.691928	0	0.439682	1.31664	0.426572	0.545941	6.49742	2.91893	9.49257	4.48179	7.54943	1.26841	2.47869
TCONS_00001504	5.78198	0.827001	5.41902	0	0.061683	0	0.0644123	0	0.270612	0	0	0	0
TCONS_00001505	3.65611	0.0133199	3.54503	0.147518	0.137347	0.427295	1.41296	0.318684	0.182687	0.69588	0.817274	0.584324	0.748106
TCONS_00001506	2.80462	0	2.03935	8.75077e-05	0	0	0	0	0	0	0	0	0
TCONS_00001507	0.983961	0.0858195	0.70028	0.404227	0.202848	0.194007	1.76271	0.982638	2.01099	1.91386	3.18147	1.80397	4.30875
TCONS_00001508	0	0	0	0	0	0	0	0	0	0	0	0	0
TCONS_00001509	0	1.83476	0	0.085377	0.136122	2.39284	0	1.67132	3.54045	0	0.807037	0.0818821	0
TCONS_00001510	0.139306	3.87245	0.0606776	0.0280105	0.0137236	0	0.199402	0.0906842	0.283902	0.0436703	0.175219	0.0482841	0.0925929
TCONS_00001511	3.68329	3.58354	0.741443	0.508612	0	0	0	1.78947	2.27312	2.55643	3.1821	4.27959	0
TCONS_00001512	0.444894	0.39389	0.423156	0.0537546	0.0413877	0.145096	0.312524	0.624118	0.792802	0.297204	0.793695	0.560857	0.655925
TCONS_00001513	0.194171	0.198358	0.273604	0.093843	0	0	0	0	0.209704	0.943362	0.587122	0.473771	0.572546
TCONS_00001514	9.80028	1.37263	12.0636	4.45407	2.71501	1.62924	9.0096	5.6328	7.59495	2.15038	2.66155	2.19761	5.08217
TCONS_00001515	2.16789	1.1849	2.34137	0.578485	0.381258	0.141515	0.637987	0.272134	0.951474	0.236072	0.156212	0.122537	0.344995
TCONS_00001516	1.21962	0.996733	0	0.235777	0.90767	0.454582	0.623084	0.414772	0.263437	0	0.885073	0	1.4385
TCONS_00001517	1.25062	1.27759	0	1.20886	2.32687	1.16535	3.19463	1.06329	2.02601	0	0	0	1.84384
TCONS_00001518	2.09087	1.89863	3.92831	0	0.864489	1.29887	0.890163	1.18512	0	1.69305	0	0	0
TCONS_00001519	0.20489	0.586064	0.259838	0.158438	0.12707	0.343655	0.183182	0.20904	0.199153	0.248861	0.0495628	0.233299	0.120831
TCONS_00001520	1.02351	0.697054	0.96148	0.989328	0	0	0.435747	0	0.736927	0	0	0	0
TCONS_00001521	0.546805	0.49653	1.28416	0.176181	0	1.01904	0	0.929797	0.19685	0	0	0	0
TCONS_00001522	1.86423	0	0	0	0	0	0	0	1.00668	4.52861	3.38217	0	2.74851
TCONS_00001523	0.709395	0	0.856803	0.195915	0	0	0	0	0.328348	0	0	0	0
TCONS_00001524	0.586618	0.199756	0.688833	0.567028	0.363814	0	0.624364	0.498749	0.105591	0.237503	0.236504	0.795185	0.288291
TCONS_00001525	0.33961	0.198248	0.546906	0.140687	0	0	0.49572	0.329988	0.157191	0.117855	0.176039	0.078918	0.143057
TCONS_00001526	14.7579	16.9529	14.6235	6.49159	4.02929	7.34629	12.0428	12.537	13.0346	5.08344	5.51823	5.36323	5.73999
TCONS_00001527	0.583703	0.216833	0.972037	0.102584	0	0	0.135548	0.270693	0.114618	0	0	0	0
TCONS_00001528	14.4231	10.1428	13.2886	15.6075	17.6833	11.7173	4.69027	5.08622	5.67247	1.85037	2.96083	1.92763	0.00745828
TCONS_00001529	2.31129	10.8401	5.08459	1.46134	4.21914	0.621429	0.75145	0	0.000147797	0	0.277733	0	1.39105
TCONS_00001530	0	0.408185	0.612027	3.1561	0.439945	0.76273	0.464191	0.0002476	1.14098	0.000522428	0.364854	0.000325681	2.14682
TCONS_00001531	0.171906	0.0585378	0.121116	0.415413	0.426457	0.320369	0.768464	0	0.278488	0	0	0	0
TCONS_00001532	0.193444	0.131744	0.545162	0.934921	0.959776	0.360509	0.74121	0.328937	0.62676	0	0.233971	0	0
TCONS_00001533	0.459129	0.382172	0.287536	0.197243	0.316385	0.760574	0.52125	0.520474	0.991719	0.123925	0.0617017	0.0829824	0
TCONS_00001534	22.9952	13.9504	18.1162	11.5879	19.1046	9.68645	10.599	7.7942	12.9401	3.75121	7.23407	3.58847	6.64164
TCONS_00001535	7.2573	9.58238	6.18473	2.17405	3.14565	2.00028	2.6059	2.35947	3.61668	1.30371	1.52025	1.28462	1.20619
TCONS_00001536	1.81926	1.48679	1.5381	0.234467	0.150438	0	1.08434	0.618701	0.261974	0	0	0	0
TCONS_00001537	0.621765	0.00209129	0.460564	0.0853435	0.280436	0.860009	0.727012	0.0985226	0.346978	0.624548	0.356135	0.291994	1.37043
TCONS_00001538	0.298696	0.815851	0.151265	0.111355	0.305965	0	0.389242	0.251337	0.268891	0.364608	0.128675	0.0957701	0
TCONS_00001539	3.01986	3.25593	3.08455	1.14212	0.877742	0.000965059	1.53062	1.55966	2.47588	0.0835737	1.12446	0.649296	0.602784
TCONS_00001540	0.298001	1.41586	0.155497	0.0936921	0	0	0	0	0	0	0	0	0
TCONS_00001541	72.9405	132.325	68.6305	22.3904	20.0208	8.93892	122.901	34.4855	150.05	11.6597	33.1988	6.87809	20.4867
TCONS_00001542	7.31972	10.7966	6.63587	4.14976	2.85487	4.87293	17.4671	20.0332	22.0236	4.65653	5.12649	5.12597	4.03675
TCONS_00001543	2.34307	2.86149	1.77923	1.13065	0.962291	0.57698	0.862888	1.63481	1.23235	0.936309	0.736746	0.549618	0.265605
TCONS_00001544	14.3219	16.532	12.5346	4.59617	5.68882	2.6265	5.88028	3.76106	8.5625	2.098	4.73036	2.0732	4.12119
TCONS_00001545	0.93756	0.700923	1.13617	0.0440643	0.0743824	0.0503103	0.333826	0.46412	0.808898	0	0.0543027	0.0314692	0
TCONS_00001546	0.966505	0	0.255764	0.0155874	0.059094	0	0	0	0.431506	0	0.241313	0	9.94135e-06
TCONS_00001547	3.44104	5.5293	3.74762	0.245062	0	0.235845	1.18672	0.209925	1.75625	0	0.0847907	0	0.12254
TCONS_00001548	0	0.239753	0	0.0699865	0	0.181414	0.644201	0.177177	0.101968	0.0727332	0.0274825	0.0553897	0
TCONS_00001549	0	0	0	0	0	0	0.00617934	1.20396	0.794843	0	0	0	0
TCONS_00001550	13.0894	23.789	11.6613	5.78344	5.0091	3.48512	9.18849	6.44293	14.1639	3.18152	7.44638	4.70588	6.05774
TCONS_00001551	2.17216	1.49225	2.84136	0.560159	0.270393	0.355846	1.82342	2.48215	2.49663	1.66677	1.46477	1.33238	2.21302
TCONS_00001552	12.1835	1.89267	7.32704	0.0677819	0.0565277	0.216581	0.0901281	0.278729	0.201047	0	0.142558	0.0757598	0.206035
TCONS_00001553	57.2686	72.7576	55.225	11.2266	12.141	11.8428	11.7377	13.1026	14.1198	8.55466	7.95016	7.65076	6.97527
TCONS_00001554	5.87917	15.7549	3.21175	4.23942	0.00335471	1.68211	3.45771	0.00145709	1.66727	0.000453592	2.45181	0.0153797	0.0138672
[truncated: 119,464 more rows]

## Sheet: marmoset
# Supplementary Data 2: marmoset transcript expression
[truncated: 102,733 more rows]

[truncated: 3 more sheets: mouse, rat, rabbit]
