# Supplementary material for: Repurposing of promoters and enhancers during mammalian evolution
Source: Nat Commun. 2018 Oct 4;9:4066. doi: 10.1038/s41467-018-06544-z (PMC6172195; doi:10.1038/s41467-018-06544-z)
Supplement: Supplementary file 6 — supplementary data 3 [file 41467_2018_6544_MOESM6_ESM.xlsx]

## Sheet: human
# Supplementary Data 3: human promoters
chr	start	end
chr1	29380	30380
chr1	191400	192400
chr1	531284	532284
chr1	626459	627459
chr1	629750	630750
chr1	630712	631712
chr1	634924	635924
chr1	826630	827630
chr1	826641	827641
chr1	827510	828510
chr1	848481	849481
chr1	923355	924355
chr1	923820	924820
chr1	924821	925821
chr1	959160	960160
chr1	959272	960272
chr1	960291	961291
chr1	960306	961306
chr1	960313	961313
chr1	981497	982497
chr1	982145	983145
chr1	998728	999728
chr1	1000817	1001817
chr1	1012476	1013476
chr1	1019220	1020220
chr1	1045818	1046818
chr1	1051320	1052320
chr1	1058982	1059982
chr1	1067239	1068239
chr1	1067252	1068252
chr1	1091655	1092655
chr1	1092170	1093170
chr1	1165585	1166585
chr1	1181916	1182916
chr1	1214139	1215139
chr1	1223974	1224974
chr1	1231529	1232529
chr1	1231991	1232991
chr1	1232023	1233023
chr1	1244505	1245505
chr1	1273039	1274039
chr1	1273514	1274514
chr1	1273815	1274815
chr1	1278662	1279662
chr1	1279496	1280496
chr1	1279512	1280512
chr1	1307577	1308577
chr1	1307625	1308625
chr1	1307864	1308864
chr1	1311282	1312282
chr1	1311283	1312283
chr1	1315699	1316699
chr1	1322504	1323504
chr1	1323797	1324797
chr1	1324657	1325657
chr1	1349118	1350118
chr1	1349130	1350130
chr1	1350415	1351415
chr1	1355919	1356919
chr1	1358668	1359668
chr1	1375499	1376499
chr1	1398417	1399417
chr1	1398537	1399537
chr1	1399288	1400288
chr1	1399305	1400305
chr1	1406378	1407378
chr1	1407321	1408321
chr1	1419830	1420830
chr1	1420125	1421125
chr1	1421339	1422339
chr1	1424877	1425877
chr1	1427241	1428241
chr1	1434680	1435680
chr1	1435662	1436662
chr1	1451363	1452363
chr1	1451367	1452367
chr1	1455947	1456947
chr1	1461461	1462461
chr1	1470802	1471802
chr1	1481135	1482135
chr1	1514871	1515871
chr1	1540511	1541511
chr1	1574656	1575656
chr1	1599349	1600349
chr1	1599686	1600686
chr1	1603595	1604595
chr1	1614497	1615497
chr1	1614512	1615512
chr1	1614887	1615887
chr1	1614974	1615974
chr1	1614987	1615987
chr1	1615911	1616911
chr1	1622772	1623772
chr1	1629751	1630751
chr1	1641178	1642178
chr1	1659206	1660206
chr1	1676848	1677848
chr1	1692723	1693723
chr1	1708332	1709332
chr1	1724530	1725530
chr1	1732942	1733942
chr1	1734995	1735995
chr1	1744659	1745659
chr1	1744726	1745726
chr1	1778350	1779350
chr1	1778419	1779419
chr1	1879986	1880986
chr1	1890782	1891782
chr1	1890998	1891998
chr1	1918778	1919778
chr1	1953381	1954381
chr1	1960033	1961033
chr1	1966527	1967527
chr1	1970816	1971816
chr1	1988654	1989654
chr1	2018302	2019302
chr1	2018360	2019360
chr1	2034547	2035547
chr1	2049486	2050486
chr1	2072634	2073634
chr1	2186461	2187461
chr1	2187336	2188336
chr1	2188803	2189803
chr1	2194477	2195477
chr1	2194759	2195759
chr1	2199157	2200157
chr1	2203632	2204632
chr1	2227730	2228730
chr1	2323920	2324920
chr1	2355123	2356123
chr1	2365134	2366134
chr1	2368859	2369859
chr1	2390821	2391821
chr1	2391223	2392223
chr1	2391640	2392640
chr1	2391646	2392646
chr1	2410452	2411452
chr1	2412563	2413563
chr1	2466501	2467501
chr1	2475930	2476930
chr1	2479181	2480181
chr1	2493653	2494653
chr1	2497741	2498741
chr1	2526591	2527591
chr1	2526662	2527662
chr1	2545283	2546283
chr1	2554677	2555677
chr1	2554778	2555778
chr1	2554982	2555982
chr1	2585845	2586845
chr1	2586732	2587732
chr1	2594096	2595096
chr1	2627789	2628789
chr1	3066417	3067417
chr1	3068067	3069067
chr1	3068458	3069458
chr1	3069296	3070296
chr1	3166126	3167126
chr1	3212605	3213605
chr1	3213770	3214770
chr1	3431435	3432435
chr1	3453606	3454606
chr1	3493040	3494040
chr1	3497138	3498138
chr1	3531360	3532360
chr1	3623996	3624996
chr1	3624746	3625746
chr1	3650075	3651075
chr1	3650077	3651077
chr1	3747173	3748173
chr1	3747366	3748366
chr1	3771664	3772664
chr1	3782992	3783992
chr1	3787312	3788312
chr1	3796503	3797503
chr1	3857214	3858214
chr1	3860148	3861148
chr1	3882017	3883017
chr1	3900244	3901244
chr1	3947076	3948076
chr1	4654329	4655329
chr1	4773425	4774425
chr1	4786381	4787381
chr1	5560472	5561472
chr1	5562357	5563357
chr1	5864944	5865944
chr1	5991185	5992185
chr1	5992377	5993377
chr1	6017645	6018645
chr1	6034050	6035050
chr1	6039513	6040513
chr1	6044924	6045924
chr1	6158378	6159378
chr1	6166177	6167177
chr1	6180153	6181153
chr1	6199766	6200766
chr1	6204485	6205485
chr1	6204541	6205541
chr1	6205486	6206486
chr1	6205531	6206531
chr1	6208121	6209121
chr1	6235955	6236955
chr1	6237256	6238256
chr1	6249482	6250482
chr1	6255665	6256665
chr1	6358949	6359949
chr1	6360697	6361697
chr1	6393503	6394503
chr1	6423797	6424797
chr1	6442799	6443799
chr1	6448609	6449609
chr1	6460085	6461085
chr1	6465223	6466223
chr1	6485373	6486373
chr1	6496812	6497812
chr1	6533019	6534019
chr1	6550613	6551613
chr1	6579004	6580004
chr1	6579211	6580211
chr1	6602872	6603872
chr1	6612722	6613722
chr1	6615460	6616460
chr1	6623966	6624966
chr1	6624196	6625196
chr1	6627414	6628414
chr1	6701859	6702859
chr1	6784455	6785455
chr1	6784462	6785462
chr1	6784474	6785474
chr1	6805840	6806840
chr1	7271777	7272777
chr1	7668735	7669735
chr1	7695727	7696727
chr1	7703841	7704841
chr1	7736253	7737253
chr1	7743834	7744834
chr1	7770284	7771284
chr1	7770585	7771585
chr1	7783599	7784599
chr1	7783601	7784601
chr1	7850967	7851967
chr1	7960527	7961527
chr1	8011642	8012642
chr1	8016196	8017196
chr1	8022594	8023594
chr1	8026304	8027304
chr1	8317121	8318121
chr1	8323370	8324370
chr1	8423675	8424675
chr1	8424252	8425252
chr1	8526000	8527000
chr1	8656410	8657410
chr1	8817630	8818630
chr1	8878707	8879707
chr1	9069812	9070812
chr1	9105945	9106945
chr1	9129039	9130039
chr1	9243926	9244926
chr1	9260914	9261914
chr1	9292033	9293033
chr1	9427459	9428459
chr1	9538501	9539501
chr1	9538505	9539505
chr1	9555109	9556109
chr1	9594887	9595887
chr1	9687549	9688549
chr1	9688664	9689664
chr1	9722119	9723119
chr1	9734168	9735168
chr1	9809393	9810393
chr1	9823943	9824943
chr1	9824020	9825020
chr1	9910234	9911234
chr1	9936630	9937630
chr1	9942485	9943485
chr1	9943327	9944327
chr1	9996168	9997168
chr1	10031982	10032982
chr1	10031984	10032984
chr1	10032000	10033000
chr1	10209824	10210824
chr1	10231267	10232267
chr1	10231282	10232282
chr1	10231328	10232328
chr1	10276983	10277983
chr1	10347644	10348644
chr1	10384155	10385155
chr1	10398027	10399027
chr1	10429731	10430731
chr1	10448898	10449898
chr1	10472543	10473543
chr1	10473897	10474897
chr1	10474465	10475465
chr1	10494270	10495270
chr1	10638869	10639869
chr1	10651079	10652079
chr1	10694401	10695401
chr1	10760853	10761853
chr1	10760861	10761861
chr1	10948897	10949897
chr1	11011643	11012643
chr1	11011656	11012656
chr1	11011657	11012657
chr1	11047311	11048311
chr1	11059919	11060919
chr1	11078275	11079275
chr1	11078389	11079389
chr1	11081338	11082338
chr1	11099839	11100839
chr1	11099870	11100870
chr1	11139436	11140436
chr1	11262496	11263496
chr1	11272225	11273225
chr1	11293645	11294645
chr1	11499987	11500987
chr1	11519680	11520680
chr1	11534209	11535209
chr1	11647076	11648076
chr1	11653871	11654871
chr1	11653874	11654874
chr1	11654292	11655292
chr1	11654779	11655779
chr1	11663155	11664155
chr1	11681147	11682147
chr1	11691568	11692568
chr1	11722082	11723082
chr1	11735120	11736120
chr1	11735133	11736133
chr1	11735134	11736134
chr1	11752611	11753611
chr1	11786443	11787443
chr1	11792456	11793456
chr1	11795350	11796350
chr1	11797499	11798499
chr1	11805249	11806249
chr1	11806048	11807048
chr1	11834854	11835854
chr1	11848398	11849398
chr1	11859038	11860038
chr1	11926164	11927164
chr1	11926452	11927452
chr1	11933697	11934697
chr1	11933735	11934735
chr1	11979209	11980209
chr1	11979219	11980219
chr1	11990839	11991839
chr1	12018219	12019219
chr1	12018489	12019489
chr1	12096124	12097124
chr1	12187776	12188776
chr1	12233230	12234230
chr1	12248074	12249074
chr1	12307428	12308428
chr1	12367310	12368310
chr1	12495525	12496525
chr1	12526489	12527489
chr1	12540288	12541288
chr1	12578302	12579302
chr1	12580876	12581876
chr1	12619521	12620521
chr1	12619736	12620736
chr1	12619958	12620958
chr1	12745261	12746261
chr1	13486666	13487666
chr1	13513352	13514352
chr1	13513456	13514456
chr1	13582762	13583762
chr1	13608482	13609482
chr1	13729982	13730982
chr1	13748237	13749237
chr1	13767693	13768693
chr1	14598486	14599486
chr1	14866309	14867309
chr1	14923496	14924496
chr1	15095022	15096022
chr1	15118238	15119238
chr1	15151427	15152427
chr1	15152721	15153721
chr1	15209511	15210511
chr1	15381033	15382033
chr1	15408908	15409908
chr1	15524263	15525263
chr1	15525843	15526843
chr1	15585060	15586060
chr1	15602729	15603729
chr1	15616522	15617522
chr1	15648761	15649761
chr1	15680502	15681502
chr1	15683534	15684534
chr1	15734315	15735315
chr1	15736447	15737447
chr1	15741486	15742486
chr1	15743072	15744072
chr1	15757799	15758799
chr1	15773615	15774615
chr1	15836015	15837015
chr1	15846852	15847852
chr1	15901586	15902586
chr1	15919810	15920810
chr1	15976110	15977110
chr1	16003259	16004259
chr1	16012096	16013096
chr1	16019801	16020801
chr1	16021238	16022238
chr1	16042701	16043701
chr1	16047859	16048859
chr1	16050677	16051677
chr1	16053339	16054339
chr1	16065914	16066914
chr1	16073577	16074577
chr1	16136213	16137213
chr1	16156043	16157043
chr1	16206351	16207351
chr1	16212614	16213614
chr1	16217383	16218383
chr1	16237096	16238096
chr1	16237121	16238121
chr1	16352445	16353445
chr1	16366177	16367177
chr1	16439700	16440700
chr1	16460845	16461845
chr1	16613577	16614577
chr1	16626832	16627832
chr1	16629202	16630202
chr1	16629374	16630374
chr1	16631319	16632319
chr1	16643775	16644775
chr1	16644636	16645636
chr1	16644697	16645697
chr1	16645492	16646492
chr1	16696937	16697937
chr1	16759421	16760421
chr1	16761103	16762103
chr1	16761270	16762270
chr1	16889685	16890685
chr1	16895615	16896615
chr1	16928843	16929843
chr1	16950292	16951292
chr1	16960085	16961085
chr1	16960089	16961089
chr1	16964715	16965715
chr1	16980652	16981652
chr1	17005554	17006554
chr1	17005781	17006781
chr1	17011955	17012955
chr1	17054145	17055145
chr1	17119440	17120440
chr1	17412445	17413445
chr1	17429255	17430255
chr1	17439693	17440693
chr1	17519097	17520097
chr1	17538919	17539919
chr1	17538921	17539921
chr1	17579455	17580455
chr1	17579486	17580486
chr1	17579541	17580541
chr1	17617123	17618123
chr1	18106751	18107751
chr1	18479946	18480946
chr1	18744677	18745677
chr1	18902752	18903752
chr1	18917273	18918273
chr1	18955769	18956769
chr1	18955782	18956782
chr1	19100117	19101117
chr1	19123089	19124089
chr1	19192380	19193380
chr1	19209280	19210280
chr1	19210220	19211220
chr1	19211322	19212322
chr1	19242476	19243476
chr1	19250559	19251559
chr1	19250584	19251584
chr1	19251515	19252515
chr1	19260736	19261736
chr1	19261700	19262700
chr1	19288736	19289736
chr1	19299164	19300164
chr1	19311200	19312200
chr1	19311339	19312339
chr1	19312130	19313130
chr1	19328544	19329544
chr1	19485521	19486521
chr1	19485549	19486549
chr1	19499197	19500197
chr1	19595959	19596959
chr1	19643231	19644231
chr1	19664942	19665942
chr1	19790183	19791183
chr1	19799334	19800334
chr1	19813343	19814343
chr1	19815179	19816179
chr1	19893236	19894236
chr1	19979656	19980656
chr1	20027451	20028451
chr1	20069183	20070183
chr1	20083819	20084819
chr1	20158484	20159484
chr1	20182280	20183280
chr1	20309612	20310612
chr1	20316529	20317529
chr1	20344449	20345449
chr1	20353345	20354345
chr1	20399303	20400303
chr1	20408817	20409817
chr1	20429221	20430221
chr1	20486263	20487263
chr1	20486271	20487271
chr1	20508145	20509145
chr1	20551563	20552563
chr1	20587954	20588954
chr1	20587957	20588957
chr1	20632468	20633468
chr1	20661469	20662469
chr1	20685138	20686138
chr1	20686187	20687187
chr1	20717679	20718679
chr1	20725813	20726813
chr1	20728687	20729687
chr1	20731808	20732808
chr1	20780540	20781540
chr1	20787289	20788289
chr1	20787295	20788295
chr1	20892729	20893729
chr1	21001305	21002305
chr1	21089213	21090213
chr1	21111516	21112516
chr1	21176895	21177895
chr1	21290428	21291428
chr1	21426538	21427538
chr1	21439123	21440123
chr1	21507930	21508930
chr1	21508396	21509396
chr1	21550298	21551298
chr1	21551127	21552127
chr1	21600683	21601683
chr1	21622497	21623497
chr1	21651828	21652828
chr1	21667892	21668892
chr1	21669407	21670407
chr1	21669745	21670745
chr1	21783123	21784123
chr1	21783128	21784128
chr1	21871078	21872078
chr1	21896306	21897306
chr1	21937237	21938237
chr1	21976058	21977058
chr1	22002005	22003005
chr1	22024505	22025505
chr1	22051673	22052673
chr1	22053903	22054903
chr1	22073103	22074103
chr1	22091922	22092922
chr1	22450878	22451878
chr1	22511372	22512372
chr1	22520849	22521849
chr1	22585408	22586408
chr1	22635539	22636539
chr1	22642610	22643610
chr1	22642622	22643622
chr1	22652183	22653183
chr1	22780316	22781316
chr1	22917480	22918480
chr1	23018505	23019505
chr1	23018520	23019520
chr1	23072276	23073276
chr1	23109923	23110923
chr1	23169094	23170094
chr1	23289017	23290017
chr1	23306610	23307610
chr1	23312558	23313558
chr1	23344302	23345302
chr1	23344312	23345312
chr1	23367945	23368945
chr1	23368037	23369037
chr1	23368320	23369320
chr1	23369870	23370870
chr1	23387421	23388421
chr1	23424750	23425750
chr1	23424770	23425770
chr1	23484227	23485227
chr1	23559822	23560822
chr1	23690787	23691787
chr1	23696410	23697410
chr1	23742433	23743433
chr1	23777392	23778392
chr1	23778263	23779263
chr1	23778309	23779309
chr1	23789546	23790546
chr1	23800157	23801157
chr1	23800747	23801747
chr1	23800772	23801772
chr1	23825432	23826432
chr1	23825435	23826435
chr1	23825446	23826446
chr1	23868405	23869405
chr1	23958822	23959822
chr1	23980401	23981401
chr1	23980406	23981406
chr1	24108408	24109408
chr1	24112196	24113196
chr1	24123637	24124637
chr1	24143162	24144162
chr1	24154009	24155009
chr1	24162738	24163738
chr1	24166179	24167179
chr1	24180843	24181843
chr1	24321037	24322037
chr1	24410803	24411803
chr1	24413954	24414954
chr1	24414783	24415783
chr1	24472879	24473879
chr1	24474245	24475245
chr1	24513313	24514313
chr1	24555969	24556969
chr1	24604601	24605601
chr1	24642264	24643264
chr1	24642289	24643289
chr1	24671572	24672572
chr1	24744383	24745383
chr1	24919325	24920325
chr1	25232637	25233637
chr1	25247444	25248444
chr1	25247446	25248446
chr1	25267897	25268897
chr1	25318259	25319259
chr1	25337305	25338305
chr1	25370544	25371544
chr1	25392141	25393141
chr1	25397463	25398463
chr1	25408848	25409848
chr1	25429926	25430926
chr1	25537259	25538259
chr1	25542626	25543626
chr1	25561308	25562308
chr1	25596311	25597311
chr1	25603549	25604549
chr1	25616561	25617561
chr1	25799643	25800643
chr1	25799648	25800648
chr1	25800576	25801576
chr1	25818938	25819938
chr1	25819471	25820471
chr1	25837557	25838557
chr1	25871499	25872499
chr1	25874104	25875104
chr1	25875954	25876954
chr1	25899584	25900584
chr1	25905511	25906511
chr1	25906462	25907462
chr1	25916700	25917700
chr1	25958041	25959041
chr1	25997854	25998854
chr1	26020797	26021797
chr1	26029484	26030484
chr1	26045355	26046355
chr1	26046801	26047801
chr1	26054237	26055237
chr1	26067660	26068660
chr1	26110846	26111846
chr1	26158048	26159048
chr1	26176057	26177057
chr1	26179352	26180352
chr1	26224542	26225542
chr1	26233192	26234192
chr1	26233208	26234208
chr1	26255730	26256730
chr1	26268319	26269319
chr1	26301015	26302015
chr1	26302924	26303924
chr1	26303253	26304253
chr1	26306653	26307653
chr1	26306698	26307698
chr1	26316912	26317912
chr1	26431331	26432331
chr1	26431386	26432386
chr1	26431389	26432389
chr1	26440895	26441895
chr1	26471422	26472422
chr1	26471788	26472788
chr1	26475179	26476179
chr1	26528776	26529776
chr1	26528896	26529896
chr1	26695608	26696608
chr1	26771465	26772465
chr1	26786963	26787963
chr1	26825966	26826966
chr1	26825983	26826983
chr1	26900453	26901453
chr1	26914001	26915001
chr1	26920730	26921730
chr1	26942760	26943760
chr1	26952412	26953412
chr1	26992699	26993699
chr1	26993444	26994444
chr1	27012883	27013883
chr1	27154991	27155991
chr1	27233584	27234584
chr1	27300103	27301103
chr1	27308375	27309375
chr1	27321202	27322202
chr1	27340996	27341996
chr1	27356847	27357847
chr1	27356849	27357849
chr1	27359526	27360526
chr1	27362245	27363245
chr1	27364916	27365916
chr1	27374831	27375831
chr1	27374835	27375835
chr1	27392792	27393792
chr1	27490155	27491155
chr1	27604065	27605065
chr1	27604139	27605139
chr1	27626516	27627516
chr1	27672321	27673321
chr1	27725007	27726007
chr1	27725120	27726120
chr1	27772211	27773211
chr1	27829823	27830823
chr1	27875589	27876589
chr1	27914731	27915731
chr1	27933970	27934970
chr1	27958969	27959969
chr1	27964133	27965133
chr1	28080485	28081485
chr1	28088648	28089648
chr1	28096335	28097335
chr1	28151142	28152142
chr1	28200214	28201214
chr1	28233023	28234023
chr1	28233066	28234066
chr1	28235035	28236035
chr1	28235114	28236114
chr1	28238042	28239042
chr1	28247303	28248303
chr1	28258492	28259492
chr1	28327994	28328994
chr1	28368617	28369617
chr1	28410366	28411366
chr1	28437163	28438163
chr1	28456832	28457832
chr1	28488083	28489083
chr1	28504994	28505994
chr1	28517223	28518223
chr1	28552075	28553075
chr1	28552091	28553091
chr1	28552093	28553093
chr1	28581447	28582447
chr1	28581869	28582869
chr1	28581961	28582961
chr1	28624030	28625030
chr1	28642268	28643268
chr1	28643101	28644101
chr1	28682580	28683580
chr1	28735917	28736917
chr1	28862305	28863305
chr1	28886137	28887137
chr1	28986444	28987444
chr1	29032118	29033118
chr1	29052118	29053118
chr1	29121652	29122652
chr1	29123051	29124051
chr1	29133459	29134459
chr1	29181842	29182842
chr1	29223260	29224260
chr1	29230901	29231901
chr1	29230930	29231930
chr1	29254271	29255271
chr1	29258878	29259878
chr1	29259615	29260615
chr1	30757828	30758828
chr1	30908521	30909521
chr1	30953983	30954983
chr1	30953985	30954985
chr1	31007104	31008104
chr1	31065692	31066692
chr1	31065698	31066698
chr1	31065699	31066699
chr1	31239546	31240546
chr1	31295992	31296992
chr1	31296773	31297773
chr1	31359189	31360189
chr1	31365662	31366662
chr1	31369663	31370663
chr1	31373100	31374100
chr1	31412196	31413196
chr1	31477239	31478239
chr1	31575416	31576416
chr1	31575734	31576734
chr1	31583244	31584244
chr1	31617026	31618026
chr1	31631312	31632312
chr1	31645134	31646134
chr1	31685772	31686772
chr1	31704134	31705134
chr1	31729280	31730280
chr1	31732233	31733233
chr1	31742218	31743218
chr1	31756816	31757816
chr1	31763952	31764952
chr1	31764029	31765029
chr1	31915989	31916989
chr1	31938360	31939360
chr1	32012835	32013835
chr1	32071936	32072936
chr1	32075761	32076761
chr1	32094667	32095667
chr1	32107065	32108065
chr1	32159359	32160359
chr1	32178692	32179692
chr1	32179066	32180066
chr1	32180242	32181242
chr1	32199360	32200360
chr1	32199609	32200609
chr1	32204709	32205709
chr1	32221987	32222987
chr1	32221995	32222995
chr1	32222331	32223331
chr1	32241676	32242676
chr1	32244258	32245258
chr1	32246083	32247083
chr1	32250277	32251277
chr1	32291030	32292030
chr1	32291095	32292095
chr1	32291102	32292102
chr1	32333406	32334406
chr1	32336332	32337332
chr1	32351706	32352706
chr1	32369330	32370330
chr1	32394141	32395141
chr1	32394414	32395414
chr1	32394457	32395457
chr1	32552463	32553463
chr1	32612274	32613274
chr1	32650175	32651175
chr1	32650532	32651532
chr1	32650534	32651534
chr1	32650554	32651554
chr1	32696007	32697007
chr1	32741054	32742054
chr1	32753051	32754051
chr1	32817377	32818377
chr1	32824288	32825288
chr1	32845627	32846627
chr1	32870587	32871587
chr1	32870705	32871705
chr1	32870737	32871737
chr1	32885358	32886358
chr1	32901406	32902406
chr1	32934442	32935442
chr1	32964369	32965369
chr1	32964377	32965377
chr1	33036905	33037905
chr1	33036925	33037925
chr1	33080146	33081146
chr1	33082343	33083343
chr1	33120267	33121267
chr1	33182010	33183010
chr1	33255331	33256331
chr1	33268785	33269785
chr1	33278580	33279580
chr1	33335679	33336679
chr1	33349415	33350415
chr1	33349661	33350661
chr1	33349763	33350763
chr1	33371094	33372094
chr1	33521541	33522541
chr1	33550341	33551341
chr1	33623453	33624453
chr1	33633532	33634532
chr1	33636645	33637645
chr1	33725539	33726539
chr1	34089077	34090077
chr1	34718452	34719452
chr1	34792005	34793005
chr1	34852629	34853629
chr1	34859811	34860811
chr1	34925805	34926805
chr1	34929533	34930533
chr1	34976843	34977843
chr1	34980276	34981276
chr1	34985662	34986662
chr1	35018433	35019433
chr1	35031720	35032720
chr1	35031944	35032944
chr1	35092319	35093319
chr1	35097453	35098453
chr1	35116130	35117130
chr1	35186208	35187208
chr1	35191542	35192542
chr1	35191740	35192740
chr1	35191997	35192997
chr1	35193141	35194141
chr1	35193202	35194202
chr1	35267978	35268978
chr1	35324366	35325366
chr1	35556469	35557469
chr1	35556815	35557815
chr1	35557371	35558371
chr1	35557383	35558383
chr1	35557387	35558387
chr1	35571465	35572465
chr1	35573375	35574375
chr1	35641554	35642554
chr1	35718852	35719852
chr1	35738575	35739575
chr1	35743237	35744237
chr1	35815737	35816737
chr1	35851744	35852744
chr1	35852472	35853472
chr1	35887347	35888347
chr1	35930114	35931114
chr1	36056471	36057471
chr1	36083780	36084780
chr1	36087914	36088914
chr1	36149492	36150492
chr1	36149495	36150495
chr1	36155126	36156126
chr1	36155162	36156162
chr1	36173453	36174453
chr1	36179558	36180558
chr1	36223438	36224438
chr1	36223445	36224445
chr1	36305101	36306101
chr1	36306521	36307521
chr1	36324151	36325151
chr1	36385892	36386892
chr1	36397898	36398898
chr1	36413688	36414688
chr1	36450374	36451374
chr1	36450435	36451435
chr1	36450642	36451642
chr1	36464410	36465410
chr1	36473031	36474031
chr1	36477261	36478261
chr1	36482898	36483898
chr1	36880892	36881892
chr1	37099898	37100898
chr1	37103873	37104873
chr1	37155922	37156922
chr1	37474391	37475391
chr1	37479206	37480206
chr1	37491932	37492932
chr1	37514758	37515758
chr1	37514762	37515762
chr1	37514773	37515773
chr1	37554276	37555276
chr1	37555927	37556927
chr1	37555959	37556959
chr1	37595928	37596928
chr1	37690485	37691485
chr1	37700751	37701751
chr1	37721104	37722104
chr1	37735391	37736391
chr1	37765150	37766150
chr1	37793443	37794443
chr1	37806616	37807616
chr1	37807024	37808024
chr1	37808222	37809222
chr1	37857740	37858740
chr1	37884986	37885986
chr1	37942258	37943258
chr1	37947034	37948034
chr1	37990794	37991794
chr1	37999451	38000451
chr1	38011692	38012692
chr1	38045272	38046272
chr1	38101047	38102047
chr1	38311383	38312383
chr1	38858912	38859912
chr1	38859701	38860701
chr1	38929503	38930503
chr1	38990274	38991274
chr1	39025283	39026283
chr1	39034521	39035521
chr1	39041479	39042479
chr1	39104610	39105610
chr1	39203784	39204784
chr1	39281209	39282209
chr1	39315412	39316412
chr1	39408518	39409518
chr1	39412536	39413536
chr1	39413196	39414196
chr1	39421679	39422679
chr1	39436564	39437564
chr1	39462430	39463430
chr1	39521263	39522263
chr1	39559563	39560563
chr1	39559567	39560567
chr1	39575908	39576908
chr1	39576469	39577469
chr1	39576824	39577824
chr1	39639636	39640636
chr1	39639669	39640669
chr1	39672223	39673223
chr1	39691427	39692427
chr1	39737856	39738856
chr1	39737886	39738886
chr1	39744909	39745909
chr1	39763194	39764194
chr1	39844962	39845962
chr1	39883490	39884490
chr1	39883492	39884492
chr1	39901661	39902661
chr1	39954155	39955155
chr1	39957640	39958640
chr1	39964385	39965385
chr1	39965796	39966796
chr1	40039683	40040683
chr1	40069033	40070033
chr1	40097253	40098253
chr1	40160426	40161426
chr1	40229578	40230578
chr1	40247018	40248018
chr1	40257092	40258092
chr1	40257979	40258979
chr1	40279115	40280115
chr1	40302809	40303809
chr1	40306451	40307451
chr1	40317262	40318262
chr1	40317278	40318278
chr1	40372731	40373731
chr1	40402709	40403709
chr1	40405690	40406690
chr1	40455943	40456943
chr1	40477941	40478941
chr1	40507782	40508782
chr1	40539119	40540119
chr1	40540452	40541452
chr1	40658884	40659884
chr1	40665493	40666493
chr1	40690646	40691646
chr1	40692054	40693054
chr1	40692056	40693056
chr1	40708201	40709201
chr1	40734453	40735453
chr1	40829340	40830340
chr1	40833711	40834711
chr1	40862368	40863368
chr1	40978695	40979695
chr1	40987581	40988581
chr1	41048896	41049896
chr1	41186253	41187253
chr1	41242156	41243156
chr1	41242157	41243157
chr1	41242168	41243168
chr1	41361130	41362130
chr1	41381420	41382420
chr1	41585293	41586293
chr1	41918663	41919663
chr1	41918714	41919714
chr1	42183285	42184285
chr1	42335213	42336213
chr1	42379880	42380880
chr1	42379885	42380885
chr1	42455110	42456110
chr1	42455115	42456115
chr1	42455558	42456558
chr1	42456215	42457215
chr1	42462344	42463344
chr1	42479440	42480440
chr1	42580380	42581380
chr1	42654147	42655147
chr1	42657336	42658336
chr1	42657378	42658378
chr1	42679624	42680624
chr1	42681415	42682415
chr1	42701046	42702046
chr1	42740282	42741282
chr1	42750530	42751530
chr1	42766244	42767244
chr1	42766615	42767615
chr1	42767029	42768029
chr1	42767038	42768038
chr1	42816138	42817138
chr1	42817366	42818366
chr1	42834035	42835035
chr1	42845621	42846621
chr1	42846376	42847376
chr1	42847432	42848432
chr1	42958945	42959945
chr1	43163382	43164382
chr1	43175229	43176229
chr1	43190288	43191288
chr1	43231344	43232344
chr1	43248312	43249312
chr1	43250386	43251386
chr1	43250498	43251498
chr1	43261920	43262920
chr1	43269621	43270621
chr1	43285866	43286866
chr1	43299982	43300982
chr1	43299991	43300991
chr1	43307835	43308835
chr1	43318409	43319409
chr1	43339420	43340420
chr1	43348263	43349263
chr1	43350780	43351780
chr1	43358165	43359165
chr1	43366497	43367497
chr1	43368094	43369094
chr1	43388929	43389929
chr1	43389785	43390785
chr1	43389788	43390788
chr1	43443118	43444118
chr1	43453997	43454997
chr1	43454088	43455088
chr1	43525044	43526044
chr1	43529895	43530895
chr1	43529900	43530900
chr1	43649155	43650155
chr1	43706521	43707521
chr1	43945780	43946780
chr1	43945966	43946966
chr1	43968997	43969997
chr1	43969020	43970020
chr1	43973950	43974950
chr1	43974749	43975749
chr1	43978265	43979265
chr1	43990574	43991574
chr1	43990629	43991629
chr1	43990803	43991803
chr1	43990838	43991838
chr1	44024363	44025363
chr1	44038804	44039804
chr1	44212461	44213461
chr1	44212477	44213477
chr1	44212488	44213488
chr1	44336716	44337716
chr1	44339386	44340386
chr1	44355070	44356070
chr1	44355253	44356253
chr1	44404232	44405232
chr1	44621250	44622250
chr1	44625299	44626299
chr1	44630833	44631833
chr1	44631098	44632098
chr1	44631101	44632101
chr1	44673712	44674712
chr1	44674041	44675041
chr1	44674466	44675466
chr1	44674566	44675566
chr1	44739931	44740931
chr1	44753624	44754624
chr1	44756907	44757907
chr1	44759631	44760631
chr1	44774540	44775540
chr1	44778740	44779740
chr1	44799524	44800524
chr1	44811643	44812643
chr1	44823671	44824671
chr1	44828934	44829934
chr1	44986587	44987587
chr1	45010251	45011251
chr1	45010708	45011708
chr1	45011347	45012347
chr1	45035041	45036041
chr1	45040810	45041810
chr1	45088237	45089237
chr1	45302900	45303900
chr1	45326556	45327556
chr1	45338727	45339727
chr1	45339098	45340098
chr1	45340025	45341025
chr1	45340032	45341032
chr1	45340351	45341351
chr1	45340449	45341449
chr1	45340605	45341605
chr1	45491135	45492135
chr1	45496892	45497892
chr1	45499259	45500259
chr1	45522016	45523016
chr1	45522868	45523868
chr1	45549735	45550735
chr1	45549819	45550819
chr1	45583033	45584033
chr1	45583037	45584037
chr1	45618147	45619147
chr1	45686580	45687580
chr1	45686920	45687920
chr1	45687087	45688087
chr1	45687173	45688173
chr1	45746452	45747452
chr1	45803023	45804023
chr1	45823434	45824434
chr1	46007293	46008293
chr1	46132633	46133633
chr1	46132838	46133838
chr1	46173883	46174883
chr1	46179313	46180313
chr1	46198421	46199421
chr1	46198424	46199424
chr1	46201994	46202994
chr1	46247521	46248521
chr1	46259724	46260724
chr1	46272342	46273342
chr1	46281386	46282386
chr1	46299835	46300835
chr1	46302663	46303663
chr1	46303261	46304261
chr1	46303418	46304418
chr1	46310302	46311302
chr1	46339708	46340708
chr1	46339750	46340750
chr1	46393291	46394291
chr1	46393309	46394309
chr1	46401115	46402115
chr1	46431464	46432464
chr1	46434911	46435911
chr1	46440109	46441109
chr1	46544075	46545075
chr1	46550008	46551008
chr1	46594281	46595281
chr1	46604245	46605245
chr1	46604260	46605260
chr1	46604286	46605286
chr1	46613685	46614685
chr1	46616837	46617837
chr1	46658208	46659208
chr1	46658739	46659739
chr1	46668321	46669321
chr1	46719075	46720075
chr1	46719122	46720122
chr1	46798132	46799132
chr1	46811494	46812494
chr1	46941460	46942460
chr1	47022678	47023678
chr1	47178179	47179179
chr1	47182731	47183731
chr1	47191048	47192048
chr1	47219874	47220874
chr1	47225480	47226480
chr1	47332885	47333885
chr1	47437394	47438394
chr1	47438510	47439510
chr1	47794809	47795809
chr1	47997346	47998346
chr1	48221660	48222660
chr1	48472162	48473162
chr1	48514981	48515981
chr1	48773138	48774138
chr1	48776475	48777475
chr1	48777162	48778162
chr1	49045801	49046801
chr1	50023836	50024836
chr1	50107924	50108924
chr1	50108621	50109621
chr1	50140772	50141772
chr1	50960249	50961249
chr1	50967707	50968707
chr1	51235549	51236549
chr1	51297982	51298982
chr1	51321831	51322831
chr1	51423386	51424386
chr1	51519318	51520318
chr1	51616100	51617100
chr1	51616105	51617105
chr1	51728861	51729861
chr1	51728885	51729885
chr1	51840515	51841515
chr1	51878738	51879738
chr1	51912555	51913555
chr1	51919051	51920051
chr1	51977108	51978108
chr1	52055078	52056078
chr1	52056159	52057159
chr1	52141157	52142157
chr1	52356303	52357303
chr1	52361427	52362427
chr1	52366205	52367205
chr1	52374897	52375897
chr1	52383941	52384941
chr1	52403561	52404561
chr1	52462160	52463160
chr1	52553334	52554334
chr1	52601141	52602141
chr1	52698335	52699335
chr1	52755364	52756364
chr1	52841882	52842882
chr1	52859746	52860746
chr1	52921397	52922397
chr1	52921797	52922797
chr1	52921934	52922934
chr1	52926298	52927298
chr1	52926301	52927301
chr1	53061175	53062175
chr1	53070288	53071288
chr1	53085949	53086949
chr1	53195755	53196755
chr1	53220619	53221619
chr1	53220644	53221644
chr1	53237606	53238606
chr1	53238555	53239555
chr1	53260703	53261703
chr1	53275792	53276792
chr1	53326992	53327992
chr1	53327323	53328323
chr1	53530713	53531713
chr1	53600253	53601253
chr1	53838453	53839453
chr1	53883032	53884032
chr1	53889808	53890808
chr1	53889809	53890809
chr1	53893184	53894184
chr1	53940145	53941145
chr1	53945371	53946371
chr1	53945711	53946711
chr1	53946299	53947299
chr1	54052593	54053593
chr1	54053458	54054458
chr1	54184955	54185955
chr1	54196494	54197494
chr1	54199177	54200177
chr1	54258502	54259502
chr1	54406378	54407378
chr1	54547196	54548196
chr1	54605081	54606081
chr1	54623535	54624535
chr1	54647453	54648453
chr1	54678589	54679589
chr1	54714821	54715821
chr1	54759194	54760194
chr1	54801213	54802213
chr1	54887234	54888234
chr1	54979878	54980878
chr1	54989300	54990300
chr1	54997965	54998965
chr1	55038323	55039323
chr1	55039315	55040315
chr1	55056613	55057613
chr1	55087065	55088065
chr1	55090021	55091021
chr1	55178131	55179131
chr1	56579677	56580677
chr1	56644341	56645341
chr1	56726613	56727613
chr1	56757677	56758677
chr1	56819640	56820640
chr1	56853784	56854784
chr1	56939858	56940858
chr1	56966004	56967004
chr1	56966124	56967124
chr1	57000318	57001318
chr1	57231468	57232468
chr1	57291168	57292168
chr1	57291292	57292292
chr1	57884161	57885161
chr1	58546420	58547420
chr1	58546670	58547670
chr1	58546771	58547771
chr1	58575114	58576114
chr1	58577298	58578298
chr1	58700066	58701066
chr1	58784202	58785202
chr1	58903695	58904695
chr1	59019448	59020448
chr1	59295819	59296819
chr1	59295978	59296978
chr1	59315190	59316190
chr1	59330941	59331941
chr1	59426322	59427322
chr1	59514655	59515655
chr1	59773095	59774095
chr1	59813967	59814967
chr1	59857950	59858950
chr1	59890974	59891974
chr1	59916770	59917770
chr1	59916885	59917885
chr1	59926767	59927767
chr1	60279373	60280373
chr1	60529218	60530218
chr1	60596360	60597360
chr1	60867968	60868968
chr1	60879075	60880075
chr1	61081462	61082462
chr1	61382231	61383231
chr1	61723786	61724786
chr1	61725120	61726120
chr1	61725121	61726121
chr1	61725157	61726157
chr1	61741465	61742465
chr1	61951164	61952164
chr1	62119953	62120953
chr1	62147141	62148141
chr1	62275108	62276108
chr1	62435804	62436804
chr1	62446339	62447339
chr1	62486346	62487346
chr1	62604825	62605825
chr1	62663132	62664132
chr1	62687688	62688688
chr1	62711365	62712365
chr1	62783160	62784160
chr1	63079242	63080242
chr1	63366635	63367635
chr1	63486966	63487966
chr1	63522260	63523260
chr1	63523385	63524385
chr1	63592345	63593345
chr1	63593730	63594730
chr1	64048698	64049698
chr1	64138884	64139884
chr1	64185860	64186860
chr1	64469141	64470141
chr1	64689364	64690364
chr1	64744290	64745290
chr1	64776606	64777606
chr1	64966533	64967533
chr1	65054402	65055402
chr1	65058444	65059444
chr1	65148016	65149016
chr1	65164950	65165950
chr1	65253492	65254492
chr1	65253756	65254756
chr1	65263811	65264811
chr1	65419633	65420633
chr1	65419645	65420645
chr1	65524768	65525768
chr1	65591656	65592656
chr1	65991531	65992531
chr1	66330800	66331800
chr1	66353403	66354403
chr1	66415821	66416821
chr1	66533009	66534009
chr1	66533047	66534047
chr1	66533165	66534165
chr1	66657073	66658073
chr1	66666528	66667528
chr1	66676002	66677002
chr1	66751211	66752211
chr1	66774518	66775518
chr1	66891244	66892244
chr1	66924802	66925802
chr1	66925209	66926209
chr1	66927849	66928849
chr1	66929280	66930280
chr1	66999188	67000188
chr1	67054371	67055371
chr1	67320599	67321599
chr1	67430378	67431378
chr1	67430389	67431389
chr1	67430393	67431393
chr1	67521374	67522374
chr1	67616885	67617885
chr1	67684189	67685189
chr1	67833747	67834747
chr1	68050935	68051935
chr1	68232546	68233546
chr1	69430284	69431284
chr1	69566524	69567524
chr1	69717301	69718301
chr1	70010800	70011800
chr1	70015464	70016464
chr1	70026879	70027879
chr1	70034092	70035092
chr1	70141319	70142319
chr1	70142901	70143901
chr1	70143744	70144744
chr1	70204709	70205709
chr1	70204722	70205722
chr1	70205618	70206618
chr1	70220389	70221389
chr1	70220470	70221470
chr1	70220491	70221491
chr1	70250821	70251821
chr1	70353547	70354547
chr1	70353799	70354799
chr1	70353834	70354834
chr1	70354985	70355985
chr1	70410238	70411238
chr1	70415353	70416353
chr1	70449788	70450788
chr1	70702679	70703679
chr1	71009343	71010343
chr1	71010894	71011894
chr1	71047657	71048657
chr1	71069522	71070522
chr1	71069525	71070525
chr1	71081050	71082050
chr1	71081055	71082055
chr1	71398012	71399012
chr1	71401111	71402111
chr1	71592968	71593968
chr1	71776280	71777280
chr1	74197239	74198239
chr1	74197271	74198271
chr1	74198131	74199131
chr1	74234383	74235383
chr1	74319739	74320739
chr1	74342091	74343091
chr1	74351879	74352879
chr1	74373876	74374876
chr1	74437937	74438937
chr1	74649305	74650305
chr1	74702707	74703707
chr1	74732162	74733162
chr1	74733083	74734083
chr1	74733126	74734126
chr1	75208873	75209873
chr1	75219881	75220881
chr1	75234097	75235097
chr1	75275030	75276030
chr1	75723429	75724429
chr1	75785217	75786217
chr1	75786105	75787105
chr1	76073758	76074758
chr1	76698874	76699874
chr1	76866530	76867530
chr1	77043191	77044191
chr1	77219422	77220422
chr1	77280924	77281924
chr1	77641661	77642661
chr1	77682624	77683624
chr1	77683428	77684428
chr1	77721927	77722927
chr1	77728782	77729782
chr1	77759816	77760816
chr1	77759819	77760819
chr1	77778664	77779664
chr1	77778680	77779680
chr1	77873570	77874570
chr1	77887338	77888338
chr1	77887651	77888651
chr1	77978095	77979095
chr1	77979075	77980075
chr1	77979092	77980092
chr1	77979108	77980108
chr1	77979398	77980398
chr1	78003264	78004264
chr1	78045023	78046023
chr1	78045046	78046046
chr1	78118390	78119390
chr1	78491672	78492672
chr1	78619433	78620433
chr1	78619458	78620458
chr1	78648744	78649744
chr1	78657067	78658067
chr1	79006758	79007758
chr1	80534774	80535774
chr1	81413168	81414168
chr1	81579728	81580728
chr1	81835762	81836762
chr1	81835853	81836853
chr1	81835889	81836889
chr1	81978867	81979867
chr1	83850024	83851024
chr1	83999111	84000111
chr1	84076992	84077992
chr1	84077897	84078897
chr1	84143315	84144315
chr1	84163240	84164240
chr1	84163717	84164717
chr1	84301955	84302955
chr1	84478253	84479253
chr1	84506161	84507161
chr1	84573573	84574573
chr1	84574482	84575482
chr1	84618824	84619824
chr1	84669810	84670810
chr1	84680376	84681376
chr1	84690253	84691253
chr1	84690452	84691452
chr1	84866130	84867130
chr1	84926723	84927723
chr1	85045444	85046444
chr1	85092452	85093452
chr1	85127717	85128717
chr1	85169285	85170285
chr1	85200786	85201786
chr1	85259643	85260643
chr1	85259657	85260657
chr1	85276600	85277600
chr1	85465069	85466069
chr1	85579766	85580766
chr1	85708410	85709410
chr1	86059177	86060177
chr1	86126216	86127216
chr1	86357412	86358412
chr1	86375029	86376029
chr1	86396297	86397297
chr1	86396302	86397302
chr1	86564929	86565929
chr1	86571512	86572512
chr1	86699117	86700117
chr1	86703577	86704577
chr1	86704692	86705692
chr1	86913874	86914874
chr1	86913901	86914901
chr1	86914443	86915443
chr1	87128779	87129779
chr1	87128849	87129849
chr1	87327679	87328679
chr1	87330668	87331668
chr1	88683280	88684280
chr1	88823294	88824294
chr1	88891797	88892797
chr1	88988352	88989352
chr1	88992933	88993933
chr1	89022839	89023839
chr1	89022840	89023840
chr1	89065336	89066336
chr1	89111636	89112636
chr1	89126093	89127093
chr1	89127322	89128322
chr1	89127475	89128475
chr1	89131352	89132352
chr1	89148910	89149910
chr1	89176046	89177046
chr1	89190308	89191308
chr1	89198928	89199928
chr1	89257492	89258492
chr1	89270847	89271847
chr1	89578328	89579328
chr1	89632080	89633080
chr1	89632970	89633970
chr1	89716114	89717114
chr1	89717532	89718532
chr1	89820060	89821060
chr1	89820887	89821887
chr1	89994130	89995130
chr1	89994156	89995156
chr1	89994972	89995972
chr1	90289214	90290214
chr1	90716761	90717761
chr1	90717516	90718516
chr1	90851614	90852614
chr1	90982364	90983364
chr1	90982389	90983389
chr1	90982410	90983410
chr1	91319206	91320206
chr1	91323175	91324175
chr1	91499875	91500875
chr1	91886184	91887184
chr1	91993093	91994093
chr1	92025907	92026907
chr1	92029021	92030021
chr1	92029895	92030895
chr1	92146683	92147683
chr1	92175848	92176848
chr1	92266842	92267842
chr1	92298989	92299989
chr1	92299193	92300193
chr1	92695452	92696452
chr1	92697991	92698991
chr1	92736629	92737629
chr1	92831011	92832011
chr1	92961461	92962461
chr1	93078236	93079236
chr1	93125912	93126912
chr1	93139062	93140062
chr1	93180463	93181463
chr1	93220643	93221643
chr1	93326117	93327117
chr1	93344916	93345916
chr1	93345813	93346813
chr1	93447065	93448065
chr1	93447179	93448179
chr1	93535234	93536234
chr1	93585256	93586256
chr1	93590999	93591999
chr1	93591011	93592011
chr1	93614052	93615052
chr1	93681789	93682789
chr1	93846057	93847057
chr1	93851017	93852017
chr1	93879194	93880194
chr1	93909510	93910510
chr1	94007742	94008742
chr1	94016209	94017209
chr1	94063281	94064281
chr1	94103148	94104148
chr1	94209003	94210003
chr1	94237576	94238576
chr1	94247704	94248704
chr1	94314608	94315608
chr1	94417426	94418426
chr1	94463700	94464700
chr1	94540987	94541987
chr1	94541473	94542473
chr1	94541789	94542789
chr1	94819178	94820178
chr1	94820262	94821262
chr1	94926365	94927365
chr1	94926395	94927395
chr1	94926471	94927471
chr1	94927125	94928125
chr1	95041612	95042612
chr1	95072928	95073928
chr1	95072955	95073955
chr1	95116371	95117371
chr1	95229906	95230906
chr1	95233106	95234106
chr1	95233147	95234147
chr1	95259485	95260485
chr1	95509149	95510149
chr1	96720755	96721755
chr1	96720791	96721791
chr1	96803212	96804212
chr1	97720925	97721925
chr1	97921031	97922031
chr1	97975045	97976045
chr1	97990673	97991673
chr1	98660727	98661727
chr1	98703823	98704823
chr1	99004834	99005834
chr1	99263473	99264473
chr1	99644854	99645854
chr1	99711494	99712494
chr1	99749118	99750118
chr1	99849118	99850118
chr1	99969913	99970913
chr1	99973969	99974969
chr1	100029917	100030917
chr1	100037103	100038103
chr1	100038018	100039018
chr1	100119139	100120139
chr1	100159624	100160624
chr1	100170620	100171620
chr1	100171709	100172709
chr1	100175859	100176859
chr1	100178232	100179232
chr1	100249926	100250926
chr1	100260425	100261425
chr1	100265189	100266189
chr1	100265224	100266224
chr1	100266963	100267963
chr1	100351489	100352489
chr1	100466953	100467953
chr1	100537232	100538232
chr1	100539080	100540080
chr1	100539484	100540484
chr1	100655287	100656287
chr1	100718577	100719577
chr1	100739713	100740713
chr1	100894903	100895903
chr1	100895056	100896056
chr1	100895116	100896116
chr1	101024857	101025857
chr1	101026056	101027056
chr1	101071660	101072660
chr1	101175900	101176900
chr1	101235716	101236716
chr1	101801321	101802321
chr1	101997287	101998287
chr1	102921565	102922565
chr1	103108530	103109530
chr1	103524692	103525692
chr1	103524711	103525711
chr1	103524721	103525721
chr1	107055702	107056702
chr1	107139088	107140088
chr1	107139166	107140166
chr1	107140408	107141408
chr1	107596345	107597345
chr1	107688545	107689545
chr1	107749596	107750596
chr1	107768509	107769509
chr1	107964821	107965821
chr1	108199391	108200391
chr1	108200333	108201333
chr1	108559357	108560357
chr1	108661033	108662033
chr1	108690361	108691361
chr1	108691246	108692246
chr1	108691257	108692257
chr1	108691332	108692332
chr1	108692071	108693071
chr1	108745650	108746650
chr1	108856256	108857256
chr1	108884203	108885203
chr1	108934500	108935500
chr1	108963497	108964497
chr1	109021811	109022811
chr1	109042144	109043144
chr1	109089723	109090723
chr1	109108275	109109275
chr1	109112822	109113822
chr1	109113842	109114842
chr1	109160818	109161818
chr1	109212903	109213903
chr1	109249163	109250163
chr1	109249170	109250170
chr1	109283133	109284133
chr1	109283149	109284149
chr1	109293452	109294452
chr1	109297191	109298191
chr1	109307031	109308031
chr1	109397907	109398907
chr1	109426433	109427433
chr1	109426440	109427440
chr1	109465227	109466227
chr1	109473372	109474372
chr1	109474255	109475255
chr1	109482954	109483954
chr1	109482982	109483982
chr1	109487289	109488289
chr1	109493109	109494109
chr1	109540557	109541557
chr1	109618846	109619846
chr1	109618851	109619851
chr1	109655106	109656106
chr1	109655108	109656108
chr1	109655115	109656115
chr1	109686723	109687723
chr1	109686828	109687828
chr1	109711091	109712091
chr1	109724506	109725506
chr1	109740390	109741390
chr1	109912734	109913734
chr1	109914455	109915455
chr1	109984026	109985026
chr1	110003022	110004022
chr1	110017798	110018798
chr1	110033615	110034615
chr1	110045445	110046445
chr1	110053703	110054703
chr1	110149593	110150593
chr1	110198975	110199975
chr1	110209418	110210418
chr1	110209777	110210777
chr1	110242749	110243749
chr1	110331130	110332130
chr1	110338442	110339442
chr1	110339112	110340112
chr1	110360881	110361881
chr1	110391041	110392041
chr1	110406854	110407854
chr1	110407938	110408938
chr1	110412889	110413889
chr1	110605023	110606023
chr1	110657623	110658623
chr1	110674483	110675483
chr1	110872088	110873088
chr1	110872091	110873091
chr1	110952816	110953816
chr1	110964169	110965169
chr1	111139227	111140227
chr1	111139239	111140239
chr1	111139706	111140706
chr1	111139737	111140737
chr1	111140147	111141147
chr1	111140335	111141335
chr1	111200625	111201625
chr1	111204511	111205511
chr1	111204519	111205519
chr1	111230234	111231234
chr1	111235023	111236023
chr1	111240324	111241324
chr1	111345261	111346261
chr1	111423693	111424693
chr1	111448430	111449430
chr1	111449264	111450264
chr1	111449279	111450279
chr1	111460984	111461984
chr1	111472916	111473916
chr1	111474513	111475513
chr1	111484503	111485503
chr1	111489626	111490626
chr1	111500743	111501743
chr1	111626181	111627181
chr1	111738848	111739848
chr1	111739363	111740363
chr1	111754713	111755713
chr1	111779068	111780068
chr1	111982829	111983829
chr1	111989472	111990472
chr1	112411031	112412031
chr1	112519803	112520803
chr1	112618207	112619207
chr1	112618351	112619351
chr1	112619205	112620205
chr1	112658335	112659335
chr1	112673450	112674450
chr1	112673844	112674844
chr1	112692386	112693386
chr1	112692912	112693912
chr1	112707177	112708177
chr1	112707418	112708418
chr1	112715173	112716173
chr1	112715459	112716459
chr1	112848933	112849933
chr1	112955419	112956419
chr1	112956284	112957284
chr1	112983025	112984025
chr1	113072220	113073220
chr1	113109038	113110038
chr1	113206187	113207187
chr1	113389484	113390484
chr1	113390043	113391043
chr1	113648238	113649238
chr1	113715679	113716679
chr1	113759483	113760483
chr1	113812272	113813272
chr1	113838384	113839384
chr1	113886719	113887719
chr1	113904251	113905251
chr1	113905026	113906026
chr1	113905153	113906153
chr1	113928854	113929854
chr1	113939366	113940366
chr1	113978417	113979417
chr1	114140164	114141164
chr1	114400667	114401667
chr1	114404083	114405083
chr1	114510818	114511818
chr1	114510887	114511887
chr1	114581666	114582666
chr1	114588589	114589589
chr1	114594535	114595535
chr1	114599477	114600477
chr1	114623099	114624099
chr1	114757992	114758992
chr1	114758037	114759037
chr1	114780669	114781669
chr1	114780674	114781674
chr1	115089492	115090492
chr1	115098645	115099645
chr1	115293892	115294892
chr1	115364905	115365905
chr1	115650301	115651301
chr1	115699181	115700181
chr1	115718106	115719106
chr1	115768771	115769771
chr1	115838145	115839145
chr1	116030402	116031402
chr1	116372286	116373286
chr1	116398039	116399039
chr1	116418629	116419629
chr1	116478861	116479861
chr1	116495542	116496542
chr1	116521984	116522984
chr1	116571084	116572084
chr1	116667733	116668733
chr1	116667734	116668734
chr1	116753467	116754467
chr1	116909208	116910208
chr1	117059453	117060453
chr1	117121406	117122406
chr1	117121650	117122650
chr1	117127917	117128917
chr1	117139245	117140245
chr1	117210929	117211929
chr1	117366403	117367403
chr1	117366411	117367411
chr1	117605068	117606068
chr1	117928755	117929755
chr1	117929609	117930609
chr1	117996482	117997482
chr1	118036845	118037845
chr1	118054098	118055098
chr1	118914180	118915180
chr1	119139368	119140368
chr1	119140655	119141655
chr1	119154034	119155034
chr1	119178141	119179141
chr1	119250534	119251534
chr1	119320120	119321120
chr1	119321981	119322981
chr1	119333127	119334127
chr1	119367788	119368788
chr1	119367795	119368795
chr1	119379294	119380294
chr1	119622599	119623599
chr1	119648241	119649241
chr1	119710889	119711889
chr1	119768885	119769885
chr1	120069639	120070639
chr1	120176522	120177522
chr1	120320335	120321335
chr1	120325959	120326959
chr1	120342433	120343433
chr1	120449956	120450956
chr1	120462808	120463808
chr1	120518726	120519726
chr1	120518791	120519791
chr1	120558275	120559275
chr1	120579191	120580191
chr1	120579195	120580195
chr1	120701462	120702462
chr1	120783974	120784974
chr1	120806327	120807327
chr1	120822978	120823978
chr1	120911727	120912727
chr1	120911820	120912820
chr1	120952835	120953835
chr1	121184097	121185097
chr1	121426834	121427834
chr1	121511050	121512050
chr1	121519541	121520541
chr1	143735024	143736024
chr1	144442157	144443157
chr1	144445325	144446325
chr1	144461247	144462247
chr1	145293300	145294300
chr1	145302820	145303820
chr1	145305989	145306989
chr1	145516107	145517107
chr1	145578064	145579064
[truncated: 31,522 more rows]

## Sheet: macaque
# Supplementary Data 3: macaque promoters
chr	start	end
chr1	22118	23118
chr1	24325	25325
chr1	37735	38735
chr1	39198	40198
chr1	46760	47760
chr1	57378	58378
chr1	57411	58411
chr1	58436	59436
chr1	79554	80554
chr1	100744	101744
chr1	115619	116619
chr1	115801	116801
chr1	120038	121038
chr1	120059	121059
chr1	141589	142589
chr1	142058	143058
chr1	143909	144909
chr1	144185	145185
chr1	150311	151311
chr1	166684	167684
chr1	185063	186063
chr1	193794	194794
chr1	205879	206879
chr1	230245	231245
chr1	258866	259866
chr1	311998	312998
chr1	324400	325400
chr1	327420	328420
chr1	327981	328981
chr1	340304	341304
chr1	362593	363593
chr1	366693	367693
chr1	367023	368023
chr1	388617	389617
chr1	397043	398043
chr1	399200	400200
chr1	399985	400985
chr1	400022	401022
chr1	401365	402365
chr1	402770	403770
chr1	415967	416967
chr1	425965	426965
chr1	439889	440889
chr1	439892	440892
chr1	444399	445399
chr1	444401	445401
chr1	444889	445889
chr1	447824	448824
chr1	448493	449493
chr1	496423	497423
chr1	496456	497456
chr1	502957	503957
chr1	510212	511212
chr1	514113	515113
chr1	523900	524900
chr1	526950	527950
chr1	527041	528041
chr1	549491	550491
chr1	568140	569140
chr1	568907	569907
chr1	568999	569999
chr1	579408	580408
chr1	579537	580537
chr1	597232	598232
chr1	597498	598498
chr1	633301	634301
chr1	654517	655517
chr1	654908	655908
chr1	671054	672054
chr1	671072	672072
chr1	671093	672093
chr1	671489	672489
chr1	687657	688657
chr1	687817	688817
chr1	697567	698567
chr1	716193	717193
chr1	717208	718208
chr1	761690	762690
chr1	776412	777412
chr1	779854	780854
chr1	798173	799173
chr1	798736	799736
chr1	799761	800761
chr1	919381	920381
chr1	919861	920861
chr1	950443	951443
chr1	955756	956756
chr1	1031832	1032832
chr1	1047753	1048753
chr1	1084399	1085399
chr1	1108222	1109222
chr1	1108586	1109586
chr1	1245677	1246677
chr1	1280855	1281855
chr1	1404802	1405802
chr1	1446388	1447388
chr1	1446815	1447815
chr1	1446854	1447854
chr1	1447125	1448125
chr1	1466930	1467930
chr1	1467862	1468862
chr1	1469507	1470507
chr1	1522072	1523072
chr1	1534713	1535713
chr1	1578693	1579693
chr1	1590026	1591026
chr1	1590087	1591087
chr1	1596706	1597706
chr1	1628394	1629394
chr1	1628396	1629396
chr1	1628441	1629441
chr1	1662682	1663682
chr1	1671252	1672252
chr1	1673798	1674798
chr1	1842916	1843916
chr1	2022419	2023419
chr1	2022738	2023738
chr1	2365167	2366167
chr1	2382527	2383527
chr1	2384541	2385541
chr1	2385199	2386199
chr1	2406255	2407255
chr1	2406987	2407987
chr1	2575806	2576806
chr1	2575808	2576808
chr1	2576572	2577572
chr1	2602726	2603726
chr1	2602745	2603745
chr1	2687812	2688812
chr1	2698621	2699621
chr1	2744009	2745009
chr1	2754675	2755675
chr1	2767127	2768127
chr1	2781682	2782682
chr1	2788635	2789635
chr1	2827902	2828902
chr1	2827904	2828904
chr1	2844843	2845843
chr1	2870793	2871793
chr1	3094116	3095116
chr1	3171982	3172982
chr1	3177420	3178420
chr1	3280488	3281488
chr1	3299071	3300071
chr1	3787906	3788906
chr1	4996463	4997463
chr1	4999958	5000958
chr1	5113511	5114511
chr1	5114549	5115549
chr1	5124013	5125013
chr1	5247247	5248247
chr1	5293502	5294502
chr1	5310934	5311934
chr1	5326550	5327550
chr1	5336416	5337416
chr1	5336618	5337618
chr1	5340497	5341497
chr1	5347712	5348712
chr1	5347716	5348716
chr1	5368251	5369251
chr1	5382274	5383274
chr1	5384465	5385465
chr1	5497648	5498648
chr1	5499268	5500268
chr1	5533575	5534575
chr1	5558427	5559427
chr1	5566675	5567675
chr1	5589898	5590898
chr1	5591855	5592855
chr1	5602689	5603689
chr1	5614114	5615114
chr1	5640007	5641007
chr1	5665585	5666585
chr1	5671451	5672451
chr1	5699446	5700446
chr1	5719827	5720827
chr1	5719945	5720945
chr1	5719965	5720965
chr1	5720635	5721635
chr1	5745155	5746155
chr1	5761960	5762960
chr1	5767160	5768160
chr1	5767181	5768181
chr1	5846169	5847169
chr1	5934570	5935570
chr1	5970809	5971809
chr1	6832536	6833536
chr1	6832547	6833547
chr1	6866423	6867423
chr1	6900815	6901815
chr1	6913655	6914655
chr1	6916964	6917964
chr1	6949229	6950229
chr1	6949264	6950264
chr1	7089173	7090173
chr1	7089404	7090404
chr1	7134537	7135537
chr1	7136208	7137208
chr1	7141107	7142107
chr1	7144358	7145358
chr1	7148772	7149772
chr1	7150652	7151652
chr1	7150847	7151847
chr1	7151448	7152448
chr1	7311478	7312478
chr1	7313838	7314838
chr1	7328301	7329301
chr1	7333198	7334198
chr1	7470749	7471749
chr1	7572484	7573484
chr1	7575039	7576039
chr1	7575414	7576414
chr1	7575790	7576790
chr1	7576982	7577982
chr1	7673426	7674426
chr1	7965501	7966501
chr1	8036277	8037277
chr1	8036280	8037280
chr1	8133714	8134714
chr1	8209376	8210376
chr1	8238708	8239708
chr1	8276291	8277291
chr1	8320923	8321923
chr1	8410554	8411554
chr1	8415084	8416084
chr1	8463425	8464425
chr1	8551680	8552680
chr1	8598919	8599919
chr1	8599752	8600752
chr1	8701870	8702870
chr1	8754257	8755257
chr1	8775195	8776195
chr1	8786175	8787175
chr1	8864610	8865610
chr1	8864820	8865820
chr1	9003578	9004578
chr1	9003693	9004693
chr1	9054811	9055811
chr1	9091328	9092328
chr1	9113736	9114736
chr1	9141239	9142239
chr1	9142123	9143123
chr1	9145048	9146048
chr1	9145354	9146354
chr1	9186623	9187623
chr1	9187857	9188857
chr1	9201371	9202371
chr1	9238704	9239704
chr1	9238807	9239807
chr1	9419616	9420616
chr1	9441590	9442590
chr1	9441592	9442592
chr1	9507477	9508477
chr1	9602034	9603034
chr1	9612962	9613962
chr1	9642434	9643434
chr1	9644788	9645788
chr1	9672101	9673101
chr1	9672120	9673120
chr1	9672486	9673486
chr1	9684111	9685111
chr1	9689798	9690798
chr1	9716323	9717323
chr1	9716818	9717818
chr1	9717907	9718907
chr1	9885918	9886918
chr1	9953696	9954696
chr1	10043969	10044969
chr1	10261805	10262805
chr1	10261830	10262830
chr1	10280883	10281883
chr1	10314699	10315699
chr1	10319029	10320029
chr1	10331165	10332165
chr1	10360327	10361327
chr1	10369332	10370332
chr1	10524489	10525489
chr1	10537123	10538123
chr1	10543704	10544704
chr1	10763701	10764701
chr1	10786079	10787079
chr1	10792237	10793237
chr1	10797518	10798518
chr1	10913450	10914450
chr1	10913699	10914699
chr1	10913864	10914864
chr1	10914391	10915391
chr1	10923344	10924344
chr1	10942195	10943195
chr1	10942575	10943575
chr1	10995770	10996770
chr1	11012732	11013732
chr1	11060867	11061867
chr1	11067302	11068302
chr1	11068953	11069953
chr1	11069705	11070705
chr1	11094066	11095066
chr1	11110984	11111984
chr1	11113918	11114918
chr1	11126614	11127614
chr1	11199179	11200179
chr1	11207295	11208295
chr1	11263764	11264764
chr1	11305041	11306041
chr1	11307809	11308809
chr1	11406741	11407741
chr1	11463012	11464012
chr1	11524848	11525848
chr1	11545347	11546347
chr1	11793090	11794090
chr1	11876561	11877561
chr1	11896946	11897946
chr1	11903887	11904887
chr1	11919502	11920502
chr1	11922384	11923384
chr1	12285587	12286587
chr1	12397090	12398090
chr1	12531595	12532595
chr1	12560474	12561474
chr1	12592441	12593441
chr1	12711671	12712671
chr1	13793718	13794718
chr1	13793719	13794719
chr1	13894312	13895312
chr1	13976990	13977990
chr1	14045866	14046866
chr1	14078919	14079919
chr1	14140134	14141134
chr1	14176832	14177832
chr1	14188163	14189163
chr1	14200961	14201961
chr1	14238188	14239188
chr1	14242810	14243810
chr1	14242845	14243845
chr1	14397450	14398450
chr1	14403941	14404941
chr1	14403968	14404968
chr1	14405708	14406708
chr1	14471569	14472569
chr1	14498616	14499616
chr1	14498822	14499822
chr1	14568496	14569496
chr1	14599805	14600805
chr1	14615645	14616645
chr1	14620236	14621236
chr1	14620669	14621669
chr1	14627332	14628332
chr1	14651293	14652293
chr1	14765959	14766959
chr1	14843371	14844371
chr1	14846694	14847694
chr1	14902657	14903657
chr1	14931718	14932718
chr1	14941834	14942834
chr1	14947807	14948807
chr1	14953290	14954290
chr1	15006601	15007601
chr1	15063866	15064866
chr1	15079687	15080687
chr1	15272397	15273397
chr1	15280906	15281906
chr1	15280977	15281977
chr1	15314558	15315558
chr1	15367668	15368668
chr1	15367684	15368684
chr1	15367688	15368688
chr1	15415799	15416799
chr1	15658553	15659553
chr1	15673878	15674878
chr1	15692062	15693062
chr1	15702520	15703520
chr1	15708992	15709992
chr1	15708999	15709999
chr1	15749975	15750975
chr1	15791002	15792002
chr1	15816311	15817311
chr1	16036381	16037381
chr1	16058239	16059239
chr1	16150692	16151692
chr1	16152791	16153791
chr1	16242927	16243927
chr1	16304487	16305487
chr1	16304514	16305514
chr1	16861009	16862009
chr1	17239282	17240282
chr1	17671540	17672540
chr1	17678085	17679085
chr1	17722811	17723811
chr1	17862374	17863374
chr1	17995963	17996963
chr1	17996033	17997033
chr1	18032810	18033810
chr1	18032845	18033845
chr1	18033758	18034758
chr1	18033771	18034771
chr1	18038564	18039564
chr1	18050124	18051124
chr1	18065065	18066065
chr1	18066023	18067023
chr1	18094217	18095217
chr1	18094242	18095242
chr1	18101202	18102202
chr1	18206619	18207619
chr1	18216706	18217706
chr1	18373368	18374368
chr1	18373838	18374838
chr1	18410628	18411628
chr1	18427744	18428744
chr1	18433678	18434678
chr1	18436664	18437664
chr1	18447303	18448303
chr1	18574265	18575265
chr1	18605094	18606094
chr1	18605719	18606719
chr1	18645060	18646060
chr1	18660867	18661867
chr1	18687508	18688508
chr1	18778624	18779624
chr1	18856328	18857328
chr1	18908357	18909357
chr1	18982501	18983501
chr1	19206294	19207294
chr1	19233932	19234932
chr1	19280351	19281351
chr1	19282362	19283362
chr1	19289378	19290378
chr1	19304080	19305080
chr1	19394460	19395460
chr1	19441621	19442621
chr1	19468760	19469760
chr1	19469063	19470063
chr1	19469449	19470449
chr1	19472099	19473099
chr1	19495065	19496065
chr1	19526413	19527413
chr1	19533786	19534786
chr1	19541433	19542433
chr1	19551180	19552180
chr1	19586661	19587661
chr1	19592594	19593594
chr1	19746686	19747686
chr1	19992761	19993761
chr1	19992762	19993762
chr1	19992766	19993766
chr1	20120710	20121710
chr1	20176728	20177728
chr1	20177019	20178019
chr1	20177046	20178046
chr1	20280300	20281300
chr1	20323189	20324189
chr1	20323287	20324287
chr1	20371063	20372063
chr1	20380119	20381119
chr1	20424921	20425921
chr1	20445088	20446088
chr1	20561104	20562104
chr1	20561195	20562195
chr1	20561198	20562198
chr1	20611784	20612784
chr1	20615836	20616836
chr1	20625558	20626558
chr1	20629033	20630033
chr1	20647049	20648049
chr1	20684949	20685949
chr1	20792403	20793403
chr1	20822448	20823448
chr1	20893923	20894923
chr1	21222322	21223322
chr1	21280324	21281324
chr1	21409711	21410711
chr1	21416904	21417904
chr1	21426747	21427747
chr1	21552986	21553986
chr1	21781405	21782405
chr1	21781476	21782476
chr1	21842133	21843133
chr1	21938207	21939207
chr1	21976541	21977541
chr1	22073093	22074093
chr1	22130502	22131502
chr1	22157138	22158138
chr1	22168895	22169895
chr1	22214657	22215657
chr1	22215171	22216171
chr1	22215203	22216203
chr1	22227714	22228714
chr1	22273778	22274778
chr1	22273834	22274834
chr1	22352410	22353410
chr1	22431284	22432284
chr1	22431965	22432965
chr1	22486925	22487925
chr1	22542518	22543518
chr1	22556031	22557031
chr1	22584184	22585184
chr1	22594896	22595896
chr1	22621528	22622528
chr1	22621541	22622541
chr1	22621546	22622546
chr1	22622040	22623040
chr1	22622041	22623041
chr1	22664198	22665198
chr1	22762656	22763656
chr1	22768269	22769269
chr1	22781664	22782664
chr1	22785019	22786019
chr1	22815075	22816075
chr1	22924492	22925492
chr1	22939179	22940179
chr1	22950676	22951676
chr1	22967995	22968995
chr1	22986210	22987210
chr1	23011743	23012743
chr1	23139675	23140675
chr1	23143491	23144491
chr1	23144470	23145470
chr1	23232959	23233959
chr1	23237153	23238153
chr1	23274630	23275630
chr1	23334226	23335226
chr1	23362756	23363756
chr1	23382265	23383265
chr1	23383079	23384079
chr1	23471441	23472441
chr1	23471472	23472472
chr1	23479176	23480176
chr1	23500669	23501669
chr1	23569921	23570921
chr1	24058510	24059510
chr1	24062240	24063240
chr1	24076607	24077607
chr1	24076648	24077648
chr1	24098644	24099644
chr1	24098673	24099673
chr1	24099540	24100540
chr1	24132152	24133152
chr1	24170038	24171038
chr1	24190567	24191567
chr1	24300009	24301009
chr1	24300347	24301347
chr1	24309456	24310456
chr1	24374182	24375182
chr1	24485464	24486464
chr1	24522194	24523194
chr1	24593507	24594507
chr1	24607182	24608182
chr1	24613830	24614830
chr1	24614346	24615346
chr1	24631587	24632587
chr1	24672702	24673702
chr1	24695600	24696600
chr1	24701436	24702436
chr1	24702280	24703280
chr1	24752530	24753530
chr1	24799865	24800865
chr1	24823059	24824059
chr1	24823117	24824117
chr1	24831000	24832000
chr1	24838339	24839339
chr1	24849388	24850388
chr1	24873746	24874746
chr1	24917729	24918729
chr1	24918754	24919754
chr1	24919437	24920437
chr1	24919998	24920998
chr1	24989620	24990620
chr1	25033628	25034628
chr1	25040024	25041024
chr1	25040055	25041055
chr1	25060525	25061525
chr1	25084233	25085233
chr1	25115002	25116002
chr1	25130368	25131368
chr1	25158234	25159234
chr1	25252441	25253441
chr1	25297754	25298754
chr1	25301604	25302604
chr1	25359388	25360388
chr1	25372241	25373241
chr1	25529550	25530550
chr1	25562457	25563457
chr1	25600626	25601626
chr1	25606884	25607884
chr1	25621868	25622868
chr1	25622764	25623764
chr1	25631588	25632588
chr1	25640338	25641338
chr1	25661599	25662599
chr1	25661649	25662649
chr1	25694482	25695482
chr1	25711815	25712815
chr1	25738501	25739501
chr1	25751288	25752288
chr1	25758719	25759719
chr1	25775779	25776779
chr1	25796863	25797863
chr1	25833148	25834148
chr1	25847198	25848198
chr1	26010013	26011013
chr1	26119701	26120701
chr1	26188244	26189244
chr1	26188247	26189247
chr1	26206367	26207367
chr1	26225292	26226292
chr1	26229604	26230604
chr1	26230031	26231031
chr1	26230483	26231483
chr1	26233115	26234115
chr1	26239081	26240081
chr1	26239373	26240373
chr1	26239384	26240384
chr1	26239394	26240394
chr1	26247866	26248866
chr1	26256928	26257928
chr1	26315290	26316290
chr1	26348303	26349303
chr1	26362460	26363460
chr1	26435968	26436968
chr1	26481415	26482415
chr1	26481574	26482574
chr1	26513988	26514988
chr1	26547637	26548637
chr1	26548879	26549879
chr1	26551059	26552059
chr1	26604802	26605802
chr1	26604823	26605823
chr1	26653326	26654326
chr1	26710906	26711906
chr1	26768615	26769615
chr1	26797978	26798978
chr1	26822848	26823848
chr1	26832629	26833629
chr1	26868145	26869145
chr1	26959641	26960641
chr1	27058581	27059581
chr1	27114786	27115786
chr1	27118587	27119587
chr1	27118591	27119591
chr1	27121531	27122531
chr1	27145029	27146029
chr1	27245048	27246048
chr1	27291024	27292024
chr1	27450972	27451972
chr1	27451974	27452974
chr1	27463652	27464652
chr1	27503739	27504739
chr1	27537109	27538109
chr1	27537119	27538119
chr1	27537633	27538633
chr1	27542123	27543123
chr1	27592153	27593153
chr1	27592191	27593191
chr1	27633162	27634162
chr1	27689167	27690167
chr1	27782059	27783059
chr1	27969154	27970154
chr1	28017129	28018129
chr1	28017135	28018135
chr1	28053913	28054913
chr1	28108830	28109830
chr1	28111223	28112223
chr1	28156162	28157162
chr1	28160840	28161840
chr1	28168818	28169818
chr1	28219159	28220159
chr1	28243541	28244541
chr1	28248322	28249322
chr1	28266994	28267994
chr1	28304024	28305024
chr1	28397384	28398384
chr1	28406754	28407754
chr1	29169574	29170574
chr1	29172661	29173661
chr1	29506912	29507912
chr1	29774380	29775380
chr1	29817343	29818343
chr1	29938102	29939102
chr1	30067498	30068498
chr1	30129578	30130578
chr1	30129697	30130697
chr1	30129722	30130722
chr1	30247374	30248374
chr1	30251337	30252337
chr1	30369663	30370663
chr1	30370450	30371450
chr1	30447726	30448726
chr1	30488353	30489353
chr1	30622039	30623039
chr1	30627031	30628031
chr1	30630083	30631083
chr1	30630128	30631128
chr1	30686455	30687455
chr1	30697744	30698744
chr1	30710309	30711309
chr1	30732553	30733553
chr1	30756848	30757848
chr1	30783215	30784215
chr1	30785455	30786455
chr1	30787862	30788862
chr1	30816765	30817765
chr1	30846997	30847997
chr1	30852440	30853440
chr1	30987496	30988496
chr1	31065488	31066488
chr1	31065669	31066669
chr1	31099519	31100519
chr1	31119771	31120771
chr1	31123419	31124419
chr1	31123506	31124506
chr1	31141036	31142036
chr1	31143470	31144470
chr1	31146241	31147241
chr1	31155887	31156887
chr1	31227805	31228805
chr1	31237913	31238913
chr1	31254480	31255480
chr1	31254651	31255651
chr1	31261833	31262833
chr1	31274291	31275291
chr1	31278278	31279278
chr1	31295582	31296582
chr1	31302521	31303521
chr1	31328083	31329083
chr1	31347788	31348788
chr1	31347846	31348846
chr1	31395318	31396318
chr1	31413299	31414299
chr1	31413303	31414303
chr1	31457838	31458838
chr1	31457839	31458839
chr1	31458065	31459065
chr1	31652976	31653976
chr1	31668274	31669274
chr1	31669697	31670697
chr1	31721319	31722319
chr1	31721697	31722697
chr1	31751422	31752422
chr1	31767166	31768166
chr1	31818707	31819707
chr1	31831062	31832062
chr1	31899992	31900992
chr1	31907084	31908084
chr1	31953767	31954767
chr1	31955811	31956811
chr1	31956355	31957355
chr1	31972253	31973253
chr1	31972723	31973723
chr1	31985095	31986095
chr1	31989428	31990428
chr1	32015568	32016568
chr1	32055343	32056343
chr1	32055382	32056382
chr1	32131426	32132426
chr1	32131444	32132444
chr1	32161397	32162397
chr1	32164225	32165225
chr1	32202098	32203098
chr1	32304804	32305804
chr1	32409435	32410435
chr1	32422830	32423830
chr1	32476900	32477900
chr1	32476913	32477913
chr1	32482093	32483093
chr1	32563488	32564488
chr1	32625950	32626950
chr1	32661643	32662643
chr1	32774593	32775593
chr1	32798320	32799320
chr1	33888688	33889688
chr1	33938804	33939804
chr1	33939582	33940582
chr1	34007022	34008022
chr1	34052764	34053764
chr1	34128332	34129332
chr1	34128370	34129370
chr1	34180238	34181238
chr1	34274636	34275636
chr1	34278995	34279995
chr1	34279626	34280626
chr1	34335267	34336267
chr1	34335904	34336904
chr1	34340858	34341858
chr1	34340917	34341917
chr1	34342485	34343485
chr1	34408497	34409497
chr1	34468403	34469403
chr1	34536422	34537422
chr1	34711868	34712868
chr1	34711892	34712892
chr1	34712449	34713449
chr1	34712491	34713491
chr1	34712492	34713492
chr1	34800973	34801973
chr1	34888144	34889144
chr1	34890048	34891048
chr1	34995994	34996994
chr1	34996040	34997040
chr1	35074323	35075323
chr1	35111134	35112134
chr1	35117399	35118399
chr1	35170582	35171582
chr1	35243485	35244485
chr1	35251851	35252851
chr1	35269288	35270288
chr1	35273575	35274575
chr1	35273641	35274641
chr1	35339136	35340136
chr1	35339438	35340438
chr1	35339442	35340442
chr1	35345288	35346288
chr1	35364993	35365993
chr1	35372383	35373383
chr1	35422547	35423547
chr1	35485975	35486975
chr1	35486751	35487751
chr1	35495694	35496694
chr1	35495701	35496701
chr1	35508378	35509378
chr1	35509389	35510389
chr1	35526451	35527451
chr1	35528707	35529707
chr1	35529531	35530531
chr1	35592334	35593334
chr1	35603966	35604966
chr1	35654168	35655168
chr1	35669031	35670031
chr1	35677039	35678039
chr1	35682550	35683550
chr1	35684593	35685593
chr1	35687742	35688742
chr1	36232631	36233631
chr1	36281204	36282204
chr1	36439771	36440771
chr1	36517019	36518019
chr1	36666034	36667034
chr1	36666079	36667079
chr1	36683178	36684178
chr1	36706019	36707019
chr1	36729055	36730055
chr1	36747207	36748207
chr1	36748853	36749853
chr1	36790404	36791404
chr1	36824698	36825698
chr1	36892395	36893395
chr1	36895743	36896743
chr1	36923083	36924083
chr1	36936530	36937530
chr1	36966978	36967978
chr1	36996787	36997787
chr1	36998854	36999854
chr1	37011924	37012924
chr1	37066068	37067068
chr1	37094246	37095246
chr1	37100138	37101138
chr1	37150134	37151134
chr1	37193332	37194332
chr1	37203750	37204750
chr1	37215214	37216214
chr1	37251325	37252325
chr1	38048739	38049739
chr1	38049609	38050609
chr1	38123067	38124067
chr1	38192672	38193672
chr1	38229281	38230281
chr1	38229316	38230316
chr1	38344624	38345624
chr1	38373265	38374265
chr1	38477060	38478060
chr1	38483397	38484397
chr1	38594301	38595301
chr1	38680427	38681427
chr1	38709291	38710291
chr1	38722975	38723975
chr1	38735847	38736847
chr1	38829627	38830627
chr1	38848439	38849439
chr1	38848456	38849456
chr1	38849367	38850367
chr1	38918450	38919450
chr1	38919186	38920186
chr1	38952769	38953769
chr1	38972140	38973140
chr1	39019057	39020057
chr1	39041801	39042801
chr1	39159833	39160833
chr1	39179854	39180854
chr1	39261673	39262673
chr1	39333724	39334724
chr1	39333730	39334730
chr1	39398056	39399056
chr1	39465928	39466928
chr1	39538127	39539127
chr1	39568117	39569117
chr1	39628850	39629850
chr1	39629485	39630485
chr1	39641032	39642032
chr1	39643360	39644360
chr1	39680206	39681206
chr1	39758760	39759760
chr1	39783422	39784422
chr1	39826205	39827205
chr1	39835711	39836711
chr1	39972319	39973319
chr1	39993103	39994103
chr1	39993232	39994232
chr1	39993784	39994784
chr1	40011200	40012200
chr1	40011233	40012233
chr1	40016919	40017919
chr1	40017342	40018342
chr1	40057064	40058064
chr1	40143454	40144454
chr1	40293435	40294435
chr1	40341835	40342835
chr1	40508623	40509623
chr1	40559276	40560276
chr1	40559304	40560304
chr1	40686194	40687194
chr1	40706666	40707666
chr1	40853110	40854110
chr1	41035554	41036554
chr1	41186719	41187719
chr1	41497190	41498190
chr1	41614279	41615279
chr1	41614356	41615356
chr1	41648473	41649473
chr1	41672498	41673498
chr1	41720504	41721504
chr1	41759078	41760078
chr1	41760763	41761763
chr1	41793977	41794977
chr1	41793998	41794998
chr1	41800875	41801875
chr1	41800964	41801964
chr1	41893396	41894396
chr1	41994295	41995295
chr1	41997933	41998933
chr1	42021924	42022924
chr1	42080576	42081576
chr1	42090448	42091448
chr1	42106705	42107705
chr1	42107038	42108038
chr1	42107442	42108442
chr1	42132500	42133500
chr1	42158966	42159966
chr1	42240201	42241201
chr1	42240239	42241239
chr1	42250066	42251066
chr1	42250067	42251067
chr1	42254256	42255256
chr1	42358740	42359740
chr1	42359531	42360531
chr1	42373240	42374240
chr1	42675602	42676602
chr1	42686001	42687001
chr1	42744619	42745619
chr1	42762393	42763393
chr1	42763547	42764547
chr1	42770149	42771149
chr1	42779589	42780589
chr1	42780062	42781062
chr1	42794018	42795018
chr1	42817176	42818176
chr1	42829341	42830341
chr1	42855828	42856828
chr1	42856708	42857708
chr1	42863458	42864458
chr1	42866688	42867688
chr1	42878089	42879089
chr1	42878980	42879980
chr1	42879022	42880022
chr1	42920330	42921330
chr1	42920333	42921333
chr1	42944470	42945470
chr1	43020519	43021519
chr1	43020544	43021544
chr1	43043309	43044309
chr1	43089003	43090003
chr1	43110443	43111443
chr1	43141517	43142517
chr1	43141562	43142562
chr1	43181802	43182802
chr1	43200903	43201903
chr1	43200925	43201925
chr1	43449442	43450442
chr1	43463689	43464689
chr1	43472511	43473511
chr1	43477475	43478475
chr1	43483636	43484636
chr1	43494365	43495365
chr1	43535584	43536584
chr1	43536921	43537921
chr1	43769709	43770709
chr1	43769711	43770711
chr1	43842315	43843315
chr1	43896321	43897321
chr1	43897895	43898895
chr1	43915252	43916252
chr1	43962144	43963144
chr1	44194654	44195654
chr1	44237899	44238899
chr1	44238652	44239652
chr1	44310041	44311041
chr1	44321055	44322055
chr1	44341825	44342825
chr1	44352028	44353028
chr1	44366398	44367398
chr1	44378561	44379561
chr1	44393288	44394288
chr1	44398526	44399526
chr1	44402160	44403160
chr1	44562910	44563910
chr1	44586052	44587052
chr1	44586056	44587056
chr1	44586521	44587521
chr1	44610053	44611053
chr1	44665754	44666754
chr1	44906888	44907888
chr1	44920768	44921768
chr1	44921869	44922869
chr1	44922386	44923386
chr1	45090100	45091100
chr1	45097260	45098260
chr1	45100711	45101711
chr1	45129292	45130292
chr1	45162529	45163529
chr1	45162833	45163833
chr1	45162834	45163834
chr1	45181422	45182422
chr1	45208266	45209266
chr1	45271511	45272511
chr1	45272025	45273025
chr1	45272070	45273070
chr1	45273020	45274020
chr1	45323408	45324408
chr1	45417640	45418640
chr1	45417641	45418641
chr1	45417643	45418643
chr1	45530271	45531271
chr1	45746993	45747993
chr1	45747194	45748194
chr1	45787193	45788193
chr1	45812633	45813633
chr1	45816042	45817042
chr1	45872148	45873148
chr1	45885651	45886651
chr1	45917165	45918165
chr1	45918210	45919210
chr1	45918923	45919923
chr1	45923828	45924828
chr1	45953685	45954685
chr1	45994834	45995834
chr1	45994838	45995838
chr1	45994874	45995874
chr1	46008995	46009995
chr1	46043137	46044137
chr1	46207268	46208268
chr1	46207276	46208276
chr1	46219903	46220903
chr1	46270372	46271372
chr1	46319700	46320700
chr1	46381190	46382190
chr1	46394516	46395516
chr1	46398710	46399710
chr1	46404468	46405468
chr1	46444499	46445499
chr1	46486453	46487453
chr1	46514301	46515301
chr1	46596728	46597728
chr1	46683260	46684260
chr1	46691516	46692516
chr1	46691838	46692838
chr1	46691843	46692843
chr1	46726752	46727752
chr1	46731728	46732728
chr1	46765793	46766793
chr1	46785332	46786332
chr1	46812069	46813069
chr1	46834193	46835193
chr1	46940185	46941185
chr1	47250970	47251970
chr1	47303265	47304265
chr1	47491733	47492733
chr1	47493754	47494754
chr1	47604196	47605196
chr1	47687625	47688625
chr1	47796757	47797757
chr1	47819623	47820623
chr1	48022980	48023980
chr1	48040808	48041808
chr1	48224351	48225351
chr1	48323213	48324213
chr1	48337622	48338622
chr1	48338850	48339850
chr1	48811929	48812929
chr1	49187872	49188872
chr1	49536035	49537035
chr1	49621471	49622471
chr1	49622166	49623166
chr1	50407914	50408914
chr1	50525632	50526632
chr1	50561179	50562179
chr1	50798142	50799142
chr1	50864634	50865634
chr1	51078763	51079763
chr1	51080638	51081638
chr1	51080640	51081640
chr1	51086294	51087294
chr1	51182793	51183793
chr1	51182794	51183794
chr1	51182796	51183796
chr1	51218896	51219896
chr1	51290301	51291301
chr1	51290308	51291308
chr1	51406434	51407434
chr1	51407756	51408756
chr1	51457638	51458638
chr1	51571736	51572736
chr1	51640262	51641262
chr1	51641139	51642139
chr1	51641159	51642159
chr1	51726082	51727082
chr1	51941740	51942740
chr1	51948841	51949841
chr1	51986446	51987446
chr1	52047999	52048999
chr1	52051803	52052803
chr1	52115525	52116525
chr1	52143318	52144318
chr1	52201235	52202235
chr1	52283442	52284442
chr1	52296869	52297869
chr1	52385107	52386107
chr1	52425050	52426050
chr1	52426525	52427525
chr1	52540301	52541301
chr1	52544880	52545880
chr1	52567011	52568011
chr1	52567021	52568021
chr1	52567024	52568024
chr1	52712179	52713179
chr1	52837853	52838853
chr1	52863308	52864308
chr1	52863392	52864392
chr1	52881285	52882285
chr1	52881306	52882306
chr1	52901414	52902414
chr1	52903483	52904483
chr1	52919578	52920578
chr1	52969069	52970069
chr1	53142909	53143909
chr1	53156585	53157585
chr1	53165509	53166509
chr1	53481372	53482372
chr1	53500502	53501502
chr1	53506557	53507557
chr1	53562130	53563130
chr1	53562144	53563144
chr1	53565939	53566939
chr1	53620227	53621227
chr1	53620427	53621427
chr1	53620580	53621580
chr1	53620716	53621716
chr1	53621335	53622335
chr1	53621390	53622390
chr1	53705394	53706394
chr1	53728694	53729694
chr1	53729500	53730500
chr1	53856353	53857353
chr1	53867766	53868766
chr1	53877906	53878906
chr1	53878764	53879764
chr1	53899425	53900425
chr1	54088803	54089803
chr1	54088822	54089822
chr1	54227431	54228431
chr1	54252870	54253870
chr1	54261274	54262274
chr1	54288386	54289386
chr1	54387168	54388168
chr1	54387201	54388201
chr1	54432557	54433557
chr1	54461021	54462021
chr1	54462043	54463043
chr1	54476204	54477204
chr1	54486201	54487201
chr1	54557574	54558574
chr1	54636534	54637534
chr1	54654550	54655550
chr1	54667962	54668962
chr1	54689856	54690856
chr1	54689963	54690963
chr1	54690729	54691729
chr1	54716149	54717149
chr1	54720187	54721187
chr1	54738721	54739721
chr1	54865913	54866913
chr1	55457597	55458597
chr1	56165367	56166367
chr1	56165376	56166376
chr1	56260642	56261642
chr1	56320255	56321255
chr1	56369222	56370222
chr1	56413631	56414631
chr1	56427299	56428299
chr1	56479773	56480773
chr1	56479775	56480775
chr1	56493245	56494245
chr1	56493264	56494264
chr1	56493271	56494271
chr1	56526882	56527882
chr1	56626498	56627498
chr1	56639155	56640155
chr1	56669195	56670195
chr1	56670652	56671652
chr1	56706083	56707083
chr1	56953719	56954719
chr1	56963759	56964759
chr1	56963832	56964832
chr1	57551456	57552456
chr1	57846634	57847634
chr1	58211379	58212379
chr1	58211398	58212398
chr1	58242188	58243188
chr1	58362503	58363503
chr1	58443797	58444797
chr1	58966398	58967398
chr1	58966411	58967411
chr1	58987690	58988690
chr1	59089522	59090522
chr1	59142701	59143701
chr1	59243661	59244661
chr1	59383737	59384737
chr1	59468819	59469819
chr1	59502720	59503720
chr1	59503838	59504838
chr1	59545921	59546921
chr1	59555245	59556245
chr1	59589095	59590095
chr1	59985365	59986365
chr1	59989500	59990500
chr1	60365049	60366049
chr1	60633755	60634755
chr1	60765781	60766781
chr1	61408723	61409723
chr1	61408752	61409752
chr1	61426051	61427051
chr1	61557985	61558985
chr1	61561873	61562873
chr1	61631121	61632121
chr1	61971976	61972976
chr1	62138562	62139562
chr1	62153520	62154520
chr1	62268923	62269923
chr1	62385983	62386983
chr1	62486973	62487973
chr1	62700546	62701546
chr1	63051979	63052979
chr1	63091287	63092287
chr1	63194428	63195428
chr1	63221812	63222812
chr1	63229879	63230879
chr1	63263666	63264666
chr1	63683738	63684738
chr1	63852119	63853119
chr1	64145140	64146140
chr1	64349298	64350298
chr1	64429151	64430151
chr1	64429182	64430182
chr1	64646491	64647491
chr1	64735885	64736885
chr1	64744968	64745968
chr1	64847886	64848886
chr1	64848251	64849251
chr1	64849093	64850093
chr1	65006449	65007449
chr1	65016807	65017807
chr1	65169401	65170401
chr1	65271037	65272037
chr1	65338906	65339906
chr1	65773285	65774285
chr1	66096135	66097135
chr1	66117749	66118749
chr1	66140278	66141278
chr1	66165584	66166584
chr1	66303335	66304335
chr1	66303360	66304360
chr1	66401471	66402471
chr1	66428137	66429137
chr1	66435393	66436393
chr1	66439876	66440876
chr1	66517429	66518429
chr1	66578461	66579461
chr1	66597982	66598982
chr1	66684724	66685724
chr1	66684731	66685731
chr1	66685074	66686074
chr1	66689537	66690537
chr1	66815924	66816924
chr1	66816706	66817706
chr1	66816739	66817739
chr1	66817544	66818544
chr1	67085507	67086507
chr1	67188342	67189342
chr1	67199753	67200753
chr1	67199761	67200761
chr1	67376254	67377254
chr1	67456912	67457912
chr1	67604007	67605007
chr1	67828446	67829446
chr1	68010950	68011950
chr1	68392885	68393885
chr1	68515673	68516673
chr1	68595265	68596265
chr1	69319977	69320977
chr1	69319990	69320990
chr1	69766569	69767569
chr1	69792548	69793548
chr1	69888903	69889903
chr1	69900842	69901842
chr1	69965590	69966590
chr1	69965591	69966591
chr1	69965598	69966598
chr1	69966450	69967450
chr1	69981255	69982255
chr1	69981320	69982320
chr1	70011610	70012610
chr1	70110445	70111445
chr1	70228426	70229426
chr1	70254297	70255297
chr1	70719377	70720377
chr1	70836357	70837357
chr1	70880916	70881916
chr1	70882296	70883296
chr1	70919776	70920776
chr1	70919946	70920946
chr1	70946540	70947540
chr1	70957537	70958537
chr1	70957538	70958538
chr1	70957541	70958541
chr1	71815781	71816781
chr1	72169467	72170467
chr1	72482579	72483579
chr1	73104810	73105810
chr1	74150677	74151677
chr1	74186700	74187700
chr1	74399042	74400042
chr1	74565639	74566639
chr1	74568699	74569699
chr1	74667756	74668756
chr1	74724318	74725318
chr1	74724323	74725323
chr1	74724744	74725744
chr1	74725679	74726679
chr1	74752641	74753641
chr1	75190246	75191246
chr1	75215871	75216871
chr1	75275220	75276220
chr1	75700243	75701243
chr1	75763609	75764609
chr1	75763618	75764618
chr1	75764086	75765086
chr1	76087215	76088215
chr1	76820919	76821919
chr1	76925421	76926421
chr1	77264964	77265964
chr1	77323874	77324874
chr1	77323884	77324884
chr1	77496474	77497474
chr1	77623654	77624654
chr1	77721993	77722993
chr1	77747653	77748653
chr1	77748374	77749374
chr1	77786933	77787933
chr1	77829452	77830452
chr1	77843219	77844219
chr1	77928147	77929147
chr1	77939204	77940204
chr1	78033728	78034728
chr1	78033745	78034745
chr1	78056084	78057084
chr1	78070667	78071667
chr1	78098789	78099789
chr1	78099487	78100487
chr1	78121946	78122946
chr1	78531874	78532874
chr1	78658915	78659915
chr1	78689048	78690048
chr1	78689459	78690459
chr1	78695936	78696936
chr1	79096177	79097177
chr1	79567152	79568152
chr1	81451019	81452019
chr1	81939145	81940145
chr1	81940270	81941270
chr1	81975072	81976072
chr1	81975073	81976073
chr1	82082622	82083622
chr1	82134196	82135196
chr1	84239613	84240613
chr1	84313287	84314287
chr1	84390004	84391004
chr1	84410043	84411043
chr1	84410563	84411563
chr1	84538154	84539154
chr1	84631338	84632338
chr1	84631877	84632877
chr1	84641380	84642380
chr1	84710741	84711741
chr1	84738953	84739953
chr1	84776682	84777682
chr1	84806379	84807379
chr1	84807168	84808168
chr1	84807176	84808176
chr1	84897933	84898933
chr1	84928925	84929925
chr1	85104713	85105713
chr1	85165877	85166877
chr1	85179927	85180927
chr1	85191577	85192577
chr1	85201504	85202504
chr1	85263912	85264912
chr1	85290854	85291854
chr1	85314222	85315222
chr1	85329041	85330041
chr1	85403335	85404335
chr1	85406526	85407526
chr1	85415692	85416692
chr1	85444422	85445422
chr1	85444663	85445663
chr1	85502988	85503988
chr1	85519989	85520989
chr1	85705939	85706939
chr1	85819972	85820972
chr1	85819973	85820973
chr1	85889378	85890378
chr1	85942255	85943255
chr1	86355280	86356280
chr1	86496113	86497113
chr1	86547289	86548289
chr1	86567286	86568286
chr1	86583693	86584693
chr1	86630916	86631916
chr1	86684071	86685071
chr1	86873415	86874415
chr1	86976107	86977107
chr1	87019512	87020512
chr1	87068819	87069819
chr1	87069271	87070271
chr1	87362419	87363419
chr1	87489030	87490030
chr1	87489770	87490770
chr1	87491827	87492827
chr1	87506455	87507455
chr1	87507895	87508895
chr1	87510994	87511994
chr1	88355263	88356263
chr1	88889003	88890003
chr1	88952382	88953382
chr1	89039161	89040161
chr1	89107158	89108158
chr1	89143325	89144325
chr1	89215293	89216293
chr1	89216350	89217350
chr1	89250327	89251327
chr1	89261026	89262026
chr1	89299289	89300289
chr1	89305828	89306828
chr1	89380206	89381206
chr1	89395956	89396956
chr1	89431419	89432419
chr1	89475604	89476604
chr1	89493703	89494703
chr1	89699491	89700491
chr1	89702319	89703319
chr1	89724081	89725081
chr1	89767779	89768779
chr1	89805138	89806138
chr1	89996744	89997744
chr1	89997430	89998430
chr1	89997688	89998688
chr1	90176205	90177205
chr1	90176211	90177211
chr1	91002143	91003143
chr1	91063379	91064379
chr1	91063394	91064394
chr1	91189137	91190137
chr1	91222327	91223327
chr1	91449198	91450198
chr1	91515965	91516965
chr1	91940014	91941014
chr1	92128250	92129250
chr1	92128313	92129313
chr1	92141469	92142469
chr1	92511361	92512361
chr1	92511371	92512371
chr1	92655488	92656488
chr1	92716052	92717052
chr1	92759982	92760982
chr1	92767821	92768821
chr1	92789776	92790776
chr1	92804033	92805033
chr1	92870086	92871086
chr1	92925647	92926647
chr1	92926583	92927583
chr1	93015045	93016045
chr1	93289484	93290484
chr1	93319902	93320902
chr1	93320962	93321962
chr1	93414446	93415446
chr1	93464709	93465709
chr1	93597494	93598494
chr1	93723431	93724431
chr1	93800668	93801668
chr1	93824038	93825038
chr1	93855407	93856407
chr1	93919035	93920035
chr1	94016408	94017408
chr1	94036030	94037030
chr1	94118302	94119302
chr1	94118308	94119308
chr1	94244399	94245399
chr1	94255958	94256958
chr1	94286941	94287941
chr1	94354908	94355908
chr1	94513052	94514052
chr1	94542232	94543232
chr1	94551245	94552245
chr1	94570883	94571883
chr1	94638374	94639374
chr1	94649423	94650423
chr1	94650292	94651292
chr1	94656185	94657185
chr1	94658817	94659817
chr1	94664063	94665063
chr1	94691593	94692593
chr1	94873855	94874855
chr1	95027303	95028303
chr1	95061051	95062051
chr1	95061082	95062082
chr1	95086892	95087892
chr1	95184890	95185890
chr1	95185698	95186698
chr1	95485867	95486867
chr1	95486177	95487177
chr1	95486763	95487763
chr1	95494389	95495389
chr1	95606689	95607689
chr1	95758548	95759548
chr1	95796346	95797346
chr1	95797098	95798098
chr1	95815560	95816560
chr1	95888958	95889958
chr1	95917097	95918097
chr1	95917126	95918126
chr1	95919111	95920111
chr1	95919113	95920113
chr1	95923886	95924886
chr1	96186493	96187493
chr1	97464763	97465763
chr1	97544943	97545943
chr1	97547419	97548419
chr1	97548771	97549771
chr1	97625646	97626646
chr1	98726957	98727957
chr1	98742479	98743479
chr1	98779126	98780126
chr1	98781154	98782154
chr1	98783819	98784819
chr1	99522681	99523681
chr1	99627458	99628458
chr1	99860710	99861710
chr1	100123600	100124600
chr1	100507630	100508630
chr1	100613530	100614530
chr1	100708167	100709167
chr1	100708324	100709324
chr1	100737344	100738344
chr1	100777279	100778279
chr1	100838709	100839709
chr1	100907906	100908906
chr1	100977951	100978951
chr1	100993960	100994960
chr1	101003235	101004235
chr1	101010074	101011074
chr1	101029487	101030487
chr1	101051216	101052216
chr1	101118782	101119782
chr1	101119005	101120005
chr1	101133241	101134241
chr1	101133244	101134244
chr1	101134191	101135191
chr1	101221959	101222959
chr1	101384525	101385525
chr1	101405957	101406957
chr1	101407778	101408778
chr1	101408134	101409134
chr1	101582785	101583785
chr1	101760130	101761130
chr1	101761182	101762182
chr1	101761191	101762191
chr1	101892153	101893153
chr1	102104311	102105311
chr1	102707469	102708469
chr1	102908270	102909270
chr1	103950434	103951434
chr1	104357759	104358759
chr1	104357767	104358767
chr1	104357772	104358772
chr1	104357774	104358774
chr1	104396758	104397758
chr1	104403973	104404973
chr1	104417586	104418586
chr1	104428454	104429454
chr1	104540071	104541071
chr1	107922372	107923372
chr1	107923323	107924323
chr1	108012241	108013241
chr1	108317113	108318113
chr1	108456516	108457516
chr1	108461296	108462296
chr1	108484157	108485157
chr1	108563496	108564496
chr1	108850519	108851519
chr1	109082032	109083032
chr1	109115483	109116483
chr1	109124882	109125882
chr1	109127443	109128443
chr1	109132224	109133224
chr1	109163965	109164965
chr1	109212601	109213601
chr1	109276370	109277370
chr1	109528111	109529111
chr1	109626513	109627513
chr1	109653626	109654626
chr1	109653671	109654671
chr1	109654053	109655053
chr1	109654838	109655838
chr1	109656666	109657666
chr1	109706952	109707952
chr1	109833572	109834572
chr1	109928557	109929557
chr1	109928564	109929564
chr1	110005731	110006731
chr1	110036503	110037503
chr1	110069873	110070873
chr1	110082343	110083343
chr1	110085470	110086470
chr1	110107710	110108710
chr1	110195851	110196851
chr1	110211977	110212977
chr1	110211994	110212994
chr1	110237405	110238405
chr1	110240856	110241856
chr1	110242570	110243570
chr1	110249250	110250250
chr1	110249594	110250594
chr1	110249629	110250629
chr1	110254083	110255083
chr1	110255332	110256332
chr1	110259840	110260840
chr1	110260581	110261581
chr1	110283993	110284993
chr1	110297054	110298054
chr1	110298305	110299305
chr1	110307406	110308406
chr1	110399379	110400379
chr1	110429299	110430299
chr1	110478404	110479404
chr1	110495322	110496322
chr1	110495563	110496563
chr1	110505478	110506478
chr1	110521357	110522357
chr1	110521709	110522709
chr1	110550658	110551658
chr1	110610220	110611220
chr1	110618130	110619130
chr1	110627698	110628698
chr1	110631669	110632669
chr1	110632078	110633078
chr1	110632883	110633883
chr1	110633694	110634694
chr1	110670073	110671073
chr1	110670081	110671081
chr1	110670088	110671088
chr1	110682309	110683309
chr1	110703690	110704690
chr1	110716949	110717949
chr1	110716987	110717987
chr1	110765317	110766317
chr1	110777429	110778429
chr1	110863222	110864222
chr1	110921778	110922778
chr1	110923094	110924094
chr1	110930298	110931298
chr1	110931995	110932995
chr1	111003602	111004602
chr1	111003637	111004637
chr1	111036225	111037225
chr1	111038113	111039113
chr1	111055586	111056586
chr1	111064796	111065796
chr1	111173418	111174418
chr1	111217115	111218115
chr1	111225896	111226896
chr1	111234755	111235755
chr1	111246864	111247864
chr1	111271025	111272025
chr1	111362930	111363930
chr1	111387382	111388382
chr1	111416698	111417698
chr1	111430277	111431277
chr1	111632153	111633153
chr1	111633157	111634157
chr1	111660585	111661585
chr1	111681545	111682545
chr1	111698200	111699200
chr1	111886104	111887104
chr1	111888223	111889223
chr1	111906642	111907642
chr1	111966772	111967772
chr1	111977910	111978910
chr1	111977931	111978931
chr1	112141439	112142439
chr1	112141443	112142443
chr1	112142443	112143443
chr1	112142663	112143663
chr1	112181084	112182084
chr1	112184334	112185334
chr1	112203651	112204651
chr1	112207664	112208664
chr1	112231944	112232944
chr1	112237027	112238027
chr1	112325610	112326610
chr1	112387883	112388883
chr1	112412973	112413973
chr1	112413916	112414916
chr1	112438255	112439255
chr1	112454736	112455736
chr1	112472637	112473637
chr1	112594795	112595795
chr1	112594889	112595889
chr1	112594965	112595965
chr1	112694859	112695859
chr1	112709644	112710644
chr1	112726288	112727288
chr1	112955562	112956562
chr1	112984020	112985020
chr1	113389535	113390535
chr1	113613944	113614944
chr1	113614900	113615900
chr1	113665790	113666790
chr1	113665993	113666993
chr1	113677275	113678275
chr1	113691070	113692070
chr1	113707472	113708472
chr1	113936655	113937655
chr1	113937571	113938571
chr1	113941234	113942234
chr1	114033836	114034836
chr1	114039354	114040354
chr1	114041027	114042027
chr1	114091007	114092007
chr1	114108980	114109980
chr1	114248898	114249898
chr1	114424167	114425167
chr1	114680593	114681593
chr1	114791425	114792425
chr1	114844930	114845930
chr1	114854724	114855724
chr1	114872469	114873469
chr1	114943850	114944850
chr1	114943860	114944860
chr1	114947542	114948542
chr1	114948714	114949714
chr1	114975586	114976586
chr1	114976334	114977334
chr1	115025825	115026825
chr1	115145322	115146322
chr1	115156653	115157653
chr1	115194362	115195362
chr1	115550462	115551462
chr1	115624571	115625571
chr1	115627694	115628694
chr1	115643244	115644244
chr1	115661764	115662764
chr1	115667431	115668431
chr1	115762407	115763407
chr1	115764310	115765310
chr1	115803224	115804224
chr1	115803251	115804251
chr1	115803328	115804328
chr1	115826007	115827007
chr1	116116915	116117915
chr1	116369459	116370459
chr1	116378836	116379836
chr1	116730783	116731783
chr1	116746721	116747721
chr1	116763899	116764899
chr1	116781058	116782058
chr1	116850395	116851395
chr1	117056076	117057076
chr1	117190594	117191594
chr1	117359741	117360741
chr1	117445439	117446439
chr1	117643774	117644774
chr1	117643802	117644802
chr1	117740961	117741961
chr1	117826306	117827306
chr1	117986445	117987445
chr1	118160366	118161366
chr1	118167747	118168747
chr1	118197924	118198924
chr1	118198121	118199121
chr1	118293846	118294846
chr1	118444053	118445053
chr1	118444437	118445437
chr1	118726412	118727412
chr1	118989220	118990220
chr1	119108809	119109809
chr1	119111840	119112840
chr1	119154342	119155342
chr1	119173614	119174614
chr1	120064786	120065786
chr1	120105180	120106180
chr1	120255120	120256120
chr1	120321086	120322086
chr1	120494039	120495039
chr1	120521412	120522412
chr1	120533103	120534103
chr1	120542045	120543045
chr1	120565303	120566303
chr1	120704498	120705498
chr1	120737666	120738666
chr1	120778376	120779376
chr1	120780368	120781368
chr1	120804197	120805197
chr1	120807211	120808211
chr1	120897414	120898414
chr1	120897415	120898415
chr1	120953493	120954493
chr1	121160842	121161842
chr1	121231878	121232878
chr1	121379078	121380078
chr1	121399908	121400908
chr1	121431546	121432546
chr1	121431840	121432840
chr1	121535661	121536661
chr1	121539290	121540290
chr1	121539614	121540614
chr1	121540081	121541081
chr1	121583819	121584819
chr1	121630856	121631856
chr1	121630905	121631905
chr1	121654862	121655862
chr1	121657651	121658651
chr1	121657688	121658688
chr1	121702409	121703409
chr1	121752292	121753292
chr1	121800202	121801202
chr1	121877525	121878525
chr1	121879671	121880671
chr1	121988561	121989561
chr1	121990946	121991946
chr1	121992705	121993705
chr1	121993118	121994118
chr1	122039912	122040912
chr1	122055404	122056404
chr1	122055412	122056412
chr1	122067402	122068402
chr1	122081095	122082095
chr1	122106110	122107110
chr1	122389360	122390360
chr1	122389367	122390367
chr1	122464584	122465584
chr1	122500364	122501364
chr1	122522363	122523363
chr1	122523431	122524431
chr1	122524259	122525259
chr1	122632700	122633700
chr1	122775877	122776877
chr1	122785264	122786264
chr1	122786761	122787761
chr1	122818709	122819709
chr1	122888237	122889237
chr1	123184269	123185269
chr1	123184293	123185293
chr1	123324393	123325393
chr1	123376920	123377920
chr1	123377151	123378151
chr1	123384645	123385645
chr1	123386091	123387091
chr1	123389512	123390512
chr1	123419501	123420501
chr1	123427569	123428569
chr1	123428476	123429476
chr1	123428512	123429512
chr1	123459742	123460742
chr1	123476715	123477715
chr1	123489222	123490222
chr1	123489977	123490977
chr1	123504027	123505027
chr1	123504262	123505262
chr1	123526631	123527631
chr1	123526781	123527781
chr1	123527754	123528754
chr1	123527938	123528938
chr1	123651541	123652541
chr1	123651568	123652568
chr1	123743841	123744841
chr1	123743843	123744843
chr1	123758909	123759909
chr1	123761205	123762205
chr1	123913744	123914744
chr1	124014215	124015215
chr1	124141420	124142420
chr1	124163860	124164860
chr1	124168102	124169102
chr1	124172595	124173595
chr1	124190072	124191072
chr1	124197049	124198049
chr1	124208127	124209127
chr1	124242297	124243297
chr1	124249751	124250751
chr1	124268890	124269890
chr1	124278562	124279562
chr1	124279075	124280075
chr1	124285149	124286149
chr1	124365874	124366874
chr1	124371086	124372086
chr1	124377160	124378160
chr1	124424696	124425696
chr1	124425623	124426623
chr1	124510629	124511629
chr1	124511093	124512093
chr1	124513941	124514941
chr1	124585716	124586716
chr1	124599301	124600301
chr1	124626525	124627525
chr1	124638596	124639596
chr1	124638603	124639603
chr1	124638959	124639959
chr1	124651310	124652310
chr1	124651337	124652337
chr1	124662478	124663478
chr1	124663008	124664008
chr1	124677315	124678315
chr1	124689566	124690566
chr1	124695619	124696619
chr1	124711987	124712987
chr1	124713774	124714774
chr1	124733383	124734383
chr1	124821350	124822350
chr1	124862830	124863830
chr1	124862860	124863860
chr1	124881398	124882398
chr1	124881447	124882447
chr1	124916026	124917026
chr1	124928490	124929490
chr1	124928764	124929764
chr1	124931026	124932026
chr1	124934563	124935563
chr1	124935318	124936318
chr1	124960344	124961344
chr1	124960375	124961375
chr1	125072161	125073161
chr1	125074069	125075069
chr1	125081926	125082926
chr1	125085025	125086025
chr1	125085047	125086047
chr1	125159265	125160265
chr1	125170789	125171789
chr1	125187422	125188422
chr1	125189392	125190392
chr1	125227559	125228559
chr1	125338723	125339723
chr1	125338793	125339793
chr1	125338802	125339802
chr1	125388003	125389003
chr1	125415011	125416011
chr1	125425026	125426026
chr1	125442922	125443922
chr1	125449577	125450577
chr1	125465626	125466626
chr1	125473111	125474111
chr1	125476540	125477540
chr1	125476598	125477598
chr1	125477061	125478061
chr1	125477062	125478062
chr1	125507216	125508216
chr1	125534832	125535832
chr1	125535291	125536291
chr1	125544607	125545607
chr1	125546097	125547097
chr1	125635724	125636724
chr1	125636148	125637148
chr1	125648510	125649510
chr1	125658111	125659111
[truncated: 30,084 more rows]

## Sheet: marmoset
# Supplementary Data 3: marmoset promoters
chr	start	end
chr1	979349	980349
chr1	1907944	1908944
chr1	2269573	2270573
chr1	2400643	2401643
chr1	2747667	2748667
chr1	2753003	2754003
chr1	2768117	2769117
chr1	2860171	2861171
chr1	2861642	2862642
chr1	3057761	3058761
chr1	5314840	5315840
chr1	6376646	6377646
chr1	6514188	6515188
chr1	6561151	6562151
chr1	7044795	7045795
chr1	7983232	7984232
chr1	8328891	8329891
chr1	9506157	9507157
chr1	9702054	9703054
chr1	9713269	9714269
chr1	9719180	9720180
chr1	9830910	9831910
chr1	9832857	9833857
chr1	10327770	10328770
chr1	10375455	10376455
chr1	10414984	10415984
chr1	10542916	10543916
chr1	10690337	10691337
chr1	10738508	10739508
chr1	10774303	10775303
chr1	10774354	10775354
chr1	10775113	10776113
chr1	10777726	10778726
chr1	10812891	10813891
chr1	11148304	11149304
chr1	11945354	11946354
chr1	12105814	12106814
chr1	12324423	12325423
chr1	12324425	12325425
chr1	12545030	12546030
chr1	13070946	13071946
chr1	13101700	13102700
chr1	13280065	13281065
chr1	13607267	13608267
chr1	13607545	13608545
chr1	13673967	13674967
chr1	13746717	13747717
chr1	13747409	13748409
chr1	13863327	13864327
chr1	13883004	13884004
chr1	13977719	13978719
chr1	14038027	14039027
chr1	14132063	14133063
chr1	14132088	14133088
chr1	14170459	14171459
chr1	14300984	14301984
chr1	14341663	14342663
chr1	14520683	14521683
chr1	14660506	14661506
chr1	14763829	14764829
chr1	14763842	14764842
chr1	14880285	14881285
chr1	15112002	15113002
chr1	15124850	15125850
chr1	15136846	15137846
chr1	15140357	15141357
chr1	15231605	15232605
chr1	15738972	15739972
chr1	15828719	15829719
chr1	15835132	15836132
chr1	16239497	16240497
chr1	16438331	16439331
chr1	16619649	16620649
chr1	16660045	16661045
chr1	17138957	17139957
chr1	17725047	17726047
chr1	17951134	17952134
chr1	17990482	17991482
chr1	17991123	17992123
chr1	18021160	18022160
chr1	18131911	18132911
chr1	18157112	18158112
chr1	18158109	18159109
chr1	18160561	18161561
chr1	18199137	18200137
chr1	18204947	18205947
chr1	18224752	18225752
chr1	18235950	18236950
chr1	18236148	18237148
chr1	18236255	18237255
chr1	18247996	18248996
chr1	18307310	18308310
chr1	18315793	18316793
chr1	18430689	18431689
chr1	18463489	18464489
chr1	18815166	18816166
chr1	19638570	19639570
chr1	21678219	21679219
chr1	21685366	21686366
chr1	21851854	21852854
chr1	21884136	21885136
chr1	22543221	22544221
chr1	22883055	22884055
chr1	22888026	22889026
chr1	23183782	23184782
chr1	23183836	23184836
chr1	23532442	23533442
chr1	23536143	23537143
chr1	23585356	23586356
chr1	23790659	23791659
chr1	24005358	24006358
chr1	24918718	24919718
chr1	25119564	25120564
chr1	25121836	25122836
chr1	25468811	25469811
chr1	25483239	25484239
chr1	25486757	25487757
chr1	25651895	25652895
chr1	25651938	25652938
chr1	25652836	25653836
chr1	25695155	25696155
chr1	25824740	25825740
chr1	25836038	25837038
chr1	25901392	25902392
chr1	25917614	25918614
chr1	25918464	25919464
chr1	25919200	25920200
chr1	25968686	25969686
chr1	25968688	25969688
chr1	25973952	25974952
chr1	25992020	25993020
chr1	26021463	26022463
chr1	26031519	26032519
chr1	26052312	26053312
chr1	26052542	26053542
chr1	26058408	26059408
chr1	26059019	26060019
chr1	26061490	26062490
chr1	26264141	26265141
chr1	26265571	26266571
chr1	26265594	26266594
chr1	26276350	26277350
chr1	26500174	26501174
chr1	27415177	27416177
chr1	27469474	27470474
chr1	27818940	27819940
chr1	27827446	27828446
chr1	27881928	27882928
chr1	27897802	27898802
chr1	27899726	27900726
chr1	27964316	27965316
chr1	27966832	27967832
chr1	27980314	27981314
chr1	27980576	27981576
chr1	27980593	27981593
chr1	28074195	28075195
chr1	28167727	28168727
chr1	28183329	28184329
chr1	28192566	28193566
chr1	28261037	28262037
chr1	28301265	28302265
chr1	28353521	28354521
chr1	28353528	28354528
chr1	28361261	28362261
chr1	28379309	28380309
chr1	28390601	28391601
chr1	28397432	28398432
chr1	28421909	28422909
chr1	28424866	28425866
chr1	28471681	28472681
chr1	28474155	28475155
chr1	28474211	28475211
chr1	28474336	28475336
chr1	28474509	28475509
chr1	28571539	28572539
chr1	28607276	28608276
chr1	28621902	28622902
chr1	28693989	28694989
chr1	28717322	28718322
chr1	28756881	28757881
chr1	28756949	28757949
chr1	28757111	28758111
chr1	28762738	28763738
chr1	28787151	28788151
chr1	28801648	28802648
chr1	28810408	28811408
chr1	28860708	28861708
chr1	28860712	28861712
chr1	28901371	28902371
chr1	28923558	28924558
chr1	29002215	29003215
chr1	29027152	29028152
chr1	29057259	29058259
chr1	29061866	29062866
chr1	29091038	29092038
chr1	29091579	29092579
chr1	29110318	29111318
chr1	29294015	29295015
chr1	29326936	29327936
chr1	29421890	29422890
chr1	29421911	29422911
chr1	29421915	29422915
chr1	29479565	29480565
chr1	29480062	29481062
chr1	29480892	29481892
chr1	29481157	29482157
chr1	29516838	29517838
chr1	29517145	29518145
chr1	29539089	29540089
chr1	30368736	30369736
chr1	30370601	30371601
chr1	30444341	30445341
chr1	30680357	30681357
chr1	34183651	34184651
chr1	35071424	35072424
chr1	35072209	35073209
chr1	35100831	35101831
chr1	35150462	35151462
chr1	35150469	35151469
chr1	35150908	35151908
chr1	35191764	35192764
chr1	35972955	35973955
chr1	36642929	36643929
chr1	36718697	36719697
chr1	36776336	36777336
chr1	36777089	36778089
chr1	36973427	36974427
chr1	37324058	37325058
chr1	37420188	37421188
chr1	37483649	37484649
chr1	37623505	37624505
chr1	37660423	37661423
chr1	37661207	37662207
chr1	37754559	37755559
chr1	37755496	37756496
chr1	38834319	38835319
chr1	38846929	38847929
chr1	38928305	38929305
chr1	38928333	38929333
chr1	38928463	38929463
chr1	38928576	38929576
chr1	39057872	39058872
chr1	39136899	39137899
chr1	39146954	39147954
chr1	39146959	39147959
chr1	39198611	39199611
chr1	39198988	39199988
chr1	39343493	39344493
chr1	40602893	40603893
chr1	41608633	41609633
chr1	41755891	41756891
chr1	41911293	41912293
chr1	41911735	41912735
chr1	41951877	41952877
chr1	41962711	41963711
chr1	41969311	41970311
chr1	41970060	41971060
chr1	42245401	42246401
chr1	42884602	42885602
chr1	43063859	43064859
chr1	43073123	43074123
chr1	43187713	43188713
chr1	43285168	43286168
chr1	43717355	43718355
chr1	43755665	43756665
chr1	44717921	44718921
chr1	47637285	47638285
chr1	47639041	47640041
chr1	47660884	47661884
chr1	48575578	48576578
chr1	51771309	51772309
chr1	53505281	53506281
chr1	54450454	54451454
chr1	54558109	54559109
chr1	54608831	54609831
chr1	55145296	55146296
chr1	55248361	55249361
chr1	55667818	55668818
chr1	55843688	55844688
chr1	55885568	55886568
chr1	55906253	55907253
chr1	57440507	57441507
chr1	59740863	59741863
chr1	61998816	61999816
chr1	62182960	62183960
chr1	62185178	62186178
chr1	62297685	62298685
chr1	62389030	62390030
chr1	62389108	62390108
chr1	62420108	62421108
chr1	62556317	62557317
chr1	62565559	62566559
chr1	62565643	62566643
chr1	62608031	62609031
chr1	62608073	62609073
chr1	62635404	62636404
chr1	62662451	62663451
chr1	62688552	62689552
chr1	62708226	62709226
chr1	62748571	62749571
chr1	62849903	62850903
chr1	62849966	62850966
chr1	62861417	62862417
chr1	62882425	62883425
chr1	62883002	62884002
chr1	62896782	62897782
chr1	62930403	62931403
chr1	63010188	63011188
chr1	63278866	63279866
chr1	63380334	63381334
chr1	63380950	63381950
chr1	63381197	63382197
chr1	63445469	63446469
chr1	63573807	63574807
chr1	63593825	63594825
chr1	63682958	63683958
chr1	63918447	63919447
chr1	63926452	63927452
chr1	63937796	63938796
chr1	63939347	63940347
chr1	64007232	64008232
chr1	64095916	64096916
chr1	64755753	64756753
chr1	64798553	64799553
chr1	64798590	64799590
chr1	64798622	64799622
chr1	64834442	64835442
chr1	64884839	64885839
chr1	64885356	64886356
chr1	65020602	65021602
chr1	65113019	65114019
chr1	65166824	65167824
chr1	65248810	65249810
chr1	65248813	65249813
chr1	65310136	65311136
chr1	65318448	65319448
chr1	65337924	65338924
chr1	65358182	65359182
chr1	65367585	65368585
chr1	65394153	65395153
chr1	65394887	65395887
chr1	65439962	65440962
chr1	65509211	65510211
chr1	65604922	65605922
chr1	65604973	65605973
chr1	65712394	65713394
chr1	65712447	65713447
chr1	65712467	65713467
chr1	65813146	65814146
chr1	66236251	66237251
chr1	66245647	66246647
chr1	66248007	66249007
chr1	66415701	66416701
chr1	66459910	66460910
chr1	66500371	66501371
chr1	66528481	66529481
chr1	66663871	66664871
chr1	66724191	66725191
chr1	66724894	66725894
chr1	66725052	66726052
chr1	66725055	66726055
chr1	66802361	66803361
chr1	66836569	66837569
chr1	67331453	67332453
chr1	67333936	67334936
chr1	67372896	67373896
chr1	67427234	67428234
chr1	68012419	68013419
chr1	68120310	68121310
chr1	68122736	68123736
chr1	68297516	68298516
chr1	68401021	68402021
chr1	68535457	68536457
chr1	68620005	68621005
chr1	68725407	68726407
chr1	68733937	68734937
chr1	68856842	68857842
chr1	68857889	68858889
chr1	68863942	68864942
chr1	69114593	69115593
chr1	69156055	69157055
chr1	69195335	69196335
chr1	69239999	69240999
chr1	69809198	69810198
chr1	70513458	70514458
chr1	70535426	70536426
chr1	70605831	70606831
chr1	71162689	71163689
chr1	71163069	71164069
chr1	71327532	71328532
chr1	71339289	71340289
chr1	71350900	71351900
chr1	71350903	71351903
chr1	71350944	71351944
chr1	71434462	71435462
chr1	71780033	71781033
chr1	71810997	71811997
chr1	71981735	71982735
chr1	71981743	71982743
chr1	72030300	72031300
chr1	72041280	72042280
chr1	72318520	72319520
chr1	72319752	72320752
chr1	72337989	72338989
chr1	72338039	72339039
chr1	72599546	72600546
chr1	72601167	72602167
chr1	73023952	73024952
chr1	73110913	73111913
chr1	73205562	73206562
chr1	73341855	73342855
chr1	73349630	73350630
chr1	73379771	73380771
chr1	73431917	73432917
chr1	73431965	73432965
chr1	73443867	73444867
chr1	73445736	73446736
chr1	73481431	73482431
chr1	73555493	73556493
chr1	73669363	73670363
chr1	73669463	73670463
chr1	73889565	73890565
chr1	74002451	74003451
chr1	74033748	74034748
chr1	74033756	74034756
chr1	74108045	74109045
chr1	74165728	74166728
chr1	74170448	74171448
chr1	74189618	74190618
chr1	74199841	74200841
chr1	74201511	74202511
chr1	74206731	74207731
chr1	74411231	74412231
chr1	74501722	74502722
chr1	74540104	74541104
chr1	74555532	74556532
chr1	74557465	74558465
chr1	74677249	74678249
chr1	74764120	74765120
chr1	74882111	74883111
chr1	74914599	74915599
chr1	74981415	74982415
chr1	75042944	75043944
chr1	75147560	75148560
chr1	75201811	75202811
chr1	75203417	75204417
chr1	75250303	75251303
chr1	75313132	75314132
chr1	75470577	75471577
chr1	75518447	75519447
chr1	75520779	75521779
chr1	75537199	75538199
chr1	75627013	75628013
chr1	75627075	75628075
chr1	75637204	75638204
chr1	75675405	75676405
chr1	75695600	75696600
chr1	75734358	75735358
chr1	75734578	75735578
chr1	75793415	75794415
chr1	75794550	75795550
chr1	75794561	75795561
chr1	75867458	75868458
chr1	75912339	75913339
chr1	75912375	75913375
chr1	75936516	75937516
chr1	75960796	75961796
chr1	76057158	76058158
chr1	76059799	76060799
chr1	76077625	76078625
chr1	76248107	76249107
chr1	76280747	76281747
chr1	76471968	76472968
chr1	76684315	76685315
chr1	76826190	76827190
chr1	76893766	76894766
chr1	76893785	76894785
chr1	76899081	76900081
chr1	76909528	76910528
chr1	77175802	77176802
chr1	77218770	77219770
chr1	77304303	77305303
chr1	77338986	77339986
chr1	77494424	77495424
chr1	77542103	77543103
chr1	77543834	77544834
chr1	77613140	77614140
chr1	77724081	77725081
chr1	77772282	77773282
chr1	77917212	77918212
chr1	78194205	78195205
chr1	78194246	78195246
chr1	78195182	78196182
chr1	78293710	78294710
chr1	78319975	78320975
chr1	78330465	78331465
chr1	78634832	78635832
chr1	78639429	78640429
chr1	78696031	78697031
chr1	78696843	78697843
chr1	78844230	78845230
chr1	79073424	79074424
chr1	79208008	79209008
chr1	79644984	79645984
chr1	79645074	79646074
chr1	79645083	79646083
chr1	79710950	79711950
chr1	79737808	79738808
chr1	79750215	79751215
chr1	79756314	79757314
chr1	79800937	79801937
chr1	79800940	79801940
chr1	79891995	79892995
chr1	79924417	79925417
chr1	79928837	79929837
chr1	80004857	80005857
chr1	81167959	81168959
chr1	81513343	81514343
chr1	81536923	81537923
chr1	81559025	81560025
chr1	81694308	81695308
chr1	81694506	81695506
chr1	81804268	81805268
chr1	81870877	81871877
chr1	81928778	81929778
chr1	82023775	82024775
chr1	82215920	82216920
chr1	82227545	82228545
chr1	82248819	82249819
chr1	82254235	82255235
chr1	82301813	82302813
chr1	82322332	82323332
chr1	82439500	82440500
chr1	82439803	82440803
chr1	82439872	82440872
chr1	82532115	82533115
chr1	82532169	82533169
chr1	82578602	82579602
chr1	82694102	82695102
chr1	83268003	83269003
chr1	83340642	83341642
chr1	83638231	83639231
chr1	83639248	83640248
chr1	83984288	83985288
chr1	84287997	84288997
chr1	84288388	84289388
chr1	84288906	84289906
chr1	84312368	84313368
chr1	84465111	84466111
chr1	84617473	84618473
chr1	84617509	84618509
chr1	84618118	84619118
chr1	84618206	84619206
chr1	84706819	84707819
chr1	84706888	84707888
chr1	84781269	84782269
chr1	84909305	84910305
chr1	85088130	85089130
chr1	85345089	85346089
chr1	85354785	85355785
chr1	85991308	85992308
chr1	86100143	86101143
chr1	86476029	86477029
chr1	86652727	86653727
chr1	86755400	86756400
chr1	86788122	86789122
chr1	88762851	88763851
chr1	88890516	88891516
chr1	88891858	88892858
chr1	90136373	90137373
chr1	90225799	90226799
chr1	90260700	90261700
chr1	90429516	90430516
chr1	91072778	91073778
chr1	91075567	91076567
chr1	91229588	91230588
chr1	91303061	91304061
chr1	91361396	91362396
chr1	91445379	91446379
chr1	91448064	91449064
chr1	91543479	91544479
chr1	91591179	91592179
chr1	91910209	91911209
chr1	91910358	91911358
chr1	92133403	92134403
chr1	92265251	92266251
chr1	92837217	92838217
chr1	93674050	93675050
chr1	93714009	93715009
chr1	93714015	93715015
chr1	93714747	93715747
chr1	93834232	93835232
chr1	93957114	93958114
chr1	93976723	93977723
chr1	93995923	93996923
chr1	93998305	93999305
chr1	93998602	93999602
chr1	94060537	94061537
chr1	94133298	94134298
chr1	94133312	94134312
chr1	94135138	94136138
chr1	94141090	94142090
chr1	94178959	94179959
chr1	94190294	94191294
chr1	94235135	94236135
chr1	94252349	94253349
chr1	94285248	94286248
chr1	94586471	94587471
chr1	94587277	94588277
chr1	95920783	95921783
chr1	95987043	95988043
chr1	96260117	96261117
chr1	96729877	96730877
chr1	96729881	96730881
chr1	96729890	96730890
chr1	96828394	96829394
chr1	96831882	96832882
chr1	96947716	96948716
chr1	97160045	97161045
chr1	97160132	97161132
chr1	97160967	97161967
chr1	97198173	97199173
chr1	97301524	97302524
chr1	98204706	98205706
chr1	98209345	98210345
chr1	98455967	98456967
chr1	98688790	98689790
chr1	98691572	98692572
chr1	98790371	98791371
chr1	98834417	98835417
chr1	98856075	98857075
chr1	99075948	99076948
chr1	99370206	99371206
chr1	99374429	99375429
chr1	99480574	99481574
chr1	99740107	99741107
chr1	99769027	99770027
chr1	99808097	99809097
chr1	99841928	99842928
chr1	99859283	99860283
chr1	99938213	99939213
chr1	99998351	99999351
chr1	100054190	100055190
chr1	100089127	100090127
chr1	100256548	100257548
chr1	100398157	100399157
chr1	100438926	100439926
chr1	100601049	100602049
chr1	100618214	100619214
chr1	100641075	100642075
chr1	100885042	100886042
chr1	101008054	101009054
chr1	101042319	101043319
chr1	101080743	101081743
chr1	101123142	101124142
chr1	101124470	101125470
chr1	101174858	101175858
chr1	101271570	101272570
chr1	101335069	101336069
chr1	101335927	101336927
chr1	101508846	101509846
chr1	101513078	101514078
chr1	101587057	101588057
chr1	101700167	101701167
chr1	101750305	101751305
chr1	101757222	101758222
chr1	101757238	101758238
chr1	101848071	101849071
chr1	101888244	101889244
chr1	102074784	102075784
chr1	102220247	102221247
chr1	102317800	102318800
chr1	102327558	102328558
chr1	102344560	102345560
chr1	102366971	102367971
chr1	102369724	102370724
chr1	102682233	102683233
chr1	102683748	102684748
chr1	103685028	103686028
chr1	103685058	103686058
chr1	103685739	103686739
chr1	103687193	103688193
chr1	103725615	103726615
chr1	103834423	103835423
chr1	103877773	103878773
chr1	104169010	104170010
chr1	104322325	104323325
chr1	104322327	104323327
chr1	104555318	104556318
chr1	105268294	105269294
chr1	105269184	105270184
chr1	105659567	105660567
chr1	106051413	106052413
chr1	106235182	106236182
chr1	106397757	106398757
chr1	106399343	106400343
chr1	106414857	106415857
chr1	106414890	106415890
chr1	106415874	106416874
chr1	106469794	106470794
chr1	106500315	106501315
chr1	106507666	106508666
chr1	106562781	106563781
chr1	106596698	106597698
chr1	106605238	106606238
chr1	106758172	106759172
chr1	107175321	107176321
chr1	107182960	107183960
chr1	107370291	107371291
chr1	107568950	107569950
chr1	107722167	107723167
chr1	107730125	107731125
chr1	107938073	107939073
chr1	107938078	107939078
chr1	108033864	108034864
chr1	108047877	108048877
chr1	108047950	108048950
chr1	108297240	108298240
chr1	108312656	108313656
chr1	108445991	108446991
chr1	108472059	108473059
chr1	108755736	108756736
chr1	109475200	109476200
chr1	110018436	110019436
chr1	110221488	110222488
chr1	110227508	110228508
chr1	110442901	110443901
chr1	110442952	110443952
chr1	110549392	110550392
chr1	111484424	111485424
chr1	111489473	111490473
chr1	114538710	114539710
chr1	114545273	114546273
chr1	114611200	114612200
chr1	114931542	114932542
chr1	114939898	114940898
chr1	115014893	115015893
chr1	115064318	115065318
chr1	116144208	116145208
chr1	116144344	116145344
chr1	116146665	116147665
chr1	116387274	116388274
chr1	116511380	116512380
chr1	116557395	116558395
chr1	116647093	116648093
chr1	116659648	116660648
chr1	116721819	116722819
chr1	116766474	116767474
chr1	116769830	116770830
chr1	117063408	117064408
chr1	117082976	117083976
chr1	117287778	117288778
chr1	117387313	117388313
chr1	117387315	117388315
chr1	117871707	117872707
chr1	118359651	118360651
chr1	118364278	118365278
chr1	118383708	118384708
chr1	118670542	118671542
chr1	119126195	119127195
chr1	119428220	119429220
chr1	119431898	119432898
chr1	119532504	119533504
chr1	119770465	119771465
chr1	120256557	120257557
chr1	120417747	120418747
chr1	120449482	120450482
chr1	120706689	120707689
chr1	120736574	120737574
chr1	121007625	121008625
chr1	121045569	121046569
chr1	121084180	121085180
chr1	121084200	121085200
chr1	121220805	121221805
chr1	121239027	121240027
chr1	121277569	121278569
chr1	121426781	121427781
chr1	121431235	121432235
chr1	121431371	121432371
chr1	121456733	121457733
chr1	121456786	121457786
chr1	121456800	121457800
chr1	121456816	121457816
chr1	121542378	121543378
chr1	121904877	121905877
chr1	122657091	122658091
chr1	122760463	122761463
chr1	122760465	122761465
chr1	122860389	122861389
chr1	123064737	123065737
chr1	123064763	123065763
chr1	123709829	123710829
chr1	123746825	123747825
chr1	123929112	123930112
chr1	124362248	124363248
chr1	125612576	125613576
chr1	125613140	125614140
chr1	125618609	125619609
chr1	127490742	127491742
chr1	127492594	127493594
chr1	128850328	128851328
chr1	128912891	128913891
chr1	128916713	128917713
chr1	128969071	128970071
chr1	129091433	129092433
chr1	129171216	129172216
chr1	129497821	129498821
chr1	129543668	129544668
chr1	129591504	129592504
chr1	129867962	129868962
chr1	129921184	129922184
chr1	131218873	131219873
chr1	134417356	134418356
chr1	134472236	134473236
chr1	134566545	134567545
chr1	134592090	134593090
chr1	134612377	134613377
chr1	134809064	134810064
chr1	134813565	134814565
chr1	135028214	135029214
chr1	135028217	135029217
chr1	135054153	135055153
chr1	135060552	135061552
chr1	135128777	135129777
chr1	135210537	135211537
chr1	135280718	135281718
chr1	135305509	135306509
chr1	135306264	135307264
chr1	135329106	135330106
chr1	135329134	135330134
chr1	135391378	135392378
chr1	135413031	135414031
chr1	135443703	135444703
chr1	135451206	135452206
chr1	135502119	135503119
chr1	135516877	135517877
chr1	135531953	135532953
chr1	135532011	135533011
chr1	135544211	135545211
chr1	135613014	135614014
chr1	135775967	135776967
chr1	135810877	135811877
chr1	135810929	135811929
chr1	135869841	135870841
chr1	135944438	135945438
chr1	135944450	135945450
chr1	135944458	135945458
chr1	135991738	135992738
chr1	135995630	135996630
chr1	136109541	136110541
chr1	136109558	136110558
chr1	136109579	136110579
chr1	136118736	136119736
chr1	136141635	136142635
chr1	136149632	136150632
chr1	136154274	136155274
chr1	136173567	136174567
chr1	136173609	136174609
chr1	136233253	136234253
chr1	136233580	136234580
chr1	136234030	136235030
chr1	136296870	136297870
chr1	136353582	136354582
chr1	136363721	136364721
chr1	136365114	136366114
chr1	136383465	136384465
chr1	136386211	136387211
chr1	136388657	136389657
chr1	136396963	136397963
chr1	136396965	136397965
chr1	136415340	136416340
chr1	136422103	136423103
chr1	136422115	136423115
chr1	136422149	136423149
chr1	136422164	136423164
chr1	136427931	136428931
chr1	136430052	136431052
chr1	136436938	136437938
chr1	136441052	136442052
chr1	136442419	136443419
chr1	136442503	136443503
chr1	136442508	136443508
chr1	136443951	136444951
chr1	136485464	136486464
chr1	136491416	136492416
chr1	136688402	136689402
chr1	136689144	136690144
chr1	136706760	136707760
chr1	136720935	136721935
chr1	136722176	136723176
chr1	136778883	136779883
chr1	136794059	136795059
chr1	136801551	136802551
chr1	136802056	136803056
chr1	136817932	136818932
chr1	136818760	136819760
chr1	136829348	136830348
chr1	136837662	136838662
chr1	136842578	136843578
chr1	136842981	136843981
chr1	136881887	136882887
chr1	137044909	137045909
chr1	137044984	137045984
chr1	137080806	137081806
chr1	137126331	137127331
chr1	137222324	137223324
chr1	137303657	137304657
chr1	137320818	137321818
chr1	137328276	137329276
chr1	137340055	137341055
chr1	137385752	137386752
chr1	137385796	137386796
chr1	137386882	137387882
chr1	137422640	137423640
chr1	137426876	137427876
chr1	137445706	137446706
chr1	137460913	137461913
chr1	137460951	137461951
chr1	137460952	137461952
chr1	137493591	137494591
chr1	137506663	137507663
chr1	137507815	137508815
chr1	137508007	137509007
chr1	137510921	137511921
chr1	137524247	137525247
chr1	137525113	137526113
chr1	137525178	137526178
chr1	137525258	137526258
chr1	137536782	137537782
chr1	137540506	137541506
chr1	137542439	137543439
chr1	137567617	137568617
chr1	137588800	137589800
chr1	137592987	137593987
chr1	137605825	137606825
chr1	137606817	137607817
chr1	137617481	137618481
chr1	137618663	137619663
chr1	137872627	137873627
chr1	137961939	137962939
chr1	138007038	138008038
chr1	138027694	138028694
chr1	138039090	138040090
chr1	138074624	138075624
chr1	138179721	138180721
chr1	138286412	138287412
chr1	138380957	138381957
chr1	138489219	138490219
chr1	138539530	138540530
chr1	138991101	138992101
chr1	139015787	139016787
chr1	139034056	139035056
chr1	139281089	139282089
chr1	139283801	139284801
chr1	139290024	139291024
chr1	139304213	139305213
chr1	139307148	139308148
chr1	139318492	139319492
chr1	139340337	139341337
chr1	139384064	139385064
chr1	139408881	139409881
chr1	139433053	139434053
chr1	139479591	139480591
chr1	139500809	139501809
chr1	139500810	139501810
chr1	139580486	139581486
chr1	139647002	139648002
chr1	139694353	139695353
chr1	139740349	139741349
chr1	139740408	139741408
chr1	139849583	139850583
chr1	139854108	139855108
chr1	139858858	139859858
chr1	140024133	140025133
chr1	140341734	140342734
chr1	140344828	140345828
chr1	140373140	140374140
chr1	140385242	140386242
chr1	140428698	140429698
chr1	140433482	140434482
chr1	140441789	140442789
chr1	140454956	140455956
chr1	140475547	140476547
chr1	140475693	140476693
chr1	140529601	140530601
chr1	140540492	140541492
chr1	140555476	140556476
chr1	140651273	140652273
chr1	140749558	140750558
chr1	140750477	140751477
chr1	140751564	140752564
chr1	140819734	140820734
chr1	140819747	140820747
chr1	141039814	141040814
chr1	141052147	141053147
chr1	141053269	141054269
chr1	141053303	141054303
chr1	141114673	141115673
chr1	141147484	141148484
chr1	141189953	141190953
chr1	141256302	141257302
chr1	141256384	141257384
chr1	141268934	141269934
chr1	141295729	141296729
chr1	141441410	141442410
chr1	141826634	141827634
chr1	141852763	141853763
chr1	141903613	141904613
chr1	141929989	141930989
chr1	142069623	142070623
chr1	142253984	142254984
chr1	142349050	142350050
chr1	142350883	142351883
chr1	142351076	142352076
chr1	142351635	142352635
chr1	142951132	142952132
chr1	142954242	142955242
chr1	143032470	143033470
chr1	143042911	143043911
chr1	143212580	143213580
chr1	143213344	143214344
chr1	143465157	143466157
chr1	143545646	143546646
chr1	143592654	143593654
chr1	143693042	143694042
chr1	144202300	144203300
chr1	144535274	144536274
chr1	144553060	144554060
chr1	144565937	144566937
chr1	144566558	144567558
chr1	144567158	144568158
chr1	144588385	144589385
chr1	144599661	144600661
chr1	144612301	144613301
chr1	144727358	144728358
chr1	144728383	144729383
chr1	144728679	144729679
chr1	144728702	144729702
chr1	144728730	144729730
chr1	144790327	144791327
chr1	144790475	144791475
chr1	144815102	144816102
chr1	144816863	144817863
chr1	144999147	145000147
chr1	146091575	146092575
chr1	147366579	147367579
chr1	147486735	147487735
chr1	147982004	147983004
chr1	147982113	147983113
chr1	147985323	147986323
chr1	148034455	148035455
chr1	148161175	148162175
chr1	148255481	148256481
chr1	148425077	148426077
chr1	148426429	148427429
chr1	148446996	148447996
chr1	148553520	148554520
chr1	148615836	148616836
chr1	148616250	148617250
chr1	148729552	148730552
chr1	148729615	148730615
chr1	148739641	148740641
chr1	148764050	148765050
chr1	148816515	148817515
chr1	148840190	148841190
chr1	148909110	148910110
chr1	149060283	149061283
chr1	149528821	149529821
chr1	149582901	149583901
chr1	149859511	149860511
chr1	149864202	149865202
chr1	150300746	150301746
chr1	150313190	150314190
chr1	150442102	150443102
chr1	150693882	150694882
chr1	150722944	150723944
chr1	150871740	150872740
chr1	152361003	152362003
chr1	152365382	152366382
chr1	152446529	152447529
chr1	152446533	152447533
chr1	152498329	152499329
chr1	152557864	152558864
chr1	152557867	152558867
chr1	152584896	152585896
chr1	152630033	152631033
chr1	152651645	152652645
chr1	152725240	152726240
chr1	152725319	152726319
chr1	152873468	152874468
chr1	152917551	152918551
chr1	152953496	152954496
chr1	153276647	153277647
chr1	153276674	153277674
chr1	153358496	153359496
chr1	153358615	153359615
chr1	153527634	153528634
chr1	153573014	153574014
chr1	153742268	153743268
chr1	153882888	153883888
chr1	153896249	153897249
chr1	154053500	154054500
chr1	154160533	154161533
chr1	154430692	154431692
chr1	154726084	154727084
chr1	154862142	154863142
chr1	154876034	154877034
chr1	154939405	154940405
chr1	154950377	154951377
chr1	154995792	154996792
chr1	155074456	155075456
chr1	155105960	155106960
chr1	155114887	155115887
chr1	155134735	155135735
chr1	155135675	155136675
chr1	155365818	155366818
chr1	155831529	155832529
chr1	155865814	155866814
chr1	155865821	155866821
chr1	156052400	156053400
chr1	156091735	156092735
chr1	156141553	156142553
chr1	156195934	156196934
chr1	156195942	156196942
chr1	156217687	156218687
chr1	156497207	156498207
chr1	156549758	156550758
chr1	156553703	156554703
chr1	156583071	156584071
chr1	156606665	156607665
chr1	156652046	156653046
chr1	156652057	156653057
chr1	156652839	156653839
chr1	156652893	156653893
chr1	156706529	156707529
chr1	156707391	156708391
chr1	156707396	156708396
chr1	156736600	156737600
chr1	156743503	156744503
chr1	156770643	156771643
chr1	156778575	156779575
chr1	156788579	156789579
chr1	156800910	156801910
chr1	156819268	156820268
chr1	156819269	156820269
chr1	156826781	156827781
chr1	156839444	156840444
chr1	156846310	156847310
chr1	156846314	156847314
chr1	156846335	156847335
chr1	156846356	156847356
chr1	156854771	156855771
chr1	156896960	156897960
chr1	156932596	156933596
chr1	157028162	157029162
chr1	157306638	157307638
chr1	157306642	157307642
chr1	157497608	157498608
chr1	157506109	157507109
chr1	157511362	157512362
chr1	157531545	157532545
chr1	157531645	157532645
chr1	157533816	157534816
chr1	157596948	157597948
chr1	157601427	157602427
chr1	157676282	157677282
chr1	157721193	157722193
chr1	157754863	157755863
chr1	157778407	157779407
chr1	157876439	157877439
chr1	157960012	157961012
chr1	157982809	157983809
chr1	158001188	158002188
chr1	158171305	158172305
chr1	158224325	158225325
chr1	158418822	158419822
chr1	158429833	158430833
chr1	158459374	158460374
chr1	159624881	159625881
chr1	160156495	160157495
chr1	160157380	160158380
chr1	160708679	160709679
chr1	160926184	160927184
chr1	161237805	161238805
chr1	161237928	161238928
chr1	161246990	161247990
chr1	162946018	162947018
chr1	163965393	163966393
chr1	164211755	164212755
chr1	164211767	164212767
chr1	164362546	164363546
chr1	164405542	164406542
chr1	164435465	164436465
chr1	164473873	164474873
chr1	164475159	164476159
chr1	164475290	164476290
chr1	164507095	164508095
chr1	164544850	164545850
chr1	164610831	164611831
chr1	164698447	164699447
chr1	164714340	164715340
chr1	164737666	164738666
chr1	164755975	164756975
chr1	164755987	164756987
chr1	164796971	164797971
chr1	164798173	164799173
chr1	164836481	164837481
chr1	164919929	164920929
chr1	164929913	164930913
chr1	164934878	164935878
chr1	164935523	164936523
chr1	164955411	164956411
chr1	164960164	164961164
chr1	165008128	165009128
chr1	165012037	165013037
chr1	165112723	165113723
chr1	165117662	165118662
chr1	165197812	165198812
chr1	165306952	165307952
chr1	165391388	165392388
chr1	165498545	165499545
chr1	165853700	165854700
chr1	165854696	165855696
chr1	165866127	165867127
chr1	165921980	165922980
chr1	165967094	165968094
chr1	165991080	165992080
chr1	166025572	166026572
chr1	166026810	166027810
chr1	166104387	166105387
chr1	166150012	166151012
chr1	166609755	166610755
chr1	166689124	166690124
chr1	166697059	166698059
chr1	166704985	166705985
chr1	166706559	166707559
chr1	166722924	166723924
chr1	166723631	166724631
chr1	166753389	166754389
chr1	166753407	166754407
chr1	166916842	166917842
chr1	167009032	167010032
chr1	167169001	167170001
chr1	167172665	167173665
chr1	167180496	167181496
chr1	167690948	167691948
chr1	167746470	167747470
chr1	167746608	167747608
chr1	167812229	167813229
chr1	167822992	167823992
chr1	168073470	168074470
chr1	168173871	168174871
chr1	168209148	168210148
chr1	168237870	168238870
chr1	168344531	168345531
chr1	168620406	168621406
chr1	168669859	168670859
chr1	168674607	168675607
chr1	168676534	168677534
chr1	168679091	168680091
chr1	168680518	168681518
chr1	168755679	168756679
chr1	168756469	168757469
chr1	168962584	168963584
chr1	168980361	168981361
chr1	169014987	169015987
chr1	169022736	169023736
chr1	169030817	169031817
chr1	169063333	169064333
chr1	169077424	169078424
chr1	169077443	169078443
chr1	169077444	169078444
chr1	169084677	169085677
chr1	169142749	169143749
chr1	169535601	169536601
chr1	169535614	169536614
chr1	169575143	169576143
chr1	170206235	170207235
chr1	170494889	170495889
chr1	170664846	170665846
chr1	170745693	170746693
chr1	170780943	170781943
chr1	170829801	170830801
chr1	171129330	171130330
chr1	171142122	171143122
chr1	171142150	171143150
chr1	171167499	171168499
chr1	171318545	171319545
chr1	171341422	171342422
chr1	171367983	171368983
chr1	171368933	171369933
chr1	171393049	171394049
chr1	171415084	171416084
chr1	171448269	171449269
chr1	171519911	171520911
chr1	171519915	171520915
chr1	171575744	171576744
chr1	171637104	171638104
chr1	171638444	171639444
chr1	171638449	171639449
chr1	171638469	171639469
chr1	171638480	171639480
chr1	171643902	171644902
chr1	171651011	171652011
chr1	171660724	171661724
chr1	171698786	171699786
chr1	171704495	171705495
chr1	171714398	171715398
chr1	171717394	171718394
chr1	171719296	171720296
chr1	171723444	171724444
chr1	171735544	171736544
chr1	171788675	171789675
chr1	171809422	171810422
chr1	171813620	171814620
chr1	171836658	171837658
chr1	171836789	171837789
chr1	171852951	171853951
chr1	171865777	171866777
chr1	171875301	171876301
chr1	171915805	171916805
chr1	171915809	171916809
chr1	172001515	172002515
chr1	172001537	172002537
chr1	172020366	172021366
chr1	172028819	172029819
chr1	172033661	172034661
chr1	172061446	172062446
chr1	172061484	172062484
chr1	172078316	172079316
chr1	172091000	172092000
chr1	172097304	172098304
chr1	172121806	172122806
chr1	172121824	172122824
chr1	172135646	172136646
chr1	172153955	172154955
chr1	172164815	172165815
chr1	172173495	172174495
chr1	172180717	172181717
chr1	172187317	172188317
chr1	172196015	172197015
chr1	172211412	172212412
chr1	172211433	172212433
chr1	172212243	172213243
chr1	172212295	172213295
chr1	172213879	172214879
chr1	172240800	172241800
chr1	172255519	172256519
chr1	172261596	172262596
chr1	172262798	172263798
chr1	172273364	172274364
chr1	172283549	172284549
chr1	172303047	172304047
chr1	172304714	172305714
chr1	172309273	172310273
chr1	172311154	172312154
chr1	172316740	172317740
chr1	172364908	172365908
chr1	172396595	172397595
chr1	172396599	172397599
chr1	172413655	172414655
chr1	172449925	172450925
chr1	172501270	172502270
chr1	172501339	172502339
chr1	172501347	172502347
chr1	172572255	172573255
chr1	172588067	172589067
chr1	172612756	172613756
chr1	172638003	172639003
chr1	172650587	172651587
chr1	172657162	172658162
chr1	172711327	172712327
chr1	172725407	172726407
chr1	172729621	172730621
chr1	172755836	172756836
chr1	172767986	172768986
chr1	172768180	172769180
chr1	172776843	172777843
chr1	172783636	172784636
chr1	172807356	172808356
chr1	172808408	172809408
chr1	172808582	172809582
chr1	172851098	172852098
chr1	172855645	172856645
chr1	172869679	172870679
chr1	172879320	172880320
chr1	172882776	172883776
chr1	172911446	172912446
chr1	172926535	172927535
chr1	172959577	172960577
chr1	172959591	172960591
chr1	172959681	172960681
chr1	172963911	172964911
chr1	173000991	173001991
chr1	173014053	173015053
chr1	173028779	173029779
chr1	173037527	173038527
chr1	173045617	173046617
chr1	173045747	173046747
chr1	173045752	173046752
chr1	173046226	173047226
chr1	173113144	173114144
chr1	173597116	173598116
chr1	173603117	173604117
chr1	173603120	173604120
chr1	173620501	173621501
chr1	173743621	173744621
chr1	173795853	173796853
chr1	173795855	173796855
chr1	173795920	173796920
chr1	173798307	173799307
chr1	173806181	173807181
chr1	173818091	173819091
chr1	173825636	173826636
chr1	173830954	173831954
chr1	173831806	173832806
chr1	173841107	173842107
chr1	173899146	173900146
chr1	174039774	174040774
chr1	174040584	174041584
chr1	174040643	174041643
chr1	174040667	174041667
chr1	174055349	174056349
chr1	174099425	174100425
chr1	174137226	174138226
chr1	174169610	174170610
chr1	174225607	174226607
chr1	174281631	174282631
chr1	174316927	174317927
chr1	174323623	174324623
chr1	174329819	174330819
chr1	174476637	174477637
chr1	174488667	174489667
chr1	174492275	174493275
chr1	174495958	174496958
chr1	174498649	174499649
chr1	174521365	174522365
chr1	174547769	174548769
chr1	174611820	174612820
chr1	174696527	174697527
chr1	174696532	174697532
chr1	174697307	174698307
chr1	174712424	174713424
chr1	174793574	174794574
chr1	174808717	174809717
chr1	174808721	174809721
chr1	174826551	174827551
chr1	174876244	174877244
chr1	174977289	174978289
chr1	174996687	174997687
chr1	174998659	174999659
chr1	175027703	175028703
chr1	175067818	175068818
chr1	175129189	175130189
chr1	175225408	175226408
chr1	175239655	175240655
chr1	175247857	175248857
chr1	175388607	175389607
chr1	175465095	175466095
chr1	175465157	175466157
chr1	175477311	175478311
chr1	175513486	175514486
chr1	175546981	175547981
chr1	175566851	175567851
chr1	175589703	175590703
chr1	175590945	175591945
chr1	175621002	175622002
chr1	175642975	175643975
chr1	175780971	175781971
chr1	175806984	175807984
chr1	175807719	175808719
chr1	176165180	176166180
chr1	176165183	176166183
chr1	176246024	176247024
chr1	176248922	176249922
chr1	176250038	176251038
chr1	176409226	176410226
chr1	176437270	176438270
chr1	176438404	176439404
chr1	176486584	176487584
chr1	176756619	176757619
chr1	176757459	176758459
chr1	176894599	176895599
chr1	176977874	176978874
chr1	176978817	176979817
chr1	177045470	177046470
chr1	177121894	177122894
chr1	177121974	177122974
chr1	177142580	177143580
chr1	177210731	177211731
chr1	177220032	177221032
chr1	177249138	177250138
chr1	177263958	177264958
chr1	177323771	177324771
chr1	177371165	177372165
chr1	177371262	177372262
chr1	177371315	177372315
chr1	177371525	177372525
chr1	177372512	177373512
chr1	177372644	177373644
chr1	177382086	177383086
chr1	177387588	177388588
chr1	177401658	177402658
chr1	177434308	177435308
chr1	177446292	177447292
chr1	177467598	177468598
chr1	177468515	177469515
chr1	177469406	177470406
chr1	177479780	177480780
chr1	177484910	177485910
chr1	177486727	177487727
chr1	177488060	177489060
chr1	177488126	177489126
chr1	177495582	177496582
chr1	177529422	177530422
chr1	177533419	177534419
chr1	177538404	177539404
chr1	177573170	177574170
chr1	177573175	177574175
chr1	177593598	177594598
chr1	177651827	177652827
chr1	177671015	177672015
chr1	177692133	177693133
chr1	177726049	177727049
chr1	177726264	177727264
chr1	177755821	177756821
chr1	177855635	177856635
chr1	177855712	177856712
chr1	177855727	177856727
chr1	177875225	177876225
chr1	177924267	177925267
chr1	177924293	177925293
chr1	178106642	178107642
chr1	178106663	178107663
chr1	178127643	178128643
chr1	178133201	178134201
chr1	178135904	178136904
chr1	178136250	178137250
chr1	178179482	178180482
chr1	178233802	178234802
chr1	178242402	178243402
chr1	178248304	178249304
chr1	178326377	178327377
chr1	178331745	178332745
chr1	178362543	178363543
chr1	178435389	178436389
chr1	178461203	178462203
chr1	178498239	178499239
chr1	178516117	178517117
chr1	178516694	178517694
chr1	178556221	178557221
chr1	178736256	178737256
chr1	178898909	178899909
chr1	178922892	178923892
chr1	178943700	178944700
chr1	178970524	178971524
chr1	178972249	178973249
chr1	179059807	179060807
chr1	179209370	179210370
chr1	179233033	179234033
chr1	179406970	179407970
chr1	179554899	179555899
chr1	179608693	179609693
chr1	179627027	179628027
chr1	179627083	179628083
chr1	179627883	179628883
chr1	179695553	179696553
chr1	179832550	179833550
chr1	179833368	179834368
chr1	179866566	179867566
chr1	179874204	179875204
chr1	179905432	179906432
chr1	180001616	180002616
chr1	180027620	180028620
chr1	180027652	180028652
chr1	180027666	180028666
chr1	180077852	180078852
chr1	180092583	180093583
chr1	180183825	180184825
chr1	180247244	180248244
chr1	180247279	180248279
chr1	180247652	180248652
chr1	180337856	180338856
chr1	180341388	180342388
chr1	180349179	180350179
chr1	180359391	180360391
chr1	180458393	180459393
chr1	180471980	180472980
chr1	180489330	180490330
chr1	180497887	180498887
chr1	180503273	180504273
chr1	180515985	180516985
chr1	180526949	180527949
chr1	180529916	180530916
chr1	180540879	180541879
chr1	180540881	180541881
chr1	180540883	180541883
chr1	180560060	180561060
chr1	180565811	180566811
chr1	180587104	180588104
chr1	180608895	180609895
chr1	180609003	180610003
chr1	180627891	180628891
chr1	180632187	180633187
chr1	180634638	180635638
chr1	180641328	180642328
chr1	180645628	180646628
chr1	180673158	180674158
chr1	180793016	180794016
chr1	180793030	180794030
chr1	180793033	180794033
chr1	180796939	180797939
chr1	180819421	180820421
chr1	180819455	180820455
chr1	180836076	180837076
chr1	180856778	180857778
chr1	180857014	180858014
chr1	180857025	180858025
chr1	180876088	180877088
chr1	180907599	180908599
chr1	180907618	180908618
chr1	180911633	180912633
chr1	180915683	180916683
chr1	180916026	180917026
chr1	180926003	180927003
chr1	180949315	180950315
chr1	180964268	180965268
chr1	180969358	180970358
chr1	180972599	180973599
chr1	180992592	180993592
chr1	181008055	181009055
chr1	181008352	181009352
chr1	181011424	181012424
chr1	181012990	181013990
chr1	181059732	181060732
chr1	181062526	181063526
chr1	181102166	181103166
chr1	181104530	181105530
chr1	181105910	181106910
chr1	181108230	181109230
chr1	181109653	181110653
chr1	181110073	181111073
chr1	181120308	181121308
chr1	181120358	181121358
chr1	181124735	181125735
chr1	181149286	181150286
chr1	181152356	181153356
chr1	181156511	181157511
chr1	181174389	181175389
chr1	181174737	181175737
chr1	181174768	181175768
chr1	181179639	181180639
chr1	181183628	181184628
chr1	181183953	181184953
chr1	181194726	181195726
chr1	181210818	181211818
chr1	181210842	181211842
chr1	181220535	181221535
chr1	181220665	181221665
chr1	181233424	181234424
chr1	181236598	181237598
chr1	181245873	181246873
chr1	181254297	181255297
chr1	181260137	181261137
chr1	181291416	181292416
chr1	181292121	181293121
chr1	181292733	181293733
chr1	181317311	181318311
chr1	181319601	181320601
chr1	181319617	181320617
chr1	181320513	181321513
chr1	181320623	181321623
chr1	181337791	181338791
chr1	181342726	181343726
chr1	181344766	181345766
chr1	181345301	181346301
chr1	181356414	181357414
chr1	181356630	181357630
chr1	181359232	181360232
chr1	181359294	181360294
chr1	181362454	181363454
chr1	181366043	181367043
chr1	181366141	181367141
chr1	181378477	181379477
chr1	181386593	181387593
chr1	181387979	181388979
chr1	181391648	181392648
chr1	181391653	181392653
chr1	181400888	181401888
chr1	181404527	181405527
chr1	181404537	181405537
chr1	181405051	181406051
chr1	181438614	181439614
chr1	181442453	181443453
chr1	181523597	181524597
chr1	181547705	181548705
chr1	181550917	181551917
chr1	181565238	181566238
chr1	181565251	181566251
chr1	181573869	181574869
chr1	181583236	181584236
chr1	181583246	181584246
chr1	181583374	181584374
chr1	181583382	181584382
chr1	181591029	181592029
chr1	181592551	181593551
chr1	181630137	181631137
chr1	181660060	181661060
chr1	181660197	181661197
chr1	181661482	181662482
chr1	181671469	181672469
chr1	181679140	181680140
chr1	181679151	181680151
chr1	181679155	181680155
chr1	181686066	181687066
chr1	181689515	181690515
chr1	181709757	181710757
chr1	181709769	181710769
chr1	181822758	181823758
chr1	181896497	181897497
chr1	181987311	181988311
chr1	182141194	182142194
chr1	182192933	182193933
chr1	182225661	182226661
chr1	182255040	182256040
chr1	182291615	182292615
chr1	182310701	182311701
chr1	182310834	182311834
chr1	182333568	182334568
chr1	182338243	182339243
chr1	182374958	182375958
chr1	182382508	182383508
chr1	182383498	182384498
chr1	182438525	182439525
chr1	182682654	182683654
chr1	182715658	182716658
chr1	182716148	182717148
chr1	182755571	182756571
chr1	182780695	182781695
chr1	182792453	182793453
chr1	182844401	182845401
chr1	182854788	182855788
chr1	182854816	182855816
chr1	182855734	182856734
chr1	182949718	182950718
chr1	182975295	182976295
chr1	182986284	182987284
chr1	183002664	183003664
chr1	183020974	183021974
chr1	183035090	183036090
chr1	183039816	183040816
chr1	183121096	183122096
chr1	183207713	183208713
chr1	183207719	183208719
chr1	183277335	183278335
chr1	183315723	183316723
chr1	183408313	183409313
chr1	183413143	183414143
chr1	183413167	183414167
chr1	183434675	183435675
chr1	183440706	183441706
chr1	183440728	183441728
chr1	183486997	183487997
chr1	183521795	183522795
chr1	183547770	183548770
chr1	183547802	183548802
chr1	183564795	183565795
chr1	183586602	183587602
chr1	183590954	183591954
chr1	183591149	183592149
chr1	183597174	183598174
chr1	183604666	183605666
chr1	183605043	183606043
chr1	183619919	183620919
chr1	183633687	183634687
chr1	183653756	183654756
chr1	183696455	183697455
chr1	183733423	183734423
chr1	183838616	183839616
chr1	183838733	183839733
chr1	183856184	183857184
chr1	183887712	183888712
chr1	183943188	183944188
chr1	184051327	184052327
chr1	184107126	184108126
chr1	184109583	184110583
chr1	184113331	184114331
chr1	184116286	184117286
chr1	184116688	184117688
chr1	184123424	184124424
chr1	184278760	184279760
chr1	184278870	184279870
chr1	184340333	184341333
chr1	184364702	184365702
chr1	184365681	184366681
chr1	184365782	184366782
chr1	184374450	184375450
chr1	184404678	184405678
chr1	184404750	184405750
chr1	184414575	184415575
chr1	184454441	184455441
chr1	184459400	184460400
chr1	184475844	184476844
chr1	184511599	184512599
chr1	184516666	184517666
chr1	184540333	184541333
chr1	184548781	184549781
chr1	184548868	184549868
chr1	184551925	184552925
chr1	184552451	184553451
chr1	184552838	184553838
chr1	184575982	184576982
chr1	184576096	184577096
chr1	184576113	184577113
chr1	184584052	184585052
chr1	184586770	184587770
chr1	184592153	184593153
chr1	184597278	184598278
chr1	184635551	184636551
chr1	184674967	184675967
chr1	184681442	184682442
chr1	184702813	184703813
chr1	184750640	184751640
chr1	184778755	184779755
chr1	184778774	184779774
chr1	184796266	184797266
chr1	184797173	184798173
chr1	184840013	184841013
chr1	184848504	184849504
chr1	184854038	184855038
chr1	184878573	184879573
chr1	184942536	184943536
chr1	184942547	184943547
chr1	185022523	185023523
chr1	185023291	185024291
chr1	185032030	185033030
chr1	185036526	185037526
chr1	185040341	185041341
chr1	185055444	185056444
chr1	185068126	185069126
chr1	185072526	185073526
chr1	185075983	185076983
chr1	185084774	185085774
chr1	185094405	185095405
chr1	185108802	185109802
chr1	185109246	185110246
chr1	185126981	185127981
chr1	185162081	185163081
chr1	185228375	185229375
chr1	185228436	185229436
chr1	185229140	185230140
chr1	185381083	185382083
chr1	185407724	185408724
chr1	185508447	185509447
chr1	185556005	185557005
chr1	185575456	185576456
chr1	185584618	185585618
chr1	185610207	185611207
chr1	185614995	185615995
chr1	185615003	185616003
chr1	185685545	185686545
chr1	185823919	185824919
chr1	185910674	185911674
chr1	185913950	185914950
chr1	185940440	185941440
chr1	186033330	186034330
chr1	186178037	186179037
chr1	186202764	186203764
chr1	186208047	186209047
chr1	186270735	186271735
chr1	186405506	186406506
chr1	186458854	186459854
chr1	186458876	186459876
chr1	186464457	186465457
chr1	186471337	186472337
chr1	186621988	186622988
chr1	186693931	186694931
chr1	186694684	186695684
chr1	186709649	186710649
chr1	186726800	186727800
chr1	186805773	186806773
chr1	186813869	186814869
chr1	186861255	186862255
chr1	186889388	186890388
chr1	186889887	186890887
chr1	186900696	186901696
chr1	186918242	186919242
chr1	186967939	186968939
chr1	187086823	187087823
chr1	187106432	187107432
chr1	187116369	187117369
chr1	187150223	187151223
chr1	187150942	187151942
chr1	187159369	187160369
chr1	187217550	187218550
chr1	187218102	187219102
chr1	187218105	187219105
chr1	187218239	187219239
chr1	187255284	187256284
chr1	187260642	187261642
chr1	187270365	187271365
chr1	187270476	187271476
chr1	187273320	187274320
chr1	187273443	187274443
chr1	187299774	187300774
chr1	187330111	187331111
chr1	187365441	187366441
chr1	187368254	187369254
chr1	187368967	187369967
chr1	187383200	187384200
chr1	187398708	187399708
chr1	187438598	187439598
chr1	187540025	187541025
chr1	187541157	187542157
chr1	187543050	187544050
chr1	187564809	187565809
chr1	187586026	187587026
chr1	187644849	187645849
chr1	187644896	187645896
chr1	187645749	187646749
chr1	187645754	187646754
chr1	187863713	187864713
chr1	187863750	187864750
chr1	187920584	187921584
chr1	187965317	187966317
chr1	188095381	188096381
chr1	188107543	188108543
chr1	188253601	188254601
chr1	188253612	188254612
chr1	188267497	188268497
chr1	188277297	188278297
chr1	188291358	188292358
chr1	188307392	188308392
chr1	188421220	188422220
chr1	188423036	188424036
chr1	188588605	188589605
chr1	188588633	188589633
chr1	188599428	188600428
chr1	188863078	188864078
chr1	188998956	188999956
chr1	189190578	189191578
chr1	189242883	189243883
chr1	189336157	189337157
chr1	189385511	189386511
chr1	189386572	189387572
chr1	189427341	189428341
chr1	189430343	189431343
chr1	189449464	189450464
chr1	189471943	189472943
chr1	189498097	189499097
chr1	189574002	189575002
chr1	190675635	190676635
chr1	190720515	190721515
chr1	190810886	190811886
chr1	190811379	190812379
chr1	190833957	190834957
chr1	190834789	190835789
chr1	191220741	191221741
chr1	191661745	191662745
chr1	191663114	191664114
chr1	191663589	191664589
chr1	191700134	191701134
chr1	191700640	191701640
chr1	191727312	191728312
chr1	191901382	191902382
chr1	191985662	191986662
chr1	192100661	192101661
chr1	192161231	192162231
chr1	192161543	192162543
chr1	192161567	192162567
chr1	192161590	192162590
chr1	192162508	192163508
chr1	192162516	192163516
chr1	192162538	192163538
chr1	192199907	192200907
chr1	192209601	192210601
chr1	192255462	192256462
chr1	192277341	192278341
chr1	192296512	192297512
chr1	192346922	192347922
chr1	192347985	192348985
chr1	192359776	192360776
chr1	192418186	192419186
chr1	192418193	192419193
chr1	192459826	192460826
chr1	192470251	192471251
chr1	192470263	192471263
chr1	192547049	192548049
chr1	192596448	192597448
chr1	192646945	192647945
chr1	192647786	192648786
chr1	192672407	192673407
chr1	192719444	192720444
chr1	192722148	192723148
chr1	192722160	192723160
chr1	192814256	192815256
chr1	192906062	192907062
chr1	192940947	192941947
[truncated: 30,173 more rows]

## Sheet: mouse
# Supplementary Data 3: mouse promoters
chr	start	end
chr1	3671833	3672833
chr1	4409250	4410250
chr1	4496534	4497534
chr1	4770177	4771177
chr1	4785687	4786687
chr1	4785718	4786718
chr1	4806876	4807876
chr1	4807165	4808165
chr1	4856770	4857770
chr1	4890931	4891931
chr1	4903664	4904664
chr1	5020990	5021990
chr1	5082101	5083101
chr1	5082108	5083108
chr1	5082125	5083125
chr1	5587908	5588908
chr1	6213658	6214658
chr1	6214723	6215723
chr1	6751991	6752991
chr1	6857968	6858968
chr1	7087912	7088912
chr1	9298085	9299085
chr1	9299893	9300893
chr1	9544419	9545419
chr1	9546729	9547729
chr1	9547020	9548020
chr1	9631127	9632127
chr1	9678502	9679502
chr1	9693394	9694394
chr1	9748427	9749427
chr1	9751317	9752317
chr1	9826016	9827016
chr1	9944089	9945089
chr1	9944105	9945105
chr1	9944116	9945116
chr1	9967568	9968568
chr1	9976718	9977718
chr1	9985712	9986712
chr1	10037033	10038033
chr1	10038121	10039121
chr1	10038793	10039793
chr1	10046421	10047421
chr1	10233062	10234062
chr1	10992286	10993286
chr1	11412772	11413772
chr1	12691416	12692416
chr1	12717548	12718548
chr1	12894627	12895627
chr1	12992692	12993692
chr1	13286026	13287026
chr1	13374413	13375413
chr1	13589902	13590902
chr1	13660508	13661508
chr1	13660524	13661524
chr1	13667756	13668756
chr1	13668045	13669045
chr1	14304733	14305733
chr1	14310002	14311002
chr1	15285853	15286853
chr1	15286632	15287632
chr1	15548300	15549300
chr1	15567211	15568211
chr1	15610747	15611747
chr1	15708383	15709383
chr1	15712587	15713587
chr1	15804665	15805665
chr1	15817896	15818896
chr1	15859286	15860286
chr1	16104353	16105353
chr1	16105172	16106172
chr1	16509411	16510411
chr1	16519220	16520220
chr1	16519225	16520225
chr1	16619311	16620311
chr1	16641403	16642403
chr1	16657108	16658108
chr1	16657132	16658132
chr1	16664207	16665207
chr1	16687335	16688335
chr1	16713017	16714017
chr1	17097887	17098887
chr1	17144368	17145368
chr1	17600982	17601982
chr1	19141805	19142805
chr1	19208031	19209031
chr1	19210928	19211928
chr1	20052947	20053947
chr1	20820259	20821259
chr1	20889610	20890610
chr1	20960155	20961155
chr1	20973899	20974899
chr1	21079184	21080184
chr1	21217598	21218598
chr1	21239503	21240503
chr1	21298440	21299440
chr1	21513081	21514081
chr1	22432843	22433843
chr1	22485954	22486954
chr1	22806291	22807291
chr1	23290192	23291192
chr1	23383193	23384193
chr1	23760722	23761722
chr1	23922175	23923175
chr1	23922190	23923190
chr1	23922326	23923326
chr1	24005642	24006642
chr1	24098692	24099692
chr1	24098706	24099706
chr1	24100269	24101269
chr1	24100275	24101275
chr1	24231109	24232109
chr1	24587387	24588387
chr1	24610530	24611530
chr1	24615539	24616539
chr1	24677576	24678576
chr1	24677903	24678903
chr1	25014716	25015716
chr1	25830169	25831169
chr1	27883012	27884012
chr1	27901958	27902958
chr1	30873904	30874904
chr1	30949790	30950790
chr1	31614303	31615303
chr1	32171774	32172774
chr1	32694437	32695437
chr1	33669766	33670766
chr1	33718903	33719903
chr1	33732972	33733972
chr1	33757737	33758737
chr1	33787482	33788482
chr1	33814528	33815528
chr1	33907240	33908240
chr1	33907748	33908748
chr1	34005190	34006190
chr1	34120093	34121093
chr1	34120196	34121196
chr1	34235638	34236638
chr1	34255539	34256539
chr1	34260870	34261870
chr1	34261012	34262012
chr1	34267731	34268731
chr1	34291860	34292860
chr1	34438506	34439506
chr1	34439684	34440684
chr1	34458816	34459816
chr1	34585661	34586661
chr1	34720702	34721702
chr1	34731147	34732147
chr1	34749644	34750644
chr1	34800721	34801721
chr1	34837457	34838457
chr1	34842927	34843927
chr1	34842934	34843934
chr1	34848964	34849964
chr1	34850686	34851686
chr1	36016004	36017004
chr1	36067443	36068443
chr1	36244252	36245252
chr1	36244261	36245261
chr1	36244298	36245298
chr1	36273402	36274402
chr1	36306780	36307780
chr1	36368834	36369834
chr1	36368861	36369861
chr1	36369163	36370163
chr1	36369172	36370172
chr1	36444129	36445129
chr1	36445238	36446238
chr1	36445247	36446247
chr1	36470719	36471719
chr1	36511563	36512563
chr1	36511794	36512794
chr1	36511817	36512817
chr1	36533002	36534002
chr1	36535781	36536781
chr1	36536098	36537098
chr1	36547197	36548197
chr1	36554687	36555687
chr1	36557147	36558147
chr1	36557509	36558509
chr1	36690508	36691508
chr1	36710020	36711020
chr1	36744703	36745703
chr1	36770787	36771787
chr1	36778112	36779112
chr1	36939601	36940601
chr1	37099689	37100689
chr1	37229657	37230657
chr1	37298913	37299913
chr1	37298956	37299956
chr1	37363107	37364107
chr1	37379461	37380461
chr1	37382928	37383928
chr1	37429106	37430106
chr1	37429166	37430166
chr1	37430063	37431063
chr1	37536409	37537409
chr1	37536472	37537472
chr1	37720008	37721008
chr1	37849035	37850035
chr1	37855375	37856375
chr1	37864799	37865799
chr1	37871287	37872287
chr1	37871377	37872377
chr1	37889420	37890420
chr1	37890360	37891360
chr1	37898313	37899313
chr1	37995914	37996914
chr1	37997128	37998128
chr1	37997284	37998284
chr1	38129598	38130598
chr1	38129614	38130614
chr1	38129626	38130626
chr1	38627184	38628184
chr1	38836682	38837682
chr1	38898129	38899129
chr1	38986795	38987795
chr1	38990192	38991192
chr1	39192770	39193770
chr1	39193219	39194219
chr1	39366832	39367832
chr1	39406871	39407871
chr1	39478734	39479734
chr1	39534635	39535635
chr1	39576947	39577947
chr1	39577406	39578406
chr1	39591728	39592728
chr1	39596730	39597730
chr1	39651290	39652290
chr1	39653918	39654918
chr1	39805273	39806273
chr1	39805373	39806373
chr1	39845340	39846340
chr1	39900013	39901013
chr1	39900125	39901125
chr1	39900159	39901159
chr1	39997184	39998184
chr1	40071852	40072852
chr1	40073426	40074426
chr1	40224051	40225051
chr1	40275092	40276092
chr1	40275094	40276094
chr1	40308400	40309400
chr1	40355570	40356570
chr1	40470739	40471739
chr1	40479928	40480928
chr1	40493853	40494853
chr1	40586875	40587875
chr1	40680613	40681613
chr1	40790636	40791636
chr1	40804600	40805600
chr1	42260874	42261874
chr1	42592646	42593646
chr1	42667640	42668640
chr1	42693109	42694109
chr1	42694009	42695009
chr1	42694571	42695571
chr1	42694855	42695855
chr1	42696171	42697171
chr1	42742017	42743017
chr1	42850274	42851274
chr1	42951925	42952925
chr1	43071656	43072656
chr1	43092424	43093424
chr1	43097728	43098728
chr1	43098590	43099590
chr1	43098607	43099607
chr1	43111182	43112182
chr1	43163942	43164942
chr1	43197092	43198092
chr1	43242950	43243950
chr1	43257415	43258415
chr1	43259098	43260098
chr1	43262394	43263394
chr1	43292487	43293487
chr1	43444832	43445832
chr1	43567895	43568895
chr1	43729651	43730651
chr1	43827727	43828727
chr1	43827774	43828774
chr1	43932995	43933995
chr1	43933875	43934875
chr1	43969398	43970398
chr1	44102007	44103007
chr1	44102414	44103414
chr1	44117996	44118996
chr1	44119057	44120057
chr1	44119427	44120427
chr1	44119602	44120602
chr1	44146770	44147770
chr1	44146790	44147790
chr1	44550474	44551474
chr1	44688142	44689142
chr1	45310633	45311633
chr1	45503225	45504225
chr1	45794186	45795186
chr1	45925573	45926573
chr1	46176232	46177232
chr1	46218480	46219480
chr1	46223630	46224630
chr1	46323721	46324721
chr1	46351818	46352818
chr1	46841944	46842944
chr1	46853586	46854586
chr1	46853947	46854947
chr1	46892902	46893902
chr1	50926574	50927574
chr1	51288121	51289121
chr1	51478386	51479386
chr1	51478481	51479481
chr1	51513206	51514206
chr1	51896066	51897066
chr1	51915930	51916930
chr1	51915940	51916940
chr1	51916080	51917080
chr1	52075530	52076530
chr1	52095773	52096773
chr1	52104705	52105705
chr1	52118486	52119486
chr1	52118512	52119512
chr1	52200375	52201375
chr1	52215797	52216797
chr1	52232698	52233698
chr1	52233237	52234237
chr1	52500403	52501403
chr1	52648621	52649621
chr1	52727423	52728423
chr1	52751904	52752904
chr1	52817866	52818866
chr1	52843986	52844986
chr1	52952841	52953841
chr1	53060666	53061666
chr1	53065186	53066186
chr1	53282094	53283094
chr1	53296107	53297107
chr1	53312658	53313658
chr1	53312683	53313683
chr1	53352651	53353651
chr1	53352717	53353717
chr1	53423360	53424360
chr1	53447513	53448513
chr1	53706793	53707793
chr1	53776674	53777674
chr1	53927162	53928162
chr1	54040520	54041520
chr1	54438996	54439996
chr1	54557646	54558646
chr1	54926298	54927298
chr1	55027442	55028442
chr1	55051826	55052826
chr1	55082157	55083157
chr1	55087009	55088009
chr1	55088201	55089201
chr1	55088228	55089228
chr1	55091104	55092104
chr1	55130255	55131255
chr1	55225082	55226082
chr1	55227027	55228027
chr1	55236182	55237182
chr1	55304628	55305628
chr1	55334455	55335455
chr1	55445054	55446054
chr1	55694742	55695742
chr1	56970488	56971488
chr1	56971435	56972435
chr1	56972384	56973384
chr1	57039588	57040588
chr1	57376642	57377642
chr1	57376671	57377671
chr1	57405177	57406177
chr1	57406672	57407672
chr1	57406676	57407676
chr1	57406820	57407820
chr1	57772589	57773589
chr1	57773179	57774179
chr1	57773829	57774829
chr1	57970106	57971106
chr1	57998962	57999962
chr1	58028958	58029958
chr1	58028980	58029980
chr1	58112140	58113140
chr1	58247897	58248897
chr1	58392043	58393043
chr1	58392719	58393719
chr1	58424014	58425014
chr1	58424019	58425019
chr1	58444270	58445270
chr1	58445576	58446576
chr1	58504879	58505879
chr1	58505024	58506024
chr1	58585369	58586369
chr1	58586299	58587299
chr1	58651606	58652606
chr1	58712176	58713176
chr1	58712280	58713280
chr1	58723680	58724680
chr1	58794273	58795273
chr1	58972516	58973516
chr1	58973384	58974384
chr1	58973773	58974773
chr1	59119764	59120764
chr1	59220461	59221461
chr1	59418901	59419901
chr1	59481188	59482188
chr1	59523354	59524354
chr1	59628998	59629998
chr1	59670797	59671797
chr1	59683933	59684933
chr1	59684004	59685004
chr1	59762444	59763444
chr1	59858069	59859069
chr1	59912021	59913021
chr1	60043101	60044101
chr1	60098675	60099675
chr1	60101200	60102200
chr1	60103907	60104907
chr1	60179592	60180592
chr1	60233794	60234794
chr1	60279840	60280840
chr1	60342314	60343314
chr1	60408586	60409586
chr1	60408714	60409714
chr1	60408740	60409740
chr1	60533540	60534540
chr1	60566661	60567661
chr1	60566719	60567719
chr1	60566761	60567761
chr1	60703555	60704555
chr1	60714685	60715685
chr1	60811229	60812229
chr1	60913611	60914611
chr1	61766948	61767948
chr1	62702357	62703357
chr1	62702391	62703391
chr1	62823467	62824467
chr1	63105760	63106760
chr1	63113388	63114388
chr1	63158779	63159779
chr1	63176149	63177149
chr1	63176689	63177689
chr1	63176734	63177734
chr1	63176959	63177959
chr1	63276921	63277921
chr1	63444943	63445943
chr1	63701646	63702646
chr1	63715389	63716389
chr1	63725701	63726701
chr1	63729634	63730634
chr1	63729660	63730660
chr1	63733729	63734729
chr1	64121465	64122465
chr1	64531838	64532838
chr1	64617158	64618158
chr1	64690158	64691158
chr1	64690599	64691599
chr1	64737433	64738433
chr1	64956716	64957716
chr1	65032715	65033715
chr1	65123459	65124459
chr1	65165178	65166178
chr1	65179133	65180133
chr1	65185746	65186746
chr1	65189323	65190323
chr1	65251410	65252410
chr1	65276381	65277381
chr1	65387291	65388291
chr1	66174369	66175369
chr1	66192121	66193121
chr1	66320651	66321651
chr1	66398390	66399390
chr1	66467407	66468407
chr1	66667742	66668742
chr1	66674305	66675305
chr1	66677021	66678021
chr1	66699672	66700672
chr1	66699854	66700854
chr1	66808022	66809022
chr1	66809326	66810326
chr1	66810707	66811707
chr1	66817526	66818526
chr1	66829814	66830814
chr1	66842087	66843087
chr1	66853624	66854624
chr1	66863389	66864389
chr1	66935725	66936725
chr1	66937705	66938705
chr1	67038835	67039835
chr1	67038861	67039861
chr1	67116551	67117551
chr1	67122027	67123027
chr1	68071678	68072678
chr1	68298434	68299434
chr1	68560683	68561683
chr1	69570643	69571643
chr1	69687189	69688189
chr1	70724725	70725725
chr1	71302953	71303953
chr1	71307486	71308486
chr1	71556005	71557005
chr1	71614018	71615018
chr1	71614161	71615161
chr1	71653135	71654135
chr1	71653168	71654168
chr1	71653224	71654224
chr1	71886948	71887948
chr1	71934199	71935199
chr1	71938606	71939606
chr1	72212134	72213134
chr1	72264459	72265459
chr1	72283352	72284352
chr1	72284278	72285278
chr1	72306322	72307322
chr1	72306439	72307439
chr1	72537232	72538232
chr1	72582279	72583279
chr1	72710264	72711264
chr1	72823461	72824461
chr1	72874884	72875884
chr1	72935858	72936858
chr1	73963036	73964036
chr1	73963059	73964059
chr1	74001547	74002547
chr1	74016674	74017674
chr1	74037142	74038142
chr1	74037154	74038154
chr1	74069843	74070843
chr1	74091288	74092288
chr1	74108347	74109347
chr1	74108360	74109360
chr1	74128763	74129763
chr1	74131734	74132734
chr1	74139916	74140916
chr1	74235503	74236503
chr1	74256023	74257023
chr1	74283545	74284545
chr1	74284681	74285681
chr1	74331626	74332626
chr1	74362150	74363150
chr1	74374606	74375606
chr1	74390807	74391807
chr1	74408308	74409308
chr1	74495853	74496853
chr1	74505071	74506071
chr1	74505836	74506836
chr1	74541779	74542779
chr1	74586481	74587481
chr1	74587179	74588179
chr1	74588221	74589221
chr1	74596238	74597238
chr1	74600514	74601514
chr1	74601376	74602376
chr1	74631428	74632428
chr1	74660702	74661702
chr1	74712125	74713125
chr1	74749056	74750056
chr1	74790916	74791916
chr1	74802126	74803126
chr1	74853973	74854973
chr1	74935603	74936603
chr1	74951620	74952620
chr1	75055556	75056556
chr1	75133943	75134943
chr1	75140706	75141706
chr1	75142271	75143271
chr1	75142639	75143639
chr1	75143062	75144062
chr1	75167663	75168663
chr1	75168763	75169763
chr1	75180370	75181370
chr1	75180383	75181383
chr1	75190998	75191998
chr1	75191159	75192159
chr1	75192632	75193632
chr1	75209304	75210304
chr1	75209844	75210844
chr1	75209854	75210854
chr1	75210763	75211763
chr1	75210764	75211764
chr1	75210827	75211827
chr1	75219316	75220316
chr1	75235429	75236429
chr1	75235679	75236679
chr1	75239890	75240890
chr1	75248213	75249213
chr1	75264124	75265124
chr1	75278342	75279342
chr1	75317305	75318305
chr1	75317584	75318584
chr1	75359270	75360270
chr1	75374317	75375317
chr1	75375211	75376211
chr1	75380604	75381604
chr1	75385944	75386944
chr1	75398263	75399263
chr1	75434954	75435954
chr1	75434967	75435967
chr1	75449051	75450051
chr1	75477395	75478395
chr1	75480441	75481441
chr1	75487570	75488570
chr1	75500176	75501176
chr1	75504505	75505505
chr1	75505885	75506885
chr1	75506565	75507565
chr1	75520550	75521550
chr1	75545459	75546459
chr1	75545533	75546533
chr1	75545770	75546770
chr1	75548636	75549636
chr1	77381660	77382660
chr1	77515069	77516069
chr1	78309399	78310399
chr1	78488878	78489878
chr1	78503389	78504389
chr1	78509935	78510935
chr1	78510139	78511139
chr1	78656868	78657868
chr1	78680038	78681038
chr1	78816609	78817609
chr1	79440093	79441093
chr1	79625278	79626278
chr1	79672096	79673096
chr1	79761735	79762735
chr1	79761737	79762737
chr1	79775037	79776037
chr1	79858646	79859646
chr1	80213867	80214867
chr1	80340414	80341414
chr1	80515874	80516874
chr1	80593240	80594240
chr1	80758503	80759503
chr1	81076239	81077239
chr1	82291558	82292558
chr1	82315585	82316585
chr1	82460396	82461396
chr1	82585938	82586938
chr1	82586801	82587801
chr1	82587187	82588187
chr1	82695676	82696676
chr1	82723906	82724906
chr1	82723907	82724907
chr1	82838485	82839485
chr1	82838508	82839508
chr1	82838685	82839685
chr1	83037313	83038313
chr1	83038463	83039463
chr1	83408440	83409440
chr1	84284576	84285576
chr1	84696205	84697205
chr1	84838859	84839859
chr1	84839742	84840742
chr1	84865333	84866333
chr1	84935770	84936770
chr1	85082030	85083030
chr1	85513258	85514258
chr1	85591790	85592790
chr1	85598781	85599781
chr1	85649011	85650011
chr1	85649037	85650037
chr1	85758326	85759326
chr1	85792432	85793432
chr1	85893538	85894538
chr1	85927529	85928529
chr1	86038532	86039532
chr1	86049593	86050593
chr1	86063668	86064668
chr1	86153709	86154709
chr1	86153717	86154717
chr1	86303938	86304938
chr1	86355371	86356371
chr1	86359400	86360400
chr1	86525728	86526728
chr1	86530221	86531221
chr1	86581789	86582789
chr1	86582754	86583754
chr1	86588017	86589017
chr1	86626427	86627427
chr1	86670603	86671603
chr1	86702824	86703824
chr1	87156140	87157140
chr1	87212916	87213916
chr1	87212936	87213936
chr1	87213348	87214348
chr1	87213354	87214354
chr1	87263355	87264355
chr1	87326016	87327016
chr1	87326019	87327019
chr1	87326043	87327043
chr1	87495224	87496224
chr1	87510320	87511320
chr1	87510323	87511323
chr1	87513781	87514781
chr1	87572955	87573955
chr1	87573897	87574897
chr1	87593602	87594602
chr1	87619368	87620368
chr1	87675214	87676214
chr1	87755059	87756059
chr1	87755072	87756072
chr1	87755100	87756100
chr1	87813678	87814678
chr1	87822319	87823319
chr1	87852307	87853307
chr1	87852310	87853310
chr1	87907741	87908741
chr1	87935251	87936251
chr1	88008522	88009522
chr1	88008550	88009550
chr1	88024238	88025238
chr1	88024640	88025640
chr1	88054401	88055401
chr1	88087492	88088492
chr1	88102247	88103247
chr1	88102267	88103267
chr1	88210986	88211986
chr1	88277473	88278473
chr1	88277568	88278568
chr1	88277570	88278570
chr1	88406062	88407062
chr1	88702422	88703422
chr1	89003108	89004108
chr1	89069460	89070460
chr1	89454427	89455427
chr1	89454486	89455486
chr1	89579323	89580323
chr1	89590066	89591066
chr1	89929222	89930222
chr1	89968301	89969301
chr1	90014608	90015608
chr1	90202979	90203979
chr1	90281938	90282938
chr1	90602444	90603444
chr1	90782192	90783192
chr1	90843930	90844930
chr1	90914141	90915141
chr1	90949100	90950100
chr1	90969573	90970573
chr1	90997763	90998763
chr1	90997795	90998795
chr1	91017356	91018356
chr1	91052469	91053469
chr1	91052474	91053474
chr1	91179040	91180040
chr1	91249185	91250185
chr1	91249330	91250330
chr1	91297255	91298255
chr1	91350031	91351031
chr1	91375505	91376505
chr1	91398791	91399791
chr1	91398808	91399808
chr1	91413210	91414210
chr1	91422089	91423089
chr1	91433524	91434524
chr1	91441918	91442918
chr1	91446076	91447076
chr1	91459248	91460248
chr1	91459300	91460300
chr1	91459408	91460408
chr1	91493676	91494676
chr1	91539534	91540534
chr1	92113281	92114281
chr1	92180226	92181226
chr1	92378656	92379656
chr1	92473821	92474821
chr1	92642043	92643043
chr1	92830686	92831686
chr1	92851834	92852834
chr1	92905992	92906992
chr1	92909877	92910877
chr1	92909913	92910913
chr1	92910811	92911811
chr1	92933411	92934411
chr1	93101876	93102876
chr1	93124160	93125160
chr1	93134341	93135341
chr1	93167682	93168682
chr1	93234860	93235860
chr1	93279345	93280345
chr1	93305868	93306868
chr1	93334712	93335712
chr1	93337547	93338547
chr1	93342083	93343083
chr1	93371049	93372049
chr1	93445679	93446679
chr1	93477989	93478989
chr1	93478251	93479251
chr1	93478314	93479314
chr1	93478316	93479316
chr1	93478857	93479857
chr1	93511154	93512154
chr1	93568869	93569869
chr1	93635745	93636745
chr1	93684458	93685458
chr1	93731954	93732954
chr1	93753954	93754954
chr1	93754320	93755320
chr1	93754802	93755802
chr1	93801922	93802922
chr1	93802040	93803040
chr1	93802953	93803953
chr1	93824236	93825236
chr1	93824259	93825259
chr1	94007706	94008706
chr1	94019520	94020520
chr1	95312637	95313637
chr1	95667692	95668692
chr1	96872125	96873125
chr1	97661371	97662371
chr1	97661600	97662600
chr1	97661965	97662965
chr1	97717859	97718859
chr1	97768450	97769450
chr1	97770001	97771001
chr1	97770020	97771020
chr1	97770021	97771021
chr1	97770025	97771025
chr1	97777311	97778311
chr1	97824854	97825854
chr1	97863230	97864230
chr1	97895711	97896711
chr1	98047890	98048890
chr1	98057710	98058710
chr1	98095606	98096606
chr1	99771421	99772421
chr1	100231865	100232865
chr1	100231886	100232886
chr1	100485348	100486348
chr1	101897260	101898260
chr1	104767797	104768797
chr1	105115435	105116435
chr1	105118919	105119919
chr1	105132271	105133271
chr1	105158020	105159020
chr1	105278763	105279763
chr1	105355745	105356745
chr1	105356903	105357903
chr1	105454940	105455940
chr1	105644522	105645522
chr1	105662887	105663887
chr1	105662898	105663898
chr1	105662934	105663934
chr1	105663666	105664666
chr1	105738505	105739505
chr1	105742080	105743080
chr1	105990024	105991024
chr1	105990135	105991135
chr1	105990356	105991356
chr1	106170828	106171828
chr1	106714039	106715039
chr1	106759728	106760728
chr1	106796700	106797700
chr1	107588987	107589987
chr1	107916311	107917311
chr1	107931033	107932033
chr1	107966861	107967861
chr1	108055360	108056360
chr1	108059307	108060307
chr1	109981380	109982380
chr1	110977513	110978513
chr1	111864933	111865933
chr1	113101959	113102959
chr1	115683757	115684757
chr1	115764144	115765144
chr1	116581099	116582099
chr1	118311202	118312202
chr1	118311387	118312387
chr1	118320838	118321838
chr1	118388442	118389442
chr1	118388450	118389450
chr1	118480467	118481467
chr1	118480801	118481801
chr1	118504479	118505479
chr1	118546834	118547834
chr1	118626974	118627974
chr1	118844571	118845571
chr1	119421039	119422039
chr1	119504775	119505775
chr1	119522380	119523380
chr1	119555755	119556755
chr1	119648646	119649646
chr1	119648966	119649966
chr1	119837580	119838580
chr1	119911156	119912156
chr1	119925650	119926650
chr1	120074039	120075039
chr1	120109365	120110365
chr1	120112377	120113377
chr1	120121067	120122067
chr1	120149599	120150599
chr1	120226265	120227265
chr1	120258980	120259980
chr1	120265269	120266269
chr1	120270261	120271261
chr1	120339534	120340534
chr1	120485716	120486716
chr1	120494287	120495287
chr1	121327986	121328986
chr1	121327990	121328990
chr1	121332614	121333614
chr1	121430093	121431093
chr1	121510719	121511719
chr1	121567931	121568931
chr1	124045232	124046232
chr1	124046045	124047045
chr1	125435574	125436574
chr1	125559594	125560594
chr1	125560041	125561041
chr1	125675984	125676984
chr1	125913115	125914115
chr1	126695816	126696816
chr1	126938683	126939683
chr1	127204040	127205040
chr1	127271814	127272814
chr1	127272636	127273636
chr1	127678874	127679874
chr1	127709899	127710899
chr1	127728352	127729352
chr1	127732538	127733538
chr1	127732936	127733936
chr1	127773212	127774212
chr1	127773213	127774213
chr1	127774077	127775077
chr1	127838530	127839530
chr1	127867763	127868763
chr1	127867764	127868764
chr1	127911908	127912908
chr1	127929578	127930578
chr1	127958601	127959601
chr1	127964668	127965668
chr1	128102353	128103353
chr1	128102360	128103360
chr1	128102384	128103384
chr1	128102584	128103584
chr1	128140990	128141990
chr1	128196665	128197665
chr1	128243144	128244144
chr1	128254430	128255430
chr1	128265288	128266288
chr1	128304392	128305392
chr1	128359649	128360649
chr1	128417355	128418355
chr1	128592261	128593261
chr1	129429837	129430837
chr1	129594584	129595584
chr1	129677073	129678073
chr1	129920254	129921254
chr1	130194110	130195110
chr1	130439007	130440007
chr1	130462707	130463707
chr1	130462818	130463818
chr1	130527503	130528503
chr1	130528724	130529724
chr1	130661660	130662660
chr1	130672955	130673955
chr1	130706484	130707484
chr1	130715003	130716003
chr1	130715802	130716802
chr1	130717352	130718352
chr1	130730999	130731999
chr1	130802026	130803026
chr1	130811374	130812374
chr1	130819607	130820607
chr1	130825673	130826673
chr1	130850900	130851900
chr1	131051207	131052207
chr1	131097775	131098775
chr1	131138230	131139230
chr1	131152199	131153199
chr1	131245208	131246208
chr1	131266535	131267535
chr1	131267201	131268201
chr1	131274659	131275659
chr1	131276632	131277632
chr1	131297160	131298160
chr1	131526902	131527902
chr1	131527294	131528294
chr1	131527465	131528465
chr1	131637326	131638326
chr1	131687723	131688723
chr1	131796398	131797398
chr1	131826998	131827998
chr1	131866256	131867256
chr1	131909471	131910471
chr1	131909481	131910481
chr1	131968773	131969773
chr1	131969194	131970194
chr1	131969596	131970596
chr1	132006638	132007638
chr1	132068059	132069059
chr1	132116705	132117705
chr1	132139931	132140931
chr1	132199996	132200996
chr1	132297658	132298658
chr1	132315045	132316045
chr1	132358178	132359178
chr1	132391611	132392611
chr1	132416612	132417612
chr1	132476375	132477375
chr1	132476383	132477383
chr1	132542831	132543831
chr1	132542931	132543931
chr1	132586013	132587013
chr1	132588372	132589372
chr1	132667575	132668575
chr1	132707320	132708320
chr1	132741765	132742765
chr1	132786134	132787134
chr1	132879152	132880152
chr1	133025321	133026321
chr1	133025341	133026341
chr1	133025356	133026356
chr1	133045105	133046105
chr1	133061133	133062133
chr1	133067500	133068500
chr1	133068491	133069491
chr1	133130134	133131134
chr1	133130166	133131166
chr1	133169001	133170001
chr1	133180243	133181243
chr1	133221888	133222888
chr1	133225227	133226227
chr1	133225664	133226664
chr1	133240200	133241200
chr1	133240203	133241203
chr1	133244792	133245792
chr1	133244863	133245863
chr1	133254274	133255274
chr1	133255513	133256513
chr1	133257192	133258192
chr1	133257274	133258274
chr1	133290328	133291328
chr1	133308797	133309797
chr1	133349678	133350678
chr1	133362584	133363584
chr1	133423922	133424922
chr1	133424375	133425375
chr1	133610268	133611268
chr1	133661381	133662381
chr1	133661409	133662409
chr1	133663747	133664747
chr1	133674945	133675945
chr1	133800910	133801910
chr1	133800961	133801961
chr1	133921401	133922401
chr1	133930107	133931107
chr1	134036247	134037247
chr1	134079118	134080118
chr1	134181173	134182173
chr1	134235386	134236386
chr1	134315665	134316665
chr1	134319428	134320428
chr1	134326964	134327964
chr1	134332965	134333965
chr1	134344711	134345711
chr1	134361888	134362888
chr1	134361966	134362966
chr1	134405268	134406268
chr1	134405311	134406311
chr1	134414399	134415399
chr1	134454550	134455550
chr1	134493639	134494639
chr1	134559176	134560176
chr1	134559188	134560188
chr1	134645637	134646637
chr1	134708020	134709020
chr1	134803783	134804783
chr1	134955905	134956905
chr1	134966514	134967514
chr1	135021954	135022954
chr1	135075301	135076301
chr1	135127168	135128168
chr1	135133456	135134456
chr1	135145843	135146843
chr1	135146447	135147447
chr1	135167569	135168569
chr1	135231036	135232036
chr1	135258444	135259444
chr1	135284048	135285048
chr1	135313848	135314848
chr1	135375252	135376252
chr1	135407073	135408073
chr1	135430465	135431465
chr1	135430474	135431474
chr1	135450723	135451723
chr1	135464585	135465585
chr1	135585756	135586756
chr1	135607902	135608902
chr1	135728043	135729043
chr1	135764410	135765410
chr1	135807668	135808668
chr1	135817644	135818644
chr1	135829020	135830020
chr1	135835283	135836283
chr1	135844545	135845545
chr1	135845447	135846447
chr1	135852187	135853187
chr1	135980006	135981006
chr1	136017505	136018505
chr1	136040869	136041869
chr1	136089158	136090158
chr1	136130408	136131408
chr1	136143596	136144596
chr1	136230295	136231295
chr1	136260344	136261344
chr1	136297827	136298827
chr1	136346109	136347109
chr1	136414289	136415289
chr1	136414332	136415332
chr1	136623936	136624936
chr1	136682234	136683234
chr1	136960447	136961447
chr1	138175092	138176092
chr1	138272740	138273740
chr1	138619704	138620704
chr1	138847444	138848444
chr1	138856493	138857493
chr1	138856826	138857826
chr1	138965163	138966163
chr1	139022102	139023102
chr1	139421977	139422977
chr1	139487401	139488401
chr1	139500641	139501641
chr1	139560193	139561193
chr1	139701983	139702983
chr1	139774484	139775484
chr1	139816526	139817526
chr1	139820469	139821469
chr1	140018916	140019916
chr1	140087758	140088758
chr1	140183332	140184332
chr1	140244743	140245743
chr1	140361954	140362954
chr1	141104085	141105085
chr1	143094607	143095607
chr1	143702695	143703695
chr1	143738586	143739586
chr1	143776293	143777293
chr1	143777037	143778037
chr1	144004148	144005148
chr1	144076668	144077668
chr1	144247936	144248936
chr1	144775503	144776503
chr1	146494314	146495314
chr1	146495206	146496206
chr1	146496389	146497389
chr1	149961387	149962387
chr1	150099033	150100033
chr1	150391835	150392835
chr1	150393019	150394019
chr1	150393032	150394032
chr1	150393074	150394074
chr1	150431814	150432814
chr1	150431816	150432816
chr1	150465597	150466597
chr1	150619112	150620112
chr1	150680726	150681726
chr1	150686946	150687946
chr1	150700562	150701562
chr1	150715824	150716824
chr1	150737313	150738313
chr1	150742478	150743478
chr1	150750762	150751762
chr1	150758460	150759460
chr1	150798992	150799992
chr1	150808798	150809798
chr1	150817112	150818112
chr1	150876498	150877498
chr1	151033283	151034283
chr1	151131585	151132585
chr1	151155139	151156139
chr1	151243331	151244331
chr1	151343551	151344551
chr1	151343554	151344554
chr1	151386157	151387157
chr1	151412847	151413847
chr1	151427672	151428672
chr1	151427698	151428698
chr1	151428438	151429438
chr1	151437922	151438922
chr1	151500867	151501867
chr1	151570476	151571476
chr1	151754370	151755370
chr1	151754392	151755392
chr1	152090311	152091311
chr1	152386679	152387679
chr1	152398863	152399863
chr1	152625155	152626155
chr1	152765548	152766548
chr1	152766315	152767315
chr1	152806744	152807744
chr1	152832116	152833116
chr1	152878217	152879217
chr1	152902622	152903622
chr1	152902678	152903678
chr1	152953996	152954996
chr1	153166301	153167301
chr1	153226728	153227728
chr1	153332966	153333966
chr1	153487673	153488673
chr1	153549695	153550695
chr1	153651918	153652918
chr1	153664018	153665018
chr1	153739372	153740372
chr1	153739374	153740374
chr1	153750781	153751781
chr1	153802361	153803361
chr1	153807876	153808876
chr1	153838241	153839241
chr1	153898918	153899918
chr1	154076951	154077951
chr1	154448943	154449943
chr1	154726623	154727623
chr1	154884356	154885356
chr1	155099619	155100619
chr1	155146807	155147807
chr1	155157710	155158710
chr1	155234643	155235643
chr1	155243675	155244675
chr1	155244065	155245065
chr1	155245106	155246106
chr1	155417410	155418410
chr1	155527257	155528257
chr1	155528131	155529131
chr1	155557084	155558084
chr1	155686849	155687849
chr1	155812787	155813787
chr1	155812853	155813853
chr1	155973233	155974233
chr1	156034749	156035749
chr1	156034778	156035778
chr1	156036446	156037446
chr1	156039894	156040894
chr1	156087888	156088888
chr1	156302769	156303769
chr1	156309736	156310736
chr1	156428964	156429964
chr1	156474256	156475256
chr1	156521741	156522741
chr1	156557788	156558788
chr1	156674403	156675403
chr1	156718981	156719981
chr1	156837609	156838609
chr1	156907781	156908781
chr1	156939640	156940640
chr1	157159566	157160566
chr1	157411149	157412149
chr1	157411967	157412967
chr1	157412611	157413611
chr1	157457423	157458423
chr1	157460839	157461839
chr1	157525109	157526109
chr1	157528661	157529661
chr1	157528676	157529676
chr1	157565231	157566231
chr1	158356221	158357221
chr1	158361584	158362584
chr1	158604335	158605335
chr1	159231195	159232195
chr1	159231201	159232201
chr1	159305566	159306566
chr1	159522737	159523737
chr1	160043391	160044391
chr1	160105099	160106099
chr1	160116336	160117336
chr1	160130949	160131949
chr1	160194244	160195244
chr1	160212847	160213847
chr1	160352106	160353106
chr1	160579983	160580983
chr1	160792857	160793857
chr1	160792879	160793879
chr1	160905446	160906446
chr1	160940826	160941826
chr1	160968613	160969613
chr1	160977599	160978599
chr1	161033658	161034658
chr1	161033784	161034784
chr1	161034063	161035063
chr1	161034399	161035399
chr1	161069743	161070743
chr1	161070648	161071648
chr1	161131478	161132478
chr1	161149957	161150957
chr1	161251194	161252194
chr1	161876575	161877575
chr1	161876625	161877625
chr1	161876631	161877631
chr1	161968169	161969169
chr1	161968197	161969197
chr1	162295638	162296638
chr1	162477986	162478986
chr1	162477992	162478992
chr1	162548560	162549560
chr1	162569623	162570623
chr1	162569669	162570669
chr1	162573232	162574232
chr1	162638095	162639095
chr1	162740504	162741504
chr1	162740513	162741513
chr1	162740518	162741518
chr1	162740535	162741535
chr1	162815456	162816456
chr1	162859935	162860935
chr1	162866491	162867491
chr1	162866601	162867601
chr1	162898733	162899733
chr1	162984609	162985609
chr1	163314527	163315527
chr1	163403766	163404766
chr1	163778745	163779745
chr1	163778762	163779762
chr1	163928813	163929813
chr1	163932476	163933476
chr1	163982784	163983784
chr1	163993820	163994820
chr1	163993903	163994903
chr1	164064239	164065239
chr1	164129120	164130120
chr1	164132956	164133956
chr1	164150620	164151620
chr1	164150813	164151813
chr1	164152282	164153282
chr1	164178688	164179688
chr1	164223146	164224146
chr1	164225796	164226796
chr1	164248050	164249050
chr1	164274596	164275596
chr1	164274606	164275606
chr1	164307059	164308059
chr1	164307480	164308480
chr1	164320046	164321046
chr1	164457571	164458571
chr1	164460846	164461846
chr1	164507204	164508204
chr1	164795676	164796676
chr1	164866609	164867609
chr1	165184714	165185714
chr1	165194360	165195360
chr1	165236982	165237982
chr1	165281145	165282145
chr1	165460222	165461222
chr1	165460232	165461232
chr1	165460429	165461429
chr1	165460480	165461480
chr1	165634506	165635506
chr1	165660523	165661523
chr1	165661686	165662686
chr1	165708040	165709040
chr1	165708186	165709186
chr1	165762785	165763785
chr1	165854163	165855163
chr1	165859807	165860807
chr1	165931731	165932731
chr1	166127897	166128897
chr1	166253298	166254298
chr1	166253322	166254322
chr1	166268302	166269302
chr1	166317725	166318725
chr1	166378310	166379310
chr1	166409796	166410796
chr1	167000067	167001067
chr1	167000179	167001179
chr1	167000911	167001911
chr1	167077197	167078197
chr1	167077533	167078533
chr1	167285130	167286130
chr1	167307695	167308695
chr1	167348994	167349994
chr1	167349015	167350015
chr1	167393837	167394837
chr1	167421939	167422939
chr1	167597268	167598268
chr1	167617281	167618281
chr1	168432306	168433306
chr1	168432545	168433545
chr1	169528802	169529802
chr1	169641342	169642342
chr1	169654485	169655485
chr1	169747681	169748681
chr1	169927708	169928708
chr1	169928350	169929350
chr1	169934526	169935526
chr1	169968469	169969469
chr1	169969220	169970220
chr1	169994716	169995716
chr1	170110740	170111740
chr1	170174882	170175882
chr1	170174921	170175921
chr1	170215413	170216413
chr1	170255464	170256464
chr1	170308664	170309664
chr1	170589870	170590870
chr1	170643558	170644558
chr1	170855292	170856292
chr1	170857494	170858494
chr1	170868565	170869565
chr1	170882597	170883597
chr1	170885396	170886396
chr1	170885407	170886407
chr1	170976082	170977082
chr1	170976346	170977346
chr1	171059334	171060334
chr1	171059377	171060377
chr1	171121958	171122958
chr1	171150601	171151601
chr1	171196256	171197256
chr1	171212962	171213962
chr1	171222503	171223503
chr1	171224021	171225021
chr1	171226484	171227484
chr1	171234748	171235748
chr1	171235623	171236623
chr1	171247610	171248610
chr1	171248671	171249671
chr1	171269348	171270348
chr1	171281140	171282140
chr1	171281154	171282154
chr1	171285841	171286841
chr1	171287676	171288676
chr1	171287943	171288943
chr1	171295005	171296005
chr1	171326828	171327828
chr1	171328144	171329144
chr1	171329025	171330025
chr1	171345385	171346385
chr1	171345642	171346642
chr1	171345720	171346720
chr1	171369454	171370454
chr1	171404520	171405520
chr1	171410324	171411324
chr1	171410329	171411329
chr1	171436563	171437563
chr1	171486706	171487706
chr1	171502470	171503470
chr1	171681050	171682050
chr1	171797141	171798141
chr1	171839594	171840594
chr1	172027257	172028257
chr1	172081535	172082535
chr1	172082768	172083768
chr1	172125741	172126741
chr1	172147053	172148053
chr1	172147086	172148086
chr1	172200941	172201941
chr1	172206737	172207737
chr1	172220164	172221164
chr1	172278388	172279388
chr1	172297824	172298824
chr1	172298035	172299035
chr1	172311370	172312370
chr1	172329331	172330331
chr1	172340268	172341268
chr1	172375544	172376544
chr1	172409800	172410800
chr1	172474367	172475367
chr1	172488173	172489173
chr1	172498997	172499997
chr1	172526788	172527788
chr1	172632134	172633134
chr1	172632986	172633986
chr1	172697066	172698066
chr1	172702523	172703523
chr1	172895071	172896071
chr1	172988354	172989354
chr1	173333744	173334744
chr1	173334908	173335908
chr1	173367662	173368662
chr1	173730227	173731227
chr1	173741750	173742750
chr1	173782596	173783596
chr1	173802694	173803694
chr1	173864145	173865145
chr1	173880084	173881084
chr1	173880119	173881119
chr1	173880121	173881121
chr1	173899866	173900866
chr1	173912997	173913997
chr1	173927434	173928434
chr1	173936179	173937179
chr1	173938013	173939013
chr1	173938535	173939535
chr1	173940707	173941707
chr1	173977537	173978537
chr1	173982701	173983701
chr1	173986988	173987988
chr1	174031834	174032834
chr1	174171663	174172663
chr1	174186197	174187197
chr1	174206039	174207039
chr1	174500813	174501813
chr1	174771237	174772237
chr1	174921831	174922831
chr1	175153233	175154233
chr1	175492558	175493558
chr1	175625637	175626637
chr1	175631083	175632083
chr1	175692622	175693622
chr1	176275259	176276259
chr1	176813868	176814868
chr1	176813871	176814871
chr1	176814091	176815091
chr1	176814255	176815255
chr1	177103108	177104108
chr1	177257577	177258577
chr1	177258808	177259808
chr1	177307526	177308526
chr1	177441346	177442346
chr1	177441934	177442934
chr1	177441973	177442973
chr1	177643197	177644197
chr1	177739834	177740834
chr1	177739959	177740959
chr1	177774597	177775597
chr1	177796475	177797475
chr1	177796505	177797505
chr1	177982530	177983530
chr1	177986255	177987255
chr1	178167578	178168578
chr1	178186680	178187680
chr1	178317683	178318683
chr1	178317769	178318769
chr1	178318541	178319541
chr1	178337780	178338780
chr1	178338184	178339184
chr1	178404879	178405879
chr1	178447678	178448678
chr1	178797472	178798472
chr1	178868342	178869342
chr1	178927779	178928779
chr1	178954261	178955261
chr1	179545314	179546314
chr1	179546520	179547520
chr1	179667266	179668266
chr1	179699613	179700613
chr1	179708542	179709542
chr1	179720297	179721297
chr1	179759005	179760005
chr1	179803742	179804742
chr1	179959002	179960002
chr1	179959348	179960348
chr1	179959361	179960361
chr1	179959375	179960375
chr1	180194449	180195449
chr1	180196023	180197023
chr1	180224476	180225476
chr1	180230915	180231915
chr1	180246060	180247060
chr1	180329448	180330448
chr1	180331439	180332439
chr1	180411209	180412209
chr1	180416805	180417805
chr1	180439230	180440230
chr1	180483420	180484420
chr1	180567930	180568930
chr1	180640862	180641862
chr1	180725059	180726059
chr1	180736849	180737849
chr1	180813575	180814575
chr1	180850020	180851020
chr1	180903236	180904236
chr1	180941126	180942126
chr1	181017519	181018519
chr1	181017534	181018534
chr1	181034613	181035613
chr1	181143241	181144241
chr1	181144210	181145210
chr1	181212166	181213166
chr1	181212251	181213251
chr1	181284732	181285732
chr1	181286115	181287115
chr1	181292687	181293687
chr1	181296132	181297132
chr1	181351462	181352462
chr1	181803083	181804083
chr1	181842370	181843370
chr1	182019625	182020625
chr1	182019938	182020938
chr1	182020150	182021150
chr1	182027486	182028486
chr1	182123802	182124802
chr1	182123807	182124807
chr1	182282782	182283782
chr1	182287016	182288016
chr1	182341645	182342645
chr1	182408191	182409191
chr1	182479513	182480513
chr1	182483234	182484234
chr1	182487544	182488544
chr1	182517667	182518667
chr1	182563571	182564571
chr1	182583371	182584371
chr1	182763234	182764234
chr1	182956952	182957952
chr1	183173622	183174622
chr1	183296101	183297101
chr1	183297273	183298273
chr1	183297277	183298277
chr1	183300995	183301995
chr1	183334721	183335721
chr1	183334725	183335725
chr1	183345483	183346483
chr1	183354074	183355074
chr1	183369557	183370557
chr1	183387986	183388986
chr1	183387987	183388987
chr1	183401445	183402445
chr1	183407607	183408607
chr1	184033430	184034430
chr1	184731411	184732411
chr1	184732745	184733745
chr1	184811272	184812272
chr1	184845950	184846950
chr1	184873565	184874565
chr1	184883434	184884434
chr1	184907250	184908250
chr1	184907272	184908272
chr1	184999524	185000524
chr1	185203134	185204134
chr1	185203153	185204153
chr1	185329390	185330390
chr1	185330811	185331811
chr1	185362057	185363057
chr1	185362081	185363081
chr1	185453854	185454854
chr1	185453957	185454957
chr1	185454512	185455512
chr1	186117281	186118281
chr1	186586291	186587291
chr1	186614586	186615586
chr1	186620764	186621764
chr1	186690804	186691804
chr1	186705977	186706977
chr1	186749309	186750309
chr1	186749324	186750324
chr1	187097914	187098914
chr1	187174479	187175479
chr1	187214521	187215521
chr1	187215380	187216380
chr1	187608647	187609647
chr1	187650397	187651397
chr1	187651026	187652026
chr1	187661199	187662199
chr1	187996869	187997869
chr1	188947383	188948383
chr1	189001390	189002390
chr1	189007846	189008846
chr1	189343816	189344816
chr1	189679570	189680570
chr1	189727264	189728264
chr1	189922311	189923311
chr1	190045108	190046108
chr1	190047786	190048786
chr1	190162385	190163385
chr1	190169230	190170230
chr1	190169478	190170478
chr1	190169754	190170754
chr1	190170820	190171820
chr1	190903884	190904884
chr1	190911755	190912755
chr1	190927523	190928523
chr1	190927616	190928616
chr1	190927919	190928919
chr1	190927989	190928989
chr1	190978589	190979589
chr1	191025988	191026988
chr1	191062895	191063895
chr1	191062905	191063905
chr1	191062923	191063923
chr1	191183230	191184230
chr1	191223596	191224596
chr1	191318035	191319035
chr1	191324938	191325938
chr1	191360362	191361362
chr1	191397073	191398073
chr1	191432678	191433678
chr1	191465324	191466324
chr1	191556819	191557819
chr1	191568411	191569411
chr1	191574752	191575752
chr1	191580847	191581847
chr1	191717068	191718068
chr1	191717356	191718356
chr1	191820566	191821566
chr1	191867946	191868946
chr1	191905741	191906741
chr1	191982250	191983250
chr1	192000176	192001176
chr1	192070637	192071637
chr1	192137963	192138963
chr1	192138022	192139022
chr1	192141406	192142406
chr1	192189886	192190886
chr1	192336395	192337395
chr1	192400885	192401885
chr1	192553084	192554084
chr1	192717125	192718125
chr1	192759760	192760760
chr1	192851792	192852792
chr1	192901941	192902941
chr1	193035778	193036778
chr1	193130194	193131194
chr1	193152150	193153150
chr1	193172630	193173630
chr1	193187168	193188168
chr1	193243513	193244513
chr1	193264055	193265055
chr1	193272279	193273279
chr1	193280264	193281264
chr1	193302492	193303492
chr1	193370297	193371297
chr1	194323123	194324123
chr1	194618832	194619832
chr1	194789108	194790108
chr1	194937874	194938874
chr1	195016141	195017141
chr1	195016172	195017172
chr1	195017192	195018192
chr1	195043901	195044901
chr1	195131539	195132539
chr1	195131570	195132570
chr10	3365128	3366128
chr10	3539098	3540098
chr10	3739336	3740336
chr10	3862765	3863765
chr10	3972132	3973132
chr10	4265311	4266311
chr10	4333564	4334564
chr10	4386751	4387751
chr10	4387431	4388431
chr10	4431484	4432484
chr10	4432325	4433325
chr10	4432335	4433335
chr10	4532992	4533992
chr10	4610590	4611590
chr10	5069018	5070018
chr10	5130143	5131143
chr10	5168862	5169862
chr10	5202136	5203136
chr10	5240305	5241305
chr10	5329570	5330570
chr10	5344964	5345964
chr10	5367857	5368857
chr10	5368546	5369546
chr10	5436823	5437823
chr10	5542216	5543216
chr10	5592738	5593738
chr10	5638236	5639236
chr10	5803187	5804187
chr10	5824099	5825099
chr10	5922369	5923369
chr10	6827907	6828907
chr10	6980455	6981455
chr10	7054924	7055924
chr10	7211330	7212330
chr10	7212206	7213206
chr10	7588805	7589805
chr10	7607764	7608764
chr10	7662487	7663487
chr10	7663595	7664595
chr10	7663647	7664647
chr10	7666545	7667545
chr10	7679917	7680917
chr10	7680254	7681254
chr10	7681555	7682555
chr10	7725021	7726021
chr10	7779279	7780279
chr10	7780888	7781888
chr10	7780896	7781896
chr10	7791918	7792918
chr10	7792789	7793789
chr10	7933200	7934200
chr10	7956120	7957120
chr10	8518884	8519884
chr10	8549731	8550731
chr10	8762683	8763683
chr10	8851297	8852297
chr10	8886463	8887463
chr10	8932735	8933735
chr10	9624408	9625408
chr10	9629051	9630051
chr10	9675981	9676981
chr10	9901179	9902179
chr10	9901566	9902566
chr10	10136059	10137059
chr10	10551279	10552279
chr10	10558237	10559237
chr10	11045571	11046571
chr10	11081121	11082121
chr10	11082318	11083318
chr10	11148482	11149482
chr10	11280330	11281330
chr10	11342316	11343316
chr10	12615135	12616135
chr10	12813575	12814575
chr10	12869226	12870226
chr10	12941985	12942985
chr10	13089696	13090696
chr10	13193136	13194136
chr10	13291963	13292963
chr10	13324136	13325136
chr10	13500048	13501048
chr10	13500119	13501119
chr10	13552212	13553212
chr10	13553097	13554097
chr10	13553100	13554100
chr10	13868798	13869798
chr10	13868924	13869924
chr10	13964819	13965819
chr10	13966016	13967016
chr10	13966186	13967186
chr10	14705503	14706503
chr10	14759108	14760108
chr10	15695323	15696323
chr10	15751089	15752089
chr10	17722231	17723231
chr10	17795226	17796226
chr10	17947992	17948992
chr10	18023254	18024254
chr10	18023256	18024256
chr10	18054576	18055576
chr10	18054927	18055927
chr10	18103149	18104149
chr10	18234961	18235961
chr10	18234962	18235962
chr10	18234963	18235963
chr10	18406687	18407687
chr10	18430267	18431267
chr10	18446582	18447582
chr10	18468942	18469942
chr10	18545961	18546961
chr10	18743937	18744937
chr10	18843698	18844698
chr10	18887021	18888021
chr10	19011792	19012792
chr10	19590986	19591986
chr10	19851634	19852634
chr10	19907669	19908669
chr10	19932680	19933680
chr10	20147337	20148337
chr10	20147908	20148908
chr10	20169517	20170517
chr10	20204303	20205303
chr10	20254881	20255881
chr10	20274295	20275295
chr10	20311477	20312477
chr10	20311483	20312483
chr10	20472900	20473900
chr10	20489232	20490232
chr10	20548868	20549868
chr10	20725067	20726067
chr10	20951652	20952652
chr10	21061745	21062745
chr10	21070400	21071400
chr10	21295008	21296008
chr10	21351686	21352686
chr10	21376286	21377286
chr10	21881032	21882032
chr10	21993701	21994701
chr10	22057774	22058774
chr10	22172873	22173873
chr10	22284689	22285689
chr10	22342463	22343463
chr10	22361279	22362279
chr10	22644023	22645023
chr10	22644044	22645044
chr10	22731392	22732392
chr10	22820244	22821244
chr10	23140124	23141124
chr10	23349935	23350935
chr10	23787257	23788257
chr10	23795773	23796773
chr10	23802636	23803636
chr10	23803675	23804675
chr10	23850452	23851452
chr10	23893873	23894873
chr10	24132418	24133418
chr10	24148325	24149325
chr10	24222617	24223617
chr10	24594503	24595503
chr10	24711983	24712983
chr10	24836686	24837686
chr10	24841298	24842298
chr10	24842815	24843815
chr10	24869016	24870016
chr10	24869034	24870034
chr10	24889689	24890689
chr10	24916949	24917949
chr10	24926645	24927645
chr10	24927451	24928451
chr10	25200105	25201105
chr10	25290217	25291217
chr10	25296980	25297980
chr10	25358889	25359889
chr10	25358890	25359890
chr10	25431581	25432581
chr10	25535281	25536281
chr10	25536119	25537119
chr10	26078623	26079623
chr10	26250753	26251753
chr10	26375966	26376966
chr10	26694335	26695335
chr10	26771523	26772523
chr10	26771524	26772524
chr10	27015557	27016557
chr10	27366135	27367135
chr10	27616821	27617821
chr10	28073748	28074748
chr10	28073841	28074841
chr10	28073942	28074942
chr10	28185104	28186104
chr10	28353602	28354602
chr10	28595447	28596447
chr10	29146226	29147226
chr10	29147502	29148502
chr10	29201708	29202708
chr10	29214850	29215850
chr10	29312185	29313185
chr10	29312555	29313555
chr10	29361710	29362710
chr10	29362046	29363046
chr10	29362072	29363072
chr10	29535867	29536867
chr10	30200542	30201542
chr10	30567855	30568855
chr10	30597863	30598863
chr10	30600668	30601668
chr10	30618334	30619334
chr10	30618422	30619422
chr10	30655696	30656696
chr10	30803095	30804095
chr10	30803317	30804317
chr10	30842692	30843692
chr10	31312395	31313395
chr10	31446156	31447156
chr10	31609714	31610714
chr10	31694413	31695413
chr10	32889144	32890144
chr10	33082517	33083517
chr10	33255542	33256542
chr10	33256358	33257358
chr10	33364008	33365008
chr10	33623347	33624347
chr10	33624791	33625791
chr10	33809355	33810355
chr10	33907048	33908048
chr10	33913335	33914335
chr10	33940331	33941331
chr10	33949848	33950848
chr10	33951002	33952002
chr10	34019582	34020582
chr10	34096546	34097546
chr10	34207296	34208296
chr10	34281192	34282192
chr10	34281212	34282212
chr10	34296220	34297220
chr10	34296440	34297440
chr10	34418473	34419473
chr10	34418542	34419542
chr10	34482492	34483492
chr10	35446600	35447600
chr10	36505888	36506888
chr10	36973556	36974556
chr10	37000417	37001417
chr10	37138940	37139940
chr10	38060600	38061600
chr10	38964525	38965525
chr10	39132391	39133391
chr10	39133899	39134899
chr10	39133995	39134995
chr10	39167891	39168891
chr10	39368754	39369754
chr10	39394001	39395001
chr10	39612059	39613059
chr10	39652326	39653326
chr10	39731165	39732165
chr10	39731991	39732991
chr10	39782032	39783032
chr10	39850132	39851132
chr10	39853333	39854333
chr10	39861414	39862414
chr10	39899101	39900101
chr10	39940513	39941513
chr10	39941716	39942716
chr10	39960245	39961245
chr10	39986666	39987666
chr10	40008210	40009210
chr10	40014024	40015024
chr10	40025200	40026200
chr10	40025222	40026222
chr10	40142169	40143169
chr10	40142225	40143225
chr10	40163098	40164098
chr10	40233399	40234399
chr10	40258053	40259053
chr10	40258058	40259058
chr10	40258171	40259171
chr10	40302204	40303204
chr10	40348282	40349282
[truncated: 25,044 more rows]

## Sheet: rat
# Supplementary Data 3: rat promoters
chr	start	end
chr1	239555	240555
chr1	243861	244861
chr1	249717	250717
chr1	253460	254460
chr1	1173252	1174252
chr1	1201405	1202405
chr1	1214939	1215939
chr1	1387902	1388902
chr1	1621059	1622059
chr1	1670288	1671288
chr1	1670297	1671297
chr1	1671348	1672348
chr1	1674798	1675798
chr1	1677552	1678552
chr1	1679417	1680417
chr1	1680940	1681940
chr1	1684670	1685670
chr1	1686075	1687075
chr1	1688582	1689582
chr1	1701686	1702686
chr1	1768091	1769091
chr1	1770719	1771719
chr1	1783103	1784103
chr1	1804284	1805284
chr1	1825178	1826178
chr1	1862194	1863194
chr1	1885928	1886928
chr1	1885962	1886962
chr1	1896339	1897339
chr1	2083281	2084281
chr1	2426033	2427033
chr1	2627565	2628565
chr1	2823746	2824746
chr1	2949703	2950703
chr1	2950244	2951244
chr1	3711481	3712481
chr1	3763360	3764360
chr1	4011310	4012310
chr1	4011680	4012680
chr1	4653203	4654203
chr1	5165923	5166923
chr1	5239194	5240194
chr1	5365172	5366172
chr1	5447927	5448927
chr1	5573679	5574679
chr1	6550340	6551340
chr1	6696641	6697641
chr1	6728870	6729870
chr1	6903329	6904329
chr1	6930916	6931916
chr1	6970622	6971622
chr1	7019139	7020139
chr1	7064937	7065937
chr1	7130433	7131433
chr1	7237722	7238722
chr1	7255597	7256597
chr1	7335859	7336859
chr1	7335918	7336918
chr1	7480810	7481810
chr1	7657908	7658908
chr1	7725482	7726482
chr1	7726393	7727393
chr1	7739010	7740010
chr1	7740957	7741957
chr1	8038698	8039698
chr1	8126916	8127916
chr1	8309576	8310576
chr1	8655106	8656106
chr1	8751472	8752472
chr1	8878225	8879225
chr1	10673822	10674822
chr1	10675018	10676018
chr1	11804622	11805622
chr1	11909541	11910541
chr1	12005634	12006634
chr1	12454655	12455655
chr1	12822354	12823354
chr1	12914761	12915761
chr1	13050652	13051652
chr1	13175930	13176930
chr1	13261048	13262048
chr1	13278430	13279430
chr1	13370325	13371325
chr1	13395406	13396406
chr1	13570333	13571333
chr1	13594431	13595431
chr1	13641526	13642526
chr1	13660293	13661293
chr1	13704451	13705451
chr1	13720009	13721009
chr1	13915525	13916525
chr1	14075300	14076300
chr1	14222999	14223999
chr1	14416325	14417325
chr1	15061325	15062325
chr1	15212829	15213829
chr1	15301004	15302004
chr1	15374755	15375755
chr1	15405994	15406994
chr1	15411471	15412471
chr1	15550120	15551120
chr1	15589974	15590974
chr1	15619658	15620658
chr1	15619659	15620659
chr1	15640716	15641716
chr1	15641187	15642187
chr1	15675820	15676820
chr1	15676279	15677279
chr1	15738492	15739492
chr1	15740191	15741191
chr1	15798828	15799828
chr1	15798877	15799877
chr1	15798880	15799880
chr1	15800262	15801262
chr1	16042129	16043129
chr1	16204108	16205108
chr1	16471560	16472560
chr1	16818103	16819103
chr1	16826562	16827562
chr1	16847367	16848367
chr1	16897179	16898179
chr1	16905292	16906292
chr1	16907904	16908904
chr1	16909096	16910096
chr1	16913415	16914415
chr1	17560525	17561525
chr1	17769433	17770433
chr1	17769434	17770434
chr1	18058208	18059208
chr1	18058290	18059290
chr1	18490333	18491333
chr1	18490339	18491339
chr1	19046733	19047733
chr1	19046796	19047796
chr1	19376292	19377292
chr1	19463185	19464185
chr1	19997811	19998811
chr1	20331004	20332004
chr1	20419018	20420018
chr1	20855170	20856170
chr1	20962547	20963547
chr1	20984380	20985380
chr1	20984385	20985385
chr1	21002612	21003612
chr1	21018782	21019782
chr1	21018794	21019794
chr1	21018795	21019795
chr1	21140902	21141902
chr1	21141150	21142150
chr1	21146847	21147847
chr1	21234540	21235540
chr1	21524255	21525255
chr1	21532587	21533587
chr1	21586882	21587882
chr1	21587098	21588098
chr1	21587310	21588310
chr1	21606409	21607409
chr1	21612093	21613093
chr1	21704660	21705660
chr1	21747240	21748240
chr1	21854769	21855769
chr1	21868208	21869208
chr1	22206514	22207514
chr1	22281841	22282841
chr1	22625362	22626362
chr1	22658783	22659783
chr1	22661365	22662365
chr1	22711327	22712327
chr1	22748629	22749629
chr1	22757108	22758108
chr1	22890315	22891315
chr1	22891729	22892729
chr1	23237235	23238235
chr1	23237305	23238305
chr1	23804120	23805120
chr1	23884775	23885775
chr1	23905710	23906710
chr1	23976627	23977627
chr1	23976674	23977674
chr1	23976727	23977727
chr1	24056350	24057350
chr1	24190897	24191897
chr1	24302428	24303428
chr1	24627271	24628271
chr1	24736344	24737344
chr1	24743930	24744930
chr1	24884416	24885416
chr1	24923719	24924719
chr1	24996864	24997864
chr1	25171856	25172856
chr1	25403748	25404748
chr1	25715611	25716611
chr1	25839296	25840296
chr1	28300849	28301849
chr1	28396821	28397821
chr1	28453975	28454975
chr1	28454009	28455009
chr1	28454017	28455017
chr1	28600097	28601097
chr1	29190191	29191191
chr1	29224527	29225527
chr1	29224555	29225555
chr1	29374791	29375791
chr1	29375836	29376836
chr1	29412395	29413395
chr1	29431162	29432162
chr1	30680344	30681344
chr1	30855944	30856944
chr1	30856264	30857264
chr1	30917897	30918897
chr1	30917950	30918950
chr1	30918305	30919305
chr1	31121489	31122489
chr1	31124956	31125956
chr1	31530105	31531105
chr1	31544597	31545597
chr1	31545811	31546811
chr1	31569579	31570579
chr1	31575247	31576247
chr1	31699648	31700648
chr1	31737502	31738502
chr1	31738843	31739843
chr1	31777036	31778036
chr1	31858176	31859176
chr1	31890802	31891802
chr1	31967150	31968150
chr1	31967842	31968842
chr1	31967849	31968849
chr1	32056132	32057132
chr1	32140165	32141165
chr1	32167882	32168882
chr1	32167932	32168932
chr1	32198819	32199819
chr1	32220699	32221699
chr1	32260953	32261953
chr1	32272520	32273520
chr1	32297010	32298010
chr1	32429908	32430908
chr1	32638142	32639142
chr1	32643972	32644972
chr1	33272432	33273432
chr1	33274831	33275831
chr1	33275045	33276045
chr1	33275085	33276085
chr1	33275380	33276380
chr1	33276611	33277611
chr1	33281140	33282140
chr1	33284539	33285539
chr1	33910015	33911015
chr1	34271930	34272930
chr1	35066217	35067217
chr1	35279588	35280588
chr1	35774257	35775257
chr1	36112936	36113936
chr1	36185858	36186858
chr1	36319456	36320456
chr1	36319868	36320868
chr1	36319869	36320869
chr1	36328492	36329492
chr1	36398747	36399747
chr1	36416423	36417423
chr1	36424827	36425827
chr1	36427473	36428473
chr1	36764841	36765841
chr1	37042207	37043207
chr1	37444325	37445325
chr1	37506274	37507274
chr1	37692302	37693302
chr1	37726019	37727019
chr1	37742038	37743038
chr1	37743095	37744095
chr1	37743345	37744345
chr1	37818879	37819879
chr1	37818885	37819885
chr1	37863802	37864802
chr1	37889179	37890179
chr1	37907978	37908978
chr1	37938087	37939087
chr1	37965989	37966989
chr1	37980477	37981477
chr1	38007303	38008303
chr1	38007404	38008404
chr1	38009392	38010392
chr1	38414017	38415017
chr1	38419238	38420238
chr1	38426114	38427114
chr1	38538402	38539402
chr1	38543404	38544404
chr1	38597618	38598618
chr1	38993128	38994128
chr1	39028932	39029932
chr1	39082707	39083707
chr1	39810377	39811377
chr1	39812588	39813588
chr1	39840781	39841781
chr1	40085419	40086419
chr1	40085488	40086488
chr1	40286025	40287025
chr1	40424958	40425958
chr1	40516477	40517477
chr1	40528060	40529060
chr1	40815087	40816087
chr1	40878765	40879765
chr1	40921488	40922488
chr1	40933396	40934396
chr1	40972834	40973834
chr1	40980970	40981970
chr1	40981748	40982748
chr1	40982650	40983650
chr1	40999442	41000442
chr1	41033355	41034355
chr1	41191406	41192406
chr1	41280582	41281582
chr1	41322237	41323237
chr1	41632610	41633610
chr1	41653189	41654189
chr1	41654024	41655024
chr1	41681121	41682121
chr1	41753646	41754646
chr1	41763298	41764298
chr1	41763582	41764582
chr1	41849541	41850541
chr1	41886247	41887247
chr1	41895231	41896231
chr1	41901370	41902370
chr1	41912037	41913037
chr1	42086593	42087593
chr1	42120599	42121599
chr1	42168495	42169495
chr1	42468096	42469096
chr1	42486160	42487160
chr1	42587676	42588676
chr1	43529943	43530943
chr1	43637853	43638853
chr1	43638509	43639509
chr1	43653412	43654412
chr1	43884288	43885288
chr1	44017962	44018962
chr1	44018870	44019870
chr1	44024244	44025244
chr1	44085905	44086905
chr1	44365946	44366946
chr1	44397480	44398480
chr1	44474704	44475704
chr1	44527968	44528968
chr1	44589701	44590701
chr1	44817126	44818126
chr1	45828316	45829316
chr1	45881035	45882035
chr1	45922221	45923221
chr1	46300051	46301051
chr1	46301248	46302248
chr1	46329658	46330658
chr1	46377029	46378029
chr1	46379257	46380257
chr1	46762442	46763442
chr1	46779139	46780139
chr1	46794399	46795399
chr1	46872010	46873010
chr1	46969953	46970953
chr1	46977378	46978378
chr1	46978239	46979239
chr1	47003369	47004369
chr1	47148223	47149223
chr1	47161403	47162403
chr1	47184686	47185686
chr1	47213741	47214741
chr1	47262044	47263044
chr1	47331046	47332046
chr1	47477357	47478357
chr1	47477529	47478529
chr1	47502960	47503960
chr1	47588031	47589031
chr1	47604309	47605309
chr1	47624743	47625743
chr1	47628975	47629975
chr1	47674753	47675753
chr1	47913397	47914397
chr1	47921644	47922644
chr1	47941395	47942395
chr1	47941785	47942785
chr1	47941791	47942791
chr1	47971337	47972337
chr1	47971361	47972361
chr1	47972580	47973580
chr1	47986312	47987312
chr1	48023078	48024078
chr1	48032519	48033519
chr1	48032735	48033735
chr1	48032737	48033737
chr1	48033429	48034429
chr1	48042888	48043888
chr1	48139646	48140646
chr1	48175072	48176072
chr1	48260808	48261808
chr1	48268077	48269077
chr1	48272477	48273477
chr1	48272568	48273568
chr1	48272622	48273622
chr1	48294850	48295850
chr1	48360242	48361242
chr1	48416351	48417351
chr1	48432456	48433456
chr1	48521417	48522417
chr1	48530286	48531286
chr1	48542142	48543142
chr1	48549469	48550469
chr1	48563815	48564815
chr1	48568827	48569827
chr1	48624707	48625707
chr1	48825351	48826351
chr1	48826312	48827312
chr1	48905204	48906204
chr1	50069296	50070296
chr1	50070030	50071030
chr1	50420437	50421437
chr1	50827409	50828409
chr1	50982645	50983645
chr1	51061156	51062156
chr1	51511994	51512994
chr1	51525490	51526490
chr1	52162857	52163857
chr1	52380681	52381681
chr1	52544603	52545603
chr1	52804769	52805769
chr1	52805422	52806422
chr1	52807237	52808237
chr1	52933888	52934888
chr1	52992786	52993786
chr1	53014416	53015416
chr1	53014480	53015480
chr1	53014516	53015516
chr1	53037422	53038422
chr1	53038290	53039290
chr1	53048202	53049202
chr1	53152830	53153830
chr1	53173878	53174878
chr1	53219361	53220361
chr1	53359376	53360376
chr1	53520863	53521863
chr1	53590356	53591356
chr1	53735638	53736638
chr1	53744467	53745467
chr1	53746674	53747674
chr1	53796119	53797119
chr1	53796120	53797120
chr1	53839424	53840424
chr1	53841202	53842202
chr1	53841211	53842211
chr1	53928407	53929407
chr1	54328120	54329120
chr1	54433264	54434264
chr1	54441563	54442563
chr1	54455845	54456845
chr1	54456185	54457185
chr1	54461956	54462956
chr1	55603641	55604641
chr1	56163834	56164834
chr1	56168329	56169329
chr1	56169557	56170557
chr1	56241323	56242323
chr1	56241343	56242343
chr1	56683708	56684708
chr1	56865052	56866052
chr1	56875474	56876474
chr1	56880797	56881797
chr1	56910813	56911813
chr1	56940443	56941443
chr1	56948731	56949731
chr1	56948732	56949732
chr1	56965958	56966958
chr1	56965993	56966993
chr1	56981839	56982839
chr1	56982434	56983434
chr1	57326425	57327425
chr1	57327302	57328302
chr1	57344621	57345621
chr1	57490386	57491386
chr1	57490407	57491407
chr1	57491320	57492320
chr1	57518616	57519616
chr1	57550041	57551041
chr1	57554244	57555244
chr1	57554260	57555260
chr1	57555046	57556046
chr1	57555050	57556050
chr1	57690776	57691776
chr1	57691709	57692709
chr1	57732129	57733129
chr1	57749557	57750557
chr1	57815448	57816448
chr1	57818713	57819713
chr1	59128824	59129824
chr1	59155185	59156185
chr1	59482761	59483761
chr1	59700285	59701285
chr1	59703651	59704651
chr1	59757378	59758378
chr1	60716294	60717294
chr1	60736618	60737618
chr1	60870904	60871904
chr1	61244354	61245354
chr1	61257739	61258739
chr1	61320507	61321507
chr1	61347300	61348300
chr1	61389402	61390402
chr1	61433202	61434202
chr1	61486545	61487545
chr1	61518788	61519788
chr1	61698387	61699387
chr1	61723295	61724295
chr1	61723438	61724438
chr1	61762487	61763487
chr1	61762508	61763508
chr1	61877247	61878247
chr1	62133505	62134505
chr1	62262632	62263632
chr1	62381438	62382438
chr1	62381445	62382445
chr1	62559767	62560767
chr1	62577734	62578734
chr1	63832410	63833410
chr1	63841829	63842829
chr1	64045363	64046363
chr1	64113663	64114663
chr1	64147107	64148107
chr1	64161542	64162542
chr1	64162439	64163439
chr1	64162738	64163738
chr1	64173687	64174687
chr1	64175140	64176140
chr1	64322683	64323683
chr1	64327165	64328165
chr1	64354152	64355152
chr1	64371934	64372934
chr1	64406163	64407163
chr1	64424047	64425047
chr1	64425162	64426162
chr1	64432208	64433208
chr1	64433699	64434699
chr1	64438371	64439371
chr1	64446790	64447790
chr1	64448337	64449337
chr1	64523030	64524030
chr1	64528110	64529110
chr1	64719004	64720004
chr1	64719010	64720010
chr1	64737512	64738512
chr1	64746098	64747098
chr1	65166122	65167122
chr1	65519875	65520875
chr1	65520043	65521043
chr1	65536615	65537615
chr1	65536655	65537655
chr1	65550100	65551100
chr1	65551346	65552346
chr1	65562925	65563925
chr1	65575508	65576508
chr1	65601985	65602985
chr1	65612234	65613234
chr1	65637559	65638559
chr1	65664858	65665858
chr1	65687564	65688564
chr1	65705345	65706345
chr1	65757230	65758230
chr1	65790563	65791563
chr1	65844280	65845280
chr1	66195166	66196166
chr1	66255248	66256248
chr1	66256859	66257859
chr1	66256872	66257872
chr1	66893867	66894867
chr1	66897940	66898940
chr1	68607926	68608926
chr1	69689859	69690859
chr1	69743571	69744571
chr1	69852566	69853566
chr1	69963710	69964710
chr1	69976240	69977240
chr1	69977500	69978500
chr1	69978895	69979895
chr1	69978906	69979906
chr1	69979682	69980682
chr1	70209848	70210848
chr1	70210620	70211620
chr1	70221001	70222001
chr1	71135910	71136910
chr1	71243138	71244138
chr1	71252184	71253184
chr1	71290329	71291329
chr1	71391882	71392882
chr1	71399836	71400836
chr1	71403746	71404746
chr1	71415076	71416076
chr1	72311953	72312953
chr1	72312142	72313142
chr1	72317787	72318787
chr1	72328198	72329198
chr1	72328908	72329908
chr1	72329839	72330839
chr1	72329848	72330848
chr1	72334241	72335241
chr1	72335311	72336311
chr1	72340611	72341611
chr1	72355862	72356862
chr1	72374593	72375593
chr1	72374604	72375604
chr1	72379717	72380717
chr1	72379865	72380865
chr1	72398024	72399024
chr1	72418055	72419055
chr1	72424685	72425685
chr1	72455596	72456596
chr1	72461564	72462564
chr1	72464789	72465789
chr1	72472794	72473794
chr1	72509415	72510415
chr1	72523516	72524516
chr1	72523523	72524523
chr1	72552872	72553872
chr1	72579377	72580377
chr1	72622586	72623586
chr1	72623507	72624507
chr1	72660223	72661223
chr1	72674104	72675104
chr1	72674110	72675110
chr1	72727164	72728164
chr1	72731502	72732502
chr1	72731607	72732607
chr1	72756862	72757862
chr1	72758167	72759167
chr1	72781793	72782793
chr1	72783232	72784232
chr1	72783964	72784964
chr1	72785113	72786113
chr1	72859310	72860310
chr1	72877006	72878006
chr1	72883354	72884354
chr1	72886636	72887636
chr1	72890229	72891229
chr1	72902370	72903370
chr1	72942387	72943387
chr1	72955049	72956049
chr1	73009515	73010515
chr1	73399401	73400401
chr1	73491915	73492915
chr1	73615457	73616457
chr1	73619488	73620488
chr1	73619526	73620526
chr1	73660655	73661655
chr1	73716158	73717158
chr1	73733800	73734800
chr1	73753150	73754150
chr1	75355040	75356040
chr1	75356835	75357835
chr1	76170048	76171048
chr1	76517164	76518164
chr1	76609477	76610477
chr1	76614261	76615261
chr1	76720501	76721501
chr1	76723004	76724004
chr1	77203573	77204573
chr1	77210642	77211642
chr1	77844015	77845015
chr1	77866233	77867233
chr1	77943633	77944633
chr1	77993173	77994173
chr1	78014720	78015720
chr1	78024522	78025522
chr1	78068074	78069074
chr1	78076063	78077063
chr1	78076072	78077072
chr1	78111044	78112044
chr1	78180546	78181546
chr1	78183192	78184192
chr1	78195316	78196316
chr1	78219570	78220570
chr1	78219617	78220617
chr1	78225625	78226625
chr1	78225639	78226639
chr1	78226374	78227374
chr1	78264355	78265355
chr1	78333321	78334321
chr1	78352470	78353470
chr1	78353807	78354807
chr1	78353970	78354970
chr1	78416732	78417732
chr1	78441798	78442798
chr1	78557466	78558466
chr1	78573586	78574586
chr1	78670148	78671148
chr1	78709467	78710467
chr1	78739206	78740206
chr1	78739365	78740365
chr1	78739366	78740366
chr1	78739369	78740369
chr1	78754210	78755210
chr1	78766804	78767804
chr1	78799805	78800805
chr1	78817375	78818375
chr1	78819313	78820313
chr1	78832297	78833297
chr1	78851760	78852760
chr1	78875151	78876151
chr1	78878357	78879357
chr1	78892305	78893305
chr1	78921635	78922635
chr1	78923199	78924199
chr1	78931939	78932939
chr1	78968327	78969327
chr1	78989829	78990829
chr1	78993808	78994808
chr1	79122805	79123805
chr1	79395548	79396548
chr1	79473906	79474906
chr1	79702696	79703696
chr1	79708823	79709823
chr1	79753598	79754598
chr1	79799393	79800393
chr1	79816446	79817446
chr1	79830732	79831732
chr1	79897527	79898527
chr1	79906669	79907669
chr1	79930088	79931088
chr1	79930263	79931263
chr1	79980192	79981192
chr1	79980223	79981223
chr1	79988040	79989040
chr1	79988042	79989042
chr1	79988066	79989066
chr1	79998737	79999737
chr1	80028199	80029199
chr1	80056137	80057137
chr1	80056580	80057580
chr1	80056611	80057611
chr1	80056631	80057631
chr1	80066948	80067948
chr1	80073352	80074352
chr1	80086082	80087082
chr1	80086793	80087793
chr1	80091395	80092395
chr1	80112979	80113979
chr1	80124685	80125685
chr1	80140605	80141605
chr1	80186660	80187660
chr1	80191959	80192959
chr1	80194428	80195428
chr1	80202406	80203406
chr1	80215436	80216436
chr1	80216192	80217192
chr1	80220138	80221138
chr1	80221784	80222784
chr1	80255028	80256028
chr1	80256176	80257176
chr1	80256408	80257408
chr1	80269962	80270962
chr1	80271266	80272266
chr1	80273051	80274051
chr1	80292574	80293574
chr1	80292588	80293588
chr1	80311302	80312302
chr1	80320533	80321533
chr1	80325146	80326146
chr1	80331764	80332764
chr1	80367606	80368606
chr1	80367636	80368636
chr1	80371579	80372579
chr1	80382052	80383052
chr1	80416480	80417480
chr1	80417299	80418299
chr1	80420794	80421794
chr1	80425865	80426865
chr1	80471881	80472881
chr1	80483695	80484695
chr1	80501139	80502139
chr1	80515698	80516698
chr1	80515702	80516702
chr1	80515745	80516745
chr1	80534278	80535278
chr1	80545017	80546017
chr1	80580671	80581671
chr1	80599565	80600565
chr1	80605644	80606644
chr1	80610440	80611440
chr1	80611917	80612917
chr1	80616324	80617324
chr1	80630240	80631240
chr1	80666588	80667588
chr1	80666594	80667594
chr1	80689176	80690176
chr1	80703668	80704668
chr1	80716125	80717125
chr1	80742345	80743345
chr1	80745031	80746031
chr1	80835759	80836759
chr1	80879853	80880853
chr1	80919744	80920744
chr1	80950029	80951029
chr1	80981707	80982707
chr1	81047040	81048040
chr1	81071561	81072561
chr1	81092259	81093259
chr1	81130509	81131509
chr1	81130525	81131525
chr1	81152404	81153404
chr1	81172851	81173851
chr1	81172911	81173911
chr1	81235109	81236109
chr1	81259166	81260166
chr1	81278789	81279789
chr1	81342432	81343432
chr1	81364199	81365199
chr1	81371618	81372618
chr1	81394699	81395699
chr1	81394794	81395794
chr1	81412282	81413282
chr1	81438976	81439976
chr1	81450117	81451117
chr1	81455991	81456991
chr1	81472817	81473817
chr1	81764325	81765325
chr1	81779017	81780017
chr1	81846829	81847829
chr1	81881547	81882547
chr1	81943181	81944181
chr1	81944561	81945561
chr1	81946690	81947690
chr1	81946897	81947897
chr1	81947584	81948584
chr1	81988272	81989272
chr1	82089006	82090006
chr1	82089523	82090523
chr1	82096810	82097810
chr1	82108199	82109199
chr1	82119618	82120618
chr1	82120861	82121861
chr1	82135374	82136374
chr1	82136203	82137203
chr1	82138431	82139431
chr1	82138455	82139455
chr1	82150520	82151520
chr1	82150535	82151535
chr1	82150566	82151566
chr1	82153500	82154500
chr1	82166349	82167349
chr1	82173397	82174397
chr1	82183650	82184650
chr1	82183653	82184653
chr1	82222554	82223554
chr1	82229822	82230822
chr1	82244258	82245258
chr1	82257485	82258485
chr1	82261866	82262866
chr1	82264093	82265093
chr1	82318510	82319510
chr1	82334587	82335587
chr1	82343445	82344445
chr1	82344399	82345399
chr1	82385198	82386198
chr1	82389895	82390895
chr1	82408920	82409920
chr1	82419570	82420570
chr1	82451456	82452456
chr1	82452123	82453123
chr1	82469594	82470594
chr1	82472769	82473769
chr1	82479169	82480169
chr1	82511292	82512292
chr1	82546937	82547937
chr1	82546948	82547948
chr1	82580387	82581387
chr1	82581588	82582588
chr1	82603941	82604941
chr1	82610582	82611582
chr1	83102959	83103959
chr1	83115133	83116133
chr1	83162093	83163093
chr1	83652843	83653843
chr1	83710299	83711299
chr1	83743213	83744213
chr1	83817881	83818881
chr1	83819431	83820431
chr1	83936907	83937907
chr1	83964372	83965372
chr1	83964515	83965515
chr1	83977248	83978248
chr1	83977307	83978307
chr1	83977650	83978650
chr1	83990619	83991619
chr1	83990636	83991636
chr1	84007086	84008086
chr1	84007131	84008131
chr1	84008504	84009504
chr1	84038020	84039020
chr1	84040559	84041559
chr1	84043332	84044332
chr1	84043503	84044503
chr1	84053861	84054861
chr1	84066879	84067879
chr1	84067192	84068192
chr1	84067221	84068221
chr1	84071837	84072837
chr1	84136647	84137647
chr1	84146008	84147008
chr1	84150148	84151148
chr1	84152117	84153117
chr1	84156036	84157036
chr1	84164809	84165809
chr1	84168103	84169103
chr1	84182790	84183790
chr1	84206810	84207810
chr1	84207124	84208124
chr1	84227142	84228142
chr1	84254672	84255672
chr1	84255086	84256086
chr1	84255754	84256754
chr1	84273826	84274826
chr1	84279614	84280614
chr1	84292090	84293090
chr1	84311791	84312791
chr1	84332089	84333089
chr1	84360724	84361724
chr1	84360731	84361731
chr1	84361620	84362620
chr1	84361675	84362675
chr1	84399949	84400949
chr1	84402415	84403415
chr1	84469557	84470557
chr1	84476286	84477286
chr1	84491593	84492593
chr1	84491653	84492653
chr1	84491998	84492998
chr1	84528092	84529092
chr1	84581015	84582015
chr1	84614082	84615082
chr1	84639084	84640084
chr1	84712253	84713253
chr1	84739499	84740499
chr1	84804501	84805501
chr1	84899244	84900244
chr1	84899252	84900252
chr1	84959221	84960221
chr1	84975261	84976261
chr1	84986619	84987619
chr1	85035155	85036155
chr1	85102511	85103511
chr1	85111833	85112833
chr1	85111843	85112843
chr1	85161386	85162386
chr1	85306711	85307711
chr1	85322861	85323861
chr1	85336726	85337726
chr1	85366528	85367528
chr1	85367327	85368327
chr1	85368172	85369172
chr1	85368817	85369817
chr1	85376844	85377844
chr1	85385407	85386407
chr1	85389115	85390115
chr1	85408460	85409460
chr1	85436512	85437512
chr1	85436753	85437753
chr1	85436784	85437784
chr1	85447354	85448354
chr1	85459885	85460885
chr1	85469831	85470831
chr1	85510155	85511155
chr1	85517452	85518452
chr1	86873652	86874652
chr1	86875652	86876652
chr1	86922769	86923769
chr1	86923948	86924948
chr1	86937494	86938494
chr1	86947831	86948831
chr1	86947906	86948906
chr1	86948798	86949798
chr1	86980500	86981500
chr1	86981959	86982959
chr1	86993122	86994122
chr1	86993502	86994502
chr1	87006426	87007426
chr1	87008699	87009699
chr1	87073556	87074556
chr1	87147303	87148303
chr1	87147332	87148332
chr1	87147346	87148346
chr1	87221852	87222852
chr1	87221969	87222969
chr1	87223323	87224323
chr1	87247413	87248413
chr1	87247854	87248854
chr1	87455609	87456609
chr1	87468278	87469278
chr1	87645891	87646891
chr1	87646978	87647978
chr1	87695971	87696971
chr1	87936822	87937822
chr1	87937029	87938029
chr1	87972280	87973280
chr1	87989593	87990593
chr1	88000723	88001723
chr1	88006104	88007104
chr1	88013024	88014024
chr1	88087760	88088760
chr1	88098665	88099665
chr1	88098786	88099786
chr1	88098795	88099795
chr1	88110368	88111368
chr1	88112684	88113684
chr1	88123435	88124435
chr1	88157305	88158305
chr1	88162409	88163409
chr1	88580123	88581123
chr1	88592606	88593606
chr1	88632109	88633109
chr1	88651254	88652254
chr1	88827008	88828008
chr1	88874397	88875397
chr1	88881541	88882541
chr1	88903062	88904062
chr1	88907251	88908251
chr1	88921407	88922407
chr1	88940417	88941417
chr1	88954705	88955705
chr1	88988597	88989597
chr1	88990783	88991783
chr1	89006092	89007092
chr1	89006292	89007292
chr1	89006309	89007309
chr1	89007161	89008161
chr1	89007325	89008325
chr1	89007997	89008997
chr1	89014378	89015378
chr1	89014400	89015400
chr1	89016316	89017316
chr1	89016527	89017527
chr1	89017423	89018423
chr1	89031591	89032591
chr1	89036014	89037014
chr1	89042004	89043004
chr1	89042159	89043159
chr1	89084831	89085831
chr1	89084883	89085883
chr1	89108862	89109862
chr1	89109257	89110257
chr1	89124923	89125923
chr1	89172329	89173329
chr1	89178898	89179898
chr1	89179801	89180801
chr1	89197169	89198169
chr1	89199426	89200426
chr1	89201315	89202315
chr1	89201353	89202353
chr1	89203521	89204521
chr1	89203556	89204556
chr1	89215761	89216761
chr1	89219090	89220090
chr1	89319211	89320211
chr1	89329225	89330225
chr1	89357897	89358897
chr1	89360822	89361822
chr1	89361650	89362650
chr1	89370030	89371030
chr1	89381830	89382830
chr1	89382021	89383021
chr1	89382164	89383164
chr1	89382462	89383462
chr1	89399105	89400105
chr1	89399222	89400222
chr1	89474031	89475031
chr1	89488277	89489277
chr1	89490713	89491713
chr1	89539174	89540174
chr1	89543067	89544067
chr1	89549603	89550603
chr1	89560469	89561469
chr1	89585612	89586612
chr1	89585618	89586618
chr1	89590546	89591546
chr1	89992332	89993332
chr1	90016047	90017047
chr1	90016116	90017116
chr1	90035610	90036610
chr1	90057729	90058729
chr1	90091298	90092298
chr1	90176091	90177091
chr1	90245363	90246363
chr1	90246319	90247319
chr1	90246324	90247324
chr1	90521099	90522099
chr1	90685263	90686263
chr1	90787326	90788326
chr1	90819611	90820611
chr1	91167454	91168454
chr1	91260909	91261909
chr1	91296658	91297658
chr1	91362311	91363311
chr1	91431919	91432919
chr1	91453850	91454850
chr1	91462157	91463157
chr1	91536514	91537514
chr1	91547913	91548913
chr1	91578012	91579012
chr1	91595402	91596402
chr1	91662731	91663731
chr1	91675823	91676823
chr1	91714266	91715266
chr1	91835489	91836489
chr1	91842819	91843819
chr1	91856059	91857059
chr1	91856344	91857344
chr1	91867561	91868561
chr1	91879831	91880831
chr1	92069182	92070182
chr1	92089109	92090109
chr1	92119956	92120956
chr1	92708035	92709035
chr1	92774959	92775959
chr1	92800576	92801576
chr1	94093368	94094368
chr1	94151208	94152208
chr1	94404340	94405340
chr1	94495052	94496052
chr1	94573186	94574186
chr1	94573238	94574238
chr1	94616551	94617551
chr1	94669553	94670553
chr1	94712574	94713574
chr1	94787511	94788511
chr1	94859004	94860004
chr1	94870600	94871600
chr1	94879630	94880630
chr1	94895790	94896790
chr1	95236942	95237942
chr1	97631152	97632152
chr1	97632428	97633428
chr1	97929665	97930665
chr1	98047126	98048126
chr1	98159542	98160542
chr1	98167456	98168456
chr1	98185651	98186651
chr1	98210567	98211567
chr1	98222219	98223219
chr1	98397428	98398428
chr1	98439212	98440212
chr1	98465952	98466952
chr1	98467927	98468927
chr1	98487004	98488004
chr1	98494062	98495062
chr1	98501429	98502429
chr1	98503104	98504104
chr1	98517525	98518525
chr1	98613962	98614962
chr1	98613964	98614964
chr1	98613998	98614998
chr1	98615329	98616329
chr1	99053191	99054191
chr1	99053513	99054513
chr1	99056990	99057990
chr1	99111430	99112430
chr1	99499455	99500455
chr1	99527537	99528537
chr1	99578741	99579741
chr1	99586514	99587514
chr1	99598604	99599604
chr1	99735600	99736600
chr1	99761220	99762220
chr1	99983070	99984070
chr1	100085509	100086509
chr1	100130459	100131459
chr1	100198029	100199029
chr1	100219807	100220807
chr1	100219814	100220814
chr1	100296143	100297143
chr1	100297053	100298053
chr1	100298394	100299394
chr1	100311699	100312699
chr1	100324655	100325655
chr1	100341249	100342249
chr1	100349005	100350005
chr1	100392315	100393315
chr1	100433984	100434984
chr1	100434323	100435323
chr1	100446912	100447912
chr1	100470033	100471033
chr1	100470035	100471035
chr1	100472651	100473651
chr1	100472662	100473662
chr1	100478401	100479401
chr1	100501426	100502426
chr1	100501432	100502432
chr1	100528467	100529467
chr1	100549380	100550380
chr1	100559921	100560921
chr1	100559923	100560923
chr1	100559934	100560934
chr1	100589033	100590033
chr1	100593184	100594184
chr1	100597146	100598146
chr1	100598384	100599384
chr1	100670095	100671095
chr1	100671065	100672065
chr1	100743588	100744588
chr1	100754644	100755644
chr1	100754925	100755925
chr1	100756257	100757257
chr1	100774990	100775990
chr1	100810237	100811237
chr1	100811953	100812953
chr1	100844526	100845526
chr1	100844560	100845560
chr1	100845482	100846482
chr1	100846163	100847163
chr1	100852513	100853513
chr1	100852791	100853791
chr1	100852946	100853946
chr1	100864861	100865861
chr1	100866242	100867242
chr1	100887813	100888813
chr1	100887817	100888817
chr1	100887834	100888834
chr1	100887852	100888852
chr1	100890820	100891820
chr1	100926435	100927435
chr1	100926461	100927461
chr1	100939426	100940426
chr1	100946009	100947009
chr1	100960887	100961887
chr1	100963020	100964020
chr1	100969602	100970602
chr1	100980375	100981375
chr1	100980404	100981404
chr1	100991235	100992235
chr1	100991267	100992267
chr1	100991287	100992287
chr1	100992179	100993179
chr1	101010845	101011845
chr1	101011731	101012731
chr1	101042476	101043476
chr1	101046213	101047213
chr1	101054042	101055042
chr1	101054577	101055577
chr1	101054893	101055893
chr1	101055025	101056025
chr1	101059934	101060934
chr1	101064413	101065413
chr1	101086518	101087518
chr1	101096206	101097206
chr1	101118884	101119884
chr1	101123449	101124449
chr1	101123477	101124477
chr1	101123788	101124788
chr1	101131326	101132326
chr1	101145241	101146241
chr1	101150048	101151048
chr1	101151293	101152293
chr1	101151342	101152342
chr1	101151416	101152416
chr1	101160266	101161266
chr1	101185213	101186213
chr1	101213615	101214615
chr1	101225185	101226185
chr1	101235691	101236691
chr1	101323378	101324378
chr1	101323490	101324490
chr1	101326152	101327152
chr1	101355450	101356450
chr1	101357376	101358376
chr1	101360802	101361802
chr1	101361041	101362041
chr1	101366561	101367561
chr1	101388209	101389209
chr1	101397848	101398848
chr1	101421537	101422537
chr1	101426206	101427206
chr1	101426983	101427983
chr1	101450037	101451037
chr1	101457223	101458223
chr1	101465245	101466245
chr1	101476936	101477936
chr1	101500900	101501900
chr1	101515007	101516007
chr1	101516730	101517730
chr1	101544684	101545684
chr1	101546804	101547804
chr1	101548544	101549544
chr1	101553569	101554569
chr1	101559114	101560114
chr1	101559128	101560128
chr1	101568952	101569952
chr1	101597494	101598494
chr1	101606980	101607980
chr1	101623180	101624180
chr1	101680992	101681992
chr1	101682173	101683173
chr1	101682250	101683250
chr1	101686744	101687744
chr1	101686876	101687876
chr1	101686937	101687937
chr1	101698971	101699971
chr1	101699135	101700135
chr1	101700750	101701750
chr1	101741450	101742450
chr1	101772085	101773085
chr1	101775217	101776217
chr1	101786888	101787888
chr1	101802766	101803766
chr1	101802776	101803776
chr1	101803150	101804150
chr1	101803164	101804164
chr1	101818977	101819977
chr1	101819025	101820025
chr1	101820604	101821604
chr1	101821104	101822104
chr1	101854090	101855090
chr1	101857363	101858363
chr1	101858264	101859264
chr1	101883075	101884075
chr1	101883170	101884170
chr1	101903950	101904950
chr1	101957308	101958308
chr1	102013233	102014233
chr1	102013295	102014295
chr1	102016208	102017208
chr1	102059857	102060857
chr1	102103898	102104898
chr1	102106502	102107502
chr1	102121566	102122566
chr1	102122408	102123408
chr1	102122412	102123412
chr1	102123253	102124253
chr1	102190984	102191984
chr1	102191283	102192283
chr1	102191333	102192333
chr1	102192089	102193089
chr1	102256724	102257724
chr1	102266211	102267211
chr1	102269749	102270749
chr1	102280246	102281246
chr1	102297001	102298001
chr1	102323948	102324948
chr1	102413499	102414499
chr1	102433030	102434030
chr1	102637161	102638161
chr1	102664949	102665949
chr1	102699393	102700393
chr1	102738137	102739137
chr1	102758090	102759090
chr1	102770847	102771847
chr1	102773263	102774263
chr1	102780356	102781356
chr1	102788008	102789008
chr1	102814939	102815939
chr1	102848635	102849635
chr1	102849553	102850553
chr1	102870499	102871499
chr1	102899246	102900246
chr1	102904974	102905974
chr1	102914646	102915646
chr1	102970983	102971983
chr1	102970988	102971988
chr1	102976385	102977385
chr1	102999596	103000596
chr1	103014447	103015447
chr1	103128734	103129734
chr1	103171959	103172959
chr1	103216050	103217050
chr1	103258290	103259290
chr1	104024156	104025156
chr1	104070455	104071455
chr1	104105217	104106217
chr1	104166395	104167395
chr1	104281198	104282198
chr1	104574810	104575810
chr1	104635166	104636166
chr1	104729298	104730298
chr1	104840198	104841198
chr1	104844353	104845353
chr1	104858689	104859689
chr1	104906411	104907411
chr1	105093461	105094461
chr1	105112593	105113593
chr1	105347424	105348424
chr1	106873329	106874329
chr1	106874951	106875951
chr1	106997247	106998247
chr1	107232280	107233280
chr1	107261580	107262580
chr1	107373739	107374739
chr1	107373778	107374778
chr1	111848307	111849307
chr1	112947350	112948350
chr1	113033265	113034265
chr1	113418717	113419717
chr1	114185930	114186930
chr1	114200777	114201777
chr1	114202525	114203525
chr1	114257614	114258614
chr1	114257803	114258803
chr1	114371993	114372993
chr1	114372104	114373104
chr1	114404555	114405555
chr1	114563288	114564288
chr1	114702461	114703461
chr1	114762927	114763927
chr1	114771984	114772984
chr1	114862120	114863120
chr1	115163157	115164157
chr1	115974395	115975395
chr1	116567258	116568258
chr1	116586786	116587786
chr1	116586818	116587818
chr1	116586878	116587878
chr1	116675465	116676465
chr1	116763879	116764879
chr1	119420251	119421251
chr1	119487214	119488214
chr1	120966840	120967840
chr1	120977607	120978607
chr1	121056856	121057856
chr1	121070943	121071943
chr1	121295345	121296345
chr1	121851130	121852130
chr1	121864621	121865621
chr1	122353930	122354930
chr1	122417448	122418448
chr1	122680110	122681110
chr1	122688464	122689464
chr1	122818277	122819277
chr1	122980694	122981694
chr1	123014463	123015463
chr1	123064363	123065363
chr1	123491792	123492792
chr1	124039196	124040196
chr1	124310866	124311866
chr1	124622778	124623778
chr1	124656901	124657901
chr1	124815393	124816393
chr1	125067444	125068444
chr1	125123622	125124622
chr1	125205376	125206376
chr1	125209735	125210735
chr1	125228436	125229436
chr1	125228562	125229562
chr1	125229211	125230211
chr1	125237846	125238846
chr1	125317796	125318796
chr1	125366268	125367268
chr1	125665348	125666348
chr1	125967996	125968996
chr1	126188984	126189984
chr1	126227661	126228661
chr1	126249514	126250514
chr1	126364466	126365466
chr1	126403462	126404462
chr1	126522158	126523158
chr1	126545452	126546452
chr1	126585521	126586521
chr1	126592985	126593985
chr1	126700326	126701326
chr1	126703995	126704995
chr1	126748620	126749620
chr1	126749317	126750317
chr1	126796296	126797296
chr1	126960399	126961399
chr1	126965440	126966440
chr1	126978516	126979516
chr1	127009613	127010613
chr1	127176226	127177226
chr1	127178627	127179627
chr1	127298572	127299572
chr1	127337970	127338970
chr1	127598598	127599598
chr1	127599311	127600311
chr1	127801858	127802858
chr1	128084953	128085953
chr1	128198129	128199129
chr1	128198161	128199161
chr1	128198195	128199195
chr1	128219902	128220902
chr1	128341690	128342690
chr1	128434769	128435769
chr1	128517617	128518617
chr1	128604183	128605183
chr1	128605540	128606540
chr1	128676910	128677910
chr1	128714300	128715300
chr1	128721961	128722961
chr1	128825010	128826010
chr1	128825399	128826399
chr1	128923022	128924022
chr1	129218885	129219885
chr1	129323669	129324669
chr1	129775854	129776854
chr1	129780021	129781021
chr1	131386951	131387951
chr1	131455205	131456205
chr1	131457867	131458867
chr1	131461056	131462056
chr1	131480555	131481555
chr1	131504728	131505728
chr1	131559930	131560930
chr1	131992273	131993273
chr1	132186135	132187135
chr1	132270425	132271425
chr1	132293257	132294257
chr1	132385955	132386955
chr1	133462519	133463519
chr1	133462522	133463522
chr1	134019811	134020811
chr1	134185169	134186169
chr1	134234275	134235275
chr1	134261304	134262304
chr1	134698015	134699015
chr1	134760018	134761018
chr1	134775503	134776503
chr1	134885650	134886650
chr1	134886503	134887503
chr1	134887518	134888518
chr1	134888099	134889099
chr1	134920282	134921282
chr1	134944755	134945755
chr1	135082681	135083681
chr1	135140893	135141893
chr1	136072820	136073820
chr1	136073481	136074481
chr1	136079207	136080207
chr1	136841631	136842631
chr1	136843005	136844005
chr1	137013204	137014204
chr1	137013281	137014281
chr1	137116208	137117208
chr1	137206603	137207603
chr1	137246127	137247127
chr1	137260863	137261863
chr1	137359110	137360110
chr1	137404934	137405934
chr1	137418437	137419437
chr1	137426195	137427195
chr1	137427269	137428269
chr1	137427306	137428306
chr1	137438315	137439315
chr1	137439021	137440021
chr1	137439672	137440672
chr1	140263060	140264060
chr1	140476689	140477689
chr1	140477640	140478640
chr1	140477644	140478644
chr1	140535925	140536925
chr1	140573286	140574286
chr1	140586505	140587505
chr1	140600618	140601618
chr1	140600675	140601675
chr1	140793423	140794423
chr1	140801968	140802968
chr1	140860896	140861896
chr1	140997258	140998258
chr1	141111187	141112187
chr1	141128729	141129729
chr1	141135104	141136104
chr1	141161925	141162925
chr1	141188851	141189851
chr1	141210455	141211455
chr1	141210722	141211722
chr1	141223183	141224183
chr1	141240176	141241176
chr1	141324644	141325644
chr1	141349872	141350872
chr1	141470538	141471538
chr1	141471090	141472090
chr1	141480703	141481703
chr1	141481222	141482222
chr1	141481256	141482256
chr1	141481257	141482257
chr1	141481300	141482300
chr1	141516495	141517495
chr1	141585465	141586465
chr1	141604207	141605207
chr1	141610739	141611739
chr1	141612437	141613437
chr1	141655513	141656513
chr1	141672922	141673922
chr1	141765842	141766842
chr1	141893716	141894716
chr1	141943658	141944658
chr1	141971844	141972844
chr1	141999572	142000572
chr1	142002388	142003388
chr1	142019738	142020738
chr1	142020567	142021567
chr1	142039276	142040276
chr1	142040201	142041201
chr1	142049471	142050471
chr1	142050391	142051391
chr1	142059923	142060923
chr1	142059937	142060937
chr1	142086119	142087119
chr1	142105082	142106082
chr1	142113838	142114838
chr1	142133623	142134623
chr1	142133740	142134740
chr1	142135437	142136437
chr1	142140668	142141668
chr1	142164062	142165062
chr1	142164357	142165357
chr1	142179882	142180882
chr1	142183920	142184920
chr1	142183996	142184996
chr1	142197499	142198499
chr1	142197680	142198680
chr1	142198211	142199211
chr1	142220294	142221294
chr1	142243014	142244014
chr1	142294996	142295996
chr1	142300365	142301365
chr1	142306338	142307338
chr1	142615611	142616611
chr1	142615665	142616665
chr1	142680795	142681795
chr1	142720234	142721234
chr1	142720248	142721248
chr1	142724073	142725073
chr1	142759981	142760981
chr1	142815204	142816204
chr1	142834216	142835216
chr1	142882009	142883009
chr1	142923557	142924557
chr1	142948207	142949207
chr1	143035108	143036108
chr1	143133497	143134497
chr1	143134162	143135162
chr1	143138475	143139475
chr1	143162408	143163408
chr1	143170287	143171287
chr1	143196726	143197726
chr1	143315568	143316568
chr1	143353094	143354094
chr1	143398098	143399098
chr1	143401362	143402362
chr1	143401438	143402438
chr1	143421458	143422458
chr1	143535449	143536449
chr1	143582653	143583653
chr1	143607181	143608181
chr1	143645529	143646529
chr1	143647582	143648582
chr1	143674622	143675622
chr1	143751500	143752500
chr1	143752102	143753102
chr1	143848994	143849994
chr1	144069690	144070690
chr1	144301042	144302042
chr1	144412047	144413047
chr1	144475134	144476134
chr1	144494455	144495455
chr1	144601281	144602281
chr1	144830589	144831589
chr1	145742727	145743727
chr1	145742787	145743787
chr1	145769112	145770112
chr1	145826627	145827627
chr1	146029009	146030009
chr1	146030739	146031739
chr1	146043854	146044854
chr1	146226163	146227163
chr1	146289616	146290616
chr1	146306070	146307070
chr1	146517281	146518281
chr1	146519094	146520094
chr1	146556139	146557139
chr1	146658674	146659674
chr1	146706235	146707235
chr1	146736343	146737343
chr1	146768906	146769906
chr1	146780184	146781184
chr1	146812594	146813594
chr1	146812616	146813616
chr1	146823762	146824762
chr1	147020294	147021294
chr1	147184612	147185612
chr1	147199112	147200112
chr1	147201387	147202387
chr1	147203683	147204683
chr1	147422725	147423725
chr1	147427847	147428847
chr1	147435782	147436782
chr1	147670092	147671092
chr1	147679645	147680645
chr1	147694013	147695013
chr1	147712898	147713898
chr1	147762166	147763166
chr1	147803011	147804011
chr1	147864827	147865827
chr1	148050126	148051126
chr1	148119880	148120880
chr1	148413245	148414245
chr1	148443426	148444426
chr1	148448652	148449652
chr1	150390608	150391608
chr1	150395464	150396464
chr1	150795627	150796627
chr1	151206952	151207952
chr1	151209267	151210267
chr1	151210001	151211001
chr1	151917527	151918527
chr1	151925403	151926403
chr1	152071667	152072667
chr1	153096576	153097576
chr1	153587797	153588797
chr1	153594351	153595351
chr1	153740957	153741957
chr1	153860272	153861272
chr1	153860468	153861468
chr1	153862221	153863221
chr1	154145975	154146975
chr1	154170412	154171412
chr1	154216360	154217360
chr1	154297180	154298180
chr1	154339222	154340222
chr1	154376202	154377202
chr1	154376484	154377484
chr1	154376511	154377511
chr1	154376513	154377513
chr1	154376519	154377519
chr1	154376934	154377934
chr1	155308935	155309935
chr1	156261186	156262186
chr1	156261217	156262217
chr1	156261891	156262891
chr1	156282015	156283015
chr1	156296206	156297206
chr1	156296227	156297227
chr1	156529656	156530656
chr1	156621916	156622916
chr1	157030015	157031015
chr1	157074455	157075455
chr1	157402542	157403542
chr1	157461581	157462581
chr1	157479041	157480041
chr1	157494124	157495124
chr1	157572367	157573367
chr1	157573139	157574139
chr1	157699323	157700323
chr1	157919744	157920744
chr1	161182807	161183807
chr1	161346186	161347186
chr1	161541471	161542471
chr1	161785924	161786924
chr1	161921164	161922164
chr1	162081992	162082992
chr1	162280262	162281262
chr1	162300040	162301040
chr1	162306784	162307784
chr1	162307587	162308587
chr1	162340986	162341986
chr1	162368742	162369742
chr1	162385699	162386699
chr1	162419955	162420955
chr1	162446625	162447625
chr1	162548493	162549493
chr1	162549181	162550181
chr1	162549187	162550187
chr1	162675269	162676269
chr1	162713638	162714638
chr1	162767147	162768147
chr1	162799275	162800275
chr1	162816579	162817579
chr1	163004594	163005594
chr1	163015338	163016338
chr1	163071505	163072505
chr1	163129804	163130804
chr1	163263612	163264612
chr1	163328603	163329603
chr1	163345055	163346055
chr1	163361872	163362872
chr1	163444528	163445528
chr1	163536229	163537229
chr1	163539008	163540008
chr1	163541052	163542052
chr1	163597394	163598394
chr1	163602200	163603200
chr1	163613029	163614029
chr1	163613122	163614122
chr1	163662448	163663448
chr1	163795543	163796543
chr1	163796883	163797883
chr1	164100995	164101995
chr1	164101714	164102714
chr1	164143849	164144849
chr1	164224932	164225932
chr1	164225832	164226832
chr1	164290991	164291991
chr1	164308368	164309368
chr1	164308376	164309376
chr1	164308416	164309416
chr1	164336177	164337177
chr1	164401913	164402913
chr1	164404536	164405536
chr1	164434860	164435860
chr1	164441184	164442184
chr1	164501367	164502367
chr1	164545420	164546420
chr1	164579509	164580509
chr1	164589917	164590917
chr1	164590788	164591788
chr1	164641478	164642478
chr1	164657946	164658946
chr1	164660230	164661230
chr1	164671559	164672559
chr1	164671607	164672607
chr1	164682310	164683310
chr1	164696231	164697231
chr1	164814650	164815650
chr1	164814692	164815692
chr1	164849753	164850753
chr1	164977216	164978216
chr1	165122363	165123363
chr1	165169639	165170639
chr1	165194855	165195855
chr1	165236911	165237911
chr1	165300562	165301562
chr1	165342834	165343834
chr1	165381545	165382545
chr1	165382214	165383214
chr1	165481898	165482898
chr1	165505338	165506338
chr1	165530144	165531144
chr1	165548322	165549322
chr1	165606391	165607391
chr1	165606392	165607392
chr1	165623868	165624868
chr1	165623875	165624875
chr1	165625648	165626648
chr1	165672650	165673650
chr1	165680199	165681199
chr1	165723395	165724395
chr1	165723444	165724444
chr1	165891871	165892871
chr1	165933821	165934821
chr1	165967496	165968496
chr1	166045501	166046501
chr1	166045601	166046601
chr1	166139022	166140022
chr1	166139028	166140028
chr1	166425136	166426136
chr1	166431044	166432044
chr1	166431871	166432871
chr1	166453856	166454856
chr1	166458067	166459067
chr1	166464469	166465469
chr1	166489936	166490936
chr1	166489943	166490943
chr1	166533606	166534606
chr1	166563734	166564734
chr1	166691409	166692409
chr1	166738590	166739590
chr1	166738633	166739633
chr1	166912513	166913513
chr1	166912963	166913963
chr1	166920770	166921770
chr1	166934395	166935395
chr1	166945837	166946837
chr1	166980806	166981806
chr1	166990421	166991421
chr1	167005850	167006850
chr1	167058644	167059644
chr1	167077439	167078439
chr1	167157748	167158748
chr1	167158373	167159373
chr1	167196187	167197187
chr1	167196551	167197551
chr1	167219249	167220249
chr1	167224114	167225114
chr1	167308077	167309077
chr1	167308863	167309863
chr1	167319254	167320254
chr1	167347472	167348472
chr1	167347740	167348740
chr1	167372645	167373645
chr1	167372686	167373686
chr1	167537339	167538339
chr1	167708699	167709699
chr1	167785097	167786097
chr1	167837937	167838937
chr1	167849812	167850812
chr1	167849821	167850821
chr1	167869427	167870427
chr1	167924190	167925190
chr1	167940670	167941670
chr1	168944607	168945607
chr1	168972739	168973739
chr1	168993999	168994999
chr1	169005219	169006219
chr1	169432556	169433556
chr1	169463349	169464349
chr1	169463373	169464373
chr1	169463770	169464770
chr1	169463772	169464772
chr1	169524579	169525579
chr1	170210310	170211310
chr1	170238894	170239894
chr1	170260822	170261822
chr1	170263144	170264144
chr1	170274261	170275261
chr1	170318707	170319707
chr1	170382621	170383621
chr1	170382645	170383645
chr1	170410827	170411827
chr1	170411197	170412197
chr1	170411504	170412504
chr1	170427095	170428095
chr1	170431431	170432431
chr1	170464233	170465233
chr1	170464282	170465282
chr1	170470210	170471210
chr1	170471098	170472098
chr1	170471102	170472102
chr1	170471115	170472115
chr1	170577891	170578891
chr1	170577897	170578897
chr1	170578744	170579744
chr1	170583844	170584844
chr1	170586430	170587430
chr1	170614837	170615837
chr1	170653948	170654948
chr1	170653961	170654961
chr1	171591795	171592795
chr1	171783808	171784808
chr1	171792781	171793781
chr1	171819419	171820419
chr1	171860553	171861553
chr1	171970018	171971018
chr1	171980089	171981089
chr1	171992966	171993966
chr1	171997504	171998504
chr1	173251245	173252245
chr1	173272654	173273654
chr1	173531828	173532828
chr1	173549577	173550577
chr1	173605914	173606914
chr1	173606055	173607055
chr1	173614480	173615480
chr1	173661819	173662819
chr1	173682230	173683230
chr1	173764260	173765260
chr1	174058999	174059999
chr1	174071669	174072669
chr1	174098210	174099210
chr1	174131746	174132746
chr1	174146822	174147822
chr1	174152013	174153013
chr1	174198125	174199125
chr1	174222361	174223361
chr1	174233913	174234913
chr1	174234195	174235195
chr1	174250745	174251745
chr1	174289925	174290925
chr1	174329684	174330684
chr1	174329808	174330808
chr1	174329874	174330874
chr1	174377730	174378730
chr1	174378914	174379914
chr1	174378939	174379939
chr1	174411136	174412136
chr1	174461102	174462102
chr1	174588280	174589280
chr1	174588569	174589569
chr1	174604758	174605758
chr1	174620175	174621175
chr1	174654938	174655938
chr1	174701334	174702334
chr1	174701989	174702989
chr1	174767881	174768881
chr1	174826108	174827108
chr1	174861700	174862700
chr1	174861705	174862705
chr1	174985053	174986053
chr1	174986480	174987480
chr1	174993821	174994821
chr1	175171373	175172373
chr1	175200565	175201565
chr1	175364141	175365141
chr1	175420150	175421150
chr1	175443751	175444751
chr1	175584559	175585559
chr1	175590921	175591921
chr1	175619583	175620583
chr1	175640627	175641627
chr1	175657473	175658473
chr1	175657529	175658529
chr1	175676494	175677494
chr1	175676639	175677639
chr1	175762100	175763100
chr1	175762127	175763127
chr1	175837888	175838888
chr1	175837923	175838923
chr1	175865707	175866707
chr1	175894473	175895473
[truncated: 26,551 more rows]

## Sheet: rabbit
# Supplementary Data 3: rabbit promoters
chr	start	end
chr1	10642	11642
chr1	46143	47143
chr1	73327	74327
chr1	75047	76047
chr1	124891	125891
chr1	125711	126711
chr1	125724	126724
chr1	163729	164729
chr1	164533	165533
chr1	171035	172035
chr1	192963	193963
chr1	329616	330616
chr1	366386	367386
chr1	612860	613860
chr1	631253	632253
chr1	673240	674240
chr1	765339	766339
chr1	948188	949188
chr1	1019298	1020298
chr1	1019355	1020355
chr1	1148523	1149523
chr1	1195029	1196029
chr1	1411358	1412358
chr1	1626685	1627685
chr1	1629289	1630289
chr1	1662216	1663216
chr1	1662226	1663226
chr1	1703450	1704450
chr1	1704753	1705753
chr1	1713782	1714782
chr1	1721012	1722012
chr1	1726995	1727995
chr1	1763078	1764078
chr1	1774759	1775759
chr1	1807202	1808202
chr1	1906698	1907698
chr1	2243625	2244625
chr1	2251708	2252708
chr1	2467961	2468961
chr1	2495652	2496652
chr1	2525256	2526256
chr1	2641047	2642047
chr1	2946980	2947980
chr1	2975005	2976005
chr1	2980375	2981375
chr1	3082166	3083166
chr1	3117506	3118506
chr1	3375495	3376495
chr1	3375505	3376505
chr1	3530102	3531102
chr1	3676373	3677373
chr1	3707962	3708962
chr1	3744499	3745499
chr1	3845119	3846119
chr1	3845136	3846136
chr1	3987484	3988484
chr1	4016382	4017382
chr1	4016396	4017396
chr1	4046590	4047590
chr1	4046627	4047627
chr1	4153097	4154097
chr1	4209500	4210500
chr1	4228754	4229754
chr1	4229552	4230552
chr1	5664755	5665755
chr1	5666940	5667940
chr1	5841425	5842425
chr1	5842196	5843196
chr1	6119720	6120720
chr1	6260664	6261664
chr1	6261313	6262313
chr1	7364394	7365394
chr1	7392041	7393041
chr1	7416248	7417248
chr1	7489081	7490081
chr1	7497610	7498610
chr1	7503132	7504132
chr1	7545307	7546307
chr1	7582855	7583855
chr1	7598574	7599574
chr1	7778280	7779280
chr1	7778288	7779288
chr1	7969997	7970997
chr1	8127429	8128429
chr1	8253871	8254871
chr1	8287036	8288036
chr1	8923524	8924524
chr1	8938143	8939143
chr1	8995017	8996017
chr1	11178208	11179208
chr1	11436090	11437090
chr1	11436923	11437923
chr1	11453150	11454150
chr1	11496385	11497385
chr1	11496498	11497498
chr1	11496917	11497917
chr1	11497808	11498808
chr1	11509364	11510364
chr1	11525919	11526919
chr1	11569072	11570072
chr1	11585795	11586795
chr1	11608369	11609369
chr1	11609163	11610163
chr1	11632657	11633657
chr1	11717542	11718542
chr1	11955356	11956356
chr1	12077717	12078717
chr1	12552437	12553437
chr1	12553667	12554667
chr1	12659698	12660698
chr1	12684495	12685495
chr1	12687691	12688691
chr1	12742085	12743085
chr1	12841204	12842204
chr1	12847935	12848935
chr1	13085500	13086500
chr1	13086283	13087283
chr1	13224134	13225134
chr1	13286484	13287484
chr1	13389772	13390772
chr1	13392732	13393732
chr1	13929133	13930133
chr1	13974752	13975752
chr1	14002202	14003202
chr1	14003016	14004016
chr1	14136675	14137675
chr1	14201415	14202415
chr1	14224955	14225955
chr1	14279830	14280830
chr1	14387861	14388861
chr1	14387891	14388891
chr1	14426877	14427877
chr1	14435329	14436329
chr1	14652915	14653915
chr1	14883821	14884821
chr1	14935389	14936389
chr1	14966197	14967197
chr1	14993690	14994690
chr1	14993908	14994908
chr1	14994028	14995028
chr1	14994539	14995539
chr1	15001445	15002445
chr1	15008324	15009324
chr1	15040530	15041530
chr1	15041325	15042325
chr1	15054728	15055728
chr1	15084262	15085262
chr1	15119739	15120739
chr1	15131893	15132893
chr1	15150860	15151860
chr1	15157274	15158274
chr1	15370023	15371023
chr1	15392546	15393546
chr1	15435395	15436395
chr1	15435413	15436413
chr1	15436776	15437776
chr1	15519824	15520824
chr1	15600229	15601229
chr1	15623137	15624137
chr1	15742938	15743938
chr1	15762822	15763822
chr1	16009017	16010017
chr1	16140367	16141367
chr1	16140404	16141404
chr1	16142252	16143252
chr1	16146124	16147124
chr1	16227187	16228187
chr1	16237652	16238652
chr1	16248208	16249208
chr1	16269621	16270621
chr1	16335440	16336440
chr1	16510065	16511065
chr1	16565170	16566170
chr1	16571332	16572332
chr1	16601224	16602224
chr1	16602780	16603780
chr1	16613882	16614882
chr1	16613886	16614886
chr1	16741693	16742693
chr1	16950247	16951247
chr1	17036738	17037738
chr1	17583425	17584425
chr1	17608692	17609692
chr1	17618945	17619945
chr1	17653502	17654502
chr1	17733807	17734807
chr1	17735126	17736126
chr1	17804545	17805545
chr1	17804611	17805611
chr1	17804662	17805662
chr1	17849858	17850858
chr1	17946944	17947944
chr1	17946960	17947960
chr1	18043850	18044850
chr1	18104984	18105984
chr1	18112875	18113875
chr1	18124959	18125959
chr1	18125120	18126120
chr1	18127440	18128440
chr1	18141323	18142323
chr1	18150125	18151125
chr1	18188405	18189405
chr1	18188447	18189447
chr1	18188709	18189709
chr1	18188873	18189873
chr1	18189543	18190543
chr1	18203447	18204447
chr1	18203925	18204925
chr1	18204314	18205314
chr1	18204611	18205611
chr1	18205047	18206047
chr1	18216721	18217721
chr1	18236450	18237450
chr1	18241500	18242500
chr1	18241515	18242515
chr1	18244646	18245646
chr1	18255898	18256898
chr1	18269562	18270562
chr1	18273845	18274845
chr1	18302963	18303963
chr1	18330011	18331011
chr1	18345432	18346432
chr1	18377570	18378570
chr1	18384393	18385393
chr1	18426413	18427413
chr1	18750860	18751860
chr1	18765781	18766781
chr1	18773581	18774581
chr1	18779311	18780311
chr1	18785238	18786238
chr1	18800980	18801980
chr1	18803522	18804522
chr1	18808264	18809264
chr1	18871336	18872336
chr1	18877680	18878680
chr1	18877794	18878794
chr1	18914471	18915471
chr1	18915195	18916195
chr1	19031604	19032604
chr1	19112495	19113495
chr1	19131290	19132290
chr1	19157465	19158465
chr1	19157478	19158478
chr1	19158892	19159892
chr1	19158904	19159904
chr1	19169648	19170648
chr1	19173410	19174410
chr1	19178326	19179326
chr1	19178356	19179356
chr1	19184108	19185108
chr1	19204207	19205207
chr1	19212514	19213514
chr1	19236349	19237349
chr1	19272376	19273376
chr1	19298406	19299406
chr1	19308812	19309812
chr1	19322766	19323766
chr1	19370445	19371445
chr1	19424965	19425965
chr1	19428876	19429876
chr1	19452740	19453740
chr1	19494733	19495733
chr1	19495043	19496043
chr1	19496388	19497388
chr1	19498949	19499949
chr1	19663378	19664378
chr1	19663391	19664391
chr1	19715385	19716385
chr1	19796473	19797473
chr1	19796519	19797519
chr1	19913171	19914171
chr1	19941107	19942107
chr1	19992067	19993067
chr1	19992588	19993588
chr1	20004000	20005000
chr1	20022469	20023469
chr1	20066196	20067196
chr1	20104635	20105635
chr1	20155698	20156698
chr1	20155767	20156767
chr1	20170409	20171409
chr1	20183177	20184177
chr1	20183811	20184811
chr1	20218625	20219625
chr1	20275465	20276465
chr1	20351657	20352657
chr1	20352578	20353578
chr1	20383986	20384986
chr1	20391217	20392217
chr1	20394240	20395240
chr1	20416711	20417711
chr1	20416724	20417724
chr1	20684547	20685547
chr1	20902897	20903897
chr1	20916742	20917742
chr1	20923013	20924013
chr1	20943037	20944037
chr1	21013004	21014004
chr1	21086933	21087933
chr1	21226041	21227041
chr1	22888478	22889478
chr1	24122435	24123435
chr1	25946264	25947264
chr1	25946295	25947295
chr1	26015855	26016855
chr1	26015857	26016857
chr1	26279320	26280320
chr1	26334727	26335727
chr1	26334807	26335807
chr1	26437961	26438961
chr1	26563370	26564370
chr1	26593492	26594492
chr1	26609123	26610123
chr1	26616251	26617251
chr1	26651030	26652030
chr1	26659982	26660982
chr1	27905790	27906790
chr1	29791311	29792311
chr1	29794781	29795781
chr1	30462830	30463830
chr1	31732285	31733285
chr1	31780382	31781382
chr1	31797002	31798002
chr1	31959351	31960351
chr1	32241073	32242073
chr1	32382610	32383610
chr1	32395576	32396576
chr1	32705034	32706034
chr1	32708538	32709538
chr1	32773217	32774217
chr1	32860180	32861180
chr1	33146150	33147150
chr1	33187539	33188539
chr1	33248953	33249953
chr1	33508508	33509508
chr1	34118343	34119343
chr1	34490283	34491283
chr1	34525842	34526842
chr1	34538864	34539864
chr1	34549287	34550287
chr1	34658797	34659797
chr1	34698180	34699180
chr1	34733664	34734664
chr1	34742265	34743265
chr1	34760479	34761479
chr1	34816601	34817601
chr1	34824759	34825759
chr1	35465535	35466535
chr1	36090890	36091890
chr1	36461918	36462918
chr1	36909492	36910492
chr1	37306097	37307097
chr1	38300025	38301025
chr1	38417654	38418654
chr1	38454852	38455852
chr1	38510652	38511652
chr1	38615056	38616056
chr1	38615078	38616078
chr1	38758361	38759361
chr1	38758422	38759422
chr1	38822664	38823664
chr1	39225631	39226631
chr1	39269313	39270313
chr1	39282530	39283530
chr1	39517758	39518758
chr1	39648656	39649656
chr1	39650996	39651996
chr1	39651208	39652208
chr1	39662475	39663475
chr1	39855921	39856921
chr1	39865276	39866276
chr1	40518861	40519861
chr1	40787248	40788248
chr1	40815626	40816626
chr1	41276874	41277874
chr1	44434076	44435076
chr1	45304663	45305663
chr1	45305090	45306090
chr1	45680230	45681230
chr1	45750143	45751143
chr1	46415431	46416431
chr1	47431444	47432444
chr1	47545480	47546480
chr1	47753675	47754675
chr1	47753698	47754698
chr1	47931748	47932748
chr1	48137693	48138693
chr1	48144889	48145889
chr1	48144931	48145931
chr1	48275819	48276819
chr1	48296557	48297557
chr1	48340731	48341731
chr1	48342734	48343734
chr1	48421482	48422482
chr1	48564968	48565968
chr1	48564996	48565996
chr1	48695832	48696832
chr1	48752012	48753012
chr1	48761738	48762738
chr1	49088674	49089674
chr1	49088708	49089708
chr1	49137665	49138665
chr1	49202084	49203084
chr1	49395774	49396774
chr1	49453625	49454625
chr1	49463038	49464038
chr1	49500103	49501103
chr1	49539447	49540447
chr1	49542383	49543383
chr1	49558194	49559194
chr1	49558222	49559222
chr1	49559131	49560131
chr1	49559342	49560342
chr1	49572957	49573957
chr1	49617580	49618580
chr1	49617604	49618604
chr1	49617691	49618691
chr1	49768662	49769662
chr1	50022039	50023039
chr1	50022469	50023469
chr1	50022470	50023470
chr1	50066613	50067613
chr1	50216130	50217130
chr1	50847968	50848968
chr1	50952001	50953001
chr1	51189170	51190170
chr1	51191572	51192572
chr1	51640127	51641127
chr1	51643403	51644403
chr1	51645280	51646280
chr1	51861754	51862754
chr1	51886866	51887866
chr1	51887050	51888050
chr1	51887709	51888709
chr1	51890809	51891809
chr1	52083812	52084812
chr1	52086900	52087900
chr1	52348337	52349337
chr1	52351734	52352734
chr1	52525097	52526097
chr1	53601594	53602594
chr1	53605867	53606867
chr1	53900798	53901798
chr1	53911360	53912360
chr1	53951529	53952529
chr1	53952712	53953712
chr1	53952880	53953880
chr1	54038722	54039722
chr1	54054960	54055960
chr1	54417125	54418125
chr1	54418114	54419114
chr1	54419254	54420254
chr1	54453417	54454417
chr1	54569843	54570843
chr1	54814090	54815090
chr1	54895578	54896578
chr1	54997205	54998205
chr1	55081482	55082482
chr1	55142143	55143143
chr1	55341610	55342610
chr1	55341932	55342932
chr1	55410095	55411095
chr1	55464680	55465680
chr1	55497968	55498968
chr1	55525673	55526673
chr1	55607976	55608976
chr1	55607978	55608978
chr1	55679675	55680675
chr1	55681155	55682155
chr1	55683106	55684106
chr1	55684570	55685570
chr1	55728490	55729490
chr1	55928461	55929461
chr1	55957931	55958931
chr1	56015655	56016655
chr1	56016196	56017196
chr1	56316040	56317040
chr1	56510387	56511387
chr1	56510462	56511462
chr1	56510480	56511480
chr1	56573113	56574113
chr1	56690568	56691568
chr1	56691953	56692953
chr1	56695723	56696723
chr1	56756033	56757033
chr1	56758279	56759279
chr1	56905348	56906348
chr1	57081008	57082008
chr1	57423631	57424631
chr1	58145735	58146735
chr1	58209162	58210162
chr1	58227449	58228449
chr1	58333659	58334659
chr1	58358574	58359574
chr1	58359142	58360142
chr1	58617820	58618820
chr1	58618049	58619049
chr1	58830923	58831923
chr1	58831414	58832414
chr1	58833039	58834039
chr1	58919829	58920829
chr1	59154506	59155506
chr1	59156131	59157131
chr1	59338045	59339045
chr1	59428957	59429957
chr1	59477900	59478900
chr1	59690235	59691235
chr1	59697658	59698658
chr1	61057219	61058219
chr1	61242134	61243134
chr1	61312761	61313761
chr1	61375341	61376341
chr1	61449249	61450249
chr1	61501089	61502089
chr1	61501786	61502786
chr1	61564591	61565591
chr1	62289605	62290605
chr1	62538505	62539505
chr1	62763303	62764303
chr1	62816069	62817069
chr1	63028723	63029723
chr1	63084952	63085952
chr1	63256773	63257773
chr1	63319984	63320984
chr1	63589825	63590825
chr1	63721701	63722701
chr1	63818339	63819339
chr1	64070274	64071274
chr1	64340459	64341459
chr1	64627277	64628277
chr1	64696969	64697969
chr1	66120561	66121561
chr1	68063531	68064531
chr1	68131693	68132693
chr1	68132530	68133530
chr1	68133577	68134577
chr1	68133597	68134597
chr1	68193726	68194726
chr1	69187302	69188302
chr1	69556044	69557044
chr1	69600143	69601143
chr1	69666499	69667499
chr1	69668629	69669629
chr1	69671621	69672621
chr1	69925719	69926719
chr1	69989415	69990415
chr1	70056599	70057599
chr1	70146995	70147995
chr1	70179379	70180379
chr1	70190450	70191450
chr1	70192609	70193609
chr1	70270309	70271309
chr1	70291772	70292772
chr1	70332306	70333306
chr1	70387733	70388733
chr1	70387822	70388822
chr1	70499434	70500434
chr1	70580735	70581735
chr1	70659657	70660657
chr1	70691717	70692717
chr1	70705718	70706718
chr1	70757117	70758117
chr1	70801741	70802741
chr1	70801746	70802746
chr1	70827878	70828878
chr1	70843688	70844688
chr1	70859724	70860724
chr1	70929711	70930711
chr1	71005001	71006001
chr1	71008621	71009621
chr1	71113419	71114419
chr1	71161544	71162544
chr1	71457764	71458764
chr1	71488551	71489551
chr1	71562600	71563600
chr1	71913407	71914407
chr1	71957484	71958484
chr1	72043508	72044508
chr1	72044040	72045040
chr1	72044202	72045202
chr1	72133757	72134757
chr1	72183855	72184855
chr1	72228759	72229759
chr1	72274697	72275697
chr1	72318490	72319490
chr1	72348130	72349130
chr1	72348194	72349194
chr1	72385507	72386507
chr1	72829138	72830138
chr1	73317704	73318704
chr1	73520127	73521127
chr1	73620151	73621151
chr1	73762177	73763177
chr1	74027424	74028424
chr1	74028268	74029268
chr1	74085077	74086077
chr1	74103479	74104479
chr1	74358432	74359432
chr1	74484727	74485727
chr1	74562628	74563628
chr1	74834870	74835870
chr1	75168922	75169922
chr1	75232599	75233599
chr1	75233448	75234448
chr1	75233478	75234478
chr1	75247943	75248943
chr1	75280558	75281558
chr1	75283552	75284552
chr1	75303374	75304374
chr1	75360153	75361153
chr1	75394764	75395764
chr1	75474538	75475538
chr1	75476072	75477072
chr1	75555486	75556486
chr1	75595773	75596773
chr1	75666940	75667940
chr1	75703260	75704260
chr1	75766521	75767521
chr1	75931224	75932224
chr1	76142441	76143441
chr1	76143329	76144329
chr1	76430700	76431700
chr1	76770211	76771211
chr1	76828295	76829295
chr1	76994301	76995301
chr1	77001249	77002249
chr1	77003331	77004331
chr1	77257604	77258604
chr1	77268447	77269447
chr1	77344556	77345556
chr1	77462633	77463633
chr1	78241425	78242425
chr1	78350697	78351697
chr1	78350793	78351793
chr1	78359022	78360022
chr1	78363300	78364300
chr1	78366519	78367519
chr1	78391013	78392013
chr1	78465318	78466318
chr1	78481316	78482316
chr1	78485943	78486943
chr1	78575349	78576349
chr1	78577351	78578351
chr1	78771320	78772320
chr1	79049166	79050166
chr1	79147112	79148112
chr1	79147173	79148173
chr1	79357035	79358035
chr1	79357927	79358927
chr1	79404037	79405037
chr1	79404043	79405043
chr1	79858618	79859618
chr1	79859991	79860991
chr1	84055654	84056654
chr1	84610147	84611147
chr1	85673655	85674655
chr1	86187334	86188334
chr1	86224589	86225589
chr1	86347333	86348333
chr1	86409123	86410123
chr1	86458924	86459924
chr1	86464603	86465603
chr1	86472468	86473468
chr1	86472492	86473492
chr1	86472516	86473516
chr1	86528729	86529729
chr1	86600402	86601402
chr1	86724255	86725255
chr1	86813569	86814569
chr1	87710516	87711516
chr1	87718162	87719162
chr1	87844970	87845970
chr1	87899012	87900012
chr1	87982712	87983712
chr1	87996040	87997040
chr1	88002210	88003210
chr1	88043197	88044197
chr1	88198098	88199098
chr1	88206203	88207203
chr1	88323073	88324073
chr1	88394644	88395644
chr1	90635434	90636434
chr1	90683374	90684374
chr1	90686367	90687367
chr1	90707757	90708757
chr1	90713713	90714713
chr1	90740650	90741650
chr1	90771321	90772321
chr1	90802392	90803392
chr1	90812624	90813624
chr1	90813392	90814392
chr1	90870415	90871415
chr1	90871280	90872280
chr1	90871292	90872292
chr1	90871306	90872306
chr1	91035470	91036470
chr1	91127178	91128178
chr1	91198933	91199933
chr1	91199789	91200789
chr1	91199904	91200904
chr1	91215859	91216859
chr1	91653549	91654549
chr1	91690749	91691749
chr1	91690800	91691800
chr1	91691365	91692365
chr1	91715736	91716736
chr1	91749396	91750396
chr1	91790162	91791162
chr1	92091747	92092747
chr1	92154111	92155111
chr1	92154218	92155218
chr1	92154225	92155225
chr1	92160973	92161973
chr1	92199774	92200774
chr1	92233986	92234986
chr1	92308157	92309157
chr1	92320943	92321943
chr1	92346477	92347477
chr1	92346480	92347480
chr1	92425836	92426836
chr1	92466681	92467681
chr1	92478950	92479950
chr1	92491490	92492490
chr1	92565077	92566077
chr1	92566459	92567459
chr1	92567342	92568342
chr1	92613571	92614571
chr1	92626927	92627927
chr1	94051067	94052067
chr1	94350954	94351954
chr1	94454109	94455109
chr1	94454372	94455372
chr1	94488795	94489795
chr1	94574675	94575675
chr1	94591472	94592472
chr1	94685787	94686787
chr1	94911782	94912782
chr1	95023915	95024915
chr1	95027036	95028036
chr1	95029639	95030639
chr1	95034993	95035993
chr1	95188726	95189726
chr1	95404282	95405282
chr1	95420351	95421351
chr1	95648864	95649864
chr1	95924254	95925254
chr1	95925763	95926763
chr1	96219387	96220387
chr1	96394471	96395471
chr1	96427401	96428401
chr1	96670497	96671497
chr1	96692344	96693344
chr1	96828638	96829638
chr1	96830349	96831349
chr1	96973761	96974761
chr1	96979463	96980463
chr1	96995782	96996782
chr1	97012806	97013806
chr1	97043736	97044736
chr1	97043797	97044797
chr1	97353678	97354678
chr1	97602609	97603609
chr1	97653065	97654065
chr1	97653979	97654979
chr1	97654121	97655121
chr1	97661013	97662013
chr1	97665023	97666023
chr1	97787543	97788543
chr1	98301696	98302696
chr1	98650731	98651731
chr1	98653172	98654172
chr1	98664945	98665945
chr1	98668347	98669347
chr1	98672967	98673967
chr1	98673265	98674265
chr1	98675016	98676016
chr1	98690609	98691609
chr1	98943318	98944318
chr1	99069184	99070184
chr1	99120287	99121287
chr1	99126791	99127791
chr1	99189356	99190356
chr1	99189388	99190388
chr1	99191256	99192256
chr1	99193139	99194139
chr1	99204648	99205648
chr1	99216743	99217743
chr1	99221413	99222413
chr1	99238096	99239096
chr1	99238281	99239281
chr1	99282821	99283821
chr1	99282850	99283850
chr1	99342509	99343509
chr1	99342609	99343609
chr1	99342620	99343620
chr1	99595501	99596501
chr1	99602150	99603150
chr1	99605830	99606830
chr1	99608753	99609753
chr1	99627632	99628632
chr1	99627696	99628696
chr1	99632461	99633461
chr1	99647587	99648587
chr1	99691000	99692000
chr1	100246939	100247939
chr1	100249187	100250187
chr1	100809868	100810868
chr1	100912917	100913917
chr1	100912922	100913922
chr1	101265916	101266916
chr1	101791305	101792305
chr1	101868702	101869702
chr1	101884825	101885825
chr1	101969557	101970557
chr1	101970156	101971156
chr1	101970224	101971224
chr1	102004636	102005636
chr1	102005460	102006460
chr1	102005492	102006492
chr1	102279204	102280204
chr1	102371280	102372280
chr1	102371489	102372489
chr1	102371653	102372653
chr1	102515120	102516120
chr1	102547829	102548829
chr1	102553031	102554031
chr1	102613489	102614489
chr1	102681218	102682218
chr1	102960301	102961301
chr1	103049901	103050901
chr1	103077184	103078184
chr1	103096490	103097490
chr1	103403349	103404349
chr1	103403476	103404476
chr1	104115176	104116176
chr1	104135873	104136873
chr1	104151683	104152683
chr1	104207080	104208080
chr1	104214403	104215403
chr1	104268475	104269475
chr1	104270856	104271856
chr1	104287753	104288753
chr1	104288675	104289675
chr1	104288693	104289693
chr1	104306525	104307525
chr1	104306589	104307589
chr1	104307166	104308166
chr1	104312030	104313030
chr1	104353819	104354819
chr1	104360485	104361485
chr1	104378185	104379185
chr1	104398945	104399945
chr1	104448025	104449025
chr1	104454532	104455532
chr1	104456883	104457883
chr1	104456896	104457896
chr1	104465657	104466657
chr1	104472618	104473618
chr1	104474943	104475943
chr1	104475925	104476925
chr1	104480854	104481854
chr1	104596818	104597818
chr1	104607933	104608933
chr1	104627553	104628553
chr1	104793727	104794727
chr1	104793787	104794787
chr1	104864933	104865933
chr1	105103495	105104495
chr1	105108301	105109301
chr1	105158010	105159010
chr1	105768795	105769795
chr1	105769104	105770104
chr1	105770685	105771685
chr1	105888062	105889062
chr1	106114010	106115010
chr1	106232760	106233760
chr1	106241223	106242223
chr1	106365073	106366073
chr1	107079656	107080656
chr1	107940275	107941275
chr1	108016532	108017532
chr1	108109813	108110813
chr1	108326271	108327271
chr1	108364801	108365801
chr1	108365487	108366487
chr1	108424372	108425372
chr1	108446864	108447864
chr1	108463617	108464617
chr1	108465636	108466636
chr1	108606474	108607474
chr1	108665300	108666300
chr1	108745320	108746320
chr1	108757780	108758780
chr1	108819401	108820401
chr1	108938967	108939967
chr1	108970273	108971273
chr1	109063176	109064176
chr1	109065145	109066145
chr1	109074076	109075076
chr1	109074117	109075117
chr1	109251459	109252459
chr1	109603251	109604251
chr1	110596193	110597193
chr1	110597183	110598183
chr1	110650776	110651776
chr1	110651148	110652148
chr1	110695959	110696959
chr1	111068813	111069813
chr1	111069468	111070468
chr1	111586521	111587521
chr1	111589332	111590332
chr1	111596748	111597748
chr1	111605175	111606175
chr1	111606974	111607974
chr1	111607053	111608053
chr1	112363792	112364792
chr1	113363522	113364522
chr1	113388946	113389946
chr1	113441987	113442987
chr1	113452214	113453214
chr1	113475567	113476567
chr1	113508186	113509186
chr1	114000300	114001300
chr1	114076885	114077885
chr1	114084770	114085770
chr1	114085372	114086372
chr1	114133471	114134471
chr1	114169676	114170676
chr1	114183166	114184166
chr1	114215195	114216195
chr1	114215216	114216216
chr1	114357691	114358691
chr1	114357782	114358782
chr1	114481437	114482437
chr1	114482910	114483910
chr1	114486360	114487360
chr1	114489004	114490004
chr1	114524020	114525020
chr1	114692106	114693106
chr1	114692171	114693171
chr1	114744916	114745916
chr1	114745073	114746073
chr1	114749676	114750676
chr1	114756762	114757762
chr1	114827003	114828003
chr1	114892974	114893974
chr1	115483932	115484932
chr1	115595231	115596231
chr1	115601996	115602996
chr1	116020317	116021317
chr1	116169333	116170333
chr1	116387088	116388088
chr1	120387561	120388561
chr1	120396361	120397361
chr1	120441891	120442891
chr1	120866974	120867974
chr1	120883760	120884760
chr1	121011868	121012868
chr1	121012722	121013722
chr1	121013330	121014330
chr1	121066909	121067909
chr1	121556777	121557777
chr1	121623972	121624972
chr1	121764084	121765084
chr1	121798628	121799628
chr1	121799338	121800338
chr1	121903712	121904712
chr1	122107931	122108931
chr1	122253815	122254815
chr1	122262233	122263233
chr1	122271452	122272452
chr1	122279400	122280400
chr1	122321533	122322533
chr1	122355311	122356311
chr1	122379778	122380778
chr1	122380759	122381759
chr1	122478025	122479025
chr1	122726998	122727998
chr1	122782938	122783938
chr1	122806058	122807058
chr1	123083500	123084500
chr1	123130078	123131078
chr1	123130114	123131114
chr1	123148253	123149253
chr1	123149744	123150744
chr1	123175299	123176299
chr1	123179236	123180236
chr1	123179253	123180253
chr1	123180082	123181082
chr1	123244124	123245124
chr1	123248603	123249603
chr1	123363056	123364056
chr1	123554266	123555266
chr1	123722260	123723260
chr1	123739711	123740711
chr1	123764014	123765014
chr1	123785510	123786510
chr1	124025055	124026055
chr1	124032255	124033255
chr1	124075768	124076768
chr1	126669369	126670369
chr1	126670322	126671322
chr1	126670646	126671646
chr1	126740562	126741562
chr1	126741085	126742085
chr1	127097106	127098106
chr1	127101007	127102007
chr1	127166696	127167696
chr1	127337952	127338952
chr1	127773062	127774062
chr1	128015537	128016537
chr1	128332193	128333193
chr1	128492102	128493102
chr1	128492151	128493151
chr1	129697237	129698237
chr1	129698033	129699033
chr1	129698069	129699069
chr1	129713117	129714117
chr1	129789799	129790799
chr1	129907913	129908913
chr1	130025661	130026661
chr1	130212572	130213572
chr1	130231293	130232293
chr1	130238863	130239863
chr1	130391267	130392267
chr1	130454456	130455456
chr1	130454734	130455734
chr1	130686585	130687585
chr1	130686871	130687871
chr1	130686877	130687877
chr1	130686909	130687909
chr1	130689301	130690301
chr1	130927528	130928528
chr1	130927568	130928568
chr1	131085148	131086148
chr1	131104895	131105895
chr1	131127660	131128660
chr1	131127702	131128702
chr1	132320097	132321097
chr1	132456043	132457043
chr1	132456067	132457067
chr1	133065742	133066742
chr1	133107788	133108788
chr1	133512076	133513076
chr1	133512739	133513739
chr1	133516262	133517262
chr1	133518543	133519543
chr1	133532089	133533089
chr1	133610457	133611457
chr1	133611352	133612352
chr1	133614378	133615378
chr1	133626395	133627395
chr1	133626478	133627478
chr1	133645200	133646200
chr1	133645202	133646202
chr1	133670587	133671587
chr1	133703930	133704930
chr1	133705183	133706183
chr1	133713595	133714595
chr1	133714168	133715168
chr1	133714421	133715421
chr1	133808198	133809198
chr1	133848976	133849976
chr1	133861384	133862384
chr1	134035434	134036434
chr1	134035782	134036782
chr1	137661851	137662851
chr1	137881649	137882649
chr1	138049819	138050819
chr1	138173504	138174504
chr1	138208469	138209469
chr1	138343414	138344414
chr1	138525265	138526265
chr1	138530853	138531853
chr1	138552121	138553121
chr1	138560379	138561379
chr1	138561178	138562178
chr1	138567559	138568559
chr1	138568327	138569327
chr1	138580242	138581242
chr1	138633147	138634147
chr1	138679190	138680190
chr1	138726394	138727394
chr1	138754928	138755928
chr1	138759606	138760606
chr1	138896821	138897821
chr1	138897608	138898608
chr1	139078055	139079055
chr1	139078478	139079478
chr1	139126746	139127746
chr1	139176264	139177264
chr1	139295147	139296147
chr1	139295300	139296300
chr1	139758411	139759411
chr1	139773599	139774599
chr1	139773885	139774885
chr1	139776378	139777378
chr1	139815416	139816416
chr1	139827397	139828397
chr1	139870281	139871281
chr1	139900605	139901605
chr1	139931009	139932009
chr1	140062534	140063534
chr1	140127679	140128679
chr1	140216200	140217200
chr1	140340053	140341053
chr1	140410053	140411053
chr1	140410122	140411122
chr1	140410126	140411126
chr1	140410131	140411131
chr1	140447278	140448278
chr1	140448900	140449900
chr1	140450327	140451327
chr1	140463475	140464475
chr1	140466181	140467181
chr1	140468602	140469602
chr1	140469072	140470072
chr1	140483249	140484249
chr1	140609871	140610871
chr1	140624268	140625268
chr1	140937336	140938336
chr1	140979260	140980260
chr1	140979286	140980286
chr1	141018224	141019224
chr1	141092306	141093306
chr1	141144951	141145951
chr1	141144967	141145967
chr1	141175283	141176283
chr1	141179392	141180392
chr1	141206485	141207485
chr1	141273818	141274818
chr1	141292218	141293218
chr1	141313207	141314207
chr1	141354280	141355280
chr1	141388484	141389484
chr1	141416886	141417886
chr1	141417008	141418008
chr1	141420537	141421537
chr1	141439261	141440261
chr1	141520817	141521817
chr1	141632892	141633892
chr1	141649231	141650231
chr1	141660600	141661600
chr1	141714479	141715479
chr1	141862278	141863278
chr1	142055325	142056325
chr1	142055354	142056354
chr1	142116924	142117924
chr1	142170605	142171605
chr1	142203069	142204069
chr1	142288444	142289444
chr1	142341308	142342308
chr1	142414409	142415409
chr1	142418574	142419574
chr1	142460493	142461493
chr1	142548717	142549717
chr1	142562041	142563041
chr1	142587507	142588507
chr1	142621883	142622883
chr1	142623814	142624814
chr1	142632599	142633599
chr1	142633631	142634631
chr1	142647682	142648682
chr1	142712336	142713336
chr1	142751369	142752369
chr1	142835593	142836593
chr1	142839636	142840636
chr1	142840941	142841941
chr1	142894080	142895080
chr1	142894094	142895094
chr1	143113999	143114999
chr1	143178527	143179527
chr1	143231298	143232298
chr1	143233728	143234728
chr1	143242519	143243519
chr1	143322146	143323146
chr1	143631234	143632234
chr1	143631823	143632823
chr1	143638288	143639288
chr1	143658957	143659957
chr1	143659274	143660274
chr1	143666461	143667461
chr1	143714241	143715241
chr1	143720305	143721305
chr1	143785094	143786094
chr1	143804584	143805584
chr1	143980024	143981024
chr1	144183026	144184026
chr1	144183457	144184457
chr1	144196214	144197214
chr1	144196220	144197220
chr1	144228540	144229540
chr1	144228809	144229809
chr1	144244362	144245362
chr1	144253193	144254193
chr1	144261983	144262983
chr1	144273903	144274903
chr1	144319375	144320375
chr1	144357359	144358359
chr1	144423674	144424674
chr1	144455851	144456851
chr1	144456399	144457399
chr1	144456568	144457568
chr1	144456731	144457731
chr1	144482071	144483071
chr1	144493093	144494093
chr1	144499091	144500091
chr1	144500997	144501997
chr1	144546356	144547356
chr1	144576889	144577889
chr1	144614462	144615462
chr1	144713514	144714514
chr1	144713587	144714587
chr1	144731919	144732919
chr1	144732587	144733587
chr1	144746111	144747111
chr1	144746543	144747543
chr1	144749345	144750345
chr1	144773775	144774775
chr1	144793498	144794498
chr1	144793551	144794551
chr1	145005865	145006865
chr1	145007263	145008263
chr1	145012981	145013981
chr1	145016743	145017743
chr1	145186310	145187310
chr1	145189438	145190438
chr1	145441774	145442774
chr1	146238314	146239314
chr1	146263268	146264268
chr1	146639111	146640111
chr1	146639118	146640118
chr1	146639119	146640119
chr1	146647663	146648663
chr1	147208854	147209854
chr1	147245424	147246424
chr1	147245425	147246425
chr1	147270135	147271135
chr1	147334919	147335919
chr1	147397605	147398605
chr1	147397608	147398608
chr1	147427810	147428810
chr1	147454621	147455621
chr1	147478551	147479551
chr1	147486968	147487968
chr1	147492627	147493627
chr1	147493201	147494201
chr1	147493486	147494486
chr1	147493622	147494622
chr1	147494145	147495145
chr1	147607257	147608257
chr1	147608593	147609593
chr1	147624212	147625212
chr1	147624473	147625473
chr1	147645574	147646574
chr1	147696146	147697146
chr1	147696268	147697268
chr1	147763890	147764890
chr1	148508717	148509717
chr1	148508850	148509850
chr1	148524939	148525939
chr1	148773560	148774560
chr1	149009292	149010292
chr1	149036144	149037144
chr1	149040808	149041808
chr1	149040840	149041840
chr1	149121377	149122377
chr1	149222993	149223993
chr1	149745340	149746340
chr1	149755346	149756346
chr1	149756530	149757530
chr1	149777977	149778977
chr1	149856277	149857277
chr1	149964589	149965589
chr1	150029501	150030501
chr1	150374560	150375560
chr1	150382307	150383307
chr1	150425545	150426545
chr1	150452326	150453326
chr1	150455064	150456064
chr1	150582435	150583435
chr1	150582464	150583464
chr1	150582489	150583489
chr1	150678988	150679988
chr1	150707279	150708279
chr1	150733763	150734763
chr1	150753449	150754449
chr1	150843814	150844814
chr1	150858216	150859216
chr1	151008253	151009253
chr1	151013773	151014773
chr1	151054214	151055214
chr1	151112714	151113714
chr1	151145474	151146474
chr1	151149212	151150212
chr1	151167970	151168970
chr1	151167984	151168984
chr1	151224087	151225087
chr1	151296797	151297797
chr1	151296799	151297799
chr1	151307223	151308223
chr1	151367264	151368264
chr1	151368919	151369919
chr1	151389598	151390598
chr1	151447069	151448069
chr1	151475496	151476496
chr1	152000186	152001186
chr1	152000194	152001194
chr1	152081707	152082707
chr1	152091630	152092630
chr1	152092491	152093491
chr1	152218340	152219340
chr1	152307607	152308607
chr1	152308533	152309533
chr1	152436413	152437413
chr1	152538223	152539223
chr1	152562844	152563844
chr1	152598265	152599265
chr1	152600628	152601628
chr1	152612308	152613308
chr1	152643035	152644035
chr1	152643065	152644065
chr1	153361960	153362960
chr1	153588618	153589618
chr1	153588620	153589620
chr1	153755251	153756251
chr1	153843959	153844959
chr1	153844010	153845010
chr1	153867579	153868579
chr1	153969107	153970107
chr1	153980370	153981370
chr1	154193646	154194646
chr1	154541217	154542217
chr1	154778507	154779507
chr1	154780718	154781718
chr1	155096332	155097332
chr1	155211425	155212425
chr1	155242056	155243056
chr1	155408384	155409384
chr1	155408420	155409420
chr1	155429137	155430137
chr1	155486930	155487930
chr1	155694492	155695492
chr1	156034819	156035819
chr1	156239581	156240581
chr1	156260247	156261247
chr1	156398005	156399005
chr1	156554623	156555623
chr1	156609757	156610757
chr1	156702358	156703358
chr1	156788351	156789351
chr1	157692331	157693331
chr1	158041424	158042424
chr1	158133660	158134660
chr1	158161390	158162390
chr1	158170423	158171423
chr1	158597612	158598612
chr1	158685440	158686440
chr1	158816001	158817001
chr1	158919832	158920832
chr1	159268622	159269622
chr1	159293040	159294040
chr1	159315474	159316474
chr1	159532099	159533099
chr1	159608046	159609046
chr1	161185979	161186979
chr1	161309257	161310257
chr1	161318360	161319360
chr1	161343431	161344431
chr1	161432699	161433699
chr1	161748558	161749558
chr1	161750512	161751512
chr1	161787996	161788996
chr1	161796430	161797430
chr1	161948256	161949256
chr1	163263225	163264225
chr1	163680100	163681100
chr1	165305107	165306107
chr1	165516994	165517994
chr1	165668476	165669476
chr1	165853584	165854584
chr1	165958191	165959191
chr1	165995936	165996936
chr1	165996371	165997371
chr1	165996811	165997811
chr1	166333151	166334151
chr1	166411597	166412597
chr1	166428387	166429387
chr1	166457622	166458622
chr1	166486176	166487176
chr1	166489439	166490439
chr1	166578324	166579324
chr1	166654403	166655403
chr1	166685171	166686171
chr1	167107131	167108131
chr1	167129842	167130842
chr1	167354650	167355650
chr1	169127772	169128772
chr1	169161646	169162646
chr1	169190936	169191936
chr1	169430669	169431669
chr1	169519693	169520693
chr1	169803396	169804396
chr1	170679552	170680552
chr1	170826632	170827632
chr1	170827477	170828477
chr1	171126347	171127347
chr1	171420013	171421013
chr1	171588504	171589504
chr1	171777448	171778448
chr1	171783645	171784645
chr1	171974903	171975903
chr1	171997869	171998869
chr1	172196957	172197957
chr1	172285702	172286702
chr1	172327423	172328423
chr1	172370884	172371884
chr1	172390041	172391041
chr1	172390587	172391587
chr1	172533167	172534167
chr1	172533227	172534227
chr1	172612963	172613963
chr1	172614068	172615068
chr1	172714929	172715929
chr1	172954675	172955675
chr1	173077442	173078442
chr1	173087563	173088563
chr1	173100922	173101922
chr1	173123154	173124154
chr1	173136549	173137549
chr1	173158468	173159468
chr1	173222806	173223806
chr1	173394209	173395209
chr1	173658645	173659645
chr1	173692998	173693998
chr1	173725075	173726075
chr1	173734706	173735706
chr1	173796902	173797902
chr1	173916203	173917203
chr1	174206896	174207896
chr1	174207592	174208592
chr1	174449877	174450877
chr1	174449990	174450990
chr1	174671837	174672837
chr1	174726747	174727747
chr1	174835823	174836823
chr1	174917936	174918936
chr1	174933250	174934250
chr1	174983977	174984977
chr1	175325327	175326327
chr1	175569275	175570275
chr1	175576243	175577243
chr1	175656386	175657386
chr1	175788188	175789188
chr1	175841572	175842572
chr1	175841589	175842589
chr1	179742008	179743008
chr1	181310646	181311646
chr1	182259690	182260690
chr1	182309724	182310724
chr1	182974785	182975785
chr1	183004480	183005480
chr1	183004503	183005503
chr1	183230372	183231372
chr1	183230661	183231661
chr1	183302109	183303109
chr1	183305392	183306392
chr1	183326283	183327283
chr1	183331527	183332527
chr1	183547483	183548483
chr1	183547534	183548534
chr1	183604582	183605582
chr1	183708981	183709981
chr1	183730884	183731884
chr1	183737252	183738252
chr1	183757724	183758724
chr1	184185950	184186950
chr1	184230930	184231930
chr1	184354139	184355139
chr1	184505383	184506383
chr1	184692166	184693166
chr1	184692478	184693478
chr1	184722034	184723034
chr1	184740412	184741412
chr1	184763710	184764710
chr1	185058469	185059469
chr1	185068254	185069254
chr1	185177137	185178137
chr1	185197921	185198921
chr1	185225305	185226305
chr1	185231263	185232263
chr1	185238262	185239262
chr1	185242378	185243378
chr1	185245178	185246178
chr1	185248602	185249602
chr1	185257396	185258396
chr1	185259732	185260732
chr1	185260422	185261422
chr1	185485426	185486426
chr1	185486890	185487890
chr1	185636794	185637794
chr1	185672021	185673021
chr1	185683150	185684150
chr1	185691926	185692926
chr1	185693891	185694891
chr1	185704746	185705746
chr1	185712525	185713525
chr1	185718656	185719656
chr1	185920259	185921259
chr1	185981398	185982398
chr1	185982025	185983025
chr1	185982058	185983058
chr1	185982688	185983688
chr1	186070570	186071570
chr1	186083656	186084656
chr1	186131200	186132200
chr1	186198602	186199602
chr1	186216366	186217366
chr1	186261171	186262171
chr1	186263327	186264327
chr1	186290928	186291928
chr1	186549115	186550115
chr1	186554150	186555150
chr1	186557647	186558647
chr1	186557665	186558665
chr1	186557673	186558673
chr1	186574984	186575984
chr1	186574989	186575989
chr1	186588538	186589538
chr1	186601220	186602220
chr1	186607197	186608197
chr1	186616008	186617008
chr1	186616168	186617168
chr1	186670907	186671907
chr1	186679342	186680342
chr1	186696319	186697319
chr1	186724810	186725810
chr1	186739727	186740727
chr1	186760223	186761223
chr1	186808553	186809553
chr1	186875001	186876001
chr1	186875006	186876006
chr1	186875008	186876008
chr1	186886400	186887400
chr1	186897875	186898875
chr1	186898905	186899905
chr1	186904913	186905913
chr1	186947229	186948229
chr1	187009659	187010659
chr1	187057080	187058080
chr1	187057100	187058100
chr1	187057351	187058351
chr1	187132566	187133566
chr1	187357382	187358382
chr1	188051869	188052869
chr1	188352125	188353125
chr1	188356230	188357230
chr1	190288506	190289506
chr1	190347463	190348463
chr1	190403463	190404463
chr1	190405230	190406230
chr1	190416849	190417849
chr1	190419634	190420634
chr1	190419669	190420669
chr1	190426690	190427690
chr1	190430616	190431616
chr1	190430667	190431667
chr1	190459855	190460855
chr1	190521482	190522482
chr1	190562863	190563863
chr1	190578208	190579208
chr1	190596837	190597837
chr1	190598469	190599469
chr1	190615946	190616946
chr1	190616498	190617498
chr1	190628656	190629656
chr1	190633244	190634244
chr1	190644870	190645870
chr1	190670601	190671601
chr1	190720069	190721069
chr1	190721463	190722463
chr1	190724359	190725359
chr1	190734907	190735907
chr1	190773329	190774329
chr1	190773938	190774938
chr1	190781259	190782259
chr1	190801807	190802807
chr1	190801873	190802873
chr1	190801884	190802884
chr1	191623352	191624352
chr1	191651656	191652656
chr1	191652783	191653783
chr1	191657540	191658540
chr1	191678143	191679143
chr1	191837832	191838832
chr1	191879660	191880660
chr1	191897315	191898315
chr1	191945072	191946072
chr1	191989986	191990986
chr1	192028818	192029818
chr1	192109174	192110174
chr1	192408261	192409261
chr1	192413403	192414403
chr1	192459737	192460737
chr1	192460330	192461330
chr1	192471789	192472789
chr1	192569374	192570374
chr1	192602675	192603675
chr1	192602962	192603962
chr1	192619970	192620970
chr1	192623836	192624836
chr1	192676156	192677156
chr1	192890152	192891152
chr1	192921773	192922773
chr1	193273704	193274704
chr1	193366772	193367772
chr1	193374348	193375348
chr1	193408173	193409173
chr1	193431058	193432058
chr1	193441477	193442477
chr1	193443480	193444480
chr1	193444637	193445637
chr1	193486130	193487130
chr1	193533494	193534494
chr1	193538030	193539030
chr1	193549487	193550487
chr1	193575122	193576122
chr1	193592386	193593386
chr1	193619963	193620963
chr1	193622662	193623662
chr1	193720471	193721471
chr1	193720742	193721742
chr1	193754333	193755333
chr1	193774646	193775646
chr1	193783717	193784717
chr1	193806482	193807482
chr1	193807366	193808366
chr1	193809900	193810900
chr1	193810358	193811358
chr1	193828327	193829327
chr1	193970958	193971958
chr1	193973377	193974377
chr1	193993701	193994701
chr1	194028293	194029293
chr1	194062473	194063473
chr1	194080555	194081555
chr1	194101459	194102459
chr1	194114181	194115181
chr1	194134086	194135086
chr1	194142301	194143301
chr1	194146971	194147971
chr1	194166821	194167821
chr1	194176606	194177606
chr1	194185520	194186520
chr1	194185534	194186534
chr1	194198930	194199930
chr1	194198951	194199951
chr1	194199372	194200372
chr1	194226747	194227747
chr1	194226762	194227762
chr1	194226777	194227777
chr1	194242804	194243804
chr1	194244427	194245427
chr1	194286841	194287841
chr1	194286844	194287844
chr1	194293871	194294871
chr1	194321486	194322486
chr1	194329330	194330330
chr1	194438182	194439182
chr1	194438691	194439691
chr1	194438692	194439692
chr1	194448752	194449752
chr1	194562097	194563097
chr1	194564214	194565214
chr1	194568695	194569695
chr1	194591816	194592816
chr1	194598680	194599680
chr1	194701250	194702250
chr1	194712878	194713878
chr1	194712908	194713908
chr1	194743035	194744035
chr1	194746856	194747856
chr1	194753598	194754598
chr1	194757429	194758429
chr1	194760864	194761864
chr1	194803969	194804969
chr1	194827608	194828608
chr1	194837405	194838405
chr10	3016183	3017183
chr10	3106186	3107186
chr10	3165550	3166550
chr10	3178531	3179531
chr10	3190607	3191607
chr10	3192821	3193821
chr10	3192825	3193825
chr10	3764847	3765847
chr10	3765232	3766232
chr10	4029969	4030969
chr10	4129188	4130188
chr10	4897454	4898454
chr10	4978850	4979850
chr10	5277829	5278829
chr10	5376932	5377932
chr10	5538921	5539921
chr10	5539875	5540875
chr10	5619099	5620099
chr10	6560597	6561597
chr10	6761754	6762754
chr10	6789021	6790021
chr10	6824117	6825117
chr10	6839864	6840864
chr10	6852052	6853052
chr10	6868829	6869829
chr10	6878450	6879450
chr10	6948243	6949243
chr10	6996206	6997206
chr10	7039210	7040210
chr10	7046235	7047235
chr10	7338394	7339394
chr10	7427363	7428363
chr10	7834823	7835823
chr10	8092859	8093859
chr10	8092902	8093902
chr10	8173832	8174832
chr10	8246700	8247700
chr10	8327057	8328057
chr10	8343392	8344392
chr10	8388423	8389423
chr10	8389156	8390156
chr10	8408349	8409349
chr10	8413437	8414437
chr10	8442463	8443463
chr10	8572602	8573602
chr10	8572618	8573618
chr10	8578245	8579245
chr10	8578317	8579317
chr10	8578324	8579324
chr10	8642596	8643596
chr10	8696319	8697319
chr10	8708257	8709257
chr10	9172102	9173102
chr10	9474512	9475512
chr10	9474557	9475557
chr10	9474604	9475604
chr10	9657105	9658105
chr10	9896877	9897877
chr10	10005533	10006533
chr10	10024949	10025949
chr10	10053430	10054430
chr10	10783735	10784735
chr10	10978043	10979043
chr10	10998248	10999248
chr10	10999036	11000036
chr10	10999071	11000071
chr10	10999092	11000092
chr10	10999557	11000557
chr10	11003529	11004529
chr10	11106552	11107552
chr10	11121003	11122003
chr10	11142730	11143730
chr10	11164050	11165050
chr10	11301584	11302584
chr10	11637306	11638306
chr10	11807930	11808930
chr10	11815021	11816021
chr10	11816064	11817064
chr10	11829957	11830957
chr10	11829967	11830967
chr10	11833844	11834844
chr10	11849228	11850228
chr10	11849683	11850683
chr10	11863332	11864332
chr10	11869923	11870923
chr10	11871905	11872905
chr10	11875647	11876647
chr10	11884865	11885865
chr10	11898211	11899211
chr10	11903296	11904296
chr10	11904432	11905432
chr10	12088814	12089814
chr10	12336216	12337216
chr10	12406921	12407921
chr10	12452643	12453643
chr10	12641742	12642742
chr10	13142445	13143445
chr10	13225470	13226470
chr10	13347474	13348474
chr10	13623407	13624407
chr10	13624269	13625269
chr10	13751110	13752110
chr10	13802114	13803114
chr10	14029011	14030011
chr10	14085034	14086034
chr10	14153474	14154474
chr10	14282261	14283261
chr10	14331022	14332022
chr10	14389630	14390630
chr10	14389693	14390693
chr10	14414773	14415773
chr10	14445303	14446303
chr10	14447622	14448622
chr10	14496097	14497097
chr10	14540671	14541671
chr10	14688296	14689296
chr10	14688469	14689469
chr10	14869999	14870999
chr10	14870563	14871563
chr10	14880468	14881468
chr10	14886558	14887558
chr10	14888982	14889982
chr10	14934390	14935390
chr10	14935046	14936046
chr10	15023756	15024756
chr10	15055754	15056754
chr10	15063471	15064471
chr10	15080134	15081134
chr10	15207615	15208615
chr10	15257270	15258270
chr10	15312236	15313236
chr10	15565590	15566590
chr10	15881870	15882870
chr10	15978535	15979535
chr10	16239367	16240367
chr10	16239938	16240938
chr10	16241733	16242733
chr10	16473800	16474800
chr10	16620695	16621695
chr10	16626618	16627618
chr10	16627418	16628418
chr10	16718491	16719491
chr10	16753546	16754546
chr10	16786456	16787456
chr10	16862675	16863675
chr10	16864327	16865327
chr10	16865982	16866982
chr10	16913666	16914666
chr10	16931253	16932253
chr10	16944084	16945084
chr10	16944710	16945710
chr10	17000660	17001660
chr10	17766791	17767791
chr10	18183958	18184958
chr10	18231464	18232464
chr10	18776084	18777084
chr10	18791863	18792863
chr10	18792077	18793077
chr10	18811213	18812213
chr10	18828656	18829656
chr10	18865934	18866934
chr10	18906176	18907176
chr10	19002774	19003774
chr10	19395185	19396185
chr10	19484134	19485134
chr10	19513160	19514160
chr10	19591128	19592128
chr10	19601647	19602647
chr10	19603866	19604866
chr10	19713874	19714874
chr10	19861830	19862830
chr10	19880691	19881691
chr10	19894640	19895640
chr10	19918737	19919737
chr10	20175680	20176680
chr10	20318353	20319353
chr10	20460120	20461120
chr10	20594734	20595734
chr10	20795376	20796376
chr10	20886024	20887024
chr10	21240193	21241193
chr10	21243788	21244788
chr10	21246658	21247658
chr10	21414530	21415530
chr10	21414565	21415565
chr10	21415436	21416436
chr10	21484547	21485547
chr10	21486939	21487939
chr10	21498942	21499942
chr10	21669073	21670073
chr10	21694229	21695229
chr10	22020848	22021848
chr10	22566553	22567553
chr10	22713622	22714622
chr10	22775668	22776668
chr10	22922564	22923564
chr10	22967934	22968934
chr10	23011169	23012169
chr10	23082346	23083346
chr10	23083973	23084973
chr10	24703115	24704115
chr10	24708916	24709916
chr10	24711383	24712383
chr10	25214078	25215078
chr10	25820600	25821600
chr10	25833360	25834360
chr10	25834200	25835200
chr10	25957042	25958042
chr10	25958177	25959177
chr10	26306606	26307606
chr10	26358627	26359627
chr10	26372835	26373835
chr10	26403334	26404334
chr10	26437621	26438621
chr10	26479705	26480705
chr10	26480691	26481691
chr10	26480773	26481773
chr10	26523514	26524514
chr10	26589461	26590461
chr10	26623887	26624887
chr10	26885472	26886472
chr10	27386935	27387935
chr10	27619554	27620554
chr10	27633951	27634951
chr10	27951018	27952018
chr10	27977274	27978274
chr10	28041010	28042010
chr10	28041064	28042064
chr10	28055800	28056800
chr10	28063457	28064457
chr10	28066194	28067194
chr10	30397032	30398032
chr10	30397424	30398424
chr10	30397493	30398493
chr10	30576031	30577031
chr10	30676650	30677650
chr10	30676723	30677723
chr10	30856346	30857346
chr10	30914213	30915213
chr10	30957597	30958597
chr10	30992558	30993558
chr10	30993408	30994408
chr10	31001789	31002789
chr10	31002561	31003561
chr10	31061071	31062071
chr10	31076551	31077551
chr10	31257048	31258048
chr10	31392226	31393226
chr10	31486796	31487796
chr10	31563725	31564725
chr10	31662073	31663073
chr10	32171645	32172645
chr10	32532638	32533638
chr10	32907234	32908234
chr10	32907236	32908236
chr10	32907327	32908327
chr10	33396984	33397984
chr10	33492374	33493374
chr10	33582971	33583971
chr10	33597887	33598887
chr10	33599233	33600233
chr10	33619879	33620879
chr10	33694385	33695385
chr10	33737429	33738429
chr10	33737431	33738431
chr10	33776903	33777903
chr10	33815007	33816007
chr10	33815884	33816884
chr10	33872552	33873552
chr10	33899064	33900064
chr10	33964281	33965281
chr10	34163158	34164158
chr10	34164591	34165591
chr10	34284207	34285207
chr10	34285651	34286651
chr10	34285678	34286678
chr10	34286496	34287496
chr10	34408907	34409907
chr10	34429825	34430825
chr10	34429934	34430934
chr10	34534057	34535057
chr10	34801910	34802910
chr10	34880474	34881474
chr10	34882114	34883114
chr10	34911389	34912389
chr10	34912233	34913233
chr10	34987771	34988771
chr10	35239757	35240757
chr10	35341776	35342776
chr10	35605310	35606310
chr10	35607826	35608826
chr10	35607839	35608839
chr10	35614322	35615322
chr10	35683350	35684350
chr10	35711719	35712719
chr10	35727795	35728795
chr10	35730516	35731516
chr10	35992693	35993693
chr10	36235514	36236514
chr10	36235531	36236531
chr10	36283235	36284235
chr10	36285577	36286577
chr10	36314647	36315647
chr10	36386821	36387821
chr10	36386844	36387844
chr10	36514616	36515616
chr10	36546993	36547993
chr10	36547059	36548059
chr10	36547785	36548785
chr10	36547967	36548967
[truncated: 18,717 more rows]
