# Supplementary material for: Repurposing of promoters and enhancers during mammalian evolution
Source: Nat Commun. 2018 Oct 4;9:4066. doi: 10.1038/s41467-018-06544-z (PMC6172195; doi:10.1038/s41467-018-06544-z)
Supplement: Supplementary file 7 — supplementary data 4 [file 41467_2018_6544_MOESM7_ESM.xlsx]

## Sheet: human
# Supplementary Data 4: human enhancers; the locus ID indicates the tissue in which the enhancer is active and/or whether the enhancer locus was defined using CAGE data by the FANTOM consortium
chr	start	end	locus_id
chr1	932685	933685	CAGE_peak_7
chr1	1015075	1016775	DHS_heart_peak_68,DHS_heart_peak_69
chr1	1030910	1031910	DHS_brain_peak_39
chr1	1038410	1039410	DHS_brain_peak_43
chr1	1134865	1135865	CAGE_peak_21
chr1	1155750	1156855	DHS_brain_peak_56,DHS_kidney_peak_39
chr1	1171313	1172313	CAGE_peak_24
chr1	1188720	1189720	CAGE_peak_26
chr1	1237506	1238506	CAGE_peak_31
chr1	1239430	1240430	DHS_liver_peak_56
chr1	1265015	1266015	DHS_kidney_peak_46
chr1	1282575	1283575	DHS_heart_peak_104
chr1	1343610	1345315	DHS_heart_peak_116,DHS_liver_peak_72
chr1	1345830	1346830	DHS_brain_peak_78
chr1	1520796	1521796	CAGE_peak_41
chr1	1550610	1551635	DHS_brain_peak_120,DHS_heart_peak_155
chr1	1564970	1566015	DHS_heart_peak_157,DHS_liver_peak_94
chr1	1566930	1568470	DHS_brain_peak_121,DHS_brain_peak_122
chr1	1679865	1680865	CAGE_peak_43
chr1	1685916	1686916	DHS_heart_peak_174
chr1	1763911	1764931	DHS_brain_peak_141,DHS_liver_peak_118
chr1	1774920	1775920	CAGE_peak_44
chr1	1806591	1807591	DHS_brain_peak_150
chr1	1812311	1813311	CAGE_peak_47
chr1	1833691	1834716	DHS_brain_peak_152,DHS_kidney_peak_92
chr1	1840169	1841211	CAGE_peak_48,DHS_brain_peak_153
chr1	1841276	1842351	DHS_brain_peak_154,DHS_heart_peak_196
chr1	1846776	1847791	DHS_brain_peak_155,DHS_heart_peak_197,DHS_liver_peak_121
chr1	1853491	1854491	DHS_brain_peak_156
chr1	1860691	1861691	DHS_brain_peak_162
chr1	1861890	1862890	CAGE_peak_49
chr1	1869131	1870131	DHS_liver_peak_123
chr1	1871175	1872175	CAGE_peak_50
chr1	1872816	1873871	DHS_brain_peak_163,DHS_heart_peak_201,DHS_liver_peak_124
chr1	1876156	1877156	DHS_kidney_peak_93
chr1	1881291	1882291	DHS_liver_peak_126
chr1	1882656	1883823	CAGE_peak_51,DHS_heart_peak_203,DHS_kidney_peak_94
chr1	1894216	1895216	DHS_heart_peak_209
chr1	1947151	1948151	DHS_liver_peak_134
chr1	1995871	1996871	DHS_brain_peak_178
chr1	2046171	2048231	CAGE_peak_55,DHS_liver_peak_141,DHS_liver_peak_142,DHS_liver_peak_143
chr1	2087491	2089191	DHS_brain_peak_188,DHS_brain_peak_189,DHS_kidney_peak_104
chr1	2098891	2099891	DHS_brain_peak_192
chr1	2124531	2125531	DHS_brain_peak_194
chr1	2127031	2128993	CAGE_peak_56,DHS_brain_peak_195
chr1	2136721	2137721	CAGE_peak_57
chr1	2137791	2139136	DHS_brain_peak_201,DHS_kidney_peak_109
chr1	2157951	2158951	DHS_brain_peak_203
chr1	2179490	2180490	CAGE_peak_59
chr1	2239885	2241203	CAGE_peak_63,CAGE_peak_64,DHS_heart_peak_266,DHS_kidney_peak_123,DHS_liver_peak_163
chr1	2243071	2244071	DHS_liver_peak_164
chr1	2251416	2252416	DHS_heart_peak_268
chr1	2255436	2256796	DHS_heart_peak_269,DHS_heart_peak_270,DHS_kidney_peak_124
chr1	2256876	2257876	DHS_heart_peak_271
chr1	2258591	2259591	CAGE_peak_66
chr1	2266336	2267336	DHS_heart_peak_273
chr1	2269651	2270651	DHS_liver_peak_166
chr1	2271651	2272716	DHS_heart_peak_275,DHS_liver_peak_167
chr1	2274136	2276516	DHS_heart_peak_276,DHS_heart_peak_277,DHS_kidney_peak_125
chr1	2276896	2277896	DHS_heart_peak_279
chr1	2279671	2280671	DHS_liver_peak_168
chr1	2283916	2285611	DHS_heart_peak_281,DHS_liver_peak_169,DHS_liver_peak_170
chr1	2298739	2299911	CAGE_peak_68,DHS_liver_peak_172
chr1	2311131	2312156	DHS_brain_peak_240,DHS_heart_peak_288
chr1	2312711	2313736	DHS_brain_peak_241,DHS_heart_peak_289
chr1	2330516	2331516	DHS_heart_peak_296
chr1	2441211	2442511	DHS_brain_peak_253,DHS_brain_peak_254
chr1	2445511	2447131	DHS_brain_peak_257,DHS_brain_peak_258
chr1	2447431	2448431	DHS_brain_peak_259
chr1	2449053	2450053	CAGE_peak_75
chr1	2451931	2453331	DHS_brain_peak_262,DHS_brain_peak_263
chr1	2459471	2460511	DHS_brain_peak_264,DHS_liver_peak_184
chr1	2460671	2461671	DHS_liver_peak_185
chr1	2480676	2481676	DHS_kidney_peak_134
chr1	2531311	2533471	DHS_brain_peak_281,DHS_brain_peak_282,DHS_brain_peak_283,DHS_brain_peak_284
chr1	2573096	2574096	CAGE_peak_81
chr1	2575631	2576631	DHS_liver_peak_203
chr1	2607376	2608376	DHS_heart_peak_328
chr1	2821625	2822625	DHS_brain_peak_318
chr1	2855494	2856494	CAGE_peak_85
chr1	2874205	2875205	DHS_brain_peak_320
chr1	2875625	2876625	DHS_brain_peak_321
chr1	2887857	2888857	CAGE_peak_86
chr1	2890185	2891185	DHS_brain_peak_322
chr1	2905765	2906765	DHS_brain_peak_323
chr1	2914405	2915405	DHS_brain_peak_324
chr1	2948565	2950625	DHS_brain_peak_326,DHS_brain_peak_327,DHS_brain_peak_328
chr1	2982666	2983666	DHS_brain_peak_334
chr1	2983766	2985966	DHS_brain_peak_335,DHS_brain_peak_336,DHS_brain_peak_337
chr1	3003546	3004546	DHS_brain_peak_341
chr1	3011686	3013066	DHS_brain_peak_342,DHS_brain_peak_343
chr1	3030726	3032166	DHS_brain_peak_344,DHS_brain_peak_345
chr1	3078086	3079086	DHS_brain_peak_349
chr1	3114946	3115946	DHS_liver_peak_218
chr1	3125386	3126706	DHS_brain_peak_351,DHS_brain_peak_352,DHS_liver_peak_219
chr1	3172766	3173766	DHS_brain_peak_359
chr1	3174546	3175591	DHS_heart_peak_350,DHS_liver_peak_223
chr1	3194705	3195705	CAGE_peak_90
chr1	3216827	3218626	CAGE_peak_92,DHS_brain_peak_364,DHS_brain_peak_365,DHS_brain_peak_366,DHS_brain_peak_367
chr1	3218871	3220086	CAGE_peak_93,DHS_brain_peak_368,DHS_heart_peak_352,DHS_kidney_peak_154,DHS_liver_peak_224
chr1	3238166	3239166	DHS_brain_peak_371
chr1	3248661	3249661	CAGE_peak_94
chr1	3269313	3270313	CAGE_peak_95
chr1	3283666	3284671	DHS_brain_peak_373,DHS_heart_peak_353
chr1	3303946	3304946	DHS_brain_peak_374
chr1	3312647	3315492	CAGE_peak_97,CAGE_peak_98,CAGE_peak_99,DHS_brain_peak_375,DHS_brain_peak_376,DHS_heart_peak_355,DHS_kidney_peak_156,DHS_kidney_peak_157
chr1	3315748	3317045	CAGE_peak_100,CAGE_peak_101
chr1	3319606	3321566	CAGE_peak_102,DHS_heart_peak_359,DHS_liver_peak_228,DHS_liver_peak_229,DHS_liver_peak_230
chr1	3326400	3327400	CAGE_peak_103
chr1	3331206	3332206	DHS_brain_peak_377
chr1	3333666	3334666	DHS_brain_peak_378
chr1	3334696	3335906	CAGE_peak_104,DHS_brain_peak_379
chr1	3350166	3351491	CAGE_peak_105,DHS_brain_peak_382,DHS_heart_peak_363
chr1	3352048	3354631	CAGE_peak_106,DHS_heart_peak_364,DHS_heart_peak_365,DHS_kidney_peak_159,DHS_kidney_peak_160,DHS_kidney_peak_161
chr1	3360526	3361526	DHS_brain_peak_384
chr1	3361898	3362898	CAGE_peak_107
chr1	3366006	3367346	DHS_brain_peak_385,DHS_brain_peak_386
chr1	3369451	3370471	DHS_heart_peak_367,DHS_kidney_peak_162
chr1	3373207	3374207	CAGE_peak_108
chr1	3380116	3381131	CAGE_peak_109,DHS_kidney_peak_163
chr1	3399391	3400391	DHS_heart_peak_369
chr1	3408491	3409491	CAGE_peak_111
chr1	3440526	3442926	DHS_brain_peak_395,DHS_brain_peak_396,DHS_brain_peak_397
chr1	3443666	3444666	DHS_brain_peak_398
chr1	3456652	3458906	CAGE_peak_112,CAGE_peak_113,DHS_brain_peak_403,DHS_brain_peak_404,DHS_heart_peak_375
chr1	3459291	3461551	CAGE_peak_114,DHS_heart_peak_376,DHS_kidney_peak_166,DHS_liver_peak_236,DHS_liver_peak_237
chr1	3503697	3504851	CAGE_peak_116,DHS_brain_peak_411,DHS_heart_peak_384
chr1	3539646	3540771	DHS_brain_peak_414,DHS_heart_peak_388
chr1	3541591	3542591	DHS_heart_peak_389
chr1	3542843	3543843	CAGE_peak_118
chr1	3590051	3591051	DHS_heart_peak_403
chr1	3599066	3600066	DHS_brain_peak_422
chr1	3604103	3605103	CAGE_peak_121
chr1	3618631	3619671	DHS_brain_peak_423,DHS_heart_peak_409,DHS_kidney_peak_169
chr1	3620731	3621746	DHS_brain_peak_424,DHS_kidney_peak_170
chr1	3656320	3657320	CAGE_peak_122
chr1	3664205	3665971	CAGE_peak_123,CAGE_peak_124
chr1	3673202	3674202	CAGE_peak_125
chr1	3692212	3693212	CAGE_peak_128
chr1	3695306	3696306	DHS_brain_peak_436
chr1	3702971	3703971	CAGE_peak_129
chr1	3712806	3713806	DHS_brain_peak_438
chr1	3715886	3717026	DHS_brain_peak_441,DHS_brain_peak_442
chr1	3717673	3718711	CAGE_peak_130,DHS_heart_peak_418
chr1	3810941	3811941	CAGE_peak_131
chr1	3820811	3821811	DHS_kidney_peak_183
chr1	3827426	3828731	DHS_brain_peak_453,DHS_kidney_peak_184
chr1	3846211	3847211	DHS_kidney_peak_185
chr1	3868511	3869511	DHS_kidney_peak_189
chr1	3901746	3902746	DHS_brain_peak_463
chr1	3902786	3903786	DHS_liver_peak_272
chr1	3910471	3911506	DHS_brain_peak_464,DHS_heart_peak_440,DHS_liver_peak_273
chr1	3927561	3928561	CAGE_peak_133
chr1	4007381	4008381	CAGE_peak_135
chr1	4082890	4084590	DHS_brain_peak_467,DHS_liver_peak_275
chr1	4172870	4173870	DHS_brain_peak_473
chr1	4221159	4222159	CAGE_peak_137
chr1	4265210	4266470	DHS_brain_peak_475,DHS_brain_peak_476
chr1	4266977	4268175	CAGE_peak_138,DHS_kidney_peak_197
chr1	4281658	4282658	CAGE_peak_139
chr1	4333958	4334958	CAGE_peak_140
chr1	4395415	4398830	DHS_brain_peak_478,DHS_brain_peak_479,DHS_brain_peak_480,DHS_kidney_peak_204,DHS_kidney_peak_205
chr1	4430650	4431650	DHS_brain_peak_481
chr1	4466136	4467136	CAGE_peak_141
chr1	4512310	4513310	DHS_brain_peak_483
chr1	4529510	4530510	DHS_liver_peak_278
chr1	4563755	4565495	DHS_kidney_peak_207,DHS_kidney_peak_208
chr1	4565795	4566795	DHS_kidney_peak_209
chr1	4584910	4586490	DHS_brain_peak_486,DHS_brain_peak_487
chr1	4590415	4591415	DHS_kidney_peak_210
chr1	4602010	4603935	DHS_brain_peak_488,DHS_kidney_peak_211
chr1	4636691	4637691	CAGE_peak_142
chr1	4647293	4648293	CAGE_peak_143
chr1	4657570	4658910	DHS_brain_peak_492,DHS_brain_peak_493
chr1	4659130	4661610	DHS_brain_peak_494,DHS_brain_peak_495,DHS_brain_peak_496,DHS_brain_peak_497
chr1	4668304	4669968	CAGE_peak_144,CAGE_peak_145
chr1	4675710	4676710	CAGE_peak_146
chr1	4682550	4683550	DHS_brain_peak_502
chr1	4700490	4701490	DHS_brain_peak_505
chr1	4720650	4721650	DHS_brain_peak_507
chr1	4745250	4746250	DHS_brain_peak_510
chr1	4751730	4752730	DHS_brain_peak_511
chr1	4801250	4802250	DHS_brain_peak_514
chr1	4830430	4831430	DHS_brain_peak_516
chr1	4847315	4849195	DHS_kidney_peak_230,DHS_kidney_peak_231
chr1	4962627	4963627	CAGE_peak_147
chr1	5099491	5100491	CAGE_peak_149
chr1	5112086	5113086	CAGE_peak_150
chr1	5123916	5124916	CAGE_peak_151
chr1	5193390	5194390	DHS_brain_peak_525
chr1	5199710	5200710	DHS_brain_peak_526
chr1	5222950	5223950	DHS_brain_peak_527
chr1	5238450	5240550	DHS_brain_peak_529,DHS_brain_peak_530,DHS_brain_peak_531
chr1	5272970	5274230	DHS_brain_peak_533,DHS_brain_peak_534
chr1	5296110	5298550	DHS_brain_peak_536,DHS_brain_peak_537,DHS_brain_peak_538,DHS_brain_peak_539
chr1	5338170	5339170	DHS_brain_peak_540
chr1	5408090	5409090	DHS_brain_peak_544
chr1	5476710	5478370	DHS_brain_peak_547,DHS_brain_peak_548,DHS_brain_peak_549
chr1	5509570	5510570	DHS_brain_peak_552
chr1	5514270	5515270	DHS_brain_peak_553
chr1	5717290	5718310	DHS_brain_peak_561,DHS_brain_peak_562
chr1	5768910	5770310	DHS_brain_peak_568,DHS_brain_peak_569
chr1	5770690	5771690	DHS_brain_peak_570
chr1	5896350	5897606	CAGE_peak_153,DHS_brain_peak_573
chr1	5915670	5916695	DHS_brain_peak_574,DHS_kidney_peak_248
chr1	5928750	5929750	DHS_brain_peak_575
chr1	5934910	5935910	DHS_brain_peak_576
chr1	5949010	5950010	DHS_liver_peak_295
chr1	5973410	5975830	CAGE_peak_154,DHS_brain_peak_577,DHS_brain_peak_578
chr1	5980001	5981001	CAGE_peak_155
chr1	6015915	6016915	DHS_heart_peak_466
chr1	6052130	6053630	DHS_brain_peak_584,DHS_brain_peak_585,DHS_heart_peak_471,DHS_heart_peak_472
chr1	6058275	6059290	DHS_brain_peak_587,DHS_heart_peak_473
chr1	6161006	6162006	CAGE_peak_159
chr1	6170390	6171390	CAGE_peak_160
chr1	6262735	6263735	DHS_heart_peak_504
chr1	6273035	6274035	DHS_kidney_peak_269
chr1	6275911	6277110	CAGE_peak_164,DHS_brain_peak_606,DHS_heart_peak_507
chr1	6277294	6278294	CAGE_peak_165
chr1	6281336	6282336	CAGE_peak_166
chr1	6287210	6288275	DHS_brain_peak_607,DHS_heart_peak_509
chr1	6289624	6291447	CAGE_peak_168,CAGE_peak_169
chr1	6291670	6292670	DHS_brain_peak_608
chr1	6293550	6294550	CAGE_peak_170
chr1	6299229	6300631	CAGE_peak_171,CAGE_peak_172
chr1	6302037	6303037	CAGE_peak_173
chr1	6309446	6310446	CAGE_peak_174
chr1	6312963	6313963	CAGE_peak_175
chr1	6330090	6331090	DHS_brain_peak_610
chr1	6341738	6342738	CAGE_peak_176
chr1	6343150	6344175	DHS_kidney_peak_270,DHS_liver_peak_317
chr1	6344735	6345735	DHS_kidney_peak_271
chr1	6350095	6351130	DHS_brain_peak_611,DHS_heart_peak_517
chr1	6353490	6354850	DHS_liver_peak_321,DHS_liver_peak_322
chr1	6356050	6357050	DHS_liver_peak_323
chr1	6362810	6363810	DHS_brain_peak_612
chr1	6366970	6367970	DHS_brain_peak_613
chr1	6368555	6369555	DHS_heart_peak_523
chr1	6409970	6411190	DHS_liver_peak_330,DHS_liver_peak_331
chr1	6414055	6415055	DHS_kidney_peak_281
chr1	6422475	6423475	DHS_kidney_peak_283
chr1	6500515	6501515	DHS_heart_peak_556
chr1	6501590	6503070	DHS_brain_peak_626,DHS_brain_peak_627,DHS_heart_peak_557
chr1	6513110	6514110	DHS_brain_peak_631
chr1	6577510	6578510	DHS_brain_peak_637
chr1	6609255	6610255	DHS_heart_peak_579
chr1	6648529	6649529	CAGE_peak_180
chr1	6660435	6661435	DHS_kidney_peak_314
chr1	6672295	6673295	DHS_heart_peak_592
chr1	6675635	6676635	DHS_kidney_peak_315
chr1	6689835	6690835	DHS_kidney_peak_316
chr1	6691235	6692235	DHS_heart_peak_594
chr1	6719223	6720223	CAGE_peak_182
chr1	6734730	6735730	DHS_brain_peak_668
chr1	6743435	6744495	CAGE_peak_183,DHS_brain_peak_669,DHS_heart_peak_602
chr1	6761050	6762790	DHS_liver_peak_370,DHS_liver_peak_371
chr1	6788850	6789850	DHS_brain_peak_675
chr1	6795295	6796295	DHS_heart_peak_608
chr1	6800415	6801430	DHS_heart_peak_609,DHS_liver_peak_378
chr1	6801655	6802775	DHS_heart_peak_610,DHS_kidney_peak_326
chr1	6807455	6808530	DHS_kidney_peak_327,DHS_liver_peak_379
chr1	6811255	6812255	DHS_heart_peak_611
chr1	6822150	6823195	DHS_kidney_peak_329,DHS_liver_peak_380
chr1	6825795	6826795	DHS_kidney_peak_330
chr1	6841970	6842970	DHS_brain_peak_677
chr1	6859655	6861135	DHS_heart_peak_615,DHS_heart_peak_616,DHS_kidney_peak_331
chr1	6869370	6871270	DHS_brain_peak_679,DHS_brain_peak_680,DHS_brain_peak_681
chr1	6880695	6881695	DHS_kidney_peak_332
chr1	6883212	6884212	CAGE_peak_185
chr1	6888270	6889270	DHS_brain_peak_683
chr1	6889535	6890535	DHS_kidney_peak_334
chr1	6911035	6912735	DHS_heart_peak_625,DHS_kidney_peak_335,DHS_kidney_peak_336
chr1	6914490	6915910	DHS_brain_peak_687,DHS_brain_peak_688
chr1	6922315	6923315	DHS_kidney_peak_337
chr1	6923670	6925210	DHS_brain_peak_692,DHS_brain_peak_693
chr1	6956250	6957250	DHS_brain_peak_695
chr1	6959955	6961310	DHS_heart_peak_628,DHS_liver_peak_394,DHS_liver_peak_395
chr1	6975110	6976110	DHS_brain_peak_698
chr1	6984650	6985650	DHS_brain_peak_699
chr1	7019210	7020210	DHS_liver_peak_396
chr1	7042150	7043150	DHS_brain_peak_701
chr1	7050550	7051750	DHS_brain_peak_703,DHS_brain_peak_704
chr1	7077344	7078344	CAGE_peak_186
chr1	7095070	7096070	DHS_liver_peak_400
chr1	7097770	7098855	DHS_kidney_peak_343,DHS_liver_peak_401
chr1	7103235	7104235	DHS_kidney_peak_344
chr1	7106850	7107850	DHS_liver_peak_402
chr1	7110055	7111055	DHS_kidney_peak_345
chr1	7117173	7118515	CAGE_peak_187,DHS_kidney_peak_347,DHS_kidney_peak_348
chr1	7120995	7122315	DHS_brain_peak_709,DHS_heart_peak_637,DHS_kidney_peak_349,DHS_liver_peak_403
chr1	7146648	7147648	CAGE_peak_188
chr1	7149075	7150210	DHS_brain_peak_710,DHS_heart_peak_639,DHS_kidney_peak_351,DHS_liver_peak_404
chr1	7158790	7159790	DHS_liver_peak_405
chr1	7171350	7172570	DHS_brain_peak_711,DHS_brain_peak_712
chr1	7207610	7208610	DHS_brain_peak_713
chr1	7229198	7230198	CAGE_peak_189
chr1	7247650	7248650	DHS_brain_peak_715
chr1	7252753	7253753	CAGE_peak_190
chr1	7265390	7268074	CAGE_peak_191,DHS_kidney_peak_359,DHS_liver_peak_408,DHS_liver_peak_409,DHS_liver_peak_410
chr1	7291055	7292355	DHS_brain_peak_717,DHS_heart_peak_646,DHS_heart_peak_647
chr1	7298855	7300410	CAGE_peak_193,DHS_brain_peak_718,DHS_brain_peak_719,DHS_heart_peak_649,DHS_liver_peak_411
chr1	7334435	7335435	DHS_heart_peak_651
chr1	7341190	7342235	DHS_brain_peak_721,DHS_heart_peak_652
chr1	7346450	7347450	DHS_liver_peak_413
chr1	7366470	7367469	DHS_liver_peak_414
chr1	7373649	7374929	DHS_brain_peak_724,DHS_brain_peak_725
chr1	7379074	7380074	DHS_kidney_peak_366
chr1	7401404	7402404	CAGE_peak_194
chr1	7429176	7430176	CAGE_peak_195
chr1	7453770	7454770	DHS_brain_peak_732
chr1	7454870	7456190	DHS_brain_peak_733,DHS_brain_peak_734,DHS_kidney_peak_369
chr1	7461135	7462135	DHS_kidney_peak_370
chr1	7470502	7472475	CAGE_peak_196,DHS_brain_peak_735,DHS_heart_peak_661,DHS_kidney_peak_373,DHS_kidney_peak_374
chr1	7477850	7479575	CAGE_peak_197,DHS_brain_peak_736,DHS_brain_peak_737,DHS_brain_peak_738,DHS_heart_peak_663,DHS_kidney_peak_375,DHS_liver_peak_416
chr1	7479944	7480944	CAGE_peak_198
chr1	7490908	7492230	CAGE_peak_199,DHS_brain_peak_740,DHS_heart_peak_665,DHS_kidney_peak_376
chr1	7497889	7498889	CAGE_peak_200
chr1	7500810	7501810	DHS_brain_peak_741
chr1	7535815	7536815	DHS_kidney_peak_379
chr1	7539375	7540375	DHS_kidney_peak_381
chr1	7548829	7550555	CAGE_peak_201,DHS_kidney_peak_382,DHS_kidney_peak_383
chr1	7550575	7551575	DHS_kidney_peak_384
chr1	7552115	7553775	DHS_heart_peak_669,DHS_kidney_peak_385,DHS_kidney_peak_386,DHS_liver_peak_418
chr1	7554315	7555315	DHS_heart_peak_670
chr1	7557135	7558135	DHS_heart_peak_671
chr1	7569990	7570990	DHS_liver_peak_419
chr1	7572550	7573550	DHS_liver_peak_420
chr1	7574050	7575115	DHS_kidney_peak_387,DHS_liver_peak_421
chr1	7585855	7586855	DHS_heart_peak_674
chr1	7596231	7597231	CAGE_peak_202
chr1	7608412	7609412	CAGE_peak_203
chr1	7616015	7617015	DHS_heart_peak_675
chr1	7619870	7620870	DHS_brain_peak_750
chr1	7621010	7622455	DHS_heart_peak_676,DHS_kidney_peak_390,DHS_liver_peak_424
chr1	7626630	7627630	DHS_brain_peak_752
chr1	7630035	7631035	DHS_kidney_peak_391
chr1	7642515	7643515	DHS_kidney_peak_392
chr1	7644810	7646175	DHS_brain_peak_753,DHS_heart_peak_678,DHS_kidney_peak_393
chr1	7646890	7647890	DHS_brain_peak_754
chr1	7648528	7649675	CAGE_peak_204,DHS_heart_peak_680
chr1	7667250	7668250	DHS_brain_peak_755
chr1	7689210	7690210	DHS_brain_peak_761
chr1	7726255	7727255	DHS_heart_peak_688
chr1	7759010	7760950	DHS_brain_peak_777,DHS_brain_peak_778,DHS_brain_peak_779
chr1	7830990	7831990	DHS_brain_peak_786
chr1	7887090	7888090	CAGE_peak_211
chr1	7890342	7891342	CAGE_peak_212
chr1	7974950	7975990	DHS_brain_peak_797,DHS_liver_peak_446
chr1	7988255	7989255	DHS_heart_peak_714
chr1	8030890	8031890	DHS_liver_peak_453
chr1	8040270	8041295	DHS_heart_peak_735,DHS_liver_peak_454
chr1	8045635	8046635	DHS_heart_peak_736
chr1	8046835	8048435	CAGE_peak_217,DHS_heart_peak_737,DHS_heart_peak_738,DHS_liver_peak_455
chr1	8060876	8061915	CAGE_peak_218,DHS_heart_peak_743
chr1	8070015	8071015	DHS_kidney_peak_427
chr1	8076741	8077855	CAGE_peak_219,DHS_brain_peak_827,DHS_heart_peak_746,DHS_kidney_peak_430,DHS_liver_peak_457
chr1	8077875	8078955	DHS_heart_peak_747,DHS_kidney_peak_431
chr1	8082615	8084475	CAGE_peak_220,DHS_heart_peak_748,DHS_heart_peak_749,DHS_liver_peak_458
chr1	8089575	8091675	DHS_heart_peak_750,DHS_heart_peak_751,DHS_heart_peak_752
chr1	8095835	8098610	CAGE_peak_222,CAGE_peak_223,DHS_heart_peak_756,DHS_kidney_peak_437,DHS_kidney_peak_438,DHS_kidney_peak_439,DHS_liver_peak_462,DHS_liver_peak_463,DHS_liver_peak_464
chr1	8112886	8113886	CAGE_peak_224
chr1	8116290	8118035	DHS_heart_peak_763,DHS_kidney_peak_440,DHS_liver_peak_465,DHS_liver_peak_466
chr1	8120449	8121449	CAGE_peak_225
chr1	8127003	8128003	CAGE_peak_227
chr1	8136435	8138530	CAGE_peak_230,DHS_brain_peak_830,DHS_heart_peak_771,DHS_heart_peak_772,DHS_kidney_peak_445
chr1	8141475	8142475	DHS_heart_peak_773
chr1	8154188	8155188	CAGE_peak_231
chr1	8155235	8156235	CAGE_peak_232
chr1	8165578	8166578	CAGE_peak_233
chr1	8166930	8167930	DHS_liver_peak_471
chr1	8168895	8170810	CAGE_peak_234,CAGE_peak_235,DHS_brain_peak_832,DHS_heart_peak_780,DHS_kidney_peak_450,DHS_kidney_peak_451,DHS_liver_peak_472,DHS_liver_peak_473
chr1	8173995	8175450	DHS_heart_peak_781,DHS_kidney_peak_452,DHS_liver_peak_474,DHS_liver_peak_475
chr1	8181755	8183455	DHS_heart_peak_782,DHS_heart_peak_783,DHS_heart_peak_784
chr1	8194077	8195077	CAGE_peak_237
chr1	8197202	8198370	CAGE_peak_238,DHS_liver_peak_478
chr1	8224535	8225590	DHS_heart_peak_801,DHS_liver_peak_488
chr1	8237955	8240485	CAGE_peak_243,DHS_heart_peak_805,DHS_heart_peak_806,DHS_heart_peak_807,DHS_liver_peak_490,DHS_liver_peak_491
chr1	8241275	8242330	DHS_kidney_peak_459,DHS_liver_peak_492
chr1	8251970	8252970	DHS_liver_peak_495
chr1	8258577	8260295	CAGE_peak_244,DHS_heart_peak_808,DHS_kidney_peak_461,DHS_kidney_peak_462,DHS_kidney_peak_463,DHS_liver_peak_497,DHS_liver_peak_498
chr1	8260530	8261530	DHS_liver_peak_499
chr1	8262890	8263890	DHS_liver_peak_500
chr1	8266175	8267175	DHS_kidney_peak_464
chr1	8274010	8275010	DHS_brain_peak_836
chr1	8281530	8282530	DHS_brain_peak_838
chr1	8282663	8283663	CAGE_peak_245
chr1	8301690	8302690	DHS_brain_peak_839
chr1	8311970	8313530	DHS_heart_peak_812,DHS_liver_peak_501,DHS_liver_peak_502,DHS_liver_peak_503
chr1	8313750	8314970	DHS_kidney_peak_466,DHS_liver_peak_504,DHS_liver_peak_505
chr1	8348635	8349670	DHS_brain_peak_845,DHS_kidney_peak_468
chr1	8351335	8352335	DHS_heart_peak_821
chr1	8370230	8372935	DHS_brain_peak_847,DHS_brain_peak_848,DHS_brain_peak_849,DHS_heart_peak_827,DHS_heart_peak_828,DHS_liver_peak_508
chr1	8373210	8375495	DHS_brain_peak_850,DHS_kidney_peak_470,DHS_kidney_peak_471,DHS_kidney_peak_472,DHS_liver_peak_509,DHS_liver_peak_510
chr1	8377870	8378870	DHS_liver_peak_511
chr1	8381330	8382330	DHS_liver_peak_512
chr1	8385257	8386257	CAGE_peak_246
chr1	8390260	8391260	CAGE_peak_247
chr1	8392255	8393255	DHS_heart_peak_837
chr1	8396675	8398210	DHS_brain_peak_854,DHS_kidney_peak_477
chr1	8401995	8402995	DHS_kidney_peak_478
chr1	8411895	8412895	DHS_kidney_peak_483
chr1	8415215	8416215	DHS_heart_peak_850
chr1	8416535	8417590	DHS_kidney_peak_484,DHS_liver_peak_516
chr1	8431515	8432515	DHS_kidney_peak_490
chr1	8438150	8439875	CAGE_peak_252,DHS_brain_peak_864,DHS_brain_peak_865,DHS_heart_peak_857,DHS_heart_peak_858,DHS_kidney_peak_491
chr1	8455975	8457695	DHS_heart_peak_861,DHS_heart_peak_862,DHS_kidney_peak_492
chr1	8460364	8461450	CAGE_peak_253,DHS_brain_peak_868
chr1	8462215	8464350	DHS_brain_peak_870,DHS_brain_peak_871,DHS_heart_peak_864,DHS_heart_peak_865,DHS_kidney_peak_493,DHS_kidney_peak_494,DHS_liver_peak_523,DHS_liver_peak_524
chr1	8467030	8468030	DHS_liver_peak_525
chr1	8473329	8474329	CAGE_peak_254
chr1	8476735	8478055	DHS_heart_peak_867,DHS_kidney_peak_496
chr1	8495655	8496655	DHS_heart_peak_872
chr1	8509216	8511156	DHS_brain_peak_874,DHS_heart_peak_874,DHS_heart_peak_875,DHS_kidney_peak_503
chr1	8517296	8519171	DHS_brain_peak_878,DHS_brain_peak_879,DHS_brain_peak_880,DHS_heart_peak_876,DHS_kidney_peak_504
chr1	8527231	8528231	DHS_brain_peak_885
chr1	8541636	8542636	DHS_heart_peak_883
chr1	8551331	8553331	DHS_brain_peak_886,DHS_brain_peak_887,DHS_brain_peak_888,DHS_liver_peak_529
chr1	8554876	8555916	DHS_heart_peak_884,DHS_kidney_peak_509
chr1	8560336	8561751	DHS_brain_peak_890,DHS_kidney_peak_510,DHS_kidney_peak_511
chr1	8563136	8564176	DHS_heart_peak_886,DHS_kidney_peak_512
chr1	8570851	8572771	DHS_brain_peak_891,DHS_brain_peak_892,DHS_brain_peak_893,DHS_heart_peak_888,DHS_heart_peak_889,DHS_liver_peak_532,DHS_liver_peak_533,DHS_liver_peak_534
chr1	8602936	8603936	DHS_heart_peak_893
chr1	8625776	8627076	CAGE_peak_256,DHS_kidney_peak_517,DHS_kidney_peak_518,DHS_liver_peak_536,DHS_liver_peak_537
chr1	8628291	8631171	CAGE_peak_257,DHS_brain_peak_898,DHS_brain_peak_899,DHS_brain_peak_900,DHS_brain_peak_901,DHS_heart_peak_897,DHS_liver_peak_538,DHS_liver_peak_539
chr1	8631251	8633151	DHS_brain_peak_904,DHS_brain_peak_905,DHS_brain_peak_906
chr1	8640671	8641671	DHS_liver_peak_540
chr1	8643051	8644531	DHS_liver_peak_541,DHS_liver_peak_542
chr1	8647256	8648256	DHS_heart_peak_898
chr1	8652143	8653143	CAGE_peak_258
chr1	8659236	8662336	CAGE_peak_259,CAGE_peak_260,DHS_brain_peak_907,DHS_heart_peak_899,DHS_heart_peak_900,DHS_heart_peak_901,DHS_kidney_peak_520,DHS_kidney_peak_521,DHS_kidney_peak_522,DHS_liver_peak_543
chr1	8663483	8664716	CAGE_peak_261,DHS_heart_peak_902,DHS_kidney_peak_523,DHS_liver_peak_544
chr1	8666071	8667076	DHS_heart_peak_903,DHS_liver_peak_545
chr1	8667856	8668936	DHS_heart_peak_904,DHS_kidney_peak_524,DHS_liver_peak_546
chr1	8670156	8672016	DHS_brain_peak_908,DHS_brain_peak_909,DHS_brain_peak_910,DHS_brain_peak_911,DHS_heart_peak_905,DHS_kidney_peak_525,DHS_kidney_peak_526,DHS_liver_peak_547,DHS_liver_peak_548
chr1	8679036	8680036	DHS_heart_peak_906
chr1	8706616	8707616	DHS_heart_peak_911
chr1	8710856	8711856	DHS_heart_peak_912
chr1	8726171	8727171	DHS_brain_peak_923,DHS_liver_peak_554
chr1	8727571	8728571	DHS_brain_peak_924
chr1	8739811	8740811	DHS_brain_peak_925
chr1	8741751	8743216	DHS_kidney_peak_538,DHS_liver_peak_555
chr1	8763656	8764656	DHS_heart_peak_922
chr1	8764896	8765896	DHS_heart_peak_923
chr1	8781651	8782931	DHS_liver_peak_557,DHS_liver_peak_558
chr1	8812736	8813831	DHS_brain_peak_927,DHS_heart_peak_925
chr1	8814496	8815636	CAGE_peak_266,DHS_heart_peak_926,DHS_kidney_peak_541
chr1	8822376	8823416	DHS_heart_peak_931,DHS_kidney_peak_546,DHS_liver_peak_564
chr1	8835971	8836971	DHS_brain_peak_935
chr1	8844116	8845116	DHS_heart_peak_934
chr1	8847716	8849496	DHS_brain_peak_936,DHS_brain_peak_937,DHS_heart_peak_935,DHS_heart_peak_936,DHS_kidney_peak_548,DHS_liver_peak_566
chr1	8854391	8855416	DHS_heart_peak_937,DHS_liver_peak_567
chr1	8857716	8859036	DHS_heart_peak_939,DHS_heart_peak_940,DHS_kidney_peak_549
chr1	8859076	8860096	DHS_brain_peak_938,DHS_heart_peak_941,DHS_kidney_peak_550
chr1	8868776	8869776	DHS_kidney_peak_551
chr1	8888796	8890996	DHS_brain_peak_946,DHS_brain_peak_947,DHS_heart_peak_955,DHS_heart_peak_956,DHS_heart_peak_957,DHS_kidney_peak_562,DHS_kidney_peak_563,DHS_liver_peak_574
chr1	8899596	8900596	DHS_heart_peak_959,DHS_kidney_peak_564
chr1	8902396	8904651	CAGE_peak_269,DHS_brain_peak_948,DHS_heart_peak_960,DHS_heart_peak_961,DHS_kidney_peak_565,DHS_kidney_peak_566,DHS_kidney_peak_567
chr1	8905596	8906596	DHS_heart_peak_962
chr1	8910766	8911766	CAGE_peak_270
chr1	8917811	8918811	DHS_brain_peak_949
chr1	8921212	8922212	CAGE_peak_271
chr1	8922535	8923535	CAGE_peak_272
chr1	8937396	8938396	DHS_heart_peak_965
chr1	8939252	8940252	CAGE_peak_277
chr1	8943031	8944191	DHS_brain_peak_952,DHS_brain_peak_953
chr1	8947031	8948031	DHS_brain_peak_954
chr1	8985851	8986896	DHS_brain_peak_956,DHS_heart_peak_973
chr1	8987651	8988716	DHS_brain_peak_957,DHS_heart_peak_974
chr1	9043936	9045356	DHS_kidney_peak_581,DHS_kidney_peak_582
chr1	9050519	9051519	CAGE_peak_279
chr1	9061616	9062916	DHS_heart_peak_980,DHS_kidney_peak_583
chr1	9066836	9067896	CAGE_peak_280,DHS_heart_peak_983
chr1	9077636	9079296	DHS_kidney_peak_588,DHS_kidney_peak_589
chr1	9085716	9087496	DHS_heart_peak_991,DHS_heart_peak_992
chr1	9092489	9093489	CAGE_peak_281
chr1	9109636	9110636	DHS_heart_peak_997
chr1	9112771	9113771	DHS_liver_peak_588
chr1	9114636	9115636	DHS_kidney_peak_597
chr1	9119281	9120281	CAGE_peak_282
chr1	9134927	9135927	CAGE_peak_283
chr1	9162360	9165933	CAGE_peak_284,CAGE_peak_285,CAGE_peak_286,CAGE_peak_287,CAGE_peak_288,DHS_brain_peak_970,DHS_heart_peak_1012,DHS_heart_peak_1013,DHS_kidney_peak_602,DHS_kidney_peak_603,DHS_kidney_peak_604,DHS_liver_peak_594,DHS_liver_peak_595,DHS_liver_peak_596
chr1	9192931	9194791	CAGE_peak_290,DHS_liver_peak_601,DHS_liver_peak_602
chr1	9203956	9204956	DHS_kidney_peak_609
chr1	9210940	9211940	CAGE_peak_293
chr1	9231224	9232276	CAGE_peak_294,DHS_heart_peak_1032
chr1	9242076	9243231	DHS_brain_peak_978,DHS_kidney_peak_617
chr1	9247651	9249031	DHS_brain_peak_979,DHS_brain_peak_980
chr1	9249716	9251111	DHS_heart_peak_1043,DHS_liver_peak_613,DHS_liver_peak_614
chr1	9277836	9278836	DHS_heart_peak_1051
chr1	9280036	9281916	DHS_heart_peak_1052,DHS_heart_peak_1053
chr1	9288691	9291211	DHS_brain_peak_984,DHS_brain_peak_985,DHS_heart_peak_1055,DHS_heart_peak_1056,DHS_heart_peak_1057,DHS_kidney_peak_622,DHS_kidney_peak_623,DHS_kidney_peak_624,DHS_kidney_peak_625,DHS_liver_peak_616,DHS_liver_peak_617,DHS_liver_peak_618
chr1	9294611	9295934	CAGE_peak_299,DHS_brain_peak_991,DHS_heart_peak_1061,DHS_kidney_peak_630
chr1	9296471	9297496	DHS_brain_peak_992,DHS_heart_peak_1062
chr1	9299856	9300856	DHS_kidney_peak_631
chr1	9302416	9303816	DHS_heart_peak_1064,DHS_heart_peak_1065,DHS_kidney_peak_632
chr1	9310731	9311731	DHS_brain_peak_993
chr1	9315336	9316336	DHS_heart_peak_1066
chr1	9317691	9318691	DHS_brain_peak_994
chr1	9321056	9322056	DHS_heart_peak_1068
chr1	9324191	9325191	DHS_brain_peak_996
chr1	9326296	9327296	DHS_heart_peak_1069
chr1	9331456	9332456	DHS_heart_peak_1070
chr1	9338473	9339516	CAGE_peak_300,DHS_heart_peak_1071
chr1	9339916	9340916	DHS_heart_peak_1072
chr1	9345591	9346811	DHS_brain_peak_997,DHS_brain_peak_998
chr1	9352071	9353071	DHS_brain_peak_999
chr1	9362331	9363331	DHS_brain_peak_1000
chr1	9371136	9372311	DHS_heart_peak_1075,DHS_kidney_peak_634,DHS_liver_peak_626
chr1	9373316	9374316	DHS_heart_peak_1076
chr1	9375691	9377516	DHS_brain_peak_1002,DHS_heart_peak_1077,DHS_heart_peak_1078
chr1	9384456	9385456	DHS_heart_peak_1079
chr1	9385891	9386891	DHS_brain_peak_1006
chr1	9388496	9389496	DHS_heart_peak_1080
chr1	9397756	9398756	DHS_heart_peak_1081
chr1	9399656	9401316	DHS_heart_peak_1083,DHS_kidney_peak_635
chr1	9401476	9402491	DHS_heart_peak_1084,DHS_liver_peak_628
chr1	9434756	9436956	DHS_heart_peak_1090,DHS_kidney_peak_640,DHS_kidney_peak_641,DHS_liver_peak_632,DHS_liver_peak_633,DHS_liver_peak_634
chr1	9438796	9440451	DHS_kidney_peak_644,DHS_liver_peak_637,DHS_liver_peak_638
chr1	9441976	9443191	DHS_kidney_peak_646,DHS_liver_peak_640
chr1	9443662	9444776	CAGE_peak_304,DHS_kidney_peak_647
chr1	9446911	9447911	DHS_liver_peak_641
chr1	9448976	9449976	DHS_heart_peak_1095
chr1	9455271	9456451	DHS_brain_peak_1016,DHS_liver_peak_645
chr1	9459631	9460631	DHS_liver_peak_646
chr1	9465271	9466271	DHS_liver_peak_647
chr1	9466696	9467696	DHS_heart_peak_1098
chr1	9472691	9473716	DHS_brain_peak_1017,DHS_heart_peak_1099
chr1	9474624	9475624	CAGE_peak_305
chr1	9486476	9487476	DHS_heart_peak_1100
chr1	9490751	9491751	DHS_liver_peak_648
chr1	9491851	9492851	DHS_liver_peak_649
chr1	9506591	9507591	DHS_liver_peak_653
chr1	9528751	9530171	DHS_brain_peak_1021,DHS_brain_peak_1022
chr1	9530796	9531796	DHS_kidney_peak_655
chr1	9532451	9533891	DHS_brain_peak_1023,DHS_brain_peak_1024,DHS_kidney_peak_656
chr1	9542116	9543152	DHS_heart_peak_1108,DHS_kidney_peak_659,DHS_liver_peak_657
chr1	9549872	9550872	DHS_liver_peak_658
chr1	9558877	9560657	DHS_heart_peak_1110,DHS_kidney_peak_661
chr1	9561112	9562132	DHS_brain_peak_1029,DHS_heart_peak_1111,DHS_liver_peak_662
chr1	9570672	9571672	DHS_liver_peak_664
chr1	9591312	9592312	DHS_brain_peak_1036
chr1	9593097	9594132	DHS_brain_peak_1037,DHS_heart_peak_1116,DHS_kidney_peak_665,DHS_liver_peak_666
chr1	9640146	9641146	CAGE_peak_308
chr1	9644192	9645192	DHS_brain_peak_1044
chr1	9699944	9700944	CAGE_peak_309
chr1	9752957	9753957	DHS_heart_peak_1137
chr1	9758512	9760652	DHS_brain_peak_1056,DHS_brain_peak_1057,DHS_liver_peak_679,DHS_liver_peak_680
chr1	9766452	9767452	DHS_brain_peak_1058
chr1	9792132	9794812	DHS_brain_peak_1059,DHS_brain_peak_1060,DHS_brain_peak_1061,DHS_heart_peak_1142,DHS_kidney_peak_689
chr1	9796228	9797337	CAGE_peak_312,DHS_kidney_peak_690
chr1	9798057	9799097	DHS_heart_peak_1144,DHS_kidney_peak_691
chr1	9808117	9809117	DHS_kidney_peak_692
chr1	9814837	9815837	DHS_kidney_peak_694
chr1	9838712	9839712	DHS_brain_peak_1067
chr1	9841510	9842510	CAGE_peak_315
chr1	9842517	9843517	DHS_heart_peak_1152
chr1	9843797	9844797	DHS_heart_peak_1153
chr1	9851890	9852890	CAGE_peak_316
chr1	9858977	9859977	DHS_heart_peak_1156
chr1	9867152	9868912	DHS_brain_peak_1069,DHS_liver_peak_688,DHS_liver_peak_689
chr1	9890017	9891017	DHS_heart_peak_1162
chr1	9901752	9902752	DHS_brain_peak_1075
chr1	9990577	9991577	DHS_heart_peak_1179
chr1	9992557	9994277	DHS_heart_peak_1180,DHS_heart_peak_1181
chr1	10000732	10001912	DHS_brain_peak_1098,DHS_brain_peak_1099
chr1	10045697	10046697	DHS_heart_peak_1192
chr1	10055952	10056952	DHS_liver_peak_708
chr1	10064997	10066032	DHS_kidney_peak_715,DHS_liver_peak_710
chr1	10066653	10067697	CAGE_peak_319,DHS_brain_peak_1107,DHS_heart_peak_1198,DHS_liver_peak_711
chr1	10074037	10075737	DHS_brain_peak_1108,DHS_brain_peak_1109,DHS_heart_peak_1199,DHS_heart_peak_1200
chr1	10083692	10084692	DHS_brain_peak_1110
chr1	10108037	10109072	DHS_brain_peak_1112,DHS_heart_peak_1202
chr1	10132592	10133592	DHS_brain_peak_1120
chr1	10143792	10144792	DHS_brain_peak_1121
chr1	10152632	10153637	DHS_brain_peak_1122,DHS_heart_peak_1203
chr1	10154717	10155717	DHS_heart_peak_1204
chr1	10185037	10186037	CAGE_peak_320
chr1	10200837	10201837	CAGE_peak_321
chr1	10217597	10218597	DHS_kidney_peak_724
chr1	10225257	10226257	DHS_kidney_peak_725
chr1	10228257	10229257	DHS_heart_peak_1211
chr1	10241392	10242392	DHS_brain_peak_1134
chr1	10250337	10251337	DHS_kidney_peak_726
chr1	10252177	10253177	DHS_heart_peak_1216
chr1	10253372	10254437	DHS_brain_peak_1135,DHS_heart_peak_1217,DHS_kidney_peak_728
chr1	10286612	10287612	DHS_liver_peak_719
chr1	10287757	10288757	DHS_kidney_peak_732
chr1	10327132	10328132	DHS_brain_peak_1139
chr1	10337732	10338737	DHS_brain_peak_1140,DHS_heart_peak_1223
chr1	10340172	10341352	DHS_brain_peak_1144,DHS_brain_peak_1145
chr1	10423733	10424733	DHS_brain_peak_1157
chr1	10427693	10428693	DHS_brain_peak_1158
chr1	10436323	10437323	CAGE_peak_325
chr1	10476473	10477473	DHS_liver_peak_742
chr1	10479033	10480033	DHS_liver_peak_743
chr1	10484133	10485133	DHS_liver_peak_744
chr1	10497719	10499502	CAGE_peak_328,CAGE_peak_329
chr1	10504033	10505033	DHS_liver_peak_747
chr1	10507158	10508158	DHS_kidney_peak_751
chr1	10508318	10509318	DHS_kidney_peak_752
chr1	10518793	10519793	DHS_liver_peak_752
chr1	10524642	10525642	CAGE_peak_330
chr1	10528013	10529358	DHS_heart_peak_1251,DHS_heart_peak_1252,DHS_kidney_peak_756,DHS_liver_peak_753,DHS_liver_peak_754
chr1	10539178	10540178	DHS_heart_peak_1254
chr1	10540313	10541313	DHS_brain_peak_1171
chr1	10555353	10557073	DHS_liver_peak_757,DHS_liver_peak_758,DHS_liver_peak_759
chr1	10577773	10578773	DHS_liver_peak_760
chr1	10590653	10591653	DHS_liver_peak_761
chr1	10598013	10599013	DHS_brain_peak_1172
chr1	10628378	10629393	DHS_heart_peak_1261,DHS_liver_peak_766
chr1	10634198	10635734	CAGE_peak_331,DHS_heart_peak_1262
chr1	10663238	10664993	CAGE_peak_333,DHS_brain_peak_1177,DHS_brain_peak_1178,DHS_heart_peak_1267,DHS_liver_peak_767,DHS_liver_peak_768
chr1	10665578	10666593	DHS_brain_peak_1179,DHS_kidney_peak_764,DHS_liver_peak_769
chr1	10667893	10669213	DHS_liver_peak_770,DHS_liver_peak_771
chr1	10677093	10678093	DHS_liver_peak_772
chr1	10679278	10680278	DHS_kidney_peak_765
chr1	10685152	10688418	CAGE_peak_335,DHS_heart_peak_1270,DHS_kidney_peak_766,DHS_liver_peak_773,DHS_liver_peak_774
chr1	10696622	10697622	CAGE_peak_336
chr1	10699738	10700738	DHS_heart_peak_1272
chr1	10714018	10715018	DHS_heart_peak_1273
chr1	10723793	10724838	DHS_heart_peak_1274,DHS_kidney_peak_768,DHS_liver_peak_778
chr1	10724898	10725898	DHS_heart_peak_1275
chr1	10726133	10727133	DHS_brain_peak_1183
chr1	10730698	10731698	DHS_heart_peak_1276
chr1	10734993	10735993	DHS_brain_peak_1185
chr1	10744287	10746073	CAGE_peak_338,DHS_liver_peak_781
chr1	10752795	10753795	CAGE_peak_339
chr1	10755473	10756598	CAGE_peak_340,DHS_heart_peak_1277
chr1	10759093	10760093	DHS_liver_peak_782
chr1	10765733	10766733	DHS_liver_peak_783
chr1	10788333	10790250	CAGE_peak_342,DHS_brain_peak_1190,DHS_liver_peak_784
chr1	10790579	10792378	CAGE_peak_343,DHS_kidney_peak_771
chr1	10803957	10804957	CAGE_peak_346
chr1	10824618	10825618	DHS_heart_peak_1282
chr1	10829113	10830113	DHS_liver_peak_786
chr1	10847833	10848833	DHS_liver_peak_788
chr1	10860433	10861433	DHS_liver_peak_789
chr1	10890818	10891818	DHS_kidney_peak_776
chr1	10936961	10937961	CAGE_peak_351
chr1	10960673	10961678	DHS_brain_peak_1199,DHS_heart_peak_1293
chr1	10968953	10969953	DHS_brain_peak_1201
chr1	10979098	10980098	DHS_heart_peak_1298
chr1	11053498	11054498	DHS_heart_peak_1307
chr1	11152473	11153473	DHS_liver_peak_810
chr1	11157471	11159433	CAGE_peak_355,DHS_brain_peak_1220,DHS_brain_peak_1221,DHS_heart_peak_1317,DHS_heart_peak_1318,DHS_kidney_peak_787,DHS_liver_peak_811,DHS_liver_peak_812
chr1	11175898	11176994	CAGE_peak_356,DHS_heart_peak_1320
chr1	11177618	11178973	DHS_brain_peak_1223,DHS_heart_peak_1321
chr1	11179398	11180398	DHS_heart_peak_1322
chr1	11184653	11185653	DHS_liver_peak_813
chr1	11186193	11188253	DHS_brain_peak_1225,DHS_brain_peak_1226,DHS_brain_peak_1227
chr1	11197993	11198993	DHS_brain_peak_1230
chr1	11207518	11208518	DHS_heart_peak_1326
chr1	11236698	11237698	DHS_heart_peak_1327
chr1	11246113	11247113	DHS_brain_peak_1235
chr1	11267333	11268333	DHS_liver_peak_820
chr1	11280633	11282558	DHS_brain_peak_1241,DHS_brain_peak_1242,DHS_heart_peak_1333
chr1	11301313	11302313	DHS_brain_peak_1247
chr1	11332290	11333290	CAGE_peak_358
chr1	11350045	11351045	CAGE_peak_359
chr1	11355009	11356493	CAGE_peak_360,DHS_brain_peak_1253,DHS_brain_peak_1254
chr1	11356973	11357973	DHS_brain_peak_1255
chr1	11383593	11384593	DHS_brain_peak_1256
chr1	11414633	11415633	DHS_brain_peak_1258
chr1	11458553	11459578	DHS_brain_peak_1261,DHS_heart_peak_1340
chr1	11462353	11463353	DHS_brain_peak_1262
chr1	11464888	11465888	CAGE_peak_361
chr1	11593858	11594858	DHS_heart_peak_1345
chr1	11693033	11694033	DHS_brain_peak_1285
chr1	11707373	11708373	DHS_liver_peak_840
chr1	11737652	11739361	CAGE_peak_366,CAGE_peak_367
chr1	11741818	11742818	DHS_kidney_peak_806
chr1	11748833	11749833	DHS_brain_peak_1297
chr1	11821118	11822118	DHS_heart_peak_1381
chr1	11880558	11881593	DHS_brain_peak_1310,DHS_heart_peak_1392
chr1	11882368	11883498	CAGE_peak_369,DHS_heart_peak_1393
chr1	11886578	11887578	DHS_heart_peak_1394
chr1	11892933	11895306	CAGE_peak_370,DHS_liver_peak_863,DHS_liver_peak_864
chr1	11918538	11919553	DHS_brain_peak_1316,DHS_heart_peak_1404
chr1	11929446	11930538	CAGE_peak_372,DHS_brain_peak_1323,DHS_heart_peak_1407,DHS_liver_peak_871
chr1	11930718	11931718	DHS_heart_peak_1408
chr1	11940193	11941198	DHS_kidney_peak_831,DHS_liver_peak_873
chr1	11960898	11961953	DHS_brain_peak_1329,DHS_kidney_peak_832,DHS_liver_peak_874
chr1	11977278	11978278	DHS_heart_peak_1416
chr1	11983358	11984358	DHS_heart_peak_1420
chr1	11985466	11986538	CAGE_peak_373,DHS_heart_peak_1421
chr1	12014398	12015398	DHS_heart_peak_1425
chr1	12033993	12034993	DHS_brain_peak_1338
chr1	12040006	12041006	CAGE_peak_375
chr1	12051510	12052718	CAGE_peak_376,DHS_heart_peak_1437,DHS_liver_peak_885
chr1	12052998	12054828	CAGE_peak_377,DHS_heart_peak_1438
chr1	12065527	12066527	CAGE_peak_379
chr1	12067308	12069198	CAGE_peak_380,DHS_heart_peak_1442,DHS_heart_peak_1443
chr1	12075378	12076433	DHS_kidney_peak_843,DHS_liver_peak_887
chr1	12090075	12091075	CAGE_peak_381
chr1	12112473	12114538	DHS_brain_peak_1344,DHS_heart_peak_1451,DHS_heart_peak_1452
chr1	12130433	12131433	DHS_liver_peak_890
chr1	12131793	12133693	CAGE_peak_382,DHS_brain_peak_1347,DHS_heart_peak_1457,DHS_heart_peak_1458,DHS_liver_peak_891,DHS_liver_peak_892
chr1	12146353	12147353	DHS_liver_peak_894
chr1	12147978	12148993	DHS_heart_peak_1462,DHS_liver_peak_895
chr1	12152571	12154138	CAGE_peak_384,DHS_brain_peak_1350,DHS_heart_peak_1465
chr1	12164839	12165839	CAGE_peak_387
chr1	12169893	12170893	DHS_liver_peak_900
chr1	12171136	12172539	CAGE_peak_389,CAGE_peak_390
chr1	12179844	12180973	CAGE_peak_396,DHS_brain_peak_1355,DHS_heart_peak_1474
chr1	12182318	12184295	CAGE_peak_397,DHS_heart_peak_1475
chr1	12186213	12187213	DHS_liver_peak_906
chr1	12188898	12189898	DHS_heart_peak_1478
chr1	12309478	12310478	DHS_heart_peak_1493
chr1	12314858	12315858	DHS_heart_peak_1495
chr1	12316118	12317118	DHS_heart_peak_1496
chr1	12339073	12340073	DHS_brain_peak_1364
chr1	12340153	12341153	DHS_brain_peak_1365
chr1	12375740	12377435	DHS_brain_peak_1372,DHS_heart_peak_1500
chr1	12380816	12382176	DHS_brain_peak_1373,DHS_heart_peak_1501,DHS_liver_peak_920
chr1	12397118	12398118	DHS_heart_peak_1503
chr1	12423822	12424822	DHS_heart_peak_1510
chr1	12425060	12426060	CAGE_peak_400
chr1	12432757	12433757	CAGE_peak_401
chr1	12436659	12437719	DHS_heart_peak_1515,DHS_kidney_peak_866
chr1	12438254	12439254	DHS_liver_peak_927
chr1	12446939	12448559	DHS_heart_peak_1517,DHS_heart_peak_1518,DHS_kidney_peak_867,DHS_kidney_peak_868
chr1	12450454	12451554	DHS_brain_peak_1383,DHS_brain_peak_1384
chr1	12452848	12455319	CAGE_peak_405,DHS_heart_peak_1521,DHS_kidney_peak_870,DHS_liver_peak_928,DHS_liver_peak_929
chr1	12456640	12458540	CAGE_peak_406,DHS_heart_peak_1522,DHS_heart_peak_1523,DHS_kidney_peak_872,DHS_liver_peak_930
chr1	12460915	12461915	DHS_brain_peak_1385
chr1	12474675	12476600	DHS_brain_peak_1386,DHS_heart_peak_1527
chr1	12477715	12478880	DHS_kidney_peak_873,DHS_liver_peak_931
chr1	12480420	12481460	DHS_heart_peak_1529,DHS_kidney_peak_874
chr1	12483819	12484819	CAGE_peak_408
chr1	12485160	12487360	CAGE_peak_409,DHS_heart_peak_1530,DHS_heart_peak_1531,DHS_kidney_peak_875,DHS_liver_peak_932
chr1	12490981	12491981	DHS_kidney_peak_877
chr1	12501381	12502381	DHS_heart_peak_1533
chr1	12504196	12506196	DHS_brain_peak_1388,DHS_brain_peak_1389,DHS_brain_peak_1390
chr1	12546801	12547801	DHS_heart_peak_1542
chr1	12549187	12550487	CAGE_peak_414,DHS_heart_peak_1543,DHS_kidney_peak_883,DHS_liver_peak_944
chr1	12553585	12554585	CAGE_peak_415
chr1	12556017	12557125	CAGE_peak_416,DHS_brain_peak_1399,DHS_kidney_peak_884
chr1	12564921	12565946	DHS_brain_peak_1400,DHS_heart_peak_1547
chr1	12573547	12574567	DHS_heart_peak_1550,DHS_kidney_peak_886
chr1	12590937	12591937	DHS_liver_peak_945
chr1	12593302	12594302	DHS_heart_peak_1553
chr1	12597477	12598478	DHS_brain_peak_1406
chr1	12599983	12601958	DHS_heart_peak_1558,DHS_heart_peak_1559,DHS_liver_peak_950
chr1	12604010	12605030	DHS_heart_peak_1561,DHS_kidney_peak_894,DHS_liver_peak_951
chr1	12607910	12609145	DHS_kidney_peak_895,DHS_liver_peak_952
chr1	12610250	12611250	DHS_heart_peak_1562
chr1	12614008	12615008	CAGE_peak_417
chr1	12634390	12635390	DHS_heart_peak_1570
chr1	12636150	12637932	CAGE_peak_420,DHS_heart_peak_1571,DHS_kidney_peak_902
chr1	12657113	12658113	CAGE_peak_421
chr1	12677279	12678279	DHS_brain_peak_1418
chr1	12689836	12690834	DHS_brain_peak_1419
chr1	12696848	12697848	DHS_brain_peak_1420
chr1	12721064	12722064	CAGE_peak_422
chr1	13498228	13499228	CAGE_peak_423
chr1	13516920	13517920	DHS_heart_peak_1577
chr1	13543175	13544620	DHS_brain_peak_1427,DHS_brain_peak_1428,DHS_heart_peak_1578
chr1	13549195	13550195	DHS_brain_peak_1429
chr1	13586940	13587940	DHS_heart_peak_1580
chr1	13590063	13591063	CAGE_peak_424
chr1	13593061	13594520	CAGE_peak_425,DHS_brain_peak_1431,DHS_heart_peak_1581,DHS_heart_peak_1582
chr1	13599800	13600800	DHS_heart_peak_1584
chr1	13604634	13605634	CAGE_peak_426
chr1	13619640	13620640	DHS_heart_peak_1587
chr1	13622155	13623155	DHS_brain_peak_1432
chr1	13642315	13643315	DHS_brain_peak_1434
chr1	13665395	13666395	DHS_brain_peak_1435
chr1	13727767	13728767	CAGE_peak_430
chr1	13760515	13762575	CAGE_peak_431,DHS_brain_peak_1449,DHS_liver_peak_984
chr1	13764180	13765180	DHS_heart_peak_1603
chr1	13798515	13800495	DHS_kidney_peak_915,DHS_liver_peak_985,DHS_liver_peak_986,DHS_liver_peak_987
chr1	13800895	13801895	DHS_liver_peak_988
chr1	13806895	13807895	DHS_brain_peak_1451
chr1	13808500	13809515	DHS_brain_peak_1452,DHS_heart_peak_1609
chr1	13826295	13827295	DHS_liver_peak_990
chr1	13827964	13828964	CAGE_peak_432
chr1	13948460	13949460	DHS_heart_peak_1620
chr1	13951500	13952500	DHS_heart_peak_1622
chr1	13965495	13966495	DHS_brain_peak_1457
chr1	14017275	14018300	DHS_brain_peak_1459,DHS_kidney_peak_920
chr1	14067375	14068375	DHS_brain_peak_1461
chr1	14108300	14109300	DHS_heart_peak_1629
chr1	14112260	14114535	DHS_brain_peak_1463,DHS_brain_peak_1464,DHS_brain_peak_1465,DHS_heart_peak_1630
chr1	14135886	14136886	CAGE_peak_433
chr1	14140402	14141540	CAGE_peak_434,DHS_brain_peak_1466,DHS_heart_peak_1634,DHS_kidney_peak_930
chr1	14142040	14143040	DHS_heart_peak_1635
chr1	14165000	14166395	DHS_brain_peak_1467,DHS_brain_peak_1468,DHS_kidney_peak_931
chr1	14172271	14173271	CAGE_peak_435
chr1	14181095	14182095	DHS_brain_peak_1470
chr1	14250064	14251064	CAGE_peak_436
chr1	14253255	14254255	DHS_brain_peak_1472
chr1	14258215	14260695	DHS_brain_peak_1473,DHS_brain_peak_1474,DHS_brain_peak_1475,DHS_heart_peak_1644
chr1	14263340	14264340	CAGE_peak_437
chr1	14280620	14281620	DHS_kidney_peak_938
chr1	14282520	14283520	DHS_kidney_peak_939
chr1	14310275	14311275	DHS_brain_peak_1476
chr1	14311409	14312409	CAGE_peak_438
chr1	14321135	14322135	DHS_brain_peak_1477
chr1	14329590	14330590	CAGE_peak_439
chr1	14338195	14339195	DHS_brain_peak_1478
chr1	14373039	14374039	DHS_kidney_peak_947
chr1	14413514	14414514	DHS_brain_peak_1482
chr1	14436734	14437734	DHS_brain_peak_1483
chr1	14438062	14439062	CAGE_peak_440
chr1	14510894	14511894	DHS_brain_peak_1489
chr1	14516756	14518039	CAGE_peak_441,DHS_heart_peak_1679
chr1	14520088	14521088	CAGE_peak_442
chr1	14521268	14523539	CAGE_peak_443,DHS_heart_peak_1682,DHS_heart_peak_1683,DHS_heart_peak_1684
chr1	14539639	14540639	DHS_kidney_peak_958
chr1	14553208	14554419	CAGE_peak_444,DHS_kidney_peak_961
chr1	14554553	14555553	CAGE_peak_445
chr1	14571514	14573054	DHS_brain_peak_1492,DHS_brain_peak_1493
chr1	14601799	14602799	DHS_kidney_peak_970
chr1	14606334	14607994	DHS_brain_peak_1499,DHS_brain_peak_1500
chr1	14650694	14651694	DHS_brain_peak_1506
chr1	14705297	14706297	CAGE_peak_450
chr1	14726774	14727774	DHS_brain_peak_1509
chr1	14731554	14732619	DHS_brain_peak_1510,DHS_kidney_peak_987
chr1	14785759	14786759	DHS_kidney_peak_998
chr1	14792706	14793706	CAGE_peak_454
chr1	14814859	14815859	DHS_kidney_peak_999
chr1	14851339	14852339	DHS_kidney_peak_1002
chr1	14910739	14911739	DHS_heart_peak_1738
chr1	14913258	14914258	CAGE_peak_458
chr1	14920277	14921277	CAGE_peak_459
chr1	14939495	14940639	CAGE_peak_460,DHS_heart_peak_1748
chr1	14942639	14943659	DHS_heart_peak_1749,DHS_kidney_peak_1014
chr1	14949499	14951039	DHS_kidney_peak_1017,DHS_kidney_peak_1018
chr1	14952299	14953659	DHS_kidney_peak_1019,DHS_kidney_peak_1020
chr1	14968139	14969199	DHS_heart_peak_1753,DHS_kidney_peak_1022
chr1	14969819	14970854	DHS_brain_peak_1524,DHS_heart_peak_1754,DHS_kidney_peak_1023
chr1	14971359	14972419	DHS_heart_peak_1755,DHS_kidney_peak_1024
chr1	14975899	14976899	DHS_kidney_peak_1025
chr1	14977059	14978754	DHS_brain_peak_1525,DHS_kidney_peak_1026
chr1	14980474	14981474	DHS_brain_peak_1526
chr1	14987879	14988879	DHS_heart_peak_1757
chr1	14995779	14997439	DHS_kidney_peak_1027,DHS_kidney_peak_1028
chr1	14997499	14998499	DHS_kidney_peak_1029
chr1	15000939	15001939	DHS_kidney_peak_1030
chr1	15004079	15005079	DHS_kidney_peak_1031
chr1	15007494	15009439	CAGE_peak_461,DHS_brain_peak_1527,DHS_heart_peak_1760,DHS_heart_peak_1761
chr1	15020739	15021914	DHS_heart_peak_1763,DHS_liver_peak_1002
chr1	15022919	15023919	DHS_kidney_peak_1032
chr1	15025194	15026194	DHS_liver_peak_1003
chr1	15027239	15028239	DHS_kidney_peak_1034
chr1	15029299	15030299	DHS_kidney_peak_1036
chr1	15033019	15034019	DHS_kidney_peak_1038
chr1	15042534	15043534	DHS_brain_peak_1530
chr1	15046139	15047174	DHS_brain_peak_1531,DHS_kidney_peak_1041
chr1	15158474	15159479	DHS_kidney_peak_1047,DHS_liver_peak_1009
chr1	15177479	15180894	DHS_brain_peak_1542,DHS_brain_peak_1543,DHS_brain_peak_1544,DHS_heart_peak_1788,DHS_heart_peak_1789,DHS_heart_peak_1790,DHS_kidney_peak_1051,DHS_kidney_peak_1052,DHS_liver_peak_1011
chr1	15181239	15182239	DHS_kidney_peak_1053
chr1	15188399	15190739	DHS_kidney_peak_1054,DHS_kidney_peak_1055,DHS_kidney_peak_1056
chr1	15195399	15196399	DHS_heart_peak_1792
chr1	15196639	15197639	DHS_kidney_peak_1057
chr1	15200259	15201294	DHS_heart_peak_1793,DHS_kidney_peak_1059,DHS_liver_peak_1012
chr1	15201579	15202674	DHS_kidney_peak_1060,DHS_liver_peak_1013
chr1	15206139	15207654	DHS_brain_peak_1545,DHS_kidney_peak_1062
chr1	15218219	15219219	DHS_kidney_peak_1063
chr1	15222619	15223619	DHS_kidney_peak_1064
chr1	15223834	15224834	DHS_brain_peak_1547
chr1	15243274	15244274	CAGE_peak_467
chr1	15248637	15249637	CAGE_peak_469
chr1	15258404	15259953	CAGE_peak_470,CAGE_peak_471,DHS_brain_peak_1551
chr1	15275614	15276614	DHS_brain_peak_1554
chr1	15289900	15290900	CAGE_peak_474
chr1	15330734	15331734	CAGE_peak_477
chr1	15365939	15366939	DHS_kidney_peak_1080
chr1	15367894	15368894	DHS_liver_peak_1025
chr1	15370399	15371706	CAGE_peak_482,DHS_brain_peak_1561,DHS_heart_peak_1819,DHS_liver_peak_1026
chr1	15385474	15387059	DHS_brain_peak_1563,DHS_brain_peak_1564,DHS_heart_peak_1821
chr1	15415471	15416934	CAGE_peak_486,DHS_heart_peak_1827,DHS_kidney_peak_1083,DHS_liver_peak_1029,DHS_liver_peak_1030
chr1	15418499	15419499	DHS_kidney_peak_1085
chr1	15420714	15422174	DHS_heart_peak_1829,DHS_liver_peak_1031,DHS_liver_peak_1032
chr1	15430854	15431854	DHS_brain_peak_1572
chr1	15435065	15436065	CAGE_peak_488
chr1	15459445	15460445	CAGE_peak_490
chr1	15500981	15501981	CAGE_peak_491
chr1	15508359	15509359	CAGE_peak_492
chr1	15557360	15558360	DHS_kidney_peak_1093
chr1	15594795	15595795	DHS_liver_peak_1047
chr1	15596520	15597520	DHS_heart_peak_1852
chr1	15627295	15628295	DHS_brain_peak_1593
chr1	15676500	15677500	DHS_heart_peak_1864
chr1	15691160	15692980	DHS_heart_peak_1870,DHS_heart_peak_1871
chr1	15700200	15701200	DHS_heart_peak_1872
chr1	15702800	15705180	CAGE_peak_495,DHS_brain_peak_1599,DHS_heart_peak_1875,DHS_kidney_peak_1113,DHS_kidney_peak_1114
chr1	15714135	15715135	DHS_brain_peak_1600
chr1	15765480	15766480	DHS_heart_peak_1887
chr1	15779195	15780195	DHS_liver_peak_1064
chr1	15780355	15781355	DHS_liver_peak_1065
chr1	15787800	15788800	DHS_heart_peak_1893
chr1	15798584	15800100	CAGE_peak_497,DHS_heart_peak_1901,DHS_kidney_peak_1127,DHS_kidney_peak_1128,DHS_liver_peak_1073
chr1	15815195	15816195	DHS_brain_peak_1610,DHS_liver_peak_1077
chr1	15843455	15844455	DHS_brain_peak_1615
chr1	15866600	15867600	DHS_heart_peak_1918
chr1	15870120	15871120	DHS_heart_peak_1919
chr1	15882330	15883795	CAGE_peak_502,DHS_heart_peak_1920,DHS_liver_peak_1086
chr1	15892875	15893880	DHS_brain_peak_1627,DHS_heart_peak_1923
chr1	15896560	15898475	DHS_kidney_peak_1146,DHS_kidney_peak_1147,DHS_liver_peak_1090
chr1	15900295	15901295	DHS_brain_peak_1628
chr1	15924420	15925420	DHS_heart_peak_1927
chr1	15955880	15956880	DHS_heart_peak_1937
chr1	15958540	15959540	DHS_heart_peak_1938
chr1	15961820	15962875	DHS_brain_peak_1636,DHS_heart_peak_1939
chr1	16037381	16038381	CAGE_peak_512
chr1	16068020	16069100	DHS_brain_peak_1653,DHS_heart_peak_1960,DHS_kidney_peak_1164,DHS_liver_peak_1102
chr1	16074819	16078040	CAGE_peak_515,DHS_heart_peak_1963,DHS_heart_peak_1964,DHS_kidney_peak_1166,DHS_kidney_peak_1167,DHS_kidney_peak_1168,DHS_liver_peak_1103
chr1	16088720	16089720	DHS_heart_peak_1968
chr1	16111242	16113660	CAGE_peak_516,CAGE_peak_517,DHS_heart_peak_1971,DHS_heart_peak_1972,DHS_heart_peak_1973
chr1	16115577	16116577	CAGE_peak_518
chr1	16118595	16119595	DHS_brain_peak_1657
chr1	16121960	16123600	DHS_kidney_peak_1172,DHS_kidney_peak_1173
chr1	16138460	16140220	DHS_kidney_peak_1174,DHS_kidney_peak_1175
chr1	16141340	16142340	DHS_heart_peak_1981
chr1	16143186	16144520	CAGE_peak_519,DHS_heart_peak_1982,DHS_liver_peak_1106
chr1	16165200	16166200	DHS_heart_peak_1995
chr1	16172766	16174140	CAGE_peak_523,CAGE_peak_524,DHS_kidney_peak_1188
chr1	16174575	16176600	CAGE_peak_525,DHS_brain_peak_1662,DHS_brain_peak_1663,DHS_heart_peak_2000,DHS_kidney_peak_1189,DHS_liver_peak_1115
chr1	16178140	16179855	DHS_kidney_peak_1190,DHS_kidney_peak_1191,DHS_liver_peak_1116,DHS_liver_peak_1117
chr1	16180020	16181020	DHS_kidney_peak_1192
chr1	16181407	16183855	CAGE_peak_526,DHS_heart_peak_2003,DHS_heart_peak_2004,DHS_kidney_peak_1193,DHS_kidney_peak_1194,DHS_liver_peak_1118,DHS_liver_peak_1119
chr1	16183895	16185256	CAGE_peak_527,DHS_liver_peak_1120
chr1	16187455	16188455	DHS_liver_peak_1121
chr1	16188700	16190920	DHS_brain_peak_1665,DHS_kidney_peak_1197,DHS_kidney_peak_1198,DHS_kidney_peak_1199
chr1	16191020	16192020	DHS_heart_peak_2008
chr1	16209735	16210735	DHS_brain_peak_1667
chr1	16244055	16245075	DHS_brain_peak_1672,DHS_heart_peak_2018,DHS_liver_peak_1128
chr1	16260520	16261520	DHS_heart_peak_2023
chr1	16266220	16267220	DHS_heart_peak_2024
chr1	16289871	16290871	CAGE_peak_529
chr1	16298395	16299400	DHS_heart_peak_2026,DHS_liver_peak_1135
chr1	16317990	16319300	CAGE_peak_530,DHS_brain_peak_1677,DHS_heart_peak_2027,DHS_kidney_peak_1212
chr1	16320880	16321880	DHS_heart_peak_2028
chr1	16324060	16325060	DHS_heart_peak_2029
chr1	16342079	16343079	CAGE_peak_531
chr1	16343450	16344450	CAGE_peak_532
chr1	16348560	16349560	DHS_heart_peak_2030
chr1	16363035	16364035	DHS_brain_peak_1681
chr1	16364140	16365680	DHS_heart_peak_2035,DHS_heart_peak_2036
chr1	16371480	16372515	DHS_heart_peak_2039,DHS_liver_peak_1150
chr1	16372620	16373620	DHS_heart_peak_2040
chr1	16373935	16374935	DHS_brain_peak_1684
chr1	16375335	16376360	DHS_heart_peak_2041,DHS_liver_peak_1151,DHS_liver_peak_1152
chr1	16391655	16392655	DHS_brain_peak_1687
chr1	16620695	16621695	DHS_brain_peak_1712
chr1	16633475	16634475	DHS_brain_peak_1713
chr1	16708660	16709660	DHS_kidney_peak_1253
chr1	16711815	16713275	DHS_brain_peak_1724,DHS_brain_peak_1725
chr1	16717240	16718460	DHS_heart_peak_2104,DHS_kidney_peak_1257
chr1	16772320	16773320	DHS_kidney_peak_1267
chr1	16796255	16797275	DHS_brain_peak_1729,DHS_brain_peak_1730
chr1	16882695	16883695	DHS_liver_peak_1232
chr1	16909495	16910495	DHS_liver_peak_1242
chr1	16966915	16967940	DHS_brain_peak_1762,DHS_heart_peak_2133
chr1	16984440	16985440	DHS_heart_peak_2138
chr1	17015940	17016940	DHS_kidney_peak_1289
chr1	17059375	17061359	CAGE_peak_549,DHS_brain_peak_1773,DHS_brain_peak_1774
chr1	17063275	17064395	DHS_brain_peak_1775,DHS_liver_peak_1257
chr1	17089195	17091128	CAGE_peak_551,DHS_brain_peak_1781
chr1	17098021	17099660	CAGE_peak_552,DHS_brain_peak_1782,DHS_kidney_peak_1297,DHS_liver_peak_1259
chr1	17111635	17112635	DHS_brain_peak_1785
chr1	17123055	17124055	DHS_brain_peak_1791
chr1	17127860	17129135	CAGE_peak_553,DHS_brain_peak_1793,DHS_liver_peak_1262
chr1	17140946	17142355	CAGE_peak_554,CAGE_peak_555,DHS_brain_peak_1794,DHS_brain_peak_1795
chr1	17167383	17169213	CAGE_peak_556,CAGE_peak_557
chr1	17191135	17192946	CAGE_peak_558,CAGE_peak_559
chr1	17198315	17199315	CAGE_peak_560
chr1	17206735	17208692	CAGE_peak_561,DHS_brain_peak_1799,DHS_brain_peak_1800
chr1	17233475	17234475	DHS_brain_peak_1802
chr1	17251210	17252210	CAGE_peak_563
chr1	17392878	17393878	CAGE_peak_564
chr1	17419177	17420539	CAGE_peak_565,DHS_brain_peak_1812,DHS_heart_peak_2183
chr1	17423339	17424339	DHS_heart_peak_2184
chr1	17431294	17432694	DHS_brain_peak_1813,DHS_brain_peak_1814
chr1	17469679	17470679	CAGE_peak_567
chr1	17471999	17473619	DHS_kidney_peak_1333,DHS_kidney_peak_1334
chr1	17475379	17476479	DHS_heart_peak_2190,DHS_kidney_peak_1335
chr1	17489114	17490114	DHS_liver_peak_1280
chr1	17497934	17498934	DHS_liver_peak_1282
chr1	17502074	17503079	DHS_brain_peak_1825,DHS_heart_peak_2196,DHS_kidney_peak_1339
chr1	17516574	17517599	DHS_kidney_peak_1340,DHS_liver_peak_1285
chr1	17523299	17524299	DHS_kidney_peak_1342
chr1	17525959	17526959	DHS_kidney_peak_1344
chr1	17527234	17528239	DHS_heart_peak_2198,DHS_kidney_peak_1345,DHS_liver_peak_1287
chr1	17528859	17529859	DHS_kidney_peak_1346
chr1	17531399	17532820	DHS_brain_peak_1826,DHS_heart_peak_2199,DHS_heart_peak_2200
chr1	17535275	17536275	DHS_brain_peak_1827
chr1	17553618	17554760	CAGE_peak_571,DHS_heart_peak_2206,DHS_kidney_peak_1350
chr1	17559455	17560455	DHS_liver_peak_1291
chr1	17560760	17562340	CAGE_peak_572,DHS_heart_peak_2207,DHS_kidney_peak_1352,DHS_kidney_peak_1353
chr1	17563575	17566615	DHS_brain_peak_1835,DHS_liver_peak_1292,DHS_liver_peak_1293,DHS_liver_peak_1294
chr1	17568800	17570440	CAGE_peak_573,DHS_heart_peak_2209,DHS_heart_peak_2210,DHS_heart_peak_2211,DHS_kidney_peak_1356,DHS_liver_peak_1295
chr1	17573395	17574395	DHS_brain_peak_1839
chr1	17585895	17586895	DHS_liver_peak_1298
chr1	17590780	17592695	DHS_heart_peak_2215,DHS_kidney_peak_1360,DHS_kidney_peak_1361,DHS_liver_peak_1300
chr1	17593740	17594795	DHS_heart_peak_2216,DHS_liver_peak_1301
chr1	17605655	17606660	DHS_brain_peak_1840,DHS_heart_peak_2218
chr1	17629446	17630760	CAGE_peak_574,DHS_brain_peak_1846,DHS_heart_peak_2222,DHS_liver_peak_1303
chr1	17635250	17636515	CAGE_peak_575,DHS_brain_peak_1847
chr1	17653455	17654460	DHS_brain_peak_1849,DHS_heart_peak_2225
chr1	17661260	17662295	DHS_brain_peak_1850,DHS_heart_peak_2226
chr1	17670915	17671915	DHS_brain_peak_1852
chr1	17672955	17673955	DHS_brain_peak_1853
chr1	17682120	17683120	DHS_kidney_peak_1364
chr1	17688115	17689155	DHS_brain_peak_1854,DHS_brain_peak_1855
chr1	17765070	17766070	CAGE_peak_577
chr1	17768280	17769280	DHS_heart_peak_2236
chr1	17859790	17860790	CAGE_peak_578
chr1	17873802	17875361	CAGE_peak_579,DHS_heart_peak_2247,DHS_heart_peak_2248
chr1	17878521	17879521	DHS_heart_peak_2250
chr1	17978796	17979796	DHS_brain_peak_1868
chr1	17993736	17994736	DHS_liver_peak_1313
chr1	18040816	18041816	DHS_brain_peak_1874
chr1	18046686	18047686	CAGE_peak_580
chr1	18049508	18050508	CAGE_peak_581
chr1	18100196	18101196	DHS_brain_peak_1879
chr1	18117816	18119096	DHS_brain_peak_1883,DHS_brain_peak_1884
chr1	18121668	18122668	CAGE_peak_582
chr1	18128016	18129016	DHS_liver_peak_1318
chr1	18148941	18149941	DHS_kidney_peak_1383
chr1	18160196	18161216	DHS_brain_peak_1886,DHS_liver_peak_1319
chr1	18165216	18166336	DHS_brain_peak_1887,DHS_brain_peak_1888
chr1	18176189	18178038	CAGE_peak_583,CAGE_peak_584
chr1	18192636	18193636	DHS_brain_peak_1891
chr1	18230536	18231536	DHS_brain_peak_1895
chr1	18249356	18250356	DHS_brain_peak_1897
chr1	18325896	18326896	DHS_brain_peak_1899
chr1	18340684	18341684	CAGE_peak_585
chr1	18463976	18465496	DHS_liver_peak_1327,DHS_liver_peak_1328
chr1	18509926	18510926	CAGE_peak_586
chr1	18557165	18558361	CAGE_peak_587,DHS_brain_peak_1905,DHS_kidney_peak_1401
chr1	18671301	18672301	CAGE_peak_589
chr1	18751007	18752007	CAGE_peak_590
chr1	18762076	18763076	DHS_brain_peak_1913
chr1	18820416	18821436	DHS_brain_peak_1915,DHS_liver_peak_1341
chr1	18863441	18864441	CAGE_peak_591
chr1	18866021	18867021	DHS_kidney_peak_1405
chr1	18868516	18869516	DHS_brain_peak_1916
chr1	18899396	18900996	DHS_liver_peak_1344,DHS_liver_peak_1345
chr1	18923841	18924861	DHS_heart_peak_2277,DHS_kidney_peak_1417
chr1	18929381	18930381	DHS_heart_peak_2281
chr1	18932101	18933136	DHS_brain_peak_1928,DHS_kidney_peak_1419
chr1	18936736	18942536	CAGE_peak_594,DHS_brain_peak_1929,DHS_brain_peak_1930,DHS_brain_peak_1932,DHS_brain_peak_1933,DHS_heart_peak_2284,DHS_heart_peak_2285,DHS_heart_peak_2286,DHS_kidney_peak_1420,DHS_kidney_peak_1421,DHS_liver_peak_1352
chr1	18944496	18946116	CAGE_peak_595,DHS_brain_peak_1934,DHS_brain_peak_1935,DHS_heart_peak_2289
chr1	18946516	18947516	DHS_brain_peak_1936
chr1	18961736	18962916	DHS_brain_peak_1946,DHS_brain_peak_1947
chr1	18996636	18998827	CAGE_peak_603,DHS_brain_peak_1950,DHS_brain_peak_1951
chr1	19006641	19008816	CAGE_peak_604,DHS_kidney_peak_1432,DHS_liver_peak_1358
chr1	19009483	19010483	CAGE_peak_605
chr1	19011961	19013036	DHS_heart_peak_2304,DHS_kidney_peak_1435,DHS_liver_peak_1361
chr1	19013416	19014421	DHS_kidney_peak_1436,DHS_liver_peak_1362
chr1	19029116	19030116	DHS_liver_peak_1363
chr1	19033408	19034408	CAGE_peak_607
chr1	19044276	19046556	DHS_brain_peak_1956,DHS_brain_peak_1957,DHS_brain_peak_1958,DHS_liver_peak_1364
chr1	19065456	19068236	DHS_brain_peak_1960,DHS_kidney_peak_1441,DHS_liver_peak_1365,DHS_liver_peak_1366,DHS_liver_peak_1367,DHS_liver_peak_1368
chr1	19068561	19069561	DHS_heart_peak_2308
chr1	19130196	19131196	DHS_liver_peak_1374
chr1	19139416	19140416	DHS_brain_peak_1966
chr1	19179256	19180256	DHS_brain_peak_1969
chr1	19203121	19204121	DHS_heart_peak_2322
chr1	19207481	19208481	DHS_heart_peak_2324
chr1	19315156	19316156	DHS_brain_peak_1985
chr1	19341141	19342156	DHS_brain_peak_1986,DHS_heart_peak_2343
chr1	19347416	19348416	DHS_brain_peak_1989
chr1	19369136	19370136	DHS_brain_peak_1993
chr1	19372733	19373733	CAGE_peak_609
chr1	19374563	19376281	CAGE_peak_610,DHS_heart_peak_2349
chr1	19376886	19377886	CAGE_peak_611
chr1	19395096	19396096	DHS_brain_peak_1997
chr1	19401621	19402621	DHS_heart_peak_2357
chr1	19408070	19409070	CAGE_peak_612
chr1	19414176	19415281	DHS_brain_peak_2000,DHS_heart_peak_2359
chr1	19416681	19417681	DHS_heart_peak_2360
chr1	19425336	19427781	DHS_brain_peak_2003,DHS_brain_peak_2004,DHS_heart_peak_2363,DHS_liver_peak_1399
chr1	19428661	19430856	DHS_heart_peak_2364,DHS_kidney_peak_1473,DHS_kidney_peak_1474,DHS_liver_peak_1400
chr1	19433281	19434281	DHS_heart_peak_2366
chr1	19434761	19437436	CAGE_peak_613,DHS_brain_peak_2005,DHS_brain_peak_2006,DHS_heart_peak_2367,DHS_kidney_peak_1475,DHS_kidney_peak_1476,DHS_liver_peak_1403
chr1	19439076	19441161	DHS_brain_peak_2007,DHS_brain_peak_2008,DHS_heart_peak_2371,DHS_heart_peak_2372,DHS_kidney_peak_1477,DHS_liver_peak_1404
chr1	19445381	19446616	DHS_kidney_peak_1478,DHS_liver_peak_1405
chr1	19449481	19451496	DHS_kidney_peak_1481,DHS_kidney_peak_1482,DHS_liver_peak_1406
chr1	19451791	19453061	CAGE_peak_614,DHS_heart_peak_2379
chr1	19453240	19454240	CAGE_peak_615
chr1	19454976	19455976	DHS_brain_peak_2014
chr1	19464841	19465841	DHS_heart_peak_2384
chr1	19465896	19466896	DHS_liver_peak_1408
chr1	19494701	19495701	DHS_heart_peak_2393
chr1	19495861	19496861	DHS_heart_peak_2394
chr1	19504571	19506476	CAGE_peak_621,DHS_brain_peak_2018,DHS_heart_peak_2396,DHS_kidney_peak_1487,DHS_liver_peak_1414,DHS_liver_peak_1415
chr1	19510778	19511856	CAGE_peak_622,DHS_brain_peak_2019
chr1	19514161	19515161	DHS_heart_peak_2399
chr1	19529361	19530361	DHS_heart_peak_2400
chr1	19534001	19535001	DHS_heart_peak_2401
chr1	19563421	19564536	DHS_brain_peak_2021,DHS_heart_peak_2405
chr1	19605581	19606581	DHS_kidney_peak_1496
chr1	19616181	19617181	DHS_kidney_peak_1498
chr1	19617541	19618541	DHS_kidney_peak_1499
chr1	19619321	19620376	DHS_brain_peak_2024,DHS_kidney_peak_1500
chr1	19620521	19621521	DHS_heart_peak_2413
chr1	19651922	19652922	DHS_heart_peak_2423
chr1	19653377	19654377	DHS_brain_peak_2028
chr1	19704197	19705202	DHS_brain_peak_2031,DHS_heart_peak_2430
chr1	19715242	19716282	DHS_heart_peak_2431,DHS_kidney_peak_1513
chr1	19725242	19726242	DHS_kidney_peak_1514
chr1	19734322	19735342	DHS_heart_peak_2432,DHS_kidney_peak_1515
chr1	19735457	19736502	DHS_brain_peak_2034,DHS_heart_peak_2433,DHS_kidney_peak_1516,DHS_liver_peak_1434
chr1	19754077	19755077	DHS_liver_peak_1436
chr1	19757982	19758982	DHS_kidney_peak_1519
chr1	19764339	19766302	CAGE_peak_625,DHS_kidney_peak_1521,DHS_kidney_peak_1522,DHS_kidney_peak_1523
chr1	19784073	19785073	CAGE_peak_626
chr1	19804622	19805622	DHS_kidney_peak_1526
chr1	19808962	19809962	DHS_kidney_peak_1527
chr1	19823742	19825222	DHS_kidney_peak_1530,DHS_kidney_peak_1531
chr1	19837488	19838488	CAGE_peak_627
chr1	19844902	19845902	DHS_kidney_peak_1533
chr1	19890917	19891917	DHS_brain_peak_2039
chr1	19913037	19914037	DHS_brain_peak_2041
chr1	19917717	19918717	DHS_brain_peak_2042
chr1	19941477	19942797	DHS_brain_peak_2043,DHS_brain_peak_2044
chr1	19967502	19968502	DHS_heart_peak_2469
chr1	19987477	19988477	DHS_liver_peak_1449
chr1	19998562	19999562	DHS_heart_peak_2476
chr1	20007936	20009162	CAGE_peak_630,DHS_heart_peak_2478,DHS_liver_peak_1450
chr1	20030842	20031842	DHS_heart_peak_2482
chr1	20031858	20032858	CAGE_peak_631
chr1	20037682	20038682	DHS_heart_peak_2485
chr1	20057797	20059197	DHS_brain_peak_2048,DHS_brain_peak_2049
chr1	20074262	20076222	DHS_heart_peak_2492,DHS_heart_peak_2493
chr1	20080523	20081697	CAGE_peak_632,DHS_liver_peak_1453
chr1	20093562	20094562	DHS_heart_peak_2496
chr1	20100622	20101637	DHS_brain_peak_2054,DHS_heart_peak_2499
chr1	20110377	20111377	CAGE_peak_633
chr1	20125507	20126507	CAGE_peak_634
chr1	20164377	20166122	DHS_heart_peak_2508,DHS_heart_peak_2509,DHS_liver_peak_1465
chr1	20178965	20179965	CAGE_peak_635
chr1	20211182	20212182	DHS_kidney_peak_1564
chr1	20212397	20213602	DHS_brain_peak_2066,DHS_brain_peak_2067,DHS_kidney_peak_1565,DHS_liver_peak_1474
chr1	20216342	20217342	DHS_kidney_peak_1566
chr1	20233577	20234577	DHS_brain_peak_2070
chr1	20250357	20251382	DHS_kidney_peak_1569,DHS_liver_peak_1477
chr1	20255277	20256277	DHS_brain_peak_2071
chr1	20264942	20266822	DHS_brain_peak_2072,DHS_heart_peak_2521,DHS_heart_peak_2522
chr1	20298317	20299317	DHS_brain_peak_2075
chr1	20386497	20387497	DHS_brain_peak_2084
chr1	20410177	20411177	DHS_brain_peak_2085
chr1	20421157	20422157	DHS_brain_peak_2086
chr1	20440457	20441457	DHS_brain_peak_2092
chr1	20448357	20449357	DHS_brain_peak_2093
chr1	20453834	20454834	CAGE_peak_639
chr1	20462097	20463097	DHS_brain_peak_2096
chr1	20463477	20464477	CAGE_peak_640
chr1	20469897	20470897	DHS_brain_peak_2097
chr1	20474062	20475062	DHS_kidney_peak_1582
chr1	20555117	20556122	DHS_brain_peak_2122,DHS_heart_peak_2569
chr1	20586942	20587942	DHS_heart_peak_2573
chr1	20597308	20598377	CAGE_peak_644,DHS_brain_peak_2124
chr1	20603577	20604877	CAGE_peak_645,DHS_liver_peak_1502,DHS_liver_peak_1503
chr1	20616162	20617162	DHS_heart_peak_2579
chr1	20666404	20667404	CAGE_peak_646
chr1	20757827	20758827	CAGE_peak_647
chr1	20822689	20823689	CAGE_peak_648
chr1	20837137	20838137	DHS_brain_peak_2145
chr1	20867406	20868406	CAGE_peak_649
chr1	20896357	20897497	DHS_liver_peak_1527,DHS_liver_peak_1528
chr1	20943377	20944657	DHS_liver_peak_1529,DHS_liver_peak_1530
chr1	20950397	20951397	DHS_liver_peak_1531
chr1	20957008	20958008	CAGE_peak_650
chr1	21012622	21013622	DHS_heart_peak_2619
chr1	21048717	21049717	DHS_brain_peak_2154
chr1	21058697	21059697	DHS_liver_peak_1536
chr1	21072377	21073377	DHS_brain_peak_2157
chr1	21076822	21077822	DHS_heart_peak_2628
chr1	21079938	21080938	CAGE_peak_654
chr1	21098782	21099782	DHS_heart_peak_2632
chr1	21100342	21102057	CAGE_peak_655,DHS_heart_peak_2633
chr1	21114762	21115817	DHS_brain_peak_2161,DHS_heart_peak_2636,DHS_kidney_peak_1631,DHS_liver_peak_1539
chr1	21139297	21140302	DHS_brain_peak_2163,DHS_heart_peak_2641
chr1	21148666	21150677	CAGE_peak_656,CAGE_peak_657,DHS_brain_peak_2164,DHS_brain_peak_2165,DHS_heart_peak_2642,DHS_heart_peak_2643,DHS_liver_peak_1540
chr1	21151602	21153382	DHS_heart_peak_2645,DHS_heart_peak_2646
chr1	21162437	21163857	DHS_liver_peak_1541,DHS_liver_peak_1542
chr1	21170602	21172037	DHS_brain_peak_2167,DHS_heart_peak_2648
chr1	21183863	21184863	CAGE_peak_658
chr1	21192022	21193022	DHS_heart_peak_2654
chr1	21194837	21195837	DHS_brain_peak_2175
chr1	21220577	21221577	DHS_brain_peak_2177
chr1	21228334	21229334	CAGE_peak_660
chr1	21231559	21232559	CAGE_peak_661
chr1	21247577	21248582	DHS_kidney_peak_1648,DHS_liver_peak_1550
chr1	21251537	21252877	DHS_heart_peak_2665,DHS_kidney_peak_1649,DHS_liver_peak_1551,DHS_liver_peak_1552
chr1	21253917	21255902	DHS_brain_peak_2179,DHS_brain_peak_2180,DHS_brain_peak_2181,DHS_heart_peak_2666,DHS_heart_peak_2667,DHS_kidney_peak_1650,DHS_liver_peak_1553
chr1	21260397	21263482	CAGE_peak_662,CAGE_peak_663,DHS_brain_peak_2183,DHS_brain_peak_2184,DHS_brain_peak_2185,DHS_heart_peak_2668,DHS_heart_peak_2669,DHS_heart_peak_2670,DHS_heart_peak_2671,DHS_kidney_peak_1651,DHS_kidney_peak_1652,DHS_liver_peak_1555,DHS_liver_peak_1556
chr1	21268262	21269262	DHS_heart_peak_2674
chr1	21269317	21270882	DHS_heart_peak_2675,DHS_kidney_peak_1653,DHS_liver_peak_1557
chr1	21271277	21272277	DHS_liver_peak_1558
chr1	21276957	21278957	DHS_brain_peak_2188,DHS_brain_peak_2189,DHS_brain_peak_2190,DHS_brain_peak_2191
chr1	21284206	21285557	CAGE_peak_664,DHS_brain_peak_2192
chr1	21296642	21297642	DHS_heart_peak_2684
chr1	21303042	21304042	DHS_heart_peak_2687
chr1	21304182	21305182	DHS_heart_peak_2688
chr1	21308522	21309522	DHS_heart_peak_2689
chr1	21309937	21311997	DHS_brain_peak_2195,DHS_brain_peak_2196,DHS_brain_peak_2197,DHS_heart_peak_2690
chr1	21312882	21314882	DHS_heart_peak_2692,DHS_heart_peak_2693
chr1	21316838	21317997	CAGE_peak_666,DHS_liver_peak_1559
chr1	21318322	21321042	DHS_brain_peak_2201,DHS_heart_peak_2696,DHS_heart_peak_2697
chr1	21322098	21323098	CAGE_peak_667
chr1	21328805	21330097	CAGE_peak_670,DHS_liver_peak_1561
chr1	21332417	21333417	DHS_liver_peak_1562
chr1	21336998	21339722	CAGE_peak_672,CAGE_peak_673,CAGE_peak_674,DHS_heart_peak_2708,DHS_heart_peak_2709,DHS_kidney_peak_1662,DHS_kidney_peak_1663,DHS_liver_peak_1565,DHS_liver_peak_1566
chr1	21339842	21340842	DHS_heart_peak_2710
chr1	21349342	21350342	DHS_heart_peak_2714
chr1	21361197	21362757	DHS_brain_peak_2212,DHS_brain_peak_2213
chr1	21368137	21369162	DHS_brain_peak_2214,DHS_kidney_peak_1668,DHS_liver_peak_1569
chr1	21378802	21379802	DHS_kidney_peak_1670
chr1	21384382	21385382	DHS_kidney_peak_1671
chr1	21511322	21512682	CAGE_peak_677,DHS_brain_peak_2220,DHS_heart_peak_2730,DHS_heart_peak_2731,DHS_kidney_peak_1676
chr1	21524717	21525717	DHS_brain_peak_2222
chr1	21534482	21535482	DHS_heart_peak_2733
chr1	21535862	21536862	DHS_heart_peak_2734
chr1	21537277	21538957	DHS_brain_peak_2223,DHS_kidney_peak_1678,DHS_liver_peak_1576,DHS_liver_peak_1577
chr1	21539522	21540577	DHS_heart_peak_2736,DHS_kidney_peak_1679,DHS_liver_peak_1578
chr1	21541582	21542582	DHS_heart_peak_2737
chr1	21545757	21546757	DHS_liver_peak_1580
chr1	21564402	21565402	DHS_kidney_peak_1685
chr1	21579482	21580497	DHS_kidney_peak_1687,DHS_liver_peak_1585
chr1	21589517	21590517	CAGE_peak_680
chr1	21592510	21593510	CAGE_peak_681
chr1	21594097	21595097	CAGE_peak_682
chr1	21604619	21605619	CAGE_peak_683
chr1	21631742	21632742	DHS_heart_peak_2753
chr1	21634197	21635862	DHS_kidney_peak_1691,DHS_liver_peak_1589
chr1	21638168	21639322	CAGE_peak_684,DHS_kidney_peak_1692
chr1	21639407	21640407	CAGE_peak_685
chr1	21640966	21642782	CAGE_peak_686,DHS_kidney_peak_1693,DHS_liver_peak_1591
chr1	21645257	21646257	DHS_brain_peak_2232
chr1	21654977	21657082	DHS_brain_peak_2239,DHS_brain_peak_2240,DHS_kidney_peak_1694,DHS_kidney_peak_1695
chr1	21665955	21667222	CAGE_peak_687,DHS_heart_peak_2759
chr1	21671422	21672622	DHS_heart_peak_2762,DHS_kidney_peak_1697
chr1	21673057	21674062	DHS_heart_peak_2763,DHS_liver_peak_1594
chr1	21739016	21740016	CAGE_peak_689
chr1	21762043	21763043	CAGE_peak_691
chr1	21764342	21766582	DHS_heart_peak_2770,DHS_heart_peak_2771,DHS_heart_peak_2772,DHS_kidney_peak_1702,DHS_kidney_peak_1703
chr1	21775197	21776197	DHS_brain_peak_2255
chr1	21818382	21819382	DHS_heart_peak_2786
chr1	21857388	21858388	CAGE_peak_693
chr1	21898462	21899462	DHS_heart_peak_2795
chr1	21902157	21903157	DHS_liver_peak_1612
chr1	21903302	21904302	DHS_heart_peak_2798
chr1	21904377	21905582	CAGE_peak_695,DHS_heart_peak_2799,DHS_kidney_peak_1712
chr1	21905818	21906862	CAGE_peak_696,DHS_heart_peak_2800
chr1	21908843	21910522	CAGE_peak_698,CAGE_peak_699,DHS_heart_peak_2802,DHS_heart_peak_2803
chr1	21919182	21920182	DHS_heart_peak_2806
chr1	21921142	21922142	DHS_kidney_peak_1714
chr1	21924337	21925362	DHS_kidney_peak_1715,DHS_liver_peak_1613
chr1	21926402	21927402	DHS_heart_peak_2809
chr1	21929682	21930682	DHS_heart_peak_2811
chr1	21930802	21931802	DHS_heart_peak_2812,DHS_kidney_peak_1716
chr1	21939166	21940337	CAGE_peak_701,DHS_brain_peak_2265,DHS_heart_peak_2818,DHS_kidney_peak_1722,DHS_liver_peak_1616
chr1	21942642	21943642	DHS_heart_peak_2819
chr1	21944038	21945038	CAGE_peak_702
chr1	21948486	21949486	CAGE_peak_703
chr1	21963622	21964642	DHS_heart_peak_2825,DHS_kidney_peak_1725
chr1	21974382	21975382	DHS_heart_peak_2828
chr1	22018597	22019717	CAGE_peak_704,DHS_liver_peak_1619
chr1	22037777	22038777	DHS_brain_peak_2271
chr1	22047982	22049262	CAGE_peak_706,DHS_heart_peak_2841,DHS_kidney_peak_1736
chr1	22107962	22108962	DHS_heart_peak_2849
chr1	22111322	22112322	DHS_heart_peak_2850
chr1	22114117	22115117	DHS_brain_peak_2281
chr1	22121937	22122937	DHS_brain_peak_2284
chr1	22176972	22177972	CAGE_peak_709
chr1	22207898	22208898	CAGE_peak_710
chr1	22253557	22254557	DHS_brain_peak_2288
chr1	22256997	22257997	DHS_liver_peak_1632
chr1	22259197	22260537	DHS_liver_peak_1633,DHS_liver_peak_1634
chr1	22272084	22273084	CAGE_peak_711
chr1	22284979	22285979	CAGE_peak_712
chr1	22287597	22288737	DHS_brain_peak_2290,DHS_brain_peak_2291
chr1	22318237	22319237	DHS_brain_peak_2292
chr1	22320070	22321070	CAGE_peak_713
chr1	22324668	22325668	CAGE_peak_714
chr1	22338917	22339917	DHS_liver_peak_1638
chr1	22347717	22349057	DHS_liver_peak_1639,DHS_liver_peak_1640
chr1	22359157	22360157	DHS_liver_peak_1641
chr1	22413117	22414917	CAGE_peak_716,DHS_liver_peak_1644,DHS_liver_peak_1645
chr1	22416257	22417262	DHS_brain_peak_2296,DHS_kidney_peak_1746
chr1	22418542	22419542	DHS_heart_peak_2879
chr1	22420137	22421137	DHS_brain_peak_2297
chr1	22447282	22448282	DHS_heart_peak_2883
chr1	22472362	22473377	DHS_heart_peak_2888,DHS_liver_peak_1651
chr1	22487522	22488522	DHS_heart_peak_2889
chr1	22500117	22501177	DHS_brain_peak_2307,DHS_heart_peak_2891,DHS_kidney_peak_1755,DHS_liver_peak_1652
chr1	22503397	22504677	DHS_liver_peak_1653,DHS_liver_peak_1654
chr1	22509454	22510454	CAGE_peak_718
chr1	22536298	22537298	CAGE_peak_719
chr1	22676511	22677511	CAGE_peak_720
chr1	22704157	22705157	DHS_brain_peak_2320
chr1	22708389	22709417	CAGE_peak_721,DHS_brain_peak_2321
chr1	22722917	22723917	DHS_brain_peak_2325
chr1	22734977	22735977	DHS_brain_peak_2326
chr1	22744657	22745657	DHS_brain_peak_2327
chr1	22745697	22746697	DHS_liver_peak_1662
chr1	22749921	22751002	CAGE_peak_723,DHS_brain_peak_2328,DHS_heart_peak_2919,DHS_kidney_peak_1767
chr1	22761597	22762597	DHS_brain_peak_2329
chr1	22778577	22779577	DHS_brain_peak_2333
chr1	22786363	22787363	CAGE_peak_724
chr1	22789042	22790042	DHS_kidney_peak_1768
chr1	22796675	22797675	CAGE_peak_726
chr1	22808042	22809562	DHS_brain_peak_2340,DHS_brain_peak_2341,DHS_heart_peak_2928,DHS_heart_peak_2929
chr1	22814437	22816137	DHS_brain_peak_2342,DHS_brain_peak_2343
chr1	22818717	22819717	DHS_brain_peak_2344
chr1	22826502	22827517	DHS_heart_peak_2934,DHS_liver_peak_1666
chr1	22828657	22829657	DHS_brain_peak_2345
chr1	22831722	22832722	DHS_heart_peak_2937
chr1	22841722	22842722	DHS_heart_peak_2939
chr1	22845062	22846062	DHS_heart_peak_2940
chr1	22850397	22852087	CAGE_peak_727,DHS_brain_peak_2347
chr1	22854577	22855577	DHS_brain_peak_2348
chr1	22855677	22856677	DHS_brain_peak_2349
chr1	22860117	22861117	DHS_brain_peak_2350
chr1	22861697	22862697	DHS_brain_peak_2351
chr1	22869782	22871302	DHS_kidney_peak_1772,DHS_kidney_peak_1773
chr1	22872682	22873982	DHS_kidney_peak_1774,DHS_kidney_peak_1775
chr1	22875497	22876497	DHS_brain_peak_2352
chr1	22968977	22969977	DHS_brain_peak_2357
chr1	22976117	22977117	DHS_brain_peak_2358
chr1	23060486	23061486	CAGE_peak_729
chr1	23099697	23100942	CAGE_peak_730,DHS_kidney_peak_1787
chr1	23101162	23102942	DHS_heart_peak_2969,DHS_kidney_peak_1788
chr1	23102951	23103951	CAGE_peak_731
chr1	23113577	23114997	DHS_brain_peak_2365,DHS_brain_peak_2366
chr1	23121974	23123082	CAGE_peak_733,DHS_heart_peak_2975,DHS_kidney_peak_1789
chr1	23123222	23124222	DHS_kidney_peak_1790
chr1	23148802	23149822	DHS_heart_peak_2978,DHS_kidney_peak_1791,DHS_liver_peak_1676
chr1	23159977	23160977	DHS_liver_peak_1677
chr1	23187377	23188377	DHS_liver_peak_1680
chr1	23196357	23197357	CAGE_peak_735
chr1	23224762	23225762	DHS_heart_peak_2995
chr1	23262863	23263863	CAGE_peak_738
chr1	23330557	23331557	DHS_liver_peak_1683
chr1	23376542	23378082	DHS_heart_peak_3016,DHS_kidney_peak_1817,DHS_kidney_peak_1818
chr1	23384462	23385462	DHS_heart_peak_3019
chr1	23394097	23395342	CAGE_peak_740,DHS_heart_peak_3022,DHS_liver_peak_1689
chr1	23401862	23402977	DHS_brain_peak_2384,DHS_heart_peak_3025
chr1	23406642	23407902	DHS_heart_peak_3028,DHS_heart_peak_3029
chr1	23446397	23447397	DHS_brain_peak_2388
chr1	23449642	23450642	DHS_heart_peak_3038
chr1	23451593	23452593	CAGE_peak_742
chr1	23453157	23454157	DHS_liver_peak_1699
chr1	23456542	23457542	DHS_heart_peak_3041
chr1	23466157	23467157	DHS_brain_peak_2390
chr1	23470277	23474122	DHS_brain_peak_2391,DHS_heart_peak_3042,DHS_heart_peak_3043,DHS_kidney_peak_1825,DHS_kidney_peak_1826,DHS_liver_peak_1700,DHS_liver_peak_1701
chr1	23474817	23476342	DHS_brain_peak_2392,DHS_heart_peak_3044,DHS_heart_peak_3045
chr1	23478682	23479697	DHS_kidney_peak_1829,DHS_liver_peak_1702
chr1	23496777	23497777	DHS_brain_peak_2399
chr1	23512326	23513326	CAGE_peak_743
chr1	23522191	23523191	CAGE_peak_744
chr1	23532938	23533938	DHS_brain_peak_2401
chr1	23544379	23545379	DHS_brain_peak_2403
chr1	23574948	23575948	CAGE_peak_748
chr1	23585047	23586047	CAGE_peak_750
chr1	23589443	23590928	CAGE_peak_751,CAGE_peak_752
chr1	23591111	23592111	CAGE_peak_753
chr1	23596785	23599211	CAGE_peak_754,DHS_brain_peak_2413,DHS_heart_peak_3079,DHS_heart_peak_3080
chr1	23636300	23638105	DHS_brain_peak_2417,DHS_brain_peak_2418,DHS_brain_peak_2419,DHS_heart_peak_3085
chr1	23643425	23644425	DHS_heart_peak_3087
chr1	23650718	23651865	CAGE_peak_756,DHS_heart_peak_3088
chr1	23701685	23702685	DHS_heart_peak_3095
chr1	23731738	23732738	CAGE_peak_757
chr1	23734645	23736020	DHS_heart_peak_3100,DHS_liver_peak_1731
chr1	23736907	23737907	CAGE_peak_758
chr1	23762900	23763900	DHS_liver_peak_1736
chr1	23768445	23769445	DHS_heart_peak_3107
chr1	23829980	23830980	DHS_liver_peak_1753
chr1	23896760	23897760	DHS_liver_peak_1759
chr1	23919660	23920685	DHS_heart_peak_3128,DHS_liver_peak_1761
chr1	23923825	23924825	DHS_heart_peak_3129
chr1	23938502	23939502	CAGE_peak_762
chr1	23951285	23952305	DHS_heart_peak_3132,DHS_kidney_peak_1877
chr1	23984145	23985485	DHS_kidney_peak_1887,DHS_kidney_peak_1888
chr1	24011725	24012725	DHS_kidney_peak_1891
chr1	24018500	24019565	DHS_brain_peak_2448,DHS_heart_peak_3152,DHS_kidney_peak_1892,DHS_liver_peak_1767
chr1	24019825	24020825	DHS_heart_peak_3153
chr1	24021140	24023365	CAGE_peak_763,DHS_kidney_peak_1893,DHS_liver_peak_1768,DHS_liver_peak_1769
chr1	24045405	24047825	DHS_heart_peak_3159,DHS_heart_peak_3160,DHS_heart_peak_3161
chr1	24101665	24103645	DHS_heart_peak_3166,DHS_heart_peak_3167,DHS_kidney_peak_1900
chr1	24117445	24118965	DHS_kidney_peak_1905,DHS_kidney_peak_1906
chr1	24125705	24126720	DHS_heart_peak_3174,DHS_liver_peak_1776
chr1	24141260	24142260	DHS_liver_peak_1778
chr1	24183900	24184900	DHS_liver_peak_1784
chr1	24189166	24192513	CAGE_peak_767,CAGE_peak_768,CAGE_peak_769,CAGE_peak_770,DHS_brain_peak_2457,DHS_brain_peak_2458,DHS_brain_peak_2459,DHS_liver_peak_1787
chr1	24192638	24193638	CAGE_peak_771
chr1	24194570	24195570	CAGE_peak_772
chr1	24236365	24237405	DHS_heart_peak_3189,DHS_kidney_peak_1915
chr1	24254347	24255347	CAGE_peak_773
chr1	24257085	24258085	DHS_kidney_peak_1918
chr1	24276405	24278105	DHS_heart_peak_3193,DHS_heart_peak_3194
chr1	24288780	24290685	DHS_brain_peak_2464,DHS_brain_peak_2465,DHS_heart_peak_3197,DHS_kidney_peak_1921
chr1	24294000	24295505	DHS_heart_peak_3198,DHS_heart_peak_3199,DHS_kidney_peak_1922,DHS_kidney_peak_1923,DHS_liver_peak_1797,DHS_liver_peak_1798
chr1	24316360	24317360	DHS_brain_peak_2467
chr1	24362705	24363705	DHS_heart_peak_3207
chr1	24364843	24365900	CAGE_peak_775,DHS_brain_peak_2472
chr1	24385805	24386805	DHS_kidney_peak_1931
chr1	24387425	24388480	DHS_kidney_peak_1932,DHS_liver_peak_1801
chr1	24389760	24390760	DHS_liver_peak_1802
chr1	24395623	24396623	CAGE_peak_777
chr1	24402920	24404500	DHS_brain_peak_2476,DHS_brain_peak_2477,DHS_brain_peak_2478
chr1	24405594	24406594	CAGE_peak_778
chr1	24409166	24410166	CAGE_peak_779
chr1	24437485	24439365	DHS_brain_peak_2487,DHS_heart_peak_3226,DHS_heart_peak_3227
chr1	24442600	24443980	DHS_brain_peak_2488,DHS_brain_peak_2489,DHS_heart_peak_3228
chr1	24459265	24460265	DHS_kidney_peak_1942
chr1	24462803	24463803	CAGE_peak_780
chr1	24527744	24528744	CAGE_peak_784
chr1	24529569	24530569	CAGE_peak_785
chr1	24541680	24542685	DHS_kidney_peak_1950,DHS_liver_peak_1818
chr1	24558699	24559959	DHS_brain_peak_2505,DHS_brain_peak_2506,DHS_heart_peak_3236
chr1	24567679	24568679	DHS_liver_peak_1821
chr1	24575899	24576899	DHS_brain_peak_2509
chr1	24580459	24581459	DHS_liver_peak_1822
chr1	24586899	24587899	DHS_liver_peak_1823
chr1	24619059	24620059	DHS_brain_peak_2512
chr1	24620299	24621399	DHS_brain_peak_2513,DHS_brain_peak_2514
chr1	24683344	24684344	DHS_heart_peak_3249
chr1	24684621	24685621	CAGE_peak_790
chr1	24688239	24689264	DHS_brain_peak_2521,DHS_heart_peak_3250,DHS_liver_peak_1828
chr1	24693464	24696244	CAGE_peak_791,DHS_heart_peak_3251,DHS_heart_peak_3252,DHS_kidney_peak_1967,DHS_liver_peak_1829
chr1	24702184	24703184	DHS_heart_peak_3254
chr1	24714559	24715859	DHS_brain_peak_2526,DHS_brain_peak_2527
chr1	24719759	24720824	DHS_brain_peak_2529,DHS_heart_peak_3263,DHS_kidney_peak_1974,DHS_liver_peak_1833
chr1	24727204	24728304	DHS_brain_peak_2530,DHS_heart_peak_3268,DHS_kidney_peak_1976,DHS_liver_peak_1834
chr1	24742064	24743064	DHS_heart_peak_3272
chr1	24751519	24752559	DHS_brain_peak_2539,DHS_liver_peak_1838
chr1	24753864	24754864	DHS_kidney_peak_1984
chr1	24761944	24763064	DHS_heart_peak_3282,DHS_kidney_peak_1985
chr1	24765104	24766144	DHS_heart_peak_3283,DHS_kidney_peak_1986
chr1	24767119	24768144	DHS_kidney_peak_1987,DHS_liver_peak_1839
chr1	24768511	24769544	CAGE_peak_794,DHS_heart_peak_3284
chr1	24769924	24770924	DHS_kidney_peak_1988
chr1	24779344	24781244	DHS_heart_peak_3286,DHS_kidney_peak_1989,DHS_kidney_peak_1990
chr1	24783419	24786904	DHS_heart_peak_3287,DHS_kidney_peak_1992,DHS_kidney_peak_1993,DHS_liver_peak_1840,DHS_liver_peak_1841
chr1	24793444	24794504	DHS_heart_peak_3288,DHS_kidney_peak_1995
chr1	24800884	24801884	DHS_heart_peak_3290
chr1	24802844	24804824	DHS_brain_peak_2541,DHS_heart_peak_3291,DHS_heart_peak_3292
chr1	24805224	24806599	DHS_heart_peak_3293,DHS_kidney_peak_1996,DHS_liver_peak_1842,DHS_liver_peak_1843
chr1	24830344	24831379	DHS_brain_peak_2543,DHS_kidney_peak_1998,DHS_liver_peak_1844
chr1	24871164	24872164	CAGE_peak_795
chr1	24909124	24910179	DHS_kidney_peak_2001,DHS_liver_peak_1850
chr1	24913819	24915464	DHS_brain_peak_2552,DHS_kidney_peak_2002
chr1	24915862	24916862	CAGE_peak_798
chr1	24921735	24922735	CAGE_peak_801
chr1	24923119	24924119	CAGE_peak_802
chr1	24946593	24947593	CAGE_peak_805
chr1	24954677	24955677	CAGE_peak_806
chr1	25017038	25018038	CAGE_peak_812
chr1	25018818	25019818	CAGE_peak_813
chr1	25020918	25021918	CAGE_peak_814
chr1	25025189	25026189	CAGE_peak_817
chr1	25026199	25029477	CAGE_peak_818,CAGE_peak_819,CAGE_peak_820,CAGE_peak_821,CAGE_peak_822
chr1	25030158	25032844	CAGE_peak_823,CAGE_peak_824,DHS_heart_peak_3320
chr1	25098747	25099939	CAGE_peak_827,DHS_brain_peak_2562
chr1	25101179	25102179	DHS_brain_peak_2563
chr1	25139734	25140734	CAGE_peak_829
chr1	25146064	25147064	DHS_kidney_peak_2008
chr1	25167159	25169164	DHS_brain_peak_2567,DHS_kidney_peak_2010,DHS_liver_peak_1866
chr1	25174659	25175659	DHS_brain_peak_2568
chr1	25201720	25202720	CAGE_peak_830
chr1	25377719	25379059	DHS_brain_peak_2588,DHS_brain_peak_2589,DHS_brain_peak_2590
chr1	25422879	25423879	DHS_liver_peak_1876
chr1	25425359	25426359	DHS_liver_peak_1877
chr1	25433104	25434119	DHS_brain_peak_2596,DHS_heart_peak_3367
chr1	25459719	25460719	DHS_brain_peak_2597
chr1	25462424	25463424	DHS_heart_peak_3371
chr1	25467744	25468744	DHS_heart_peak_3372
chr1	25468844	25469844	DHS_heart_peak_3373
chr1	25486319	25487319	DHS_brain_peak_2599
chr1	25496935	25497935	CAGE_peak_836
chr1	25500384	25501844	DHS_heart_peak_3375,DHS_heart_peak_3376
chr1	25504924	25505924	DHS_heart_peak_3379
chr1	25520159	25521159	DHS_brain_peak_2601
chr1	25528993	25529993	CAGE_peak_837
chr1	25532084	25533084	DHS_heart_peak_3383
chr1	25648364	25649759	DHS_brain_peak_2620,DHS_heart_peak_3407
chr1	25651919	25652919	DHS_brain_peak_2621
chr1	25654559	25655559	DHS_brain_peak_2622
chr1	25663944	25664944	DHS_heart_peak_3410
chr1	25667504	25668504	DHS_heart_peak_3411
chr1	25671639	25673484	DHS_heart_peak_3412,DHS_liver_peak_1898
chr1	25681559	25682899	DHS_liver_peak_1900,DHS_liver_peak_1901
chr1	25683464	25684924	DHS_heart_peak_3414,DHS_heart_peak_3415
chr1	25688064	25689064	DHS_heart_peak_3416
chr1	25694284	25696584	CAGE_peak_841,DHS_brain_peak_2623,DHS_heart_peak_3418,DHS_heart_peak_3419,DHS_heart_peak_3420,DHS_kidney_peak_2040,DHS_kidney_peak_2041,DHS_liver_peak_1903
chr1	25699819	25700819	DHS_brain_peak_2624
chr1	25702004	25703004	DHS_heart_peak_3422
chr1	25704039	25705039	DHS_brain_peak_2625
chr1	25706827	25707827	CAGE_peak_842
chr1	25711239	25712239	DHS_brain_peak_2626
chr1	25727479	25728624	DHS_heart_peak_3430,DHS_kidney_peak_2043,DHS_liver_peak_1904
chr1	25730284	25731404	DHS_heart_peak_3432,DHS_kidney_peak_2044
chr1	25734024	25735024	DHS_heart_peak_3433
chr1	25735784	25737819	DHS_brain_peak_2628,DHS_kidney_peak_2045,DHS_kidney_peak_2046
chr1	25738244	25739244	DHS_heart_peak_3434
chr1	25743104	25744804	DHS_brain_peak_2629,DHS_heart_peak_3435,DHS_heart_peak_3436,DHS_kidney_peak_2047,DHS_kidney_peak_2048,DHS_liver_peak_1905,DHS_liver_peak_1906
chr1	25754324	25755324	CAGE_peak_843
chr1	25793304	25795984	CAGE_peak_845,DHS_heart_peak_3439,DHS_heart_peak_3440,DHS_heart_peak_3441
chr1	25796444	25797524	CAGE_peak_846,DHS_brain_peak_2633,DHS_kidney_peak_2051,DHS_liver_peak_1908
chr1	25797664	25798664	DHS_heart_peak_3443
chr1	25803984	25804984	DHS_heart_peak_3445
chr1	25805539	25807064	DHS_brain_peak_2635,DHS_heart_peak_3446,DHS_heart_peak_3447
chr1	25865999	25867959	DHS_liver_peak_1915,DHS_liver_peak_1916,DHS_liver_peak_1917
chr1	25879259	25880524	DHS_kidney_peak_2061,DHS_liver_peak_1920
chr1	25895044	25897099	DHS_brain_peak_2646,DHS_brain_peak_2647,DHS_brain_peak_2648,DHS_brain_peak_2649,DHS_kidney_peak_2064,DHS_liver_peak_1921
chr1	25933204	25934204	DHS_heart_peak_3477
chr1	25993003	25994003	CAGE_peak_851
chr1	26010774	26011774	CAGE_peak_853
chr1	26024759	26025759	DHS_brain_peak_2671
chr1	26064224	26065224	DHS_kidney_peak_2080
chr1	26072039	26073039	DHS_liver_peak_1930
chr1	26096139	26097139	DHS_brain_peak_2676
chr1	26102184	26103184	DHS_heart_peak_3509
chr1	26103444	26105619	DHS_heart_peak_3510,DHS_liver_peak_1931,DHS_liver_peak_1932
chr1	26136959	26137959	DHS_brain_peak_2684
chr1	26144779	26145779	DHS_liver_peak_1943
chr1	26237259	26238259	DHS_brain_peak_2694
chr1	26275244	26276259	DHS_brain_peak_2698,DHS_heart_peak_3537
chr1	26286896	26287896	CAGE_peak_860
chr1	26288025	26291215	CAGE_peak_861,CAGE_peak_862,CAGE_peak_863,CAGE_peak_864,CAGE_peak_865,DHS_brain_peak_2706
chr1	26315023	26316023	CAGE_peak_867
chr1	26350310	26352584	CAGE_peak_868,CAGE_peak_869,DHS_kidney_peak_2112,DHS_kidney_peak_2113,DHS_kidney_peak_2114
chr1	26356696	26357696	CAGE_peak_870
chr1	26433904	26434904	DHS_heart_peak_3572
chr1	26510384	26511384	DHS_kidney_peak_2128
chr1	26532119	26533119	DHS_brain_peak_2734
chr1	26534839	26535904	DHS_brain_peak_2735,DHS_kidney_peak_2131
chr1	26537699	26539419	DHS_brain_peak_2736,DHS_brain_peak_2737
chr1	26565499	26566499	DHS_brain_peak_2745
chr1	26580369	26581871	CAGE_peak_876,CAGE_peak_877
chr1	26582259	26583259	CAGE_peak_878
chr1	26597259	26598259	DHS_brain_peak_2748
chr1	26603519	26604519	DHS_liver_peak_1995
chr1	26606743	26607743	CAGE_peak_879
chr1	26617144	26618144	DHS_heart_peak_3601
chr1	26627639	26628639	DHS_brain_peak_2756
chr1	26703204	26704204	DHS_heart_peak_3619
chr1	26705444	26707059	DHS_kidney_peak_2153,DHS_liver_peak_2010,DHS_liver_peak_2011
chr1	26716664	26717664	DHS_heart_peak_3621
chr1	26733704	26735139	DHS_brain_peak_2776,DHS_heart_peak_3625
chr1	26740679	26741679	DHS_liver_peak_2014
chr1	26749259	26750259	DHS_brain_peak_2778
chr1	26754159	26755159	DHS_liver_peak_2016
chr1	26783684	26784684	DHS_heart_peak_3635,DHS_kidney_peak_2160
chr1	26838499	26839499	CAGE_peak_888
chr1	26857748	26859764	CAGE_peak_890,CAGE_peak_891,CAGE_peak_892
chr1	26907279	26908284	DHS_kidney_peak_2181,DHS_liver_peak_2037
chr1	26910099	26911099	DHS_liver_peak_2038
chr1	26915039	26916039	DHS_liver_peak_2040
chr1	26917429	26918429	CAGE_peak_894
chr1	26937799	26938884	DHS_kidney_peak_2187,DHS_liver_peak_2042
chr1	26940084	26941084	DHS_heart_peak_3663
chr1	26947799	26948799	DHS_liver_peak_2044
chr1	26963739	26964739	DHS_liver_peak_2047
chr1	26966579	26967579	DHS_liver_peak_2048
chr1	26990259	26992019	DHS_liver_peak_2049,DHS_liver_peak_2050,DHS_liver_peak_2051
chr1	27007884	27008884	DHS_kidney_peak_2203
chr1	27021364	27022364	DHS_heart_peak_3690
chr1	27026670	27028604	CAGE_peak_899,DHS_heart_peak_3691,DHS_heart_peak_3692,DHS_kidney_peak_2207
chr1	27045564	27046599	DHS_brain_peak_2817,DHS_heart_peak_3695,DHS_kidney_peak_2211
chr1	27070744	27071779	DHS_brain_peak_2819,DHS_heart_peak_3698
chr1	27073788	27074788	CAGE_peak_901
chr1	27087239	27088379	CAGE_peak_902,DHS_brain_peak_2820
chr1	27097059	27098059	DHS_brain_peak_2821
chr1	27108279	27109279	DHS_liver_peak_2061
chr1	27109944	27110944	DHS_heart_peak_3706
chr1	27111399	27112739	DHS_brain_peak_2823,DHS_heart_peak_3707,DHS_kidney_peak_2214,DHS_liver_peak_2062,DHS_liver_peak_2063
chr1	27115519	27117344	DHS_brain_peak_2824,DHS_heart_peak_3708,DHS_liver_peak_2064,DHS_liver_peak_2065
chr1	27122324	27123324	DHS_heart_peak_3712,DHS_kidney_peak_2216
chr1	27133744	27134744	DHS_heart_peak_3713
chr1	27141200	27142200	CAGE_peak_904
chr1	27143084	27144084	DHS_heart_peak_3716
chr1	27145024	27146624	DHS_heart_peak_3717,DHS_heart_peak_3718,DHS_kidney_peak_2217
chr1	27191679	27193419	CAGE_peak_905,DHS_liver_peak_2072,DHS_liver_peak_2073
chr1	27197619	27198619	DHS_brain_peak_2828
chr1	27236819	27237819	DHS_liver_peak_2078
chr1	27258339	27259339	DHS_brain_peak_2833
chr1	27284339	27285339	DHS_brain_peak_2834
chr1	27298359	27300084	CAGE_peak_908,DHS_brain_peak_2836,DHS_heart_peak_3731,DHS_heart_peak_3732
chr1	27318562	27319562	CAGE_peak_910
chr1	27326459	27327759	DHS_brain_peak_2843,DHS_brain_peak_2844
chr1	27416216	27417221	DHS_brain_peak_2861,DHS_heart_peak_3762
chr1	27427000	27428000	DHS_brain_peak_2863
chr1	27430581	27432021	DHS_brain_peak_2864,DHS_brain_peak_2865,DHS_liver_peak_2093
chr1	27445048	27446048	CAGE_peak_913
chr1	27448339	27449339	CAGE_peak_914
chr1	27450919	27451919	DHS_brain_peak_2868
chr1	27454859	27456164	DHS_kidney_peak_2243,DHS_kidney_peak_2244,DHS_liver_peak_2095
chr1	27467779	27468779	DHS_liver_peak_2096
chr1	27468999	27469999	DHS_liver_peak_2097
chr1	27482964	27483964	DHS_kidney_peak_2245
chr1	27491459	27492959	DHS_brain_peak_2877,DHS_brain_peak_2878,DHS_heart_peak_3772
chr1	27496424	27497439	DHS_brain_peak_2879,DHS_heart_peak_3773
chr1	27504011	27505524	CAGE_peak_915,DHS_brain_peak_2880,DHS_heart_peak_3774,DHS_heart_peak_3775
chr1	27507944	27508944	DHS_heart_peak_3776
chr1	27513664	27514664	DHS_heart_peak_3777
chr1	27520319	27521319	DHS_brain_peak_2883
chr1	27536207	27537444	CAGE_peak_920,DHS_brain_peak_2891,DHS_kidney_peak_2254
chr1	27537644	27539464	DHS_heart_peak_3786,DHS_heart_peak_3787
chr1	27539984	27541024	DHS_heart_peak_3788,DHS_kidney_peak_2257
chr1	27542059	27543444	CAGE_peak_921,DHS_heart_peak_3789,DHS_kidney_peak_2258,DHS_liver_peak_2103
chr1	27544112	27545904	CAGE_peak_922,DHS_heart_peak_3790,DHS_kidney_peak_2259
chr1	27563183	27565542	CAGE_peak_924,CAGE_peak_925,DHS_kidney_peak_2261,DHS_liver_peak_2107,DHS_liver_peak_2108
chr1	27566453	27567686	CAGE_peak_926,CAGE_peak_927
chr1	27580920	27582539	CAGE_peak_930,DHS_heart_peak_3806,DHS_liver_peak_2110
chr1	27588144	27589144	DHS_heart_peak_3807
chr1	27589281	27590281	CAGE_peak_931
chr1	27594824	27596924	CAGE_peak_932,DHS_heart_peak_3810,DHS_heart_peak_3811
chr1	27597193	27599004	CAGE_peak_933,CAGE_peak_934,DHS_heart_peak_3812,DHS_heart_peak_3813
chr1	27606059	27607079	DHS_brain_peak_2903,DHS_kidney_peak_2264,DHS_liver_peak_2114
chr1	27608279	27609480	CAGE_peak_938,DHS_brain_peak_2904,DHS_heart_peak_3820
chr1	27636389	27637389	CAGE_peak_942
chr1	27643584	27645472	CAGE_peak_943,DHS_heart_peak_3827
chr1	27646668	27647668	CAGE_peak_944
chr1	27650204	27651564	DHS_brain_peak_2907,DHS_heart_peak_3829,DHS_heart_peak_3830
chr1	27652233	27653233	CAGE_peak_946
chr1	27655653	27656804	CAGE_peak_947,DHS_heart_peak_3831
chr1	27681999	27682999	DHS_brain_peak_2912
chr1	27684918	27685918	CAGE_peak_951
chr1	27689084	27690084	DHS_heart_peak_3837
chr1	27719519	27720519	DHS_liver_peak_2126
chr1	27723403	27724403	CAGE_peak_952
chr1	27755539	27756539	DHS_liver_peak_2133
chr1	27785504	27786504	DHS_heart_peak_3846,DHS_kidney_peak_2274
chr1	27787559	27788559	DHS_brain_peak_2923
chr1	27825951	27826951	CAGE_peak_955
chr1	27857744	27859679	DHS_brain_peak_2927,DHS_brain_peak_2928,DHS_heart_peak_3854
chr1	27863745	27864745	CAGE_peak_957
chr1	27877620	27878620	CAGE_peak_961
chr1	27889931	27890931	CAGE_peak_963
chr1	27904279	27905279	DHS_liver_peak_2145
chr1	27911875	27912875	CAGE_peak_964
chr1	27942902	27944124	CAGE_peak_966,DHS_heart_peak_3869,DHS_liver_peak_2152
chr1	27951019	27952839	DHS_liver_peak_2153,DHS_liver_peak_2154
chr1	27961504	27962504	DHS_heart_peak_3873
chr1	27978605	27980319	CAGE_peak_967,DHS_brain_peak_2956
chr1	27980899	27981899	DHS_brain_peak_2957
chr1	27991634	27992634	CAGE_peak_968
chr1	27993744	27994744	DHS_heart_peak_3881
chr1	28014799	28015799	DHS_brain_peak_2960
chr1	28028032	28029724	CAGE_peak_969,DHS_heart_peak_3884
chr1	28055864	28056864	DHS_kidney_peak_2292
chr1	28062237	28063237	CAGE_peak_970
chr1	28070844	28071844	DHS_kidney_peak_2295
chr1	28074624	28075624	DHS_kidney_peak_2296
chr1	28075744	28076744	DHS_heart_peak_3891
chr1	28078064	28079964	DHS_brain_peak_2962,DHS_heart_peak_3892,DHS_kidney_peak_2297,DHS_kidney_peak_2298,DHS_kidney_peak_2299,DHS_liver_peak_2158
chr1	28083564	28084564	DHS_kidney_peak_2300
chr1	28089898	28091859	CAGE_peak_971,CAGE_peak_972,DHS_brain_peak_2965,DHS_liver_peak_2160
chr1	28098044	28099044	DHS_heart_peak_3895
chr1	28106161	28107161	CAGE_peak_974
chr1	28107274	28108679	CAGE_peak_975,DHS_brain_peak_2969
chr1	28110686	28111686	CAGE_peak_977
chr1	28112063	28114565	CAGE_peak_978,CAGE_peak_979,DHS_brain_peak_2970,DHS_brain_peak_2971
chr1	28114899	28115899	DHS_liver_peak_2161
chr1	28122959	28124119	CAGE_peak_980,DHS_brain_peak_2973
chr1	28127205	28128339	CAGE_peak_982,DHS_brain_peak_2975
chr1	28135150	28136244	CAGE_peak_983,DHS_kidney_peak_2313
chr1	28136402	28137544	CAGE_peak_984,DHS_kidney_peak_2314
chr1	28139447	28140447	CAGE_peak_985
chr1	28152844	28153844	DHS_heart_peak_3906
chr1	28154049	28155519	CAGE_peak_986,DHS_heart_peak_3907,DHS_liver_peak_2164
chr1	28156187	28157187	CAGE_peak_987
chr1	28158605	28160419	CAGE_peak_988,CAGE_peak_989,DHS_brain_peak_2977
chr1	28160498	28162499	CAGE_peak_990,CAGE_peak_991,DHS_brain_peak_2978,DHS_brain_peak_2979,DHS_heart_peak_3909,DHS_kidney_peak_2318
chr1	28163259	28164404	DHS_brain_peak_2980,DHS_heart_peak_3910
chr1	28168569	28170546	CAGE_peak_992,CAGE_peak_993
chr1	28171919	28173304	DHS_brain_peak_2983,DHS_brain_peak_2984,DHS_heart_peak_3911
chr1	28190744	28191744	DHS_heart_peak_3915
chr1	28196624	28197624	DHS_kidney_peak_2319
chr1	28243584	28244584	DHS_kidney_peak_2325
chr1	28264304	28265304	DHS_kidney_peak_2333
chr1	28266684	28267684	DHS_heart_peak_3928
chr1	28290579	28292099	CAGE_peak_998,DHS_liver_peak_2182
chr1	28313399	28314679	CAGE_peak_999,DHS_kidney_peak_2336,DHS_liver_peak_2185,DHS_liver_peak_2186
chr1	28314759	28315759	CAGE_peak_1000
chr1	28321844	28322844	DHS_kidney_peak_2337
chr1	28326604	28327604	DHS_kidney_peak_2338
chr1	28374004	28375004	DHS_kidney_peak_2352
chr1	28399444	28400444	DHS_kidney_peak_2355
chr1	28407739	28408739	DHS_brain_peak_3015
chr1	28415604	28416604	DHS_heart_peak_3945
chr1	28425179	28426179	CAGE_peak_1001
chr1	28449513	28450513	CAGE_peak_1002
chr1	28486862	28487862	CAGE_peak_1003
chr1	28601323	28602323	DHS_heart_peak_3974
chr1	28675323	28676343	DHS_heart_peak_3987,DHS_kidney_peak_2397
chr1	28751063	28752063	DHS_heart_peak_3991
chr1	28756523	28757523	DHS_heart_peak_3993
chr1	28772423	28773423	DHS_kidney_peak_2401
chr1	28777868	28778868	CAGE_peak_1006
chr1	28795823	28796823	DHS_heart_peak_3999
chr1	28813524	28814524	CAGE_peak_1008
chr1	28834918	28835918	DHS_brain_peak_3049
chr1	28860023	28861023	DHS_kidney_peak_2407
chr1	28884583	28885663	DHS_brain_peak_3052,DHS_heart_peak_4005,DHS_kidney_peak_2414,DHS_liver_peak_2229
chr1	28897357	28899283	CAGE_peak_1012,DHS_heart_peak_4010
chr1	28965223	28966223	DHS_kidney_peak_2420
chr1	28966338	28967343	DHS_kidney_peak_2421,DHS_liver_peak_2235
chr1	28973578	28974578	DHS_liver_peak_2236
chr1	29043193	29044343	CAGE_peak_1014,DHS_heart_peak_4018
chr1	29082218	29083218	DHS_liver_peak_2240
chr1	29105618	29106618	DHS_liver_peak_2241
chr1	29156523	29157523	DHS_heart_peak_4032
chr1	29162158	29163158	DHS_brain_peak_3069
chr1	29176163	29178383	CAGE_peak_1016,CAGE_peak_1017,DHS_heart_peak_4034,DHS_kidney_peak_2435
chr1	29196543	29198218	DHS_heart_peak_4040,DHS_liver_peak_2249
chr1	29238903	29239903	DHS_kidney_peak_2447
chr1	29269058	29270058	DHS_brain_peak_3076
chr1	29271327	29272383	CAGE_peak_1024,DHS_heart_peak_4057,DHS_kidney_peak_2448
chr1	29356285	29357285	CAGE_peak_1025
chr1	29416003	29417823	DHS_heart_peak_4076,DHS_heart_peak_4077
chr1	29440782	29441782	CAGE_peak_1026
chr1	29469118	29470118	DHS_liver_peak_2266
chr1	29603308	29604323	DHS_kidney_peak_2466,DHS_liver_peak_2268
chr1	29638868	29640768	DHS_kidney_peak_2468,DHS_kidney_peak_2469
chr1	29675148	29676148	DHS_heart_peak_4088
chr1	29682668	29683668	DHS_heart_peak_4089
chr1	29703223	29704223	DHS_brain_peak_3087
chr1	29748703	29749703	DHS_brain_peak_3088
chr1	29758388	29759388	DHS_kidney_peak_2487
chr1	29972833	29974816	CAGE_peak_1027,CAGE_peak_1028
chr1	29984183	29986268	DHS_kidney_peak_2505,DHS_kidney_peak_2506,DHS_liver_peak_2278,DHS_liver_peak_2279
chr1	30008608	30009608	DHS_kidney_peak_2509
chr1	30030643	30031643	CAGE_peak_1029
chr1	30083608	30084628	DHS_heart_peak_4109,DHS_kidney_peak_2513
chr1	30088568	30089568	DHS_heart_peak_4112
chr1	30109518	30110518	CAGE_peak_1030
chr1	30111163	30112163	DHS_brain_peak_3099
chr1	30128648	30129648	DHS_heart_peak_4116
chr1	30190788	30191788	DHS_heart_peak_4117
chr1	30197288	30198288	DHS_heart_peak_4118
chr1	30363823	30364823	DHS_brain_peak_3104
chr1	30379363	30381048	DHS_brain_peak_3105,DHS_brain_peak_3106,DHS_heart_peak_4120
chr1	30385943	30386943	DHS_liver_peak_2292
chr1	30511438	30512438	CAGE_peak_1031
chr1	30522063	30523248	DHS_heart_peak_4122,DHS_liver_peak_2293
chr1	30525522	30526728	CAGE_peak_1032,DHS_heart_peak_4123
chr1	30527188	30528188	DHS_heart_peak_4124
chr1	30636535	30637535	CAGE_peak_1033
chr1	30663183	30664183	DHS_liver_peak_2299
chr1	30675308	30676363	CAGE_peak_1034,DHS_liver_peak_2300
chr1	30700648	30701648	DHS_heart_peak_4132
chr1	30704783	30705783	DHS_brain_peak_3114
chr1	30706188	30707263	DHS_brain_peak_3115,DHS_heart_peak_4135
chr1	30707616	30708788	CAGE_peak_1035,DHS_brain_peak_3116,DHS_heart_peak_4136
chr1	30762110	30763110	CAGE_peak_1045
chr1	30763208	30764243	DHS_brain_peak_3133,DHS_heart_peak_4147
chr1	30764788	30766470	CAGE_peak_1046,CAGE_peak_1047
chr1	30768448	30769448	CAGE_peak_1048
chr1	30774656	30775656	CAGE_peak_1049
chr1	30777079	30781083	CAGE_peak_1050,CAGE_peak_1051,CAGE_peak_1052,DHS_brain_peak_3134,DHS_brain_peak_3135,DHS_brain_peak_3136,DHS_liver_peak_2308,DHS_liver_peak_2309
chr1	30786263	30787468	DHS_brain_peak_3138,DHS_heart_peak_4152
chr1	30797188	30799323	DHS_brain_peak_3139,DHS_heart_peak_4156,DHS_heart_peak_4157
chr1	30807108	30808108	DHS_heart_peak_4159
chr1	30809248	30810248	DHS_heart_peak_4160
chr1	30816663	30817663	DHS_brain_peak_3142
chr1	30818208	30819208	DHS_heart_peak_4163
chr1	30819943	30821263	DHS_brain_peak_3143,DHS_brain_peak_3144
chr1	30821683	30822683	DHS_liver_peak_2313
chr1	30837288	30838288	DHS_kidney_peak_2550
chr1	30840623	30841728	DHS_heart_peak_4168,DHS_kidney_peak_2551,DHS_liver_peak_2316
chr1	30846989	30848208	CAGE_peak_1055,DHS_brain_peak_3148,DHS_heart_peak_4170,DHS_kidney_peak_2552,DHS_liver_peak_2317
chr1	30851688	30852743	DHS_brain_peak_3149,DHS_heart_peak_4171,DHS_kidney_peak_2553,DHS_liver_peak_2318
chr1	30853128	30854803	DHS_brain_peak_3150,DHS_heart_peak_4172
chr1	30855968	30856968	DHS_heart_peak_4174
chr1	30882763	30884463	DHS_brain_peak_3154,DHS_brain_peak_3155
chr1	30887248	30889128	CAGE_peak_1056,DHS_heart_peak_4180,DHS_heart_peak_4181,DHS_kidney_peak_2555,DHS_kidney_peak_2556
chr1	30901888	30904088	CAGE_peak_1057,DHS_heart_peak_4186,DHS_heart_peak_4187
chr1	30905408	30906408	DHS_heart_peak_4188
chr1	30910983	30911983	DHS_brain_peak_3159
chr1	30912623	30913643	DHS_brain_peak_3160,DHS_liver_peak_2323
chr1	30928586	30929586	CAGE_peak_1058
chr1	30957258	30958258	CAGE_peak_1059
chr1	30962788	30963808	DHS_heart_peak_4201,DHS_kidney_peak_2565
chr1	30975868	30977788	DHS_heart_peak_4206,DHS_kidney_peak_2567,DHS_kidney_peak_2568
chr1	30983808	30984808	DHS_heart_peak_4208
chr1	31003868	31004868	DHS_kidney_peak_2572
chr1	31009773	31010808	CAGE_peak_1060,DHS_kidney_peak_2574
chr1	31010968	31011968	DHS_kidney_peak_2575
chr1	31013083	31014088	DHS_kidney_peak_2576,DHS_liver_peak_2329
chr1	31014128	31015128	DHS_kidney_peak_2577
chr1	31024343	31025343	DHS_liver_peak_2330
chr1	31030874	31031874	CAGE_peak_1061
chr1	31033328	31034328	DHS_kidney_peak_2580
chr1	31038088	31039088	DHS_heart_peak_4214
chr1	31044356	31045356	CAGE_peak_1062
chr1	31051323	31052323	DHS_liver_peak_2332
chr1	31054023	31055128	DHS_heart_peak_4216,DHS_kidney_peak_2581,DHS_liver_peak_2333
chr1	31099088	31101803	DHS_brain_peak_3174,DHS_kidney_peak_2589,DHS_kidney_peak_2590,DHS_kidney_peak_2591,DHS_liver_peak_2336,DHS_liver_peak_2337,DHS_liver_peak_2338
chr1	31102148	31103183	DHS_kidney_peak_2592,DHS_liver_peak_2339
chr1	31110943	31111943	DHS_liver_peak_2340
chr1	31119688	31120688	DHS_heart_peak_4226
chr1	31129423	31130423	CAGE_peak_1064
chr1	31151966	31152966	CAGE_peak_1065
chr1	31170408	31171788	CAGE_peak_1068,DHS_heart_peak_4237,DHS_kidney_peak_2599,DHS_kidney_peak_2600
chr1	31202923	31203923	DHS_brain_peak_3181
chr1	31214668	31216668	DHS_brain_peak_3182,DHS_heart_peak_4243,DHS_heart_peak_4244
chr1	31218403	31219403	DHS_brain_peak_3183
chr1	31227543	31228543	DHS_brain_peak_3184
chr1	31294523	31295523	DHS_brain_peak_3189
chr1	31298825	31299825	CAGE_peak_1071
chr1	31334703	31335703	DHS_brain_peak_3194
chr1	31353928	31354983	DHS_brain_peak_3195,DHS_kidney_peak_2612
chr1	31379903	31380903	DHS_brain_peak_3200
chr1	31381223	31382268	DHS_brain_peak_3201,DHS_heart_peak_4260
chr1	31416023	31417868	DHS_kidney_peak_2624,DHS_kidney_peak_2625,DHS_liver_peak_2361,DHS_liver_peak_2362
chr1	31422128	31423403	DHS_brain_peak_3204,DHS_kidney_peak_2626,DHS_kidney_peak_2627,DHS_liver_peak_2363
chr1	31431274	31432274	CAGE_peak_1072
chr1	31444463	31445463	DHS_liver_peak_2364
chr1	31445623	31446623	DHS_liver_peak_2365
chr1	31447914	31448914	CAGE_peak_1073
chr1	31474143	31475143	CAGE_peak_1076
chr1	31482856	31484063	CAGE_peak_1078,DHS_brain_peak_3208,DHS_kidney_peak_2631,DHS_liver_peak_2368
chr1	31510507	31511507	CAGE_peak_1079
chr1	31511569	31512569	DHS_liver_peak_2371
chr1	31530794	31531794	DHS_heart_peak_4275
chr1	31531914	31532914	DHS_heart_peak_4276
chr1	31535183	31536183	CAGE_peak_1080
chr1	31563734	31564769	DHS_brain_peak_3211,DHS_kidney_peak_2640
chr1	31573534	31575334	DHS_heart_peak_4285,DHS_kidney_peak_2643,DHS_kidney_peak_2644,DHS_kidney_peak_2645,DHS_liver_peak_2382
chr1	31591454	31592454	DHS_kidney_peak_2655
chr1	31593649	31594654	DHS_brain_peak_3215,DHS_heart_peak_4297
chr1	31596394	31597394	DHS_heart_peak_4298
chr1	31607149	31608149	DHS_brain_peak_3216
chr1	31613534	31614534	DHS_kidney_peak_2657
chr1	31625294	31626294	DHS_heart_peak_4302
chr1	31639274	31640274	DHS_heart_peak_4305
chr1	31641919	31642919	CAGE_peak_1083
chr1	31646814	31647814	DHS_heart_peak_4308
chr1	31681114	31682114	DHS_heart_peak_4315
chr1	31700249	31702069	CAGE_peak_1084,DHS_brain_peak_3228,DHS_brain_peak_3229,DHS_brain_peak_3230,DHS_heart_peak_4317,DHS_kidney_peak_2670,DHS_liver_peak_2394,DHS_liver_peak_2395
chr1	31712254	31713254	DHS_kidney_peak_2671
chr1	31745289	31746289	DHS_brain_peak_3239
chr1	31747954	31748954	DHS_heart_peak_4332
chr1	31750494	31751494	DHS_heart_peak_4333
chr1	31753549	31754749	DHS_brain_peak_3241,DHS_heart_peak_4334,DHS_kidney_peak_2674,DHS_liver_peak_2402
chr1	31754974	31755974	DHS_kidney_peak_2675
chr1	31769594	31770594	DHS_heart_peak_4341
chr1	31781774	31782774	DHS_heart_peak_4345
chr1	31784735	31785735	CAGE_peak_1089
chr1	31810549	31812269	DHS_brain_peak_3253,DHS_brain_peak_3254
chr1	31822469	31823469	DHS_brain_peak_3257
chr1	31839449	31840449	DHS_brain_peak_3258
chr1	31860289	31861289	DHS_brain_peak_3260
chr1	31866349	31867349	DHS_brain_peak_3261
chr1	31877774	31878774	DHS_heart_peak_4360
chr1	31881134	31882259	CAGE_peak_1093,DHS_heart_peak_4361,DHS_kidney_peak_2693,DHS_liver_peak_2414
chr1	31954206	31956689	CAGE_peak_1096,CAGE_peak_1097,DHS_brain_peak_3278,DHS_brain_peak_3279,DHS_heart_peak_4379,DHS_heart_peak_4380,DHS_kidney_peak_2707,DHS_kidney_peak_2708,DHS_liver_peak_2426,DHS_liver_peak_2427
chr1	31957309	31958497	CAGE_peak_1098,DHS_brain_peak_3280
chr1	31959649	31960649	DHS_liver_peak_2428
chr1	31963774	31964789	DHS_brain_peak_3281,DHS_heart_peak_4385
chr1	31977054	31978414	DHS_heart_peak_4386,DHS_heart_peak_4387
chr1	31984394	31985394	DHS_heart_peak_4388
chr1	32003249	32004249	DHS_brain_peak_3284
chr1	32008674	32009674	DHS_heart_peak_4392
chr1	32020034	32021089	DHS_brain_peak_3288,DHS_heart_peak_4395
chr1	32040489	32041489	DHS_brain_peak_3289
chr1	32062074	32064094	DHS_brain_peak_3292,DHS_brain_peak_3293,DHS_heart_peak_4400,DHS_heart_peak_4401,DHS_kidney_peak_2714,DHS_kidney_peak_2715,DHS_liver_peak_2433
chr1	32092429	32093429	DHS_liver_peak_2437
chr1	32100834	32101834	DHS_heart_peak_4411
chr1	32103809	32104809	DHS_liver_peak_2440
chr1	32111494	32112534	DHS_heart_peak_4415,DHS_kidney_peak_2723
chr1	32115794	32117194	DHS_heart_peak_4416,DHS_kidney_peak_2724,DHS_kidney_peak_2725
chr1	32120994	32121994	DHS_heart_peak_4417
chr1	32128169	32129169	DHS_brain_peak_3302
chr1	32150914	32152174	DHS_heart_peak_4421,DHS_heart_peak_4422
chr1	32190591	32191591	CAGE_peak_1099
chr1	32235460	32236754	CAGE_peak_1100,DHS_heart_peak_4440
chr1	32263375	32264375	CAGE_peak_1102
chr1	32266470	32267889	CAGE_peak_1103,DHS_liver_peak_2457,DHS_liver_peak_2458
chr1	32289969	32290969	DHS_liver_peak_2459
chr1	32309669	32310669	DHS_liver_peak_2461
chr1	32339234	32340709	DHS_brain_peak_3337,DHS_brain_peak_3338,DHS_heart_peak_4461
chr1	32340989	32341989	DHS_brain_peak_3339
chr1	32390694	32391694	DHS_heart_peak_4472
chr1	32392074	32393074	DHS_heart_peak_4473
chr1	32400549	32401594	DHS_brain_peak_3350,DHS_heart_peak_4476
chr1	32406249	32407249	DHS_liver_peak_2470
chr1	32413629	32414629	DHS_brain_peak_3351
chr1	32454429	32455429	DHS_brain_peak_3354
chr1	32501634	32502634	DHS_heart_peak_4494
chr1	32616284	32617284	CAGE_peak_1108
chr1	32622928	32623928	CAGE_peak_1109
chr1	32628822	32629822	CAGE_peak_1110
chr1	32665213	32666213	CAGE_peak_1111
chr1	32733569	32734569	DHS_liver_peak_2495
chr1	32736369	32738029	CAGE_peak_1113,CAGE_peak_1114,DHS_liver_peak_2496
chr1	32743774	32744774	DHS_kidney_peak_2779
chr1	32758955	32762234	CAGE_peak_1118,CAGE_peak_1119,CAGE_peak_1120,CAGE_peak_1121,DHS_heart_peak_4525,DHS_kidney_peak_2781,DHS_kidney_peak_2782,DHS_liver_peak_2497,DHS_liver_peak_2498
chr1	32788989	32789989	DHS_liver_peak_2500
chr1	32876329	32877354	DHS_brain_peak_3400,DHS_heart_peak_4546
chr1	32877474	32878914	DHS_heart_peak_4547,DHS_heart_peak_4548,DHS_liver_peak_2506
chr1	32881589	32882589	DHS_brain_peak_3401
chr1	32907501	32908501	CAGE_peak_1124
chr1	32912386	32913454	CAGE_peak_1125,DHS_kidney_peak_2794
chr1	32920494	32921569	DHS_heart_peak_4557,DHS_liver_peak_2508
chr1	32939090	32940354	CAGE_peak_1126,DHS_brain_peak_3411,DHS_heart_peak_4561,DHS_liver_peak_2512,DHS_liver_peak_2513
chr1	32953174	32954174	DHS_heart_peak_4564
chr1	32960134	32961134	DHS_kidney_peak_2805
chr1	32967795	32968894	CAGE_peak_1129,DHS_heart_peak_4567
chr1	32982657	32983657	CAGE_peak_1133
chr1	32984011	32985499	CAGE_peak_1134,CAGE_peak_1135,DHS_brain_peak_3418
chr1	32988682	32989954	CAGE_peak_1136,DHS_heart_peak_4573,DHS_kidney_peak_2811,DHS_liver_peak_2520
chr1	32992094	32993699	CAGE_peak_1139,DHS_heart_peak_4574,DHS_kidney_peak_2813
chr1	32996954	32998589	CAGE_peak_1140,CAGE_peak_1141,DHS_heart_peak_4575,DHS_kidney_peak_2814
chr1	32998714	32999749	DHS_heart_peak_4576,DHS_liver_peak_2521
chr1	33000034	33001034	DHS_kidney_peak_2815
chr1	33014969	33015969	DHS_liver_peak_2524
chr1	33026789	33027789	DHS_liver_peak_2526
chr1	33060091	33061489	CAGE_peak_1145,DHS_brain_peak_3433,DHS_heart_peak_4589,DHS_heart_peak_4590
chr1	33061529	33062529	DHS_brain_peak_3434
chr1	33074249	33075249	DHS_brain_peak_3435
chr1	33077869	33078869	DHS_brain_peak_3436
chr1	33086069	33087069	DHS_liver_peak_2536
chr1	33089149	33090149	DHS_liver_peak_2537
chr1	33130023	33131023	CAGE_peak_1148
chr1	33140469	33141469	DHS_brain_peak_3443
chr1	33151389	33152389	DHS_brain_peak_3444
chr1	33152774	33153789	DHS_brain_peak_3445,DHS_heart_peak_4610
chr1	33155854	33157336	CAGE_peak_1149,DHS_heart_peak_4611
chr1	33169029	33170029	DHS_brain_peak_3448
chr1	33170049	33171489	DHS_brain_peak_3449,DHS_brain_peak_3450
chr1	33171729	33172889	DHS_brain_peak_3451,DHS_brain_peak_3452
chr1	33205489	33206489	DHS_liver_peak_2543
chr1	33218374	33220175	CAGE_peak_1151,DHS_heart_peak_4620
chr1	33228774	33229814	DHS_brain_peak_3460,DHS_heart_peak_4622,DHS_kidney_peak_2841,DHS_liver_peak_2545
chr1	33250535	33251535	CAGE_peak_1152
chr1	33263549	33264549	DHS_brain_peak_3468
chr1	33286049	33287489	DHS_brain_peak_3469,DHS_brain_peak_3470,DHS_brain_peak_3471
chr1	33295689	33297589	DHS_liver_peak_2553,DHS_liver_peak_2554
chr1	33302034	33303034	DHS_heart_peak_4633
chr1	33319914	33320914	DHS_heart_peak_4635
chr1	33322554	33323554	DHS_kidney_peak_2848
chr1	33327314	33328654	DHS_heart_peak_4637,DHS_heart_peak_4638,DHS_kidney_peak_2849
chr1	33341929	33342929	DHS_brain_peak_3485
chr1	33343189	33344189	DHS_liver_peak_2559
chr1	33357829	33358829	DHS_brain_peak_3489
chr1	33365254	33366254	DHS_kidney_peak_2858
chr1	33374074	33375074	DHS_heart_peak_4660
chr1	33379469	33380769	DHS_brain_peak_3498,DHS_kidney_peak_2860,DHS_liver_peak_2566
chr1	33382334	33383334	DHS_heart_peak_4661
chr1	33384054	33385054	DHS_kidney_peak_2861
chr1	33390334	33391334	DHS_heart_peak_4665
chr1	33396274	33397274	DHS_heart_peak_4667
chr1	33399854	33400854	DHS_heart_peak_4668
chr1	33420814	33421814	DHS_heart_peak_4670
chr1	33423914	33424914	DHS_heart_peak_4671
chr1	33433429	33434454	DHS_heart_peak_4673,DHS_kidney_peak_2867,DHS_liver_peak_2569
chr1	33434794	33435794	DHS_heart_peak_4674
chr1	33442754	33443754	DHS_heart_peak_4675
chr1	33455469	33456514	DHS_brain_peak_3509,DHS_heart_peak_4676
chr1	33460521	33462009	CAGE_peak_1157,DHS_brain_peak_3510,DHS_brain_peak_3511,DHS_heart_peak_4678
chr1	33470134	33471154	DHS_heart_peak_4680,DHS_kidney_peak_2872
chr1	33593748	33594748	CAGE_peak_1158
chr1	33639810	33640810	DHS_brain_peak_3521
chr1	33661490	33662490	DHS_brain_peak_3522
chr1	33664873	33665873	CAGE_peak_1159
chr1	33683550	33684550	DHS_brain_peak_3523
chr1	33718990	33719990	DHS_brain_peak_3524
chr1	33886169	33887169	DHS_brain_peak_3527
chr1	33893054	33894094	DHS_heart_peak_4690,DHS_kidney_peak_2883
chr1	33897014	33898014	DHS_heart_peak_4691
chr1	33902788	33903914	CAGE_peak_1160,DHS_heart_peak_4692,DHS_kidney_peak_2884,DHS_liver_peak_2581
chr1	33908089	33909089	DHS_brain_peak_3528
chr1	33924929	33926249	DHS_brain_peak_3529,DHS_brain_peak_3530
chr1	33940709	33941709	DHS_brain_peak_3531
chr1	33972709	33973714	DHS_brain_peak_3533,DHS_heart_peak_4697
chr1	33973869	33974869	DHS_brain_peak_3534
chr1	33984834	33985834	DHS_heart_peak_4698
chr1	33986094	33987129	DHS_brain_peak_3535,DHS_heart_peak_4699
chr1	33996353	33997353	CAGE_peak_1161
chr1	34013674	34014674	DHS_kidney_peak_2888
chr1	34050809	34053249	DHS_brain_peak_3536,DHS_brain_peak_3537,DHS_brain_peak_3538
chr1	34053369	34054369	DHS_brain_peak_3541
chr1	34066589	34067589	DHS_brain_peak_3543
chr1	34070149	34071149	DHS_brain_peak_3544
chr1	34077867	34078867	CAGE_peak_1162
chr1	34139709	34141489	DHS_brain_peak_3548,DHS_brain_peak_3549
chr1	34144449	34145449	DHS_brain_peak_3550
chr1	34173749	34174749	DHS_brain_peak_3559
chr1	34316509	34317509	DHS_liver_peak_2584
chr1	34406069	34407069	DHS_liver_peak_2585
chr1	34528729	34531269	DHS_brain_peak_3565,DHS_brain_peak_3566,DHS_brain_peak_3567
chr1	34597569	34598569	DHS_brain_peak_3569
chr1	34683969	34684969	DHS_brain_peak_3571
chr1	34742329	34743329	DHS_brain_peak_3573
chr1	34744449	34745529	DHS_brain_peak_3574,DHS_brain_peak_3575
chr1	34806134	34807134	DHS_heart_peak_4715
chr1	34825194	34826309	DHS_heart_peak_4716,DHS_liver_peak_2598
chr1	34828348	34829874	CAGE_peak_1164,DHS_heart_peak_4717
chr1	34835249	34836314	DHS_brain_peak_3577,DHS_heart_peak_4718
[truncated: 108,613 more rows]

## Sheet: mouse
# Supplementary Data 4: mouse enhancers; the locus ID indicates the tissue in which the enhancer is active and/or whether the enhancer locus was defined using CAGE data by the FANTOM consortium
chr	start	end	locus_id
chr1	3119349	3120349	DHS_heart_adult_peak_1
chr1	3131739	3132739	DHS_heart_adult_peak_3
chr1	3189527	3190527	CAGE_peak_1
chr1	3209885	3211592	CAGE_peak_2,DHS_brain_adult_peak_8,DHS_brain_adult_peak_9
chr1	3212221	3213221	CAGE_peak_3
chr1	3292300	3293328	DHS_brain_adult_peak_16,DHS_heart_adult_peak_6
chr1	3299248	3300248	DHS_brain_adult_peak_18
chr1	3309614	3310614	DHS_brain_adult_peak_19
chr1	3318411	3319411	CAGE_peak_4
chr1	3321179	3322179	DHS_brain_adult_peak_20
chr1	3322216	3323216	DHS_brain_adult_peak_21
chr1	3359501	3360501	DHS_brain_adult_peak_25
chr1	3360532	3361532	DHS_brain_adult_peak_26
chr1	3372516	3373516	DHS_kidney_adult_peak_4
chr1	3399114	3400643	DHS_brain_adult_peak_35,DHS_kidney_adult_peak_5
chr1	3400796	3401796	DHS_kidney_adult_peak_6
chr1	3410499	3411499	DHS_brain_adult_peak_38
chr1	3415781	3416963	DHS_brain_adult_peak_39,DHS_kidney_adult_peak_8,DHS_liver_adult_peak_2
chr1	3422940	3424795	DHS_liver_adult_peak_3,DHS_liver_adult_peak_4
chr1	3433673	3434673	DHS_brain_adult_peak_41
chr1	3477189	3478358	DHS_kidney_adult_peak_9,DHS_liver_adult_peak_8
chr1	3550948	3552133	DHS_kidney_adult_peak_11,DHS_liver_adult_peak_11
chr1	3552467	3553467	DHS_liver_adult_peak_12
chr1	3585873	3586873	DHS_liver_adult_peak_13
chr1	4077266	4078266	DHS_heart_adult_peak_12
chr1	4138879	4139879	DHS_brain_adult_peak_71
chr1	4294958	4295958	DHS_heart_adult_peak_16
chr1	4412110	4413135	DHS_heart_adult_peak_19,DHS_kidney_adult_peak_17
chr1	4414164	4415164	DHS_brain_adult_peak_77
chr1	4426327	4427636	DHS_heart_adult_peak_20,DHS_kidney_adult_peak_18,DHS_liver_adult_peak_25
chr1	4429815	4430815	DHS_kidney_adult_peak_19
chr1	4432312	4434250	DHS_kidney_adult_peak_20,DHS_kidney_adult_peak_21
chr1	4470925	4471925	DHS_heart_adult_peak_21
chr1	4479340	4480340	DHS_liver_adult_peak_26
chr1	4513642	4514642	DHS_liver_adult_peak_29
chr1	4533552	4534552	DHS_heart_adult_peak_27
chr1	4543663	4544765	DHS_heart_adult_peak_28,DHS_liver_adult_peak_31
chr1	4573775	4574775	DHS_heart_adult_peak_30
chr1	4597547	4598735	DHS_kidney_adult_peak_30,DHS_liver_adult_peak_33
chr1	4601933	4602933	DHS_heart_adult_peak_31
chr1	4616205	4619077	DHS_heart_adult_peak_32,DHS_heart_adult_peak_33,DHS_liver_adult_peak_34,DHS_liver_adult_peak_35
chr1	4622083	4623940	DHS_heart_adult_peak_34,DHS_heart_adult_peak_35,DHS_kidney_adult_peak_34,DHS_kidney_adult_peak_35
chr1	4641367	4642367	DHS_heart_adult_peak_36
chr1	4653607	4654740	DHS_heart_adult_peak_37,DHS_kidney_adult_peak_36,DHS_liver_adult_peak_37
chr1	4654802	4655802	DHS_heart_adult_peak_38
chr1	4661297	4662297	DHS_liver_adult_peak_38
chr1	4670691	4672568	DHS_brain_adult_peak_80,DHS_heart_adult_peak_40,DHS_kidney_adult_peak_38,DHS_liver_adult_peak_40
chr1	4705871	4707063	DHS_heart_adult_peak_41,DHS_kidney_adult_peak_39
chr1	4719792	4720792	DHS_kidney_adult_peak_40
chr1	4745388	4746388	DHS_kidney_adult_peak_43
chr1	4746522	4747525	DHS_heart_adult_peak_42,DHS_kidney_adult_peak_44
chr1	4758933	4759933	DHS_heart_adult_peak_43
chr1	4760012	4761122	DHS_kidney_adult_peak_45,DHS_liver_adult_peak_42
chr1	4766344	4767344	DHS_brain_adult_peak_83
chr1	4768043	4770124	DHS_heart_adult_peak_44,DHS_kidney_adult_peak_47,DHS_liver_adult_peak_44
chr1	4801329	4802329	DHS_liver_adult_peak_49
chr1	4828933	4829933	DHS_kidney_adult_peak_54
chr1	4833757	4834757	DHS_kidney_adult_peak_55
chr1	4868855	4869855	DHS_kidney_adult_peak_57
chr1	4873108	4874108	DHS_brain_adult_peak_91
chr1	4934276	4935276	CAGE_peak_11
chr1	5032925	5033925	DHS_brain_adult_peak_102
chr1	5106240	5107240	DHS_brain_adult_peak_108
chr1	5126835	5127835	DHS_kidney_adult_peak_65
chr1	5128048	5129452	DHS_brain_adult_peak_110,DHS_kidney_adult_peak_66,DHS_liver_adult_peak_68
chr1	5130101	5131630	DHS_brain_adult_peak_111,DHS_liver_adult_peak_69
chr1	5133712	5135046	DHS_brain_adult_peak_112,DHS_kidney_adult_peak_67,DHS_liver_adult_peak_71
chr1	5142525	5143525	CAGE_peak_12
chr1	5159610	5160610	DHS_heart_adult_peak_55
chr1	5177002	5178002	DHS_brain_adult_peak_113
chr1	5207797	5208797	DHS_brain_adult_peak_115
chr1	5257753	5258876	DHS_kidney_adult_peak_69,DHS_liver_adult_peak_76
chr1	5273312	5274312	DHS_liver_adult_peak_78
chr1	5274520	5275520	DHS_liver_adult_peak_79
chr1	5293850	5294850	DHS_kidney_adult_peak_70
chr1	5311403	5313223	DHS_kidney_adult_peak_71,DHS_kidney_adult_peak_72,DHS_liver_adult_peak_80
chr1	5315488	5316488	DHS_brain_adult_peak_121
chr1	5382054	5383054	DHS_brain_adult_peak_122
chr1	5420524	5421524	DHS_kidney_adult_peak_73
chr1	5715415	5716415	CAGE_peak_13
chr1	5829150	5830150	DHS_brain_adult_peak_127
chr1	6223807	6224807	DHS_brain_adult_peak_139
chr1	6246066	6247066	CAGE_peak_15
chr1	6286893	6287893	DHS_liver_adult_peak_93
chr1	6306365	6307365	DHS_kidney_adult_peak_80
chr1	6351820	6352820	CAGE_peak_16
chr1	6389990	6390990	DHS_kidney_adult_peak_83
chr1	6453523	6454523	CAGE_peak_21
chr1	6455292	6456292	CAGE_peak_22
chr1	6476063	6477063	CAGE_peak_23
chr1	6478017	6479017	CAGE_peak_24
chr1	6483130	6484130	DHS_brain_adult_peak_151
chr1	6510162	6511162	DHS_liver_adult_peak_101
chr1	6528853	6530561	CAGE_peak_25,CAGE_peak_26
chr1	6544004	6545004	CAGE_peak_27
chr1	6616493	6617493	CAGE_peak_28
chr1	6702031	6703031	CAGE_peak_29
chr1	6866613	6867613	DHS_heart_adult_peak_62
chr1	6995563	6996563	DHS_liver_adult_peak_105
chr1	7046835	7047835	CAGE_peak_31
chr1	7100102	7101181	CAGE_peak_32,DHS_heart_adult_peak_66
chr1	7102154	7103154	DHS_brain_adult_peak_184
chr1	7104318	7105872	DHS_brain_adult_peak_185,DHS_liver_adult_peak_113
chr1	7111335	7112335	DHS_brain_adult_peak_186
chr1	7112725	7113725	DHS_brain_adult_peak_187
chr1	7115719	7116719	DHS_liver_adult_peak_119
chr1	7117636	7118636	DHS_brain_adult_peak_188
chr1	7120664	7121664	DHS_liver_adult_peak_120
chr1	7125580	7126580	CAGE_peak_33
chr1	7129295	7130295	CAGE_peak_34
chr1	7130885	7131885	DHS_brain_adult_peak_189
chr1	7137712	7140100	DHS_brain_adult_peak_190,DHS_heart_adult_peak_69,DHS_kidney_adult_peak_89,DHS_kidney_adult_peak_90,DHS_liver_adult_peak_122
chr1	7141185	7142185	DHS_heart_adult_peak_70
chr1	7143334	7144334	DHS_liver_adult_peak_124
chr1	8416363	8417363	DHS_liver_adult_peak_141
chr1	8431677	8433240	DHS_liver_adult_peak_143,DHS_liver_adult_peak_144
chr1	8495598	8496598	DHS_kidney_adult_peak_107
chr1	8533708	8534708	DHS_kidney_adult_peak_108
chr1	8649710	8650710	CAGE_peak_37
chr1	8651580	8652580	CAGE_peak_38
chr1	8821695	8822695	DHS_liver_adult_peak_153
chr1	8841546	8843770	DHS_heart_adult_peak_79,DHS_liver_adult_peak_154,DHS_liver_adult_peak_155
chr1	8847466	8848466	DHS_liver_adult_peak_158
chr1	8871934	8872934	DHS_liver_adult_peak_163
chr1	8917812	8918812	DHS_liver_adult_peak_169
chr1	8947535	8948535	DHS_heart_adult_peak_82
chr1	8957299	8958299	CAGE_peak_40
chr1	9145355	9146355	DHS_heart_adult_peak_83
chr1	9374743	9375743	DHS_kidney_adult_peak_113
chr1	9376097	9377097	DHS_kidney_adult_peak_114
chr1	9564132	9566519	CAGE_peak_42,DHS_brain_adult_peak_241,DHS_heart_adult_peak_89,DHS_kidney_adult_peak_121,DHS_liver_adult_peak_189
chr1	9567467	9568719	DHS_kidney_adult_peak_122,DHS_liver_adult_peak_190
chr1	9578033	9579033	DHS_liver_adult_peak_194
chr1	9582036	9583036	DHS_liver_adult_peak_195
chr1	9583783	9584783	DHS_liver_adult_peak_196
chr1	9591597	9592597	DHS_brain_adult_peak_245
chr1	9593493	9594493	DHS_heart_adult_peak_92
chr1	9614897	9616811	DHS_brain_adult_peak_249,DHS_brain_adult_peak_250
chr1	9621191	9622467	DHS_heart_adult_peak_93,DHS_kidney_adult_peak_124,DHS_liver_adult_peak_198
chr1	9645380	9646380	DHS_liver_adult_peak_204
chr1	9648829	9649829	DHS_heart_adult_peak_95
chr1	9658012	9659851	DHS_kidney_adult_peak_128,DHS_kidney_adult_peak_129,DHS_liver_adult_peak_206,DHS_liver_adult_peak_207
chr1	9726080	9727080	DHS_liver_adult_peak_212
chr1	9729312	9730312	DHS_liver_adult_peak_213
chr1	9755272	9756272	DHS_kidney_adult_peak_136
chr1	9787443	9788443	DHS_liver_adult_peak_220
chr1	9804237	9805400	DHS_heart_adult_peak_102,DHS_liver_adult_peak_223
chr1	9811946	9812946	DHS_brain_adult_peak_270
chr1	9814796	9816646	DHS_brain_adult_peak_271,DHS_liver_adult_peak_225,DHS_liver_adult_peak_226
chr1	9849782	9850782	DHS_liver_adult_peak_232
chr1	9858641	9859913	DHS_heart_adult_peak_107,DHS_liver_adult_peak_235
chr1	9866552	9867552	DHS_kidney_adult_peak_145
chr1	9902374	9903374	DHS_kidney_adult_peak_147
chr1	9906520	9907520	DHS_liver_adult_peak_239
chr1	9947210	9948320	DHS_kidney_adult_peak_152,DHS_liver_adult_peak_245
chr1	9951160	9952160	DHS_kidney_adult_peak_153
chr1	9982675	9983675	DHS_liver_adult_peak_251
chr1	9988011	9989301	DHS_kidney_adult_peak_158,DHS_liver_adult_peak_254
chr1	9993414	9994414	DHS_brain_adult_peak_280
chr1	10011553	10013529	DHS_brain_adult_peak_283,DHS_brain_adult_peak_284
chr1	10013848	10014848	DHS_brain_adult_peak_285
chr1	10018729	10019729	DHS_liver_adult_peak_258
chr1	10098929	10099929	DHS_liver_adult_peak_261
chr1	10139111	10140111	DHS_brain_adult_peak_294
chr1	10142974	10144198	DHS_kidney_adult_peak_169,DHS_liver_adult_peak_264
chr1	10169806	10170806	DHS_kidney_adult_peak_172
chr1	10175409	10176409	DHS_kidney_adult_peak_173
chr1	10187512	10188512	CAGE_peak_51
chr1	10192845	10193930	DHS_brain_adult_peak_299,DHS_heart_adult_peak_120
chr1	10211747	10212747	DHS_liver_adult_peak_272
chr1	10219603	10220603	DHS_liver_adult_peak_275
chr1	10226561	10227561	DHS_liver_adult_peak_276
chr1	10228227	10229622	DHS_brain_adult_peak_300,DHS_heart_adult_peak_121,DHS_kidney_adult_peak_174
chr1	10229834	10230834	DHS_liver_adult_peak_277
chr1	10236786	10237786	DHS_liver_adult_peak_281
chr1	10237799	10238799	DHS_liver_adult_peak_282
chr1	10247015	10248731	DHS_kidney_adult_peak_177,DHS_liver_adult_peak_283,DHS_liver_adult_peak_284
chr1	10255874	10257904	DHS_kidney_adult_peak_178,DHS_liver_adult_peak_285,DHS_liver_adult_peak_286
chr1	10262405	10263405	CAGE_peak_52
chr1	10278612	10279685	DHS_heart_adult_peak_123,DHS_kidney_adult_peak_179
chr1	10284225	10286049	CAGE_peak_53,CAGE_peak_54,DHS_kidney_adult_peak_180
chr1	10300164	10301164	DHS_kidney_adult_peak_181
chr1	10307175	10308175	DHS_kidney_adult_peak_182
chr1	10311566	10313016	DHS_liver_adult_peak_288,DHS_liver_adult_peak_289
chr1	10314339	10315339	CAGE_peak_55
chr1	10319955	10320955	DHS_liver_adult_peak_291
chr1	10400943	10401943	CAGE_peak_56
chr1	10594227	10595227	DHS_liver_adult_peak_293
chr1	10596064	10597064	DHS_brain_adult_peak_312
chr1	10603939	10604939	DHS_liver_adult_peak_294
chr1	10699753	10701569	DHS_brain_adult_peak_314,DHS_brain_adult_peak_315
chr1	10872175	10873175	DHS_heart_adult_peak_127
chr1	10877085	10878476	DHS_brain_adult_peak_328,DHS_heart_adult_peak_129,DHS_kidney_adult_peak_189,DHS_liver_adult_peak_297
chr1	10931973	10932973	CAGE_peak_57
chr1	10941357	10942357	DHS_heart_adult_peak_131
chr1	10942580	10943700	DHS_brain_adult_peak_331,DHS_heart_adult_peak_132,DHS_kidney_adult_peak_191
chr1	10948463	10949463	DHS_heart_adult_peak_133
chr1	10965480	10966480	DHS_kidney_adult_peak_193
chr1	10990490	10991594	DHS_brain_adult_peak_333,DHS_heart_adult_peak_134,DHS_liver_adult_peak_298
chr1	11004182	11005304	DHS_heart_adult_peak_138,DHS_liver_adult_peak_300
chr1	11011109	11012109	DHS_heart_adult_peak_140
chr1	11016792	11018114	DHS_heart_adult_peak_141,DHS_liver_adult_peak_302
chr1	11018486	11019486	DHS_heart_adult_peak_142
chr1	11026743	11027743	DHS_heart_adult_peak_143
chr1	11032955	11034067	CAGE_peak_58,DHS_brain_adult_peak_335,DHS_heart_adult_peak_144,DHS_kidney_adult_peak_196
chr1	11034392	11035666	DHS_heart_adult_peak_145,DHS_liver_adult_peak_304
chr1	11043923	11046021	DHS_brain_adult_peak_336,DHS_brain_adult_peak_337,DHS_heart_adult_peak_148
chr1	11046036	11047492	CAGE_peak_59,DHS_heart_adult_peak_149,DHS_liver_adult_peak_305
chr1	11047850	11048850	DHS_heart_adult_peak_150
chr1	11066542	11067542	DHS_kidney_adult_peak_199
chr1	11095408	11096408	CAGE_peak_60
chr1	11150887	11151887	DHS_kidney_adult_peak_203
chr1	11177374	11178578	DHS_brain_adult_peak_349,DHS_heart_adult_peak_158
chr1	11210309	11211309	DHS_heart_adult_peak_159
chr1	11251790	11252790	DHS_heart_adult_peak_163
chr1	11267891	11268891	DHS_brain_adult_peak_358
chr1	11295438	11296438	CAGE_peak_61
chr1	11458118	11459215	DHS_brain_adult_peak_364,DHS_heart_adult_peak_166
chr1	11564862	11565862	DHS_brain_adult_peak_367
chr1	11566374	11567374	DHS_brain_adult_peak_368
chr1	11580059	11581059	DHS_brain_adult_peak_371
chr1	11594740	11595740	DHS_brain_adult_peak_373
chr1	11751475	11752475	DHS_kidney_adult_peak_211
chr1	11842116	11843116	DHS_heart_adult_peak_168
chr1	11982813	11983813	DHS_liver_adult_peak_313
chr1	12008735	12009735	DHS_brain_adult_peak_391
chr1	12192150	12193150	CAGE_peak_63
chr1	12285098	12286098	DHS_heart_adult_peak_171
chr1	12367209	12368209	DHS_brain_adult_peak_405
chr1	12397845	12398845	DHS_heart_adult_peak_173
chr1	12405241	12406597	DHS_heart_adult_peak_174,DHS_kidney_adult_peak_215
chr1	12476580	12477580	CAGE_peak_64
chr1	12479087	12480087	DHS_heart_adult_peak_178
chr1	12507593	12508593	DHS_heart_adult_peak_180
chr1	12640729	12641729	DHS_heart_adult_peak_182
chr1	12697605	12698608	DHS_heart_adult_peak_185,DHS_kidney_adult_peak_220
chr1	12714297	12716168	DHS_heart_adult_peak_187,DHS_heart_adult_peak_188
chr1	12734249	12735249	DHS_heart_adult_peak_190
chr1	12744433	12745433	DHS_heart_adult_peak_192
chr1	12747009	12748009	CAGE_peak_66
chr1	12748469	12749469	DHS_heart_adult_peak_193
chr1	12754079	12755220	DHS_heart_adult_peak_194,DHS_kidney_adult_peak_224
chr1	12767837	12768837	DHS_heart_adult_peak_197
chr1	12770933	12772369	DHS_brain_adult_peak_428,DHS_heart_adult_peak_198
chr1	12774991	12775991	DHS_heart_adult_peak_199
chr1	12776022	12777449	DHS_heart_adult_peak_200,DHS_liver_adult_peak_320
chr1	12794737	12795737	DHS_heart_adult_peak_203
chr1	12810947	12811947	CAGE_peak_67
chr1	12813292	12814949	CAGE_peak_68,CAGE_peak_69
chr1	12832592	12833756	DHS_brain_adult_peak_430,DHS_heart_adult_peak_207
chr1	12947112	12948211	DHS_brain_adult_peak_437,DHS_heart_adult_peak_215
chr1	12960899	12961899	DHS_heart_adult_peak_216
chr1	12978975	12980060	DHS_brain_adult_peak_438,DHS_heart_adult_peak_217
chr1	13040123	13041123	DHS_heart_adult_peak_219
chr1	13042320	13043320	DHS_heart_adult_peak_220
chr1	13095082	13096528	CAGE_peak_72,CAGE_peak_73
chr1	13154022	13155022	CAGE_peak_75
chr1	13170808	13172051	DHS_brain_adult_peak_451,DHS_heart_adult_peak_226,DHS_kidney_adult_peak_247,DHS_liver_adult_peak_334
chr1	13188019	13189394	DHS_brain_adult_peak_454,DHS_heart_adult_peak_227,DHS_kidney_adult_peak_248,DHS_liver_adult_peak_336
chr1	13195594	13197284	DHS_brain_adult_peak_455,DHS_kidney_adult_peak_249
chr1	13199998	13200998	DHS_brain_adult_peak_456
chr1	13201972	13202972	DHS_kidney_adult_peak_250
chr1	13203367	13205795	DHS_brain_adult_peak_458,DHS_heart_adult_peak_228,DHS_kidney_adult_peak_251,DHS_liver_adult_peak_338,DHS_liver_adult_peak_339
chr1	13206600	13207600	DHS_heart_adult_peak_229
chr1	13216284	13217284	DHS_kidney_adult_peak_252
chr1	13218801	13220200	DHS_kidney_adult_peak_253,DHS_liver_adult_peak_340
chr1	13221628	13222628	DHS_liver_adult_peak_341
chr1	13225507	13226682	DHS_brain_adult_peak_461,DHS_liver_adult_peak_344
chr1	13226865	13227865	DHS_liver_adult_peak_345
chr1	13230222	13231760	CAGE_peak_76,CAGE_peak_77
chr1	13237852	13238852	DHS_brain_adult_peak_463
chr1	13240004	13241004	DHS_heart_adult_peak_231
chr1	13241103	13242103	DHS_liver_adult_peak_350
chr1	13242923	13243923	CAGE_peak_78
chr1	13244591	13246296	DHS_brain_adult_peak_464,DHS_kidney_adult_peak_258
chr1	13251321	13252321	DHS_brain_adult_peak_465
chr1	13255942	13256942	DHS_heart_adult_peak_232
chr1	13266346	13268131	CAGE_peak_79,DHS_heart_adult_peak_233,DHS_kidney_adult_peak_259,DHS_kidney_adult_peak_260,DHS_liver_adult_peak_353
chr1	13277019	13278019	DHS_heart_adult_peak_234
chr1	13281059	13282259	DHS_brain_adult_peak_469,DHS_liver_adult_peak_355
chr1	13287338	13288338	DHS_liver_adult_peak_356
chr1	13288726	13289726	DHS_brain_adult_peak_470
chr1	13294503	13296371	DHS_heart_adult_peak_236,DHS_liver_adult_peak_359,DHS_liver_adult_peak_360
chr1	13304654	13306073	DHS_brain_adult_peak_475,DHS_heart_adult_peak_237
chr1	13306664	13307664	DHS_brain_adult_peak_476
chr1	13308314	13309314	DHS_kidney_adult_peak_266
chr1	13313059	13315794	DHS_kidney_adult_peak_268,DHS_liver_adult_peak_366,DHS_liver_adult_peak_367
chr1	13321594	13322594	DHS_kidney_adult_peak_271
chr1	13322807	13323807	DHS_kidney_adult_peak_272
chr1	13326324	13327324	DHS_brain_adult_peak_479
chr1	13327548	13328548	DHS_liver_adult_peak_373
chr1	13329235	13330235	DHS_heart_adult_peak_239
chr1	13332286	13333286	DHS_liver_adult_peak_376
chr1	13341293	13342293	DHS_liver_adult_peak_379
chr1	13367815	13369724	DHS_kidney_adult_peak_275,DHS_liver_adult_peak_386
chr1	13376361	13377361	DHS_liver_adult_peak_389
chr1	13384042	13385042	DHS_liver_adult_peak_390
chr1	13424150	13425150	CAGE_peak_82
chr1	13437422	13438422	DHS_liver_adult_peak_394
chr1	13446603	13447603	DHS_liver_adult_peak_395
chr1	13487631	13488631	DHS_liver_adult_peak_399
chr1	13521455	13522455	DHS_liver_adult_peak_403
chr1	13531253	13532253	DHS_brain_adult_peak_492
chr1	13598974	13599974	DHS_brain_adult_peak_496
chr1	13615442	13616442	DHS_kidney_adult_peak_292
chr1	13627898	13628898	DHS_liver_adult_peak_417
chr1	13636073	13637073	DHS_liver_adult_peak_424
chr1	13651573	13652573	CAGE_peak_86
chr1	13653427	13654427	DHS_liver_adult_peak_428
chr1	13677414	13678414	DHS_liver_adult_peak_434
chr1	13678483	13679483	DHS_kidney_adult_peak_302
chr1	13695053	13696053	DHS_liver_adult_peak_437
chr1	13697086	13698808	DHS_liver_adult_peak_438,DHS_liver_adult_peak_439
chr1	13699077	13700206	DHS_kidney_adult_peak_305,DHS_liver_adult_peak_440
chr1	13715488	13716488	DHS_liver_adult_peak_444
chr1	13752210	13753210	DHS_brain_adult_peak_505
chr1	13807394	13808394	DHS_liver_adult_peak_448
chr1	13870399	13871399	DHS_brain_adult_peak_511
chr1	14000433	14002066	DHS_liver_adult_peak_450,DHS_liver_adult_peak_451
chr1	14127934	14128934	DHS_kidney_adult_peak_315
chr1	14143926	14144926	DHS_brain_adult_peak_520
chr1	14150836	14151836	DHS_brain_adult_peak_521
chr1	14185541	14186541	DHS_brain_adult_peak_524
chr1	14201992	14202992	DHS_brain_adult_peak_527
chr1	14203925	14204925	DHS_brain_adult_peak_528
chr1	14291878	14292878	DHS_brain_adult_peak_536
chr1	14293549	14294765	CAGE_peak_88,DHS_brain_adult_peak_537
chr1	14464726	14465726	DHS_kidney_adult_peak_322
chr1	14579085	14580085	DHS_heart_adult_peak_273
chr1	14589725	14590725	DHS_heart_adult_peak_274
chr1	14612918	14613918	CAGE_peak_91
chr1	14732760	14733760	DHS_liver_adult_peak_457
chr1	14782194	14783194	DHS_heart_adult_peak_284
chr1	14794921	14795921	DHS_heart_adult_peak_286
chr1	14800573	14801573	DHS_heart_adult_peak_288
chr1	14818520	14819520	DHS_heart_adult_peak_289
chr1	15213243	15214243	DHS_liver_adult_peak_466
chr1	15296160	15297160	DHS_brain_adult_peak_570
chr1	15358145	15359145	DHS_brain_adult_peak_572
chr1	15423361	15424995	DHS_brain_adult_peak_575,DHS_brain_adult_peak_576
chr1	15442523	15443523	DHS_kidney_adult_peak_331
chr1	15446470	15447470	DHS_heart_adult_peak_292
chr1	15482822	15484231	DHS_brain_adult_peak_580,DHS_heart_adult_peak_294
chr1	15538729	15539729	DHS_brain_adult_peak_581
chr1	15614986	15616369	DHS_kidney_adult_peak_333,DHS_liver_adult_peak_468
chr1	15636957	15637957	DHS_kidney_adult_peak_335
chr1	15644232	15645232	DHS_kidney_adult_peak_336
chr1	15650466	15651466	CAGE_peak_93
chr1	15651599	15652599	DHS_brain_adult_peak_593
chr1	15656359	15657589	CAGE_peak_94,DHS_brain_adult_peak_594
chr1	15660055	15661055	CAGE_peak_95
chr1	15675160	15676160	CAGE_peak_96
chr1	15770150	15771150	DHS_brain_adult_peak_602
chr1	15776749	15777749	DHS_brain_adult_peak_603
chr1	15796076	15797076	DHS_kidney_adult_peak_341
chr1	15798573	15799573	DHS_kidney_adult_peak_342
chr1	15816708	15817708	DHS_kidney_adult_peak_346
chr1	15874691	15875691	CAGE_peak_100
chr1	15876814	15877814	DHS_liver_adult_peak_481
chr1	15899380	15900380	DHS_brain_adult_peak_609
chr1	15942759	15944493	DHS_brain_adult_peak_611,DHS_brain_adult_peak_612
chr1	15989538	15990538	DHS_liver_adult_peak_483
chr1	15990692	15991692	DHS_brain_adult_peak_613
chr1	15996581	15997581	DHS_liver_adult_peak_486
chr1	15997997	15998997	DHS_liver_adult_peak_487
chr1	16007354	16008354	DHS_liver_adult_peak_488
chr1	16016088	16017088	DHS_liver_adult_peak_489
chr1	16050750	16051750	DHS_kidney_adult_peak_350
chr1	16058231	16060425	DHS_brain_adult_peak_615,DHS_kidney_adult_peak_352,DHS_kidney_adult_peak_353
chr1	16091421	16092421	DHS_brain_adult_peak_616
chr1	16110784	16114447	DHS_brain_adult_peak_620,DHS_brain_adult_peak_621,DHS_heart_adult_peak_304,DHS_heart_adult_peak_305,DHS_kidney_adult_peak_358,DHS_kidney_adult_peak_359,DHS_liver_adult_peak_496
chr1	16115051	16116201	CAGE_peak_101,DHS_kidney_adult_peak_360
chr1	16171850	16172966	DHS_kidney_adult_peak_362,DHS_liver_adult_peak_502
chr1	16186220	16187264	DHS_kidney_adult_peak_364,DHS_liver_adult_peak_504
chr1	16198915	16200025	DHS_kidney_adult_peak_365,DHS_liver_adult_peak_505
chr1	16201958	16202958	DHS_kidney_adult_peak_366
chr1	16215955	16216955	DHS_kidney_adult_peak_368
chr1	16221415	16222415	DHS_liver_adult_peak_506
chr1	16225074	16226074	DHS_liver_adult_peak_508
chr1	16234796	16235796	DHS_liver_adult_peak_510
chr1	16236873	16237873	DHS_brain_adult_peak_629
chr1	16248991	16249991	DHS_brain_adult_peak_630
chr1	16250214	16251214	DHS_brain_adult_peak_631
chr1	16259626	16260626	DHS_brain_adult_peak_636
chr1	16271545	16272804	DHS_kidney_adult_peak_372,DHS_liver_adult_peak_512
chr1	16294272	16295272	DHS_brain_adult_peak_640
chr1	16299814	16300814	CAGE_peak_103
chr1	16308918	16309918	DHS_liver_adult_peak_516
chr1	16356098	16357098	DHS_brain_adult_peak_643
chr1	16362109	16363109	DHS_brain_adult_peak_644
chr1	16397014	16398017	DHS_kidney_adult_peak_375,DHS_liver_adult_peak_517
chr1	16398895	16399895	DHS_liver_adult_peak_518
chr1	16443088	16444088	CAGE_peak_104
chr1	16466930	16467930	CAGE_peak_105
chr1	16468421	16469421	DHS_brain_adult_peak_649
chr1	16482568	16483568	DHS_heart_adult_peak_321
chr1	16484152	16485152	DHS_brain_adult_peak_650
chr1	16546321	16547321	DHS_brain_adult_peak_655
chr1	16586572	16587690	DHS_brain_adult_peak_657,DHS_heart_adult_peak_324,DHS_kidney_adult_peak_381
chr1	16596816	16597816	DHS_kidney_adult_peak_382
chr1	16604740	16605805	DHS_heart_adult_peak_325,DHS_kidney_adult_peak_383,DHS_liver_adult_peak_530
chr1	16606709	16608221	DHS_heart_adult_peak_326,DHS_kidney_adult_peak_384,DHS_liver_adult_peak_531
chr1	16669385	16670385	CAGE_peak_109
chr1	16675074	16676074	DHS_kidney_adult_peak_389
chr1	16702545	16703545	DHS_brain_adult_peak_665
chr1	16796155	16797155	DHS_liver_adult_peak_550
chr1	16916389	16917389	DHS_heart_adult_peak_335
chr1	16987291	16988291	DHS_brain_adult_peak_677
chr1	17000470	17001470	DHS_liver_adult_peak_552
chr1	17007605	17008605	DHS_heart_adult_peak_338
chr1	17009665	17011198	DHS_brain_adult_peak_680,DHS_heart_adult_peak_339,DHS_liver_adult_peak_553
chr1	17041148	17042190	DHS_brain_adult_peak_682,DHS_heart_adult_peak_341
chr1	17053466	17054774	DHS_brain_adult_peak_684,DHS_heart_adult_peak_343
chr1	17058478	17059478	DHS_brain_adult_peak_685
chr1	17059671	17060716	DHS_heart_adult_peak_344,DHS_liver_adult_peak_554
chr1	17084812	17085812	DHS_brain_adult_peak_688
chr1	17086481	17087481	CAGE_peak_110
chr1	17337405	17338405	DHS_brain_adult_peak_704
chr1	17377412	17378412	DHS_heart_adult_peak_349
chr1	17448985	17449985	DHS_heart_adult_peak_352
chr1	17450303	17451383	DHS_heart_adult_peak_353,DHS_kidney_adult_peak_400
chr1	17489176	17490176	DHS_kidney_adult_peak_401
chr1	17569989	17570989	DHS_heart_adult_peak_357
chr1	17594025	17595025	DHS_heart_adult_peak_358
chr1	17606278	17607278	DHS_heart_adult_peak_362
chr1	17718134	17719150	DHS_brain_adult_peak_713,DHS_heart_adult_peak_364
chr1	17979463	17980463	CAGE_peak_114
chr1	18029954	18030954	DHS_brain_adult_peak_720
chr1	18105750	18107348	DHS_liver_adult_peak_561,DHS_liver_adult_peak_562
chr1	18180980	18181980	DHS_brain_adult_peak_729
chr1	18667759	18668759	DHS_brain_adult_peak_747
chr1	18836783	18837783	CAGE_peak_115
chr1	18961088	18962879	DHS_heart_adult_peak_367,DHS_heart_adult_peak_368,DHS_liver_adult_peak_565
chr1	19029224	19030224	CAGE_peak_116
chr1	19121605	19122605	CAGE_peak_117
chr1	19178680	19179680	DHS_liver_adult_peak_568
chr1	19223370	19224370	DHS_kidney_adult_peak_423
chr1	19244372	19245372	DHS_kidney_adult_peak_430
chr1	19290740	19291740	DHS_kidney_adult_peak_432
chr1	19382144	19383144	DHS_kidney_adult_peak_435
chr1	19388567	19389567	DHS_kidney_adult_peak_436
chr1	19420971	19421971	DHS_kidney_adult_peak_437
chr1	19473053	19474053	DHS_kidney_adult_peak_440
chr1	19531156	19532156	DHS_kidney_adult_peak_443
chr1	19534508	19535508	DHS_kidney_adult_peak_444
chr1	19973024	19974641	DHS_kidney_adult_peak_446,DHS_kidney_adult_peak_447
chr1	20094064	20095064	DHS_liver_adult_peak_575
chr1	20131192	20132836	DHS_kidney_adult_peak_449,DHS_liver_adult_peak_579
chr1	20135884	20136884	DHS_brain_adult_peak_776
chr1	20149687	20151049	DHS_kidney_adult_peak_451,DHS_liver_adult_peak_582
chr1	20156905	20157905	DHS_liver_adult_peak_584
chr1	20206348	20207348	DHS_kidney_adult_peak_452
chr1	20301423	20302423	DHS_brain_adult_peak_778
chr1	20302437	20303437	DHS_brain_adult_peak_779
chr1	20325744	20326744	DHS_kidney_adult_peak_454
chr1	20381605	20382605	CAGE_peak_119
chr1	20394810	20395810	DHS_kidney_adult_peak_456
chr1	20454333	20455333	DHS_kidney_adult_peak_458
chr1	20481879	20482879	DHS_liver_adult_peak_590
chr1	20513382	20514382	DHS_kidney_adult_peak_461
chr1	20531896	20532896	CAGE_peak_120
chr1	20653495	20655209	DHS_kidney_adult_peak_469,DHS_liver_adult_peak_596
chr1	20655513	20656513	CAGE_peak_121
chr1	20666156	20667156	DHS_kidney_adult_peak_470
chr1	20735750	20736750	DHS_kidney_adult_peak_474
chr1	20759529	20760529	DHS_brain_adult_peak_798
chr1	20845315	20846315	DHS_brain_adult_peak_806
chr1	20863504	20864504	DHS_liver_adult_peak_603
chr1	20877296	20878296	DHS_brain_adult_peak_811
chr1	20900300	20901300	DHS_brain_adult_peak_818
chr1	20905585	20906585	DHS_brain_adult_peak_819
chr1	20907839	20909083	CAGE_peak_122,DHS_brain_adult_peak_820
chr1	20909183	20910183	DHS_brain_adult_peak_821
chr1	20912069	20913522	CAGE_peak_123,DHS_brain_adult_peak_823
chr1	20928054	20929054	CAGE_peak_124
chr1	20939870	20940870	DHS_heart_adult_peak_384
chr1	20940947	20941947	DHS_brain_adult_peak_831
chr1	20981097	20982097	DHS_brain_adult_peak_833
chr1	20985849	20986849	CAGE_peak_125
chr1	20995130	20996171	DHS_heart_adult_peak_388,DHS_kidney_adult_peak_488
chr1	21008266	21009704	DHS_brain_adult_peak_837,DHS_heart_adult_peak_391,DHS_kidney_adult_peak_491
chr1	21009996	21010996	DHS_brain_adult_peak_838
chr1	21013909	21015208	CAGE_peak_126,DHS_brain_adult_peak_839,DHS_heart_adult_peak_393
chr1	21022758	21023758	DHS_heart_adult_peak_394
chr1	21027218	21028218	DHS_liver_adult_peak_611
chr1	21031155	21032155	DHS_liver_adult_peak_612
chr1	21035735	21036735	DHS_heart_adult_peak_395
chr1	21037622	21038710	DHS_heart_adult_peak_396,DHS_liver_adult_peak_614
chr1	21039735	21041717	CAGE_peak_127,DHS_heart_adult_peak_397
chr1	21052222	21053332	DHS_brain_adult_peak_841,DHS_heart_adult_peak_398,DHS_liver_adult_peak_617
chr1	21059125	21060125	DHS_liver_adult_peak_619
chr1	21072744	21074955	DHS_heart_adult_peak_400,DHS_kidney_adult_peak_497,DHS_kidney_adult_peak_498
chr1	21089248	21090248	DHS_heart_adult_peak_403
chr1	21094469	21095469	DHS_heart_adult_peak_404
chr1	21100795	21102002	DHS_heart_adult_peak_406,DHS_kidney_adult_peak_501,DHS_liver_adult_peak_625
chr1	21102415	21103415	DHS_liver_adult_peak_626
chr1	21124721	21125722	DHS_kidney_adult_peak_502,DHS_liver_adult_peak_627
chr1	21132516	21133516	DHS_liver_adult_peak_629
chr1	21161425	21162425	DHS_heart_adult_peak_407
chr1	21174629	21175629	DHS_heart_adult_peak_409
chr1	21220469	21221469	DHS_liver_adult_peak_634
chr1	21227586	21229091	DHS_kidney_adult_peak_507,DHS_liver_adult_peak_636
chr1	21231579	21232904	DHS_brain_adult_peak_854,DHS_heart_adult_peak_412,DHS_kidney_adult_peak_509
chr1	21274200	21276242	DHS_brain_adult_peak_857,DHS_brain_adult_peak_858,DHS_liver_adult_peak_648
chr1	21304479	21306607	DHS_brain_adult_peak_859,DHS_heart_adult_peak_420,DHS_kidney_adult_peak_517,DHS_liver_adult_peak_652
chr1	21320786	21321786	DHS_liver_adult_peak_659
chr1	21323542	21325091	CAGE_peak_131,DHS_kidney_adult_peak_518,DHS_liver_adult_peak_660
chr1	21327323	21329012	CAGE_peak_132,DHS_kidney_adult_peak_519,DHS_liver_adult_peak_662
chr1	21335171	21336263	CAGE_peak_134,DHS_kidney_adult_peak_520
chr1	21344926	21345926	CAGE_peak_135
chr1	21411331	21412331	DHS_brain_adult_peak_861
chr1	21412953	21413953	CAGE_peak_136
chr1	21447954	21448954	DHS_heart_adult_peak_425
chr1	21458333	21459333	DHS_brain_adult_peak_865
chr1	21494637	21495637	CAGE_peak_137
chr1	21496100	21497100	DHS_brain_adult_peak_872
chr1	21499547	21501158	DHS_brain_adult_peak_873,DHS_brain_adult_peak_874
chr1	21506203	21507203	DHS_brain_adult_peak_875
chr1	21530625	21532320	DHS_brain_adult_peak_878,DHS_heart_adult_peak_427,DHS_kidney_adult_peak_526,DHS_liver_adult_peak_669
chr1	21535256	21536256	DHS_kidney_adult_peak_527
chr1	21538101	21539101	DHS_kidney_adult_peak_528
chr1	21552562	21553562	DHS_brain_adult_peak_881
chr1	21597576	21598576	DHS_brain_adult_peak_883
chr1	21613681	21614681	DHS_heart_adult_peak_428
chr1	21616349	21617349	DHS_brain_adult_peak_886
chr1	21676563	21677563	DHS_brain_adult_peak_889
chr1	21678839	21679839	DHS_brain_adult_peak_890
chr1	21683993	21684993	DHS_brain_adult_peak_891
chr1	21748968	21749968	DHS_heart_adult_peak_430
chr1	21751003	21752003	DHS_brain_adult_peak_901
chr1	21756713	21757713	DHS_brain_adult_peak_902
chr1	21780559	21781559	DHS_brain_adult_peak_905
chr1	21804174	21805174	DHS_brain_adult_peak_907
chr1	21811320	21812320	CAGE_peak_138
chr1	21862788	21863788	CAGE_peak_139
chr1	21868151	21869151	DHS_brain_adult_peak_911
chr1	21922541	21923541	DHS_brain_adult_peak_916
chr1	21940968	21941968	DHS_brain_adult_peak_918
chr1	22069545	22070545	DHS_heart_adult_peak_434
chr1	22116468	22117468	DHS_liver_adult_peak_673
chr1	22135804	22136804	DHS_liver_adult_peak_675
chr1	22240745	22241745	CAGE_peak_140
chr1	22260004	22261004	DHS_brain_adult_peak_932
chr1	22261779	22263717	DHS_brain_adult_peak_933,DHS_brain_adult_peak_934
chr1	22266247	22267247	DHS_brain_adult_peak_936
chr1	22271030	22272030	DHS_kidney_adult_peak_531
chr1	22273842	22274842	DHS_kidney_adult_peak_532
chr1	22274935	22276126	DHS_brain_adult_peak_938,DHS_kidney_adult_peak_533
chr1	22319745	22320745	DHS_brain_adult_peak_941
chr1	22345161	22346161	DHS_brain_adult_peak_944
chr1	22377285	22378285	DHS_brain_adult_peak_947
chr1	22513636	22514636	CAGE_peak_141
chr1	22514867	22515867	DHS_brain_adult_peak_952
chr1	22526495	22527495	DHS_brain_adult_peak_953
chr1	22539336	22540336	DHS_brain_adult_peak_955
chr1	22553415	22554415	CAGE_peak_142
chr1	22579507	22580507	CAGE_peak_143
chr1	22583667	22584667	CAGE_peak_144
chr1	22587298	22588298	DHS_liver_adult_peak_682
chr1	22594656	22595656	DHS_liver_adult_peak_683
chr1	22604504	22605504	DHS_brain_adult_peak_961
chr1	22612377	22613377	DHS_brain_adult_peak_963
chr1	22614975	22615975	DHS_brain_adult_peak_964
chr1	22616621	22617621	DHS_brain_adult_peak_965
chr1	22619590	22621742	DHS_brain_adult_peak_966,DHS_brain_adult_peak_967,DHS_liver_adult_peak_685
chr1	22627057	22628057	DHS_brain_adult_peak_969
chr1	22631973	22632973	DHS_brain_adult_peak_970
chr1	22639994	22640994	DHS_brain_adult_peak_971
chr1	22654524	22656294	CAGE_peak_145,DHS_brain_adult_peak_973
chr1	22657614	22658614	DHS_brain_adult_peak_975
chr1	22661322	22662322	DHS_brain_adult_peak_976
chr1	22663862	22664862	DHS_brain_adult_peak_977
chr1	22668769	22669769	DHS_heart_adult_peak_439
chr1	22672168	22673168	DHS_liver_adult_peak_692
chr1	22677210	22678210	CAGE_peak_146
chr1	22683126	22684126	DHS_brain_adult_peak_979
chr1	22690267	22691267	DHS_brain_adult_peak_980
chr1	22694234	22695234	DHS_brain_adult_peak_981
chr1	22704171	22705171	CAGE_peak_147
chr1	22709158	22710158	DHS_brain_adult_peak_983
chr1	22717514	22718514	DHS_brain_adult_peak_985
chr1	22719905	22720905	DHS_brain_adult_peak_986
chr1	22727452	22728452	DHS_brain_adult_peak_987
chr1	22736634	22737634	CAGE_peak_148
chr1	22745382	22746963	DHS_brain_adult_peak_990,DHS_brain_adult_peak_991
chr1	22758378	22759378	DHS_brain_adult_peak_992
chr1	22763396	22764396	DHS_brain_adult_peak_994
chr1	22781866	22782866	DHS_brain_adult_peak_996
chr1	22789183	22790183	DHS_brain_adult_peak_998
chr1	22793708	22795648	DHS_brain_adult_peak_1000,DHS_brain_adult_peak_999
chr1	22800127	22801127	DHS_brain_adult_peak_1001
chr1	22888042	22889042	DHS_heart_adult_peak_443
chr1	22910913	22911913	DHS_liver_adult_peak_693
chr1	22912127	22913127	DHS_liver_adult_peak_694
chr1	22930966	22931966	DHS_heart_adult_peak_444
chr1	22942229	22944847	DHS_brain_adult_peak_1010,DHS_brain_adult_peak_1011,DHS_brain_adult_peak_1012
chr1	22974593	22975593	DHS_kidney_adult_peak_543
chr1	22996354	22997354	DHS_liver_adult_peak_697
chr1	23004904	23005904	DHS_brain_adult_peak_1018
chr1	23007588	23008588	DHS_brain_adult_peak_1019
chr1	23038952	23039952	CAGE_peak_149
chr1	23061581	23062769	DHS_brain_adult_peak_1024,DHS_heart_adult_peak_445,DHS_liver_adult_peak_699
chr1	23109012	23110012	DHS_heart_adult_peak_448
chr1	23115370	23116370	DHS_heart_adult_peak_449
chr1	23117103	23118103	DHS_kidney_adult_peak_546
chr1	23119091	23120091	DHS_brain_adult_peak_1034
chr1	23120562	23121562	DHS_heart_adult_peak_452
chr1	23129636	23130636	CAGE_peak_150
chr1	23140163	23141163	DHS_heart_adult_peak_453
chr1	23145977	23147014	DHS_heart_adult_peak_454,DHS_liver_adult_peak_702
chr1	23162791	23164018	DHS_kidney_adult_peak_548,DHS_liver_adult_peak_703
chr1	23170319	23172111	DHS_kidney_adult_peak_550,DHS_kidney_adult_peak_551,DHS_liver_adult_peak_705
chr1	23173442	23174442	DHS_heart_adult_peak_455
chr1	23182453	23183453	DHS_liver_adult_peak_708
chr1	23200137	23201138	DHS_heart_adult_peak_458,DHS_kidney_adult_peak_559
chr1	23231027	23232027	DHS_brain_adult_peak_1046
chr1	23237577	23238577	DHS_liver_adult_peak_714
chr1	23264454	23265651	DHS_kidney_adult_peak_563,DHS_liver_adult_peak_718
chr1	23267815	23268815	DHS_kidney_adult_peak_564
chr1	23273795	23274795	DHS_heart_adult_peak_469
chr1	23275999	23276999	DHS_heart_adult_peak_470
chr1	23279664	23280778	DHS_heart_adult_peak_471,DHS_kidney_adult_peak_569,DHS_liver_adult_peak_723
chr1	23322980	23324837	DHS_heart_adult_peak_475,DHS_heart_adult_peak_476
chr1	23377097	23378097	CAGE_peak_152
chr1	23389694	23390694	DHS_kidney_adult_peak_575
chr1	23411250	23412250	DHS_liver_adult_peak_736
chr1	23427247	23428247	DHS_liver_adult_peak_738
chr1	23468521	23469521	DHS_heart_adult_peak_483
chr1	23480649	23481649	DHS_liver_adult_peak_742
chr1	23484097	23485236	DHS_kidney_adult_peak_578,DHS_liver_adult_peak_743
chr1	23495043	23496043	DHS_heart_adult_peak_484
chr1	23704944	23705944	DHS_liver_adult_peak_747
chr1	23732273	23733273	DHS_kidney_adult_peak_582
chr1	23753985	23754985	DHS_kidney_adult_peak_583
chr1	23775809	23776809	DHS_kidney_adult_peak_586
chr1	23834332	23835332	DHS_brain_adult_peak_1087
chr1	23842713	23844469	DHS_brain_adult_peak_1088,DHS_kidney_adult_peak_590
chr1	23865174	23866174	DHS_brain_adult_peak_1091
chr1	23867074	23868165	DHS_heart_adult_peak_490,DHS_liver_adult_peak_752
chr1	23884565	23885565	DHS_liver_adult_peak_754
chr1	23897090	23898236	DHS_brain_adult_peak_1094,DHS_liver_adult_peak_755
chr1	23901961	23903985	DHS_heart_adult_peak_491,DHS_kidney_adult_peak_591,DHS_liver_adult_peak_757,DHS_liver_adult_peak_758
chr1	23912705	23913705	DHS_liver_adult_peak_760
chr1	23917182	23918182	DHS_liver_adult_peak_763
chr1	23918766	23919802	DHS_heart_adult_peak_493,DHS_liver_adult_peak_764
chr1	23927998	23928998	DHS_brain_adult_peak_1097
chr1	23929087	23930087	DHS_brain_adult_peak_1098
chr1	23930996	23931996	DHS_kidney_adult_peak_595
chr1	23943091	23944261	DHS_brain_adult_peak_1100,DHS_kidney_adult_peak_596
chr1	23948288	23949288	DHS_brain_adult_peak_1101
chr1	23963209	23964209	DHS_kidney_adult_peak_599
chr1	23965814	23966814	CAGE_peak_154
chr1	23977961	23978961	DHS_brain_adult_peak_1107
chr1	24041617	24043613	DHS_liver_adult_peak_772,DHS_liver_adult_peak_773
chr1	24069932	24071859	CAGE_peak_155,CAGE_peak_156
chr1	24073683	24075101	DHS_brain_adult_peak_1112,DHS_kidney_adult_peak_603
chr1	24089681	24090681	DHS_brain_adult_peak_1114
chr1	24091630	24092630	DHS_liver_adult_peak_778
chr1	24094347	24095347	DHS_brain_adult_peak_1115
chr1	24111300	24112300	DHS_kidney_adult_peak_608
chr1	24115656	24117352	DHS_liver_adult_peak_782,DHS_liver_adult_peak_783
chr1	24127614	24128614	DHS_liver_adult_peak_784
chr1	24171121	24172121	DHS_brain_adult_peak_1126
chr1	24172626	24173626	DHS_brain_adult_peak_1127
chr1	24211236	24212236	DHS_kidney_adult_peak_613
chr1	24226569	24227569	DHS_brain_adult_peak_1134
chr1	24237672	24238672	DHS_brain_adult_peak_1137
chr1	24241425	24242425	DHS_brain_adult_peak_1138
chr1	24248382	24249382	DHS_brain_adult_peak_1140
chr1	24326956	24327956	DHS_kidney_adult_peak_618
chr1	24335624	24336624	DHS_brain_adult_peak_1145
chr1	24361930	24362930	DHS_brain_adult_peak_1147
chr1	24367503	24368503	DHS_kidney_adult_peak_622
chr1	24457818	24459596	DHS_brain_adult_peak_1154,DHS_brain_adult_peak_1155
chr1	24470689	24471831	CAGE_peak_160,DHS_brain_adult_peak_1157
chr1	24526652	24527652	DHS_brain_adult_peak_1162
chr1	24553186	24554364	CAGE_peak_161,DHS_kidney_adult_peak_626
chr1	24557678	24558678	DHS_brain_adult_peak_1169
chr1	24661420	24662420	DHS_brain_adult_peak_1176
chr1	24663950	24664950	DHS_brain_adult_peak_1177
chr1	24672949	24673949	DHS_brain_adult_peak_1179
chr1	24681549	24682676	DHS_kidney_adult_peak_630,DHS_liver_adult_peak_795
chr1	24695365	24696365	DHS_heart_adult_peak_518
chr1	24700043	24701043	DHS_heart_adult_peak_520
chr1	24703669	24704669	DHS_brain_adult_peak_1185
chr1	24713778	24714778	DHS_brain_adult_peak_1186
chr1	24719243	24720243	DHS_brain_adult_peak_1188
chr1	24729620	24730620	DHS_brain_adult_peak_1189
chr1	24741487	24742487	DHS_liver_adult_peak_805
chr1	24758793	24759793	DHS_brain_adult_peak_1193
chr1	24846309	24847309	DHS_kidney_adult_peak_636
chr1	24891087	24892087	DHS_brain_adult_peak_1203
chr1	24915104	24916104	CAGE_peak_164
chr1	24999745	25000745	DHS_brain_adult_peak_1207
chr1	25008398	25009398	DHS_brain_adult_peak_1208
chr1	25022922	25023922	DHS_kidney_adult_peak_641
chr1	25041797	25042797	DHS_brain_adult_peak_1211
chr1	25060350	25061350	DHS_brain_adult_peak_1215
chr1	25075508	25076565	DHS_brain_adult_peak_1216,DHS_kidney_adult_peak_643
chr1	25079105	25080105	DHS_brain_adult_peak_1217
chr1	25087523	25088523	DHS_brain_adult_peak_1220
chr1	25102335	25103335	DHS_brain_adult_peak_1222
chr1	25104354	25106082	DHS_brain_adult_peak_1223,DHS_liver_adult_peak_813
chr1	25106540	25107540	DHS_brain_adult_peak_1224
chr1	25110375	25111375	DHS_brain_adult_peak_1225
chr1	25145951	25146951	DHS_brain_adult_peak_1227
chr1	25150008	25151008	DHS_brain_adult_peak_1228
chr1	25159869	25160869	DHS_brain_adult_peak_1230
chr1	25163013	25164013	DHS_brain_adult_peak_1232
chr1	25171170	25172170	DHS_brain_adult_peak_1234
chr1	25179912	25180912	DHS_brain_adult_peak_1236
chr1	25189016	25190016	DHS_brain_adult_peak_1238
chr1	25198140	25199140	DHS_brain_adult_peak_1239
chr1	25201833	25202833	DHS_brain_adult_peak_1241
chr1	25211638	25212638	DHS_brain_adult_peak_1244
chr1	25214320	25215320	DHS_brain_adult_peak_1245
chr1	25248424	25249424	CAGE_peak_166
chr1	25267187	25268187	DHS_brain_adult_peak_1252
chr1	25281175	25282175	DHS_brain_adult_peak_1254
chr1	25376700	25377700	DHS_brain_adult_peak_1263
chr1	25443025	25444025	DHS_brain_adult_peak_1270
chr1	25448925	25449925	DHS_brain_adult_peak_1271
chr1	25481378	25482378	CAGE_peak_167
chr1	25491561	25492561	DHS_brain_adult_peak_1278
chr1	25503149	25504149	DHS_brain_adult_peak_1279
chr1	25511553	25512553	DHS_brain_adult_peak_1282
chr1	25542818	25544677	DHS_brain_adult_peak_1287,DHS_brain_adult_peak_1288
chr1	25571847	25572847	CAGE_peak_168
chr1	25575645	25577217	CAGE_peak_169,DHS_brain_adult_peak_1290
chr1	25598738	25599738	DHS_brain_adult_peak_1294
chr1	25644054	25645054	DHS_brain_adult_peak_1300
chr1	25657567	25658567	DHS_brain_adult_peak_1301
chr1	25678222	25680189	DHS_brain_adult_peak_1303,DHS_brain_adult_peak_1304
chr1	25684558	25685558	DHS_brain_adult_peak_1306
chr1	25711112	25712112	DHS_brain_adult_peak_1311
chr1	25715581	25717259	DHS_brain_adult_peak_1312,DHS_brain_adult_peak_1313
chr1	25732812	25733812	CAGE_peak_170
chr1	25771912	25772912	CAGE_peak_171
chr1	25783385	25785137	DHS_brain_adult_peak_1329,DHS_brain_adult_peak_1330
chr1	25793792	25794792	DHS_brain_adult_peak_1333
chr1	25820186	25821186	CAGE_peak_172
chr1	25854127	25855127	CAGE_peak_173
chr1	25973500	25974500	CAGE_peak_174
chr1	26282757	26283757	DHS_brain_adult_peak_1349
chr1	26909719	26910719	DHS_brain_adult_peak_1365
chr1	27478635	27479635	DHS_brain_adult_peak_1381
chr1	27487603	27488603	CAGE_peak_175
chr1	27608218	27609218	DHS_brain_adult_peak_1384
chr1	28133319	28134319	CAGE_peak_177
chr1	28214025	28215025	DHS_brain_adult_peak_1407
chr1	28320181	28321181	CAGE_peak_178
chr1	28806269	28807269	DHS_brain_adult_peak_1418
chr1	28904081	28905081	CAGE_peak_179
chr1	29069716	29070716	CAGE_peak_180
chr1	29900444	29901444	CAGE_peak_181
chr1	30024215	30025215	CAGE_peak_183
chr1	30113236	30114236	DHS_kidney_adult_peak_659
chr1	30184153	30185153	DHS_brain_adult_peak_1448
chr1	30416245	30417245	DHS_brain_adult_peak_1451
chr1	30588260	30589260	DHS_brain_adult_peak_1457
chr1	30590460	30591460	DHS_brain_adult_peak_1458
chr1	30594915	30595915	DHS_brain_adult_peak_1460
chr1	30632525	30633525	DHS_brain_adult_peak_1461
chr1	30684993	30685993	DHS_brain_adult_peak_1467
chr1	30750862	30752586	DHS_brain_adult_peak_1475,DHS_brain_adult_peak_1476
chr1	30755178	30756324	DHS_brain_adult_peak_1477,DHS_kidney_adult_peak_666
chr1	30756527	30757527	DHS_kidney_adult_peak_667
chr1	30778375	30779375	DHS_liver_adult_peak_854
chr1	30783469	30784469	DHS_liver_adult_peak_856
chr1	30789643	30790643	DHS_brain_adult_peak_1482
chr1	30792868	30793943	CAGE_peak_184,DHS_brain_adult_peak_1483
chr1	30819000	30820000	DHS_brain_adult_peak_1484
chr1	30832412	30833412	DHS_brain_adult_peak_1485
chr1	30847022	30848022	DHS_kidney_adult_peak_676
chr1	30861171	30862171	DHS_liver_adult_peak_868
chr1	30875411	30876411	CAGE_peak_186
chr1	30936203	30938246	DHS_brain_adult_peak_1491,DHS_kidney_adult_peak_681,DHS_liver_adult_peak_876
chr1	31014939	31017080	CAGE_peak_187,DHS_heart_adult_peak_545,DHS_liver_adult_peak_884
chr1	31033495	31035265	DHS_heart_adult_peak_547,DHS_kidney_adult_peak_686,DHS_kidney_adult_peak_687,DHS_liver_adult_peak_886
chr1	31035612	31036612	DHS_liver_adult_peak_887
chr1	31049777	31050997	DHS_heart_adult_peak_548,DHS_kidney_adult_peak_688,DHS_liver_adult_peak_889
chr1	31051117	31052221	DHS_kidney_adult_peak_689,DHS_liver_adult_peak_890
chr1	31058296	31059598	DHS_heart_adult_peak_549,DHS_kidney_adult_peak_690
chr1	31064795	31065795	DHS_brain_adult_peak_1498
chr1	31066718	31067718	DHS_kidney_adult_peak_691
chr1	31072680	31073832	DHS_heart_adult_peak_550,DHS_kidney_adult_peak_692,DHS_liver_adult_peak_894
chr1	31098476	31099476	CAGE_peak_188
chr1	31101956	31103313	DHS_brain_adult_peak_1502,DHS_heart_adult_peak_554
chr1	31113228	31114228	DHS_liver_adult_peak_898
chr1	31152658	31154686	CAGE_peak_189,DHS_heart_adult_peak_558,DHS_liver_adult_peak_899
chr1	31155082	31156082	DHS_kidney_adult_peak_694
chr1	31156563	31157563	DHS_kidney_adult_peak_695
chr1	32094242	32095242	DHS_kidney_adult_peak_700
chr1	32270205	32271205	DHS_brain_adult_peak_1531
chr1	32294564	32295564	DHS_brain_adult_peak_1534
chr1	32301074	32302074	DHS_brain_adult_peak_1535
chr1	32346306	32347306	DHS_brain_adult_peak_1539
chr1	32347595	32348595	DHS_brain_adult_peak_1540
chr1	32397370	32398370	DHS_brain_adult_peak_1543
chr1	32429494	32431215	CAGE_peak_190,DHS_brain_adult_peak_1549
chr1	32443531	32444531	DHS_brain_adult_peak_1551
chr1	32471118	32472118	DHS_brain_adult_peak_1554
chr1	32476486	32477486	DHS_brain_adult_peak_1555
chr1	32503042	32504042	DHS_brain_adult_peak_1557
chr1	32632368	32633687	DHS_brain_adult_peak_1562,DHS_kidney_adult_peak_709
chr1	32689191	32690191	DHS_brain_adult_peak_1566
chr1	32895883	32896938	DHS_heart_adult_peak_565,DHS_kidney_adult_peak_710
chr1	32963330	32964330	DHS_heart_adult_peak_566
chr1	33042049	33043979	DHS_liver_adult_peak_908,DHS_liver_adult_peak_909
chr1	33057665	33058665	DHS_heart_adult_peak_567
chr1	33061484	33062484	DHS_kidney_adult_peak_713
chr1	33074350	33075350	DHS_liver_adult_peak_910
chr1	33097187	33098782	DHS_kidney_adult_peak_716,DHS_liver_adult_peak_913
chr1	33214220	33215220	DHS_liver_adult_peak_915
chr1	33265557	33266557	DHS_liver_adult_peak_918
chr1	33285116	33286116	CAGE_peak_191
chr1	33333943	33334943	DHS_heart_adult_peak_571
chr1	33336111	33337111	DHS_heart_adult_peak_572
chr1	33375407	33376407	CAGE_peak_192
chr1	33394582	33395582	DHS_kidney_adult_peak_717
chr1	33483531	33484531	DHS_heart_adult_peak_577
chr1	33494432	33495432	DHS_brain_adult_peak_1596
chr1	33501986	33503817	DHS_heart_adult_peak_578,DHS_kidney_adult_peak_718,DHS_kidney_adult_peak_719
chr1	33529669	33530669	DHS_brain_adult_peak_1602
chr1	33531228	33532228	DHS_brain_adult_peak_1603
chr1	33541598	33542598	DHS_heart_adult_peak_579
chr1	33562774	33563774	CAGE_peak_193
chr1	33578101	33579101	CAGE_peak_194
chr1	33590707	33591707	DHS_brain_adult_peak_1606
chr1	33640849	33641849	DHS_heart_adult_peak_581
chr1	33750931	33751945	DHS_brain_adult_peak_1627,DHS_heart_adult_peak_597
chr1	33766428	33767428	DHS_kidney_adult_peak_736
chr1	33767767	33768798	DHS_heart_adult_peak_600,DHS_kidney_adult_peak_737,DHS_liver_adult_peak_937
chr1	33817519	33818519	DHS_brain_adult_peak_1638
chr1	33876140	33877140	DHS_liver_adult_peak_944
chr1	33892476	33893533	DHS_heart_adult_peak_607,DHS_liver_adult_peak_946
chr1	33897871	33898871	CAGE_peak_196
chr1	33926727	33927727	DHS_brain_adult_peak_1651
chr1	33930222	33931222	DHS_brain_adult_peak_1652
chr1	33939529	33940529	DHS_liver_adult_peak_948
chr1	33946105	33947542	DHS_brain_adult_peak_1657,DHS_heart_adult_peak_614
chr1	33960113	33961113	DHS_brain_adult_peak_1660
chr1	33966130	33967130	DHS_brain_adult_peak_1662
chr1	33979878	33980878	DHS_brain_adult_peak_1664
chr1	33992329	33993329	DHS_kidney_adult_peak_745
chr1	33993741	33994741	DHS_brain_adult_peak_1665
chr1	34016509	34017509	DHS_brain_adult_peak_1668
chr1	34021273	34022383	DHS_brain_adult_peak_1669,DHS_heart_adult_peak_622
chr1	34022750	34023750	DHS_brain_adult_peak_1670
chr1	34025849	34027293	DHS_brain_adult_peak_1671,DHS_heart_adult_peak_623
chr1	34028420	34030027	DHS_brain_adult_peak_1672,DHS_heart_adult_peak_624,DHS_liver_adult_peak_956
chr1	34034772	34036405	DHS_brain_adult_peak_1674,DHS_heart_adult_peak_626
chr1	34042006	34043006	DHS_brain_adult_peak_1677
chr1	34043710	34045247	CAGE_peak_198,DHS_heart_adult_peak_628
chr1	34047043	34048043	DHS_heart_adult_peak_629
chr1	34051012	34053171	DHS_brain_adult_peak_1680,DHS_heart_adult_peak_630,DHS_liver_adult_peak_957
chr1	34054934	34055934	DHS_brain_adult_peak_1681
chr1	34060409	34062722	CAGE_peak_199,DHS_heart_adult_peak_632,DHS_kidney_adult_peak_748,DHS_liver_adult_peak_958,DHS_liver_adult_peak_959
chr1	34072927	34074561	CAGE_peak_200,DHS_brain_adult_peak_1685
chr1	34090490	34091490	DHS_kidney_adult_peak_751
chr1	34093644	34094644	DHS_brain_adult_peak_1687
chr1	34096601	34098497	DHS_brain_adult_peak_1688,DHS_heart_adult_peak_636,DHS_heart_adult_peak_637,DHS_kidney_adult_peak_752
chr1	34099133	34100133	DHS_brain_adult_peak_1689
chr1	34103065	34104400	DHS_brain_adult_peak_1690,DHS_heart_adult_peak_638,DHS_kidney_adult_peak_753,DHS_liver_adult_peak_961
chr1	34104705	34105780	DHS_brain_adult_peak_1691,DHS_liver_adult_peak_962
chr1	34106524	34107524	DHS_heart_adult_peak_640
chr1	34109593	34111203	DHS_brain_adult_peak_1693,DHS_heart_adult_peak_641,DHS_kidney_adult_peak_755,DHS_liver_adult_peak_963
chr1	34126665	34128563	CAGE_peak_202,DHS_brain_adult_peak_1698,DHS_heart_adult_peak_646
chr1	34129477	34130477	DHS_heart_adult_peak_647
chr1	34130621	34131621	DHS_kidney_adult_peak_759
chr1	34132994	34134378	DHS_heart_adult_peak_648,DHS_kidney_adult_peak_760
chr1	34138899	34141120	DHS_brain_adult_peak_1702,DHS_brain_adult_peak_1703,DHS_heart_adult_peak_649,DHS_liver_adult_peak_969
chr1	34150189	34151374	DHS_brain_adult_peak_1705,DHS_heart_adult_peak_651
chr1	34154815	34155815	DHS_brain_adult_peak_1706
chr1	34230712	34231712	DHS_kidney_adult_peak_775
chr1	34246050	34247094	DHS_heart_adult_peak_669,DHS_kidney_adult_peak_780
chr1	34276217	34277217	DHS_heart_adult_peak_677
chr1	34298227	34299315	DHS_brain_adult_peak_1731,DHS_heart_adult_peak_681
chr1	34310524	34312870	DHS_heart_adult_peak_685,DHS_liver_adult_peak_986,DHS_liver_adult_peak_987
chr1	34328422	34329422	DHS_heart_adult_peak_688
chr1	34331321	34332321	DHS_brain_adult_peak_1735
chr1	34377408	34378408	DHS_heart_adult_peak_692
chr1	34409402	34410402	DHS_heart_adult_peak_696
chr1	34412096	34413096	DHS_liver_adult_peak_992
chr1	34478669	34479669	DHS_heart_adult_peak_704
chr1	34570961	34571961	DHS_brain_adult_peak_1755
chr1	34583932	34584932	DHS_brain_adult_peak_1758
chr1	34663912	34665749	DHS_brain_adult_peak_1763,DHS_brain_adult_peak_1764
chr1	34738140	34739140	DHS_liver_adult_peak_1010
chr1	34745574	34746574	DHS_brain_adult_peak_1773
chr1	34760223	34761223	DHS_brain_adult_peak_1776
chr1	34762402	34763402	DHS_brain_adult_peak_1777
chr1	34768530	34769530	DHS_brain_adult_peak_1779
chr1	34779421	34780421	DHS_brain_adult_peak_1781
chr1	34827516	34828547	DHS_brain_adult_peak_1796,DHS_kidney_adult_peak_806
chr1	34834277	34835277	DHS_heart_adult_peak_718
chr1	34854886	34855886	DHS_liver_adult_peak_1028
chr1	34859676	34860676	DHS_heart_adult_peak_725
chr1	35201635	35202635	DHS_brain_adult_peak_1819
chr1	35211979	35212979	CAGE_peak_213
chr1	35298745	35299745	DHS_brain_adult_peak_1828
chr1	35338208	35339567	DHS_brain_adult_peak_1831,DHS_kidney_adult_peak_823
chr1	35344164	35345164	DHS_brain_adult_peak_1832
chr1	35347650	35348650	DHS_kidney_adult_peak_825
chr1	35361151	35362151	DHS_brain_adult_peak_1833
chr1	35362534	35363534	DHS_brain_adult_peak_1834
chr1	35374214	35375214	DHS_brain_adult_peak_1835
chr1	35380447	35381447	DHS_heart_adult_peak_732
chr1	35387641	35388641	DHS_brain_adult_peak_1837
chr1	35398445	35399445	DHS_liver_adult_peak_1037
chr1	35402903	35403903	DHS_brain_adult_peak_1838
chr1	35426908	35427908	DHS_brain_adult_peak_1841
chr1	35428056	35429056	DHS_brain_adult_peak_1842
chr1	35429203	35430203	DHS_brain_adult_peak_1843
chr1	35463999	35465800	DHS_kidney_adult_peak_831,DHS_kidney_adult_peak_832
chr1	35495661	35496661	DHS_brain_adult_peak_1848
chr1	35522607	35525395	DHS_brain_adult_peak_1851,DHS_brain_adult_peak_1852,DHS_brain_adult_peak_1853,DHS_kidney_adult_peak_834,DHS_kidney_adult_peak_835
chr1	35535572	35536945	DHS_brain_adult_peak_1854,DHS_kidney_adult_peak_838
chr1	35551173	35552173	DHS_brain_adult_peak_1855
chr1	35562509	35563509	DHS_kidney_adult_peak_839
chr1	35585602	35586602	DHS_brain_adult_peak_1858
chr1	35630318	35631348	DHS_heart_adult_peak_737,DHS_kidney_adult_peak_840
chr1	35652815	35653935	CAGE_peak_214,DHS_brain_adult_peak_1866
chr1	35662689	35663689	DHS_liver_adult_peak_1040
chr1	35673200	35675126	DHS_brain_adult_peak_1868,DHS_brain_adult_peak_1869
chr1	35708393	35709393	DHS_kidney_adult_peak_842
chr1	35716882	35718441	DHS_kidney_adult_peak_843,DHS_kidney_adult_peak_844,DHS_liver_adult_peak_1043
chr1	35721707	35722707	DHS_liver_adult_peak_1044
chr1	35726689	35727689	DHS_kidney_adult_peak_846
chr1	35735003	35736935	DHS_kidney_adult_peak_847,DHS_kidney_adult_peak_848
chr1	35758978	35760297	DHS_brain_adult_peak_1878,DHS_heart_adult_peak_741,DHS_liver_adult_peak_1049
chr1	35763811	35764811	DHS_liver_adult_peak_1050
chr1	35802481	35803481	DHS_brain_adult_peak_1882
chr1	35808686	35809686	DHS_brain_adult_peak_1884
chr1	35813361	35814361	DHS_kidney_adult_peak_851
chr1	35823340	35824340	DHS_liver_adult_peak_1056
chr1	35827214	35828220	DHS_kidney_adult_peak_852,DHS_liver_adult_peak_1057
chr1	35836268	35837377	DHS_kidney_adult_peak_853,DHS_liver_adult_peak_1058
chr1	35843352	35844352	DHS_brain_adult_peak_1890
chr1	35858280	35859280	DHS_kidney_adult_peak_858
chr1	35864250	35865250	DHS_brain_adult_peak_1893
chr1	35874891	35876134	DHS_heart_adult_peak_750,DHS_kidney_adult_peak_861
chr1	35903732	35904732	DHS_brain_adult_peak_1900
chr1	35913747	35914747	DHS_heart_adult_peak_754
chr1	35926124	35927255	DHS_brain_adult_peak_1901,DHS_heart_adult_peak_755,DHS_liver_adult_peak_1067
chr1	35930664	35931664	DHS_kidney_adult_peak_865
chr1	35933139	35935935	CAGE_peak_217,DHS_brain_adult_peak_1903,DHS_heart_adult_peak_756,DHS_liver_adult_peak_1069
chr1	35945197	35946197	DHS_brain_adult_peak_1904
chr1	35950838	35951838	DHS_heart_adult_peak_757
chr1	35995209	35996209	DHS_brain_adult_peak_1912
chr1	36008509	36009509	DHS_kidney_adult_peak_870
chr1	36013196	36015176	CAGE_peak_218,DHS_kidney_adult_peak_872
chr1	36026874	36027874	DHS_liver_adult_peak_1073
chr1	36052402	36053402	DHS_heart_adult_peak_761
chr1	36054359	36055459	DHS_kidney_adult_peak_877,DHS_liver_adult_peak_1077
chr1	36056095	36057095	CAGE_peak_221
chr1	36059608	36060608	DHS_kidney_adult_peak_878
chr1	36062635	36063635	CAGE_peak_222
chr1	36074279	36076241	DHS_brain_adult_peak_1922,DHS_heart_adult_peak_765
chr1	36076967	36077967	DHS_brain_adult_peak_1923
chr1	36079044	36080354	DHS_heart_adult_peak_766,DHS_kidney_adult_peak_881
chr1	36093018	36094018	DHS_liver_adult_peak_1085
chr1	36097868	36099389	DHS_heart_adult_peak_771,DHS_kidney_adult_peak_887
chr1	36109824	36110824	DHS_liver_adult_peak_1094
chr1	36115541	36116541	CAGE_peak_226
chr1	36119057	36120877	DHS_kidney_adult_peak_891,DHS_kidney_adult_peak_892
chr1	36125787	36126787	DHS_liver_adult_peak_1095
chr1	36128041	36129041	CAGE_peak_227
chr1	36194168	36195168	DHS_brain_adult_peak_1942
chr1	36211533	36212533	DHS_kidney_adult_peak_904
chr1	36250358	36252322	DHS_kidney_adult_peak_906,DHS_kidney_adult_peak_907
chr1	36252446	36253446	DHS_liver_adult_peak_1107
chr1	36258693	36259693	DHS_heart_adult_peak_785
chr1	36261684	36262819	CAGE_peak_233,DHS_brain_adult_peak_1950
chr1	36293080	36294911	CAGE_peak_237,CAGE_peak_238
chr1	36340045	36341045	DHS_kidney_adult_peak_922
chr1	36356586	36358032	CAGE_peak_240,DHS_brain_adult_peak_1968,DHS_kidney_adult_peak_923,DHS_liver_adult_peak_1124
chr1	36465466	36466466	DHS_liver_adult_peak_1137
chr1	36478180	36479180	DHS_kidney_adult_peak_933
chr1	36560418	36561730	CAGE_peak_246,DHS_kidney_adult_peak_950
chr1	36566408	36567408	DHS_brain_adult_peak_2010
chr1	36568711	36570580	CAGE_peak_247,CAGE_peak_248,DHS_kidney_adult_peak_953
chr1	36571089	36574380	CAGE_peak_249,CAGE_peak_250,CAGE_peak_251,DHS_heart_adult_peak_822,DHS_kidney_adult_peak_954,DHS_liver_adult_peak_1163
chr1	36595489	36596682	DHS_heart_adult_peak_827,DHS_kidney_adult_peak_958,DHS_liver_adult_peak_1167
chr1	36602983	36605202	DHS_brain_adult_peak_2019,DHS_brain_adult_peak_2020,DHS_heart_adult_peak_828,DHS_kidney_adult_peak_959,DHS_kidney_adult_peak_960,DHS_liver_adult_peak_1168,DHS_liver_adult_peak_1169,DHS_liver_adult_peak_1170
chr1	36606628	36607734	DHS_brain_adult_peak_2021,DHS_heart_adult_peak_829
chr1	36611649	36612705	DHS_brain_adult_peak_2022,DHS_heart_adult_peak_830
chr1	36614292	36615872	DHS_brain_adult_peak_2023,DHS_brain_adult_peak_2024
chr1	36625230	36626230	DHS_kidney_adult_peak_962
chr1	36628168	36629168	DHS_brain_adult_peak_2026
chr1	36633946	36634946	DHS_brain_adult_peak_2028
chr1	36636037	36637490	DHS_heart_adult_peak_837,DHS_liver_adult_peak_1174
chr1	36656405	36657405	CAGE_peak_253
chr1	36672586	36673586	DHS_brain_adult_peak_2033
chr1	36680526	36681526	CAGE_peak_254
chr1	36696696	36697696	DHS_brain_adult_peak_2036
chr1	36753996	36754996	DHS_liver_adult_peak_1183
chr1	36768197	36769197	CAGE_peak_258
chr1	36799452	36800452	DHS_brain_adult_peak_2044
chr1	36830892	36831892	DHS_brain_adult_peak_2050
chr1	36835133	36836133	CAGE_peak_262
chr1	36844487	36845487	DHS_liver_adult_peak_1191
chr1	36847008	36848025	DHS_brain_adult_peak_2051,DHS_heart_adult_peak_849
chr1	36860128	36861347	DHS_brain_adult_peak_2054,DHS_heart_adult_peak_851,DHS_kidney_adult_peak_977
chr1	36861371	36862523	DHS_brain_adult_peak_2055,DHS_liver_adult_peak_1193
chr1	36864365	36865365	DHS_heart_adult_peak_852
chr1	36868973	36869973	DHS_brain_adult_peak_2058
chr1	36878872	36879872	DHS_brain_adult_peak_2061
chr1	36882606	36885300	CAGE_peak_263,CAGE_peak_264,DHS_brain_adult_peak_2062,DHS_brain_adult_peak_2063,DHS_heart_adult_peak_854
chr1	36890250	36891863	CAGE_peak_265,DHS_brain_adult_peak_2064,DHS_heart_adult_peak_856
chr1	36896146	36897146	DHS_brain_adult_peak_2065
chr1	36899014	36900014	DHS_kidney_adult_peak_982
chr1	36902218	36903943	CAGE_peak_266,DHS_heart_adult_peak_858,DHS_liver_adult_peak_1200,DHS_liver_adult_peak_1201
chr1	36909515	36912049	CAGE_peak_267,DHS_brain_adult_peak_2067,DHS_liver_adult_peak_1208
chr1	36928531	36929531	DHS_kidney_adult_peak_991
chr1	36949356	36950390	DHS_brain_adult_peak_2076,DHS_heart_adult_peak_870,DHS_kidney_adult_peak_996
chr1	36976383	36977478	DHS_kidney_adult_peak_997,DHS_liver_adult_peak_1220
chr1	36983989	36984989	CAGE_peak_271
chr1	36985270	36986270	CAGE_peak_272
chr1	36986745	36987764	CAGE_peak_273,DHS_heart_adult_peak_872
chr1	36995402	36997405	DHS_heart_adult_peak_873,DHS_kidney_adult_peak_1000,DHS_kidney_adult_peak_999,DHS_liver_adult_peak_1223
chr1	37009571	37010571	DHS_brain_adult_peak_2080
chr1	37013202	37014202	DHS_kidney_adult_peak_1003
chr1	37018484	37019484	DHS_kidney_adult_peak_1005
chr1	37056998	37057998	DHS_liver_adult_peak_1232
chr1	37060909	37061909	DHS_liver_adult_peak_1233
chr1	37065468	37066468	DHS_brain_adult_peak_2088
chr1	37077301	37078481	DHS_brain_adult_peak_2089,DHS_heart_adult_peak_877
chr1	37081339	37082459	DHS_brain_adult_peak_2090,DHS_heart_adult_peak_878
chr1	37087688	37089614	DHS_brain_adult_peak_2091,DHS_brain_adult_peak_2092
chr1	37091953	37092953	DHS_heart_adult_peak_880
chr1	37097251	37098251	DHS_brain_adult_peak_2093
chr1	37103494	37104494	CAGE_peak_274
chr1	37117255	37118255	DHS_brain_adult_peak_2099
chr1	37149770	37150770	DHS_brain_adult_peak_2101
chr1	37219755	37220856	CAGE_peak_275,DHS_brain_adult_peak_2109
chr1	37231007	37232066	DHS_brain_adult_peak_2110,DHS_liver_adult_peak_1236
chr1	37237233	37238233	DHS_heart_adult_peak_883
chr1	37272167	37273904	DHS_heart_adult_peak_887,DHS_kidney_adult_peak_1016
chr1	37286686	37287686	DHS_brain_adult_peak_2116
chr1	37307810	37308810	DHS_heart_adult_peak_889
chr1	37309106	37310106	DHS_liver_adult_peak_1244
chr1	37314348	37315348	DHS_heart_adult_peak_892
chr1	37316594	37317594	DHS_liver_adult_peak_1246
chr1	37320176	37321176	DHS_brain_adult_peak_2121
chr1	37321992	37324111	DHS_brain_adult_peak_2122,DHS_brain_adult_peak_2123,DHS_heart_adult_peak_895,DHS_liver_adult_peak_1248
chr1	37325321	37326321	CAGE_peak_276
chr1	37341210	37343264	DHS_brain_adult_peak_2129,DHS_brain_adult_peak_2130,DHS_heart_adult_peak_898,DHS_liver_adult_peak_1251
chr1	37346527	37348169	DHS_brain_adult_peak_2131,DHS_heart_adult_peak_900,DHS_liver_adult_peak_1253
chr1	37349264	37350264	DHS_brain_adult_peak_2133
chr1	37354993	37355993	DHS_liver_adult_peak_1255
chr1	37358877	37359877	DHS_heart_adult_peak_904
chr1	37360994	37361994	DHS_liver_adult_peak_1258
chr1	37411579	37412579	CAGE_peak_278
chr1	37471395	37472395	DHS_brain_adult_peak_2156
chr1	37500741	37501741	DHS_heart_adult_peak_915
chr1	37502077	37503077	DHS_heart_adult_peak_916
chr1	37504401	37505449	CAGE_peak_284,DHS_heart_adult_peak_917,DHS_kidney_adult_peak_1027
chr1	37509789	37510789	DHS_heart_adult_peak_918
chr1	37512007	37513252	DHS_brain_adult_peak_2163,DHS_heart_adult_peak_919,DHS_kidney_adult_peak_1029,DHS_liver_adult_peak_1270
chr1	37519830	37520830	DHS_heart_adult_peak_921
chr1	37522093	37523093	DHS_kidney_adult_peak_1031
chr1	37523189	37524189	DHS_kidney_adult_peak_1032
chr1	37525322	37526322	DHS_brain_adult_peak_2165
chr1	37527604	37528604	CAGE_peak_285
chr1	37529834	37531541	DHS_heart_adult_peak_923,DHS_heart_adult_peak_924
chr1	37531834	37532834	DHS_heart_adult_peak_925
chr1	37537840	37538840	DHS_kidney_adult_peak_1034
chr1	37542962	37543962	DHS_kidney_adult_peak_1037
chr1	37567430	37569119	DHS_liver_adult_peak_1275,DHS_liver_adult_peak_1276
chr1	37572635	37573635	DHS_heart_adult_peak_930
chr1	37583233	37584233	CAGE_peak_287
chr1	37600530	37601548	DHS_brain_adult_peak_2173,DHS_heart_adult_peak_932
chr1	37601967	37602967	DHS_heart_adult_peak_933
chr1	37606540	37607540	DHS_brain_adult_peak_2174
chr1	37619810	37620810	DHS_liver_adult_peak_1281
chr1	37621795	37622795	DHS_heart_adult_peak_936
chr1	37632115	37633115	DHS_heart_adult_peak_937
chr1	37633213	37634213	DHS_heart_adult_peak_938
chr1	37652961	37653961	DHS_brain_adult_peak_2183
chr1	37674082	37675082	DHS_brain_adult_peak_2187
chr1	37677384	37678384	DHS_brain_adult_peak_2188
chr1	37687966	37688966	DHS_brain_adult_peak_2191
chr1	37689426	37691365	DHS_brain_adult_peak_2192,DHS_brain_adult_peak_2193
chr1	37692887	37693887	CAGE_peak_291
chr1	37709694	37710694	DHS_brain_adult_peak_2197
chr1	37726657	37727657	DHS_brain_adult_peak_2200
chr1	37850430	37851430	DHS_brain_adult_peak_2208
chr1	37859946	37860946	CAGE_peak_293
chr1	37861366	37862366	DHS_kidney_adult_peak_1049
chr1	37917614	37918614	DHS_brain_adult_peak_2216
chr1	37976412	37977412	DHS_kidney_adult_peak_1058
chr1	38006380	38007380	DHS_liver_adult_peak_1303
chr1	38031010	38032010	DHS_liver_adult_peak_1308
chr1	38061865	38062865	DHS_brain_adult_peak_2228
chr1	38109940	38110940	DHS_liver_adult_peak_1316
chr1	38118204	38119204	DHS_liver_adult_peak_1317
chr1	38124010	38125010	DHS_liver_adult_peak_1319
chr1	38175809	38176809	DHS_liver_adult_peak_1323
chr1	38199732	38200743	DHS_brain_adult_peak_2239,DHS_heart_adult_peak_964
chr1	38201511	38203265	DHS_kidney_adult_peak_1070,DHS_kidney_adult_peak_1071
chr1	38229731	38230731	DHS_kidney_adult_peak_1073
chr1	38240837	38242637	DHS_heart_adult_peak_968,DHS_kidney_adult_peak_1074,DHS_liver_adult_peak_1328
chr1	38247436	38248436	DHS_brain_adult_peak_2247
chr1	38260745	38261745	DHS_heart_adult_peak_970
chr1	38261997	38264101	DHS_brain_adult_peak_2251,DHS_brain_adult_peak_2252,DHS_heart_adult_peak_971,DHS_heart_adult_peak_972
chr1	38275354	38276354	DHS_kidney_adult_peak_1078
chr1	38288368	38289368	DHS_brain_adult_peak_2256
chr1	38291620	38293532	DHS_brain_adult_peak_2257,DHS_brain_adult_peak_2258,DHS_heart_adult_peak_974
chr1	38321480	38322480	DHS_heart_adult_peak_977
chr1	38332813	38333813	DHS_brain_adult_peak_2264
chr1	38334049	38335051	DHS_brain_adult_peak_2265,DHS_heart_adult_peak_979
chr1	38352996	38353996	DHS_brain_adult_peak_2267
chr1	38362018	38363018	DHS_brain_adult_peak_2269
chr1	38368163	38369819	DHS_brain_adult_peak_2270,DHS_heart_adult_peak_981,DHS_liver_adult_peak_1336
chr1	38392463	38393463	DHS_heart_adult_peak_982
chr1	38394096	38395096	DHS_heart_adult_peak_983
chr1	38398491	38399491	DHS_heart_adult_peak_984
chr1	38410122	38411122	DHS_brain_adult_peak_2277
chr1	38417623	38418623	DHS_brain_adult_peak_2278
chr1	38418923	38419923	DHS_brain_adult_peak_2279
chr1	38423476	38424476	DHS_brain_adult_peak_2280
chr1	38428474	38429474	DHS_brain_adult_peak_2281
chr1	38436238	38437238	DHS_heart_adult_peak_985
chr1	38437416	38439097	DHS_brain_adult_peak_2284,DHS_heart_adult_peak_986
chr1	38439647	38440647	DHS_kidney_adult_peak_1080
chr1	38442602	38443602	DHS_heart_adult_peak_987
chr1	38449353	38450353	DHS_liver_adult_peak_1338
chr1	38456500	38457500	DHS_heart_adult_peak_989
chr1	38460616	38461616	DHS_brain_adult_peak_2289
chr1	38468906	38469906	DHS_brain_adult_peak_2290
chr1	38477870	38478934	DHS_brain_adult_peak_2292,DHS_heart_adult_peak_990,DHS_liver_adult_peak_1339
chr1	38490531	38491531	DHS_brain_adult_peak_2293
chr1	38494720	38495720	CAGE_peak_298
chr1	38496545	38497545	DHS_brain_adult_peak_2294
chr1	38506338	38507338	DHS_brain_adult_peak_2295
chr1	38512056	38513056	DHS_brain_adult_peak_2297
chr1	38513431	38514431	DHS_brain_adult_peak_2298
chr1	38523220	38524220	CAGE_peak_299
chr1	38526244	38527244	DHS_heart_adult_peak_992
chr1	38529819	38530819	DHS_heart_adult_peak_993
chr1	38531395	38532395	CAGE_peak_300
chr1	38544617	38546337	DHS_brain_adult_peak_2300,DHS_brain_adult_peak_2301
chr1	38552858	38553858	DHS_brain_adult_peak_2303
chr1	38562355	38563355	DHS_brain_adult_peak_2304
chr1	38574426	38575426	DHS_brain_adult_peak_2305
chr1	38578366	38579477	CAGE_peak_302,DHS_brain_adult_peak_2306
chr1	38588598	38589598	DHS_brain_adult_peak_2307
chr1	38601717	38602717	DHS_brain_adult_peak_2308
chr1	38613410	38614410	CAGE_peak_303
chr1	38631020	38632020	DHS_brain_adult_peak_2311
chr1	38642174	38643174	DHS_liver_adult_peak_1342
chr1	38656975	38657975	CAGE_peak_306
chr1	38661814	38662814	CAGE_peak_307
chr1	38693567	38694567	CAGE_peak_310
chr1	38729170	38730965	DHS_brain_adult_peak_2315,DHS_heart_adult_peak_998
chr1	38776586	38778042	CAGE_peak_311,CAGE_peak_312
chr1	38780674	38781674	CAGE_peak_313
chr1	38791092	38792092	DHS_brain_adult_peak_2323
chr1	38816639	38817639	DHS_brain_adult_peak_2328
chr1	38860398	38862941	DHS_brain_adult_peak_2337,DHS_liver_adult_peak_1350,DHS_liver_adult_peak_1351
chr1	38876473	38877473	DHS_brain_adult_peak_2342
chr1	38885609	38886609	CAGE_peak_314
chr1	38902171	38903171	CAGE_peak_315
chr1	38903651	38904651	CAGE_peak_316
chr1	38929024	38930024	DHS_brain_adult_peak_2350
chr1	38972704	38973704	DHS_brain_adult_peak_2355
chr1	39012958	39013958	DHS_brain_adult_peak_2362
chr1	39015087	39016087	CAGE_peak_318
chr1	39035590	39036590	DHS_brain_adult_peak_2366
chr1	39041877	39042878	DHS_brain_adult_peak_2367,DHS_heart_adult_peak_1012
chr1	39062150	39063150	DHS_liver_adult_peak_1362
chr1	39063760	39064905	DHS_brain_adult_peak_2370,DHS_heart_adult_peak_1013
chr1	39067594	39068612	DHS_kidney_adult_peak_1094,DHS_liver_adult_peak_1364
chr1	39069332	39070332	DHS_brain_adult_peak_2371
chr1	39078492	39079492	DHS_heart_adult_peak_1015
chr1	39079927	39080927	DHS_heart_adult_peak_1016
chr1	39085632	39086882	DHS_brain_adult_peak_2374,DHS_heart_adult_peak_1017,DHS_kidney_adult_peak_1097,DHS_liver_adult_peak_1367
chr1	39089520	39090599	DHS_brain_adult_peak_2375,DHS_heart_adult_peak_1018
chr1	39091324	39092324	DHS_kidney_adult_peak_1098
chr1	39092837	39093837	DHS_brain_adult_peak_2376
chr1	39097296	39098296	DHS_brain_adult_peak_2379
chr1	39098560	39099560	DHS_kidney_adult_peak_1099
chr1	39102436	39104935	DHS_brain_adult_peak_2381,DHS_kidney_adult_peak_1100,DHS_kidney_adult_peak_1101,DHS_liver_adult_peak_1368
chr1	39132781	39133781	DHS_liver_adult_peak_1370
chr1	39143011	39144327	DHS_brain_adult_peak_2383,DHS_kidney_adult_peak_1102,DHS_liver_adult_peak_1371
chr1	39155821	39157456	DHS_liver_adult_peak_1372,DHS_liver_adult_peak_1373
chr1	39159882	39160882	DHS_brain_adult_peak_2385
chr1	39164480	39165480	DHS_kidney_adult_peak_1103
chr1	39181623	39182623	DHS_kidney_adult_peak_1105
chr1	39185511	39186511	DHS_brain_adult_peak_2388
chr1	39196163	39197163	DHS_brain_adult_peak_2391
chr1	39201103	39202103	DHS_kidney_adult_peak_1110
chr1	39204721	39207702	DHS_brain_adult_peak_2393,DHS_brain_adult_peak_2394,DHS_heart_adult_peak_1027,DHS_heart_adult_peak_1028,DHS_heart_adult_peak_1029,DHS_liver_adult_peak_1377,DHS_liver_adult_peak_1378
chr1	39215135	39216135	DHS_brain_adult_peak_2395
chr1	39227874	39228874	DHS_heart_adult_peak_1031
chr1	39234732	39236537	DHS_brain_adult_peak_2399,DHS_heart_adult_peak_1033
chr1	39237192	39238245	CAGE_peak_322,DHS_kidney_adult_peak_1112
chr1	39256491	39257599	DHS_brain_adult_peak_2404,DHS_heart_adult_peak_1035
chr1	39259271	39261414	DHS_brain_adult_peak_2405,DHS_heart_adult_peak_1036,DHS_kidney_adult_peak_1114
chr1	39267222	39268222	DHS_brain_adult_peak_2406
chr1	39272696	39273696	DHS_brain_adult_peak_2407
chr1	39280513	39281513	DHS_heart_adult_peak_1037
chr1	39283001	39284001	DHS_brain_adult_peak_2410,DHS_heart_adult_peak_1038
chr1	39284409	39286140	DHS_kidney_adult_peak_1115,DHS_liver_adult_peak_1382,DHS_liver_adult_peak_1383
chr1	39287630	39289116	DHS_brain_adult_peak_2412,DHS_heart_adult_peak_1040,DHS_liver_adult_peak_1384
chr1	39293885	39294885	DHS_brain_adult_peak_2413
chr1	39301750	39303850	DHS_brain_adult_peak_2416,DHS_liver_adult_peak_1385,DHS_liver_adult_peak_1386
chr1	39306849	39308637	CAGE_peak_323,DHS_brain_adult_peak_2417,DHS_heart_adult_peak_1041
chr1	39317578	39319280	DHS_brain_adult_peak_2420,DHS_heart_adult_peak_1043,DHS_kidney_adult_peak_1118,DHS_liver_adult_peak_1388
chr1	39321480	39322480	DHS_heart_adult_peak_1044
chr1	39327164	39328164	DHS_brain_adult_peak_2422
chr1	39336443	39337443	DHS_brain_adult_peak_2425
chr1	39339550	39340550	DHS_brain_adult_peak_2426
chr1	39342755	39343755	CAGE_peak_324
chr1	39348819	39350806	DHS_brain_adult_peak_2428,DHS_heart_adult_peak_1049,DHS_heart_adult_peak_1050
chr1	39365566	39366566	DHS_heart_adult_peak_1051
chr1	39374611	39375611	CAGE_peak_325
chr1	39378227	39379227	DHS_kidney_adult_peak_1123
chr1	39395929	39396929	CAGE_peak_326
chr1	39398953	39399953	DHS_heart_adult_peak_1059
chr1	39417383	39418473	DHS_heart_adult_peak_1062,DHS_kidney_adult_peak_1129,DHS_liver_adult_peak_1400
chr1	39429699	39430699	DHS_liver_adult_peak_1404
chr1	39436040	39437040	DHS_liver_adult_peak_1406
chr1	39438156	39439156	DHS_liver_adult_peak_1407
chr1	39439260	39440260	DHS_liver_adult_peak_1408
chr1	39441260	39442260	DHS_heart_adult_peak_1064
chr1	39445386	39446695	DHS_brain_adult_peak_2441,DHS_liver_adult_peak_1410
chr1	39453373	39454373	DHS_heart_adult_peak_1067
chr1	39456044	39457255	DHS_brain_adult_peak_2446,DHS_kidney_adult_peak_1130
chr1	39457952	39458952	DHS_liver_adult_peak_1414
chr1	39460395	39462686	DHS_brain_adult_peak_2448,DHS_liver_adult_peak_1415,DHS_liver_adult_peak_1416
chr1	39474192	39475214	DHS_brain_adult_peak_2450,DHS_heart_adult_peak_1071
chr1	39487024	39488024	CAGE_peak_329
chr1	39492652	39493652	CAGE_peak_330
chr1	39513000	39514000	DHS_liver_adult_peak_1424
chr1	39514953	39516247	DHS_brain_adult_peak_2456,DHS_heart_adult_peak_1076,DHS_liver_adult_peak_1425
chr1	39520942	39521942	CAGE_peak_331
chr1	39525893	39526893	DHS_heart_adult_peak_1078
chr1	39567795	39568795	DHS_liver_adult_peak_1440
chr1	39571337	39572337	DHS_liver_adult_peak_1441
chr1	39578755	39579755	CAGE_peak_333
chr1	39611431	39613285	CAGE_peak_337,DHS_kidney_adult_peak_1147,DHS_liver_adult_peak_1451
chr1	39636524	39637524	DHS_brain_adult_peak_2474
chr1	39645757	39646892	DHS_brain_adult_peak_2475,DHS_kidney_adult_peak_1150
chr1	39662752	39663752	DHS_brain_adult_peak_2478
chr1	39676020	39677037	DHS_brain_adult_peak_2479,DHS_heart_adult_peak_1093
chr1	39685767	39688066	CAGE_peak_340,DHS_heart_adult_peak_1094,DHS_kidney_adult_peak_1154,DHS_kidney_adult_peak_1155
chr1	39698123	39699279	DHS_heart_adult_peak_1096,DHS_kidney_adult_peak_1157
chr1	39700960	39701960	DHS_brain_adult_peak_2482
chr1	39702186	39703186	DHS_brain_adult_peak_2483
chr1	39712003	39713003	DHS_heart_adult_peak_1098
chr1	39713382	39715390	CAGE_peak_342,CAGE_peak_343,DHS_brain_adult_peak_2485,DHS_heart_adult_peak_1099,DHS_kidney_adult_peak_1160,DHS_liver_adult_peak_1458
chr1	39731224	39732422	DHS_kidney_adult_peak_1164,DHS_liver_adult_peak_1459
chr1	39735568	39736647	DHS_kidney_adult_peak_1166,DHS_liver_adult_peak_1460
chr1	39740260	39741790	DHS_brain_adult_peak_2489,DHS_heart_adult_peak_1103,DHS_kidney_adult_peak_1167
chr1	39746383	39747383	DHS_heart_adult_peak_1104
chr1	39749117	39750117	DHS_heart_adult_peak_1105
chr1	39754363	39755363	DHS_heart_adult_peak_1107
chr1	39757930	39759774	CAGE_peak_347,DHS_heart_adult_peak_1108,DHS_kidney_adult_peak_1169,DHS_liver_adult_peak_1461
chr1	39765626	39766626	DHS_heart_adult_peak_1110
chr1	39770032	39771061	DHS_heart_adult_peak_1111,DHS_kidney_adult_peak_1172,DHS_liver_adult_peak_1463
chr1	39772209	39773209	DHS_heart_adult_peak_1112
chr1	39825594	39826594	DHS_heart_adult_peak_1117
chr1	39857030	39858030	DHS_brain_adult_peak_2499
chr1	39867542	39868625	CAGE_peak_351,DHS_kidney_adult_peak_1175
chr1	39877514	39878583	DHS_heart_adult_peak_1122,DHS_kidney_adult_peak_1176
chr1	39888527	39889820	DHS_heart_adult_peak_1123,DHS_liver_adult_peak_1469
chr1	39894614	39896013	CAGE_peak_352,CAGE_peak_353,DHS_heart_adult_peak_1124
chr1	39896145	39897255	CAGE_peak_354,DHS_heart_adult_peak_1125
chr1	39906626	39907626	DHS_brain_adult_peak_2507
chr1	39911215	39912215	DHS_brain_adult_peak_2509
chr1	39912934	39913934	DHS_brain_adult_peak_2510
chr1	39917345	39919324	DHS_brain_adult_peak_2513,DHS_brain_adult_peak_2514
chr1	39920987	39921987	DHS_heart_adult_peak_1132
chr1	39925594	39926594	DHS_kidney_adult_peak_1181
chr1	39930907	39933774	DHS_heart_adult_peak_1137,DHS_heart_adult_peak_1138,DHS_heart_adult_peak_1139
chr1	39938897	39939897	DHS_brain_adult_peak_2520
chr1	39940191	39941191	DHS_brain_adult_peak_2521
chr1	39941503	39942514	DHS_heart_adult_peak_1142,DHS_liver_adult_peak_1479
chr1	39946890	39947895	DHS_brain_adult_peak_2524,DHS_kidney_adult_peak_1184
chr1	39949318	39950763	CAGE_peak_357,DHS_heart_adult_peak_1145,DHS_liver_adult_peak_1481
chr1	39968179	39969179	DHS_heart_adult_peak_1147
chr1	39970780	39971780	DHS_brain_adult_peak_2530
chr1	39974723	39975723	CAGE_peak_358
chr1	39977054	39978054	DHS_kidney_adult_peak_1189
chr1	39979271	39980271	DHS_brain_adult_peak_2534
chr1	39981701	39982738	DHS_brain_adult_peak_2535,DHS_kidney_adult_peak_1192
chr1	39993193	39994712	DHS_brain_adult_peak_2539,DHS_heart_adult_peak_1152
chr1	40002063	40003063	DHS_brain_adult_peak_2542
chr1	40017407	40018407	DHS_brain_adult_peak_2544
chr1	40033522	40034522	DHS_heart_adult_peak_1159
chr1	40046259	40047259	CAGE_peak_359
chr1	40058706	40059950	CAGE_peak_360,DHS_heart_adult_peak_1160
chr1	40061062	40062062	DHS_heart_adult_peak_1161
chr1	40094455	40095455	DHS_heart_adult_peak_1165
chr1	40106552	40108847	CAGE_peak_361,DHS_heart_adult_peak_1166,DHS_heart_adult_peak_1167
chr1	40115974	40117576	CAGE_peak_362,DHS_liver_adult_peak_1488
chr1	40129124	40130124	DHS_kidney_adult_peak_1204
chr1	40131209	40132209	DHS_heart_adult_peak_1171
chr1	40132604	40133718	DHS_kidney_adult_peak_1205,DHS_liver_adult_peak_1492
chr1	40139516	40140811	DHS_brain_adult_peak_2561,DHS_heart_adult_peak_1172,DHS_kidney_adult_peak_1206,DHS_liver_adult_peak_1493
chr1	40156203	40157203	DHS_liver_adult_peak_1495
chr1	40160822	40161822	DHS_liver_adult_peak_1496
chr1	40162243	40164520	CAGE_peak_363,DHS_liver_adult_peak_1497,DHS_liver_adult_peak_1498
chr1	40167302	40168302	DHS_heart_adult_peak_1173
chr1	40168819	40169819	DHS_liver_adult_peak_1500
chr1	40171585	40173441	CAGE_peak_364,DHS_heart_adult_peak_1174,DHS_kidney_adult_peak_1209,DHS_liver_adult_peak_1501,DHS_liver_adult_peak_1502
chr1	40173788	40174788	DHS_liver_adult_peak_1503
chr1	40175506	40176506	DHS_liver_adult_peak_1504
chr1	40179844	40181359	DHS_heart_adult_peak_1177,DHS_liver_adult_peak_1505
chr1	40181407	40182407	DHS_heart_adult_peak_1178
chr1	40187603	40188669	DHS_heart_adult_peak_1180,DHS_kidney_adult_peak_1212,DHS_liver_adult_peak_1506
chr1	40190616	40191616	DHS_heart_adult_peak_1181
chr1	40216995	40217995	DHS_liver_adult_peak_1509
chr1	40220459	40221459	DHS_liver_adult_peak_1510
chr1	40221498	40223797	CAGE_peak_365,DHS_heart_adult_peak_1183,DHS_kidney_adult_peak_1213,DHS_kidney_adult_peak_1214
chr1	40229400	40230704	CAGE_peak_367,DHS_kidney_adult_peak_1216
chr1	40234520	40236427	DHS_brain_adult_peak_2564,DHS_heart_adult_peak_1189,DHS_liver_adult_peak_1514
chr1	40250115	40251115	DHS_heart_adult_peak_1191
chr1	40252517	40253702	CAGE_peak_368,DHS_heart_adult_peak_1192,DHS_kidney_adult_peak_1220
chr1	40263150	40264309	DHS_heart_adult_peak_1193,DHS_kidney_adult_peak_1221
chr1	40270056	40271069	DHS_heart_adult_peak_1195,DHS_kidney_adult_peak_1223
chr1	40273332	40274332	DHS_kidney_adult_peak_1225
chr1	40283938	40285290	DHS_heart_adult_peak_1200,DHS_kidney_adult_peak_1227
chr1	40288410	40289410	DHS_heart_adult_peak_1201
chr1	40293714	40294714	DHS_liver_adult_peak_1530
chr1	40317528	40318528	DHS_kidney_adult_peak_1229
chr1	40322146	40323146	CAGE_peak_369
chr1	40346797	40347797	CAGE_peak_370
chr1	40358301	40360293	CAGE_peak_372,CAGE_peak_373,DHS_brain_adult_peak_2574
chr1	40360665	40362038	DHS_brain_adult_peak_2575,DHS_heart_adult_peak_1209
chr1	40372632	40373632	DHS_heart_adult_peak_1210
chr1	40374820	40375820	DHS_heart_adult_peak_1211
chr1	40376290	40377290	DHS_heart_adult_peak_1212
chr1	40378424	40379424	DHS_heart_adult_peak_1213
chr1	40392668	40393668	CAGE_peak_375
chr1	40415074	40416869	CAGE_peak_376,CAGE_peak_377
chr1	40437459	40438459	DHS_liver_adult_peak_1540
chr1	40444480	40445480	DHS_brain_adult_peak_2581
chr1	40466671	40467671	CAGE_peak_380
chr1	40467850	40470581	CAGE_peak_381,CAGE_peak_382,CAGE_peak_383,DHS_heart_adult_peak_1224
chr1	40473287	40474287	CAGE_peak_384
chr1	40475180	40476180	CAGE_peak_385
chr1	40496154	40497808	CAGE_peak_388,CAGE_peak_389
chr1	40501148	40502653	CAGE_peak_390,CAGE_peak_391
chr1	40533891	40534891	CAGE_peak_392
chr1	40613064	40614617	DHS_brain_adult_peak_2589,DHS_heart_adult_peak_1236
chr1	40619379	40620379	CAGE_peak_393
chr1	40625410	40626410	CAGE_peak_394
chr1	40634577	40635577	DHS_brain_adult_peak_2592
chr1	40640734	40642539	DHS_brain_adult_peak_2593,DHS_brain_adult_peak_2594
chr1	40647848	40648848	CAGE_peak_395
chr1	40650693	40651793	DHS_heart_adult_peak_1237,DHS_kidney_adult_peak_1250
chr1	40657692	40658692	DHS_kidney_adult_peak_1251
chr1	40659290	40660645	DHS_brain_adult_peak_2596,DHS_heart_adult_peak_1239
chr1	40665576	40666576	DHS_kidney_adult_peak_1252
chr1	40669583	40670583	DHS_heart_adult_peak_1241
chr1	40696246	40697246	DHS_kidney_adult_peak_1255
chr1	40714595	40715595	DHS_heart_adult_peak_1244
chr1	40720528	40721528	DHS_kidney_adult_peak_1256
chr1	40728302	40729302	DHS_kidney_adult_peak_1258
chr1	40733318	40734318	DHS_kidney_adult_peak_1259
chr1	40758536	40759536	DHS_kidney_adult_peak_1260
chr1	40759581	40760581	DHS_kidney_adult_peak_1261
chr1	40775657	40777502	DHS_kidney_adult_peak_1263,DHS_kidney_adult_peak_1264
chr1	40798756	40799756	DHS_heart_adult_peak_1249
chr1	40820661	40821661	DHS_brain_adult_peak_2603
chr1	40825139	40826139	DHS_heart_adult_peak_1254
chr1	40826743	40827743	DHS_brain_adult_peak_2604
chr1	40828700	40829700	DHS_heart_adult_peak_1255
chr1	40835852	40836852	DHS_heart_adult_peak_1256
chr1	40847030	40848251	CAGE_peak_396,DHS_heart_adult_peak_1259
chr1	40867487	40868487	DHS_heart_adult_peak_1260
chr1	40878753	40879753	DHS_kidney_adult_peak_1273
chr1	40885385	40886385	DHS_heart_adult_peak_1262
chr1	40887820	40888820	DHS_kidney_adult_peak_1274
chr1	40890052	40891052	DHS_kidney_adult_peak_1275
chr1	40922626	40923626	DHS_kidney_adult_peak_1276
chr1	40924431	40925431	DHS_kidney_adult_peak_1277
chr1	40931000	40932000	DHS_kidney_adult_peak_1278
chr1	40950391	40951391	DHS_brain_adult_peak_2616
chr1	40951501	40952501	DHS_brain_adult_peak_2617
chr1	41026532	41028898	DHS_brain_adult_peak_2620,DHS_brain_adult_peak_2621,DHS_heart_adult_peak_1265,DHS_heart_adult_peak_1266
chr1	41133683	41134683	DHS_heart_adult_peak_1268
chr1	41270841	41271841	CAGE_peak_397
chr1	41278877	41279877	DHS_kidney_adult_peak_1285
chr1	41389780	41390877	DHS_brain_adult_peak_2632,DHS_heart_adult_peak_1269,DHS_kidney_adult_peak_1286,DHS_liver_adult_peak_1559
chr1	41393020	41394020	DHS_kidney_adult_peak_1287
chr1	41430864	41431902	DHS_brain_adult_peak_2634,DHS_heart_adult_peak_1270
chr1	41461672	41462672	DHS_kidney_adult_peak_1289
chr1	41543295	41544295	DHS_liver_adult_peak_1562
chr1	41551004	41552323	DHS_heart_adult_peak_1271,DHS_kidney_adult_peak_1290,DHS_liver_adult_peak_1563
chr1	41555174	41556370	DHS_heart_adult_peak_1272,DHS_kidney_adult_peak_1291,DHS_liver_adult_peak_1564
chr1	41752332	41753332	DHS_liver_adult_peak_1570
chr1	41814300	41815300	CAGE_peak_399
chr1	41888792	41889792	DHS_kidney_adult_peak_1295
chr1	41897546	41898546	DHS_kidney_adult_peak_1296
chr1	41900211	41901211	DHS_brain_adult_peak_2646
chr1	41911484	41912484	DHS_brain_adult_peak_2648
chr1	42012471	42013471	DHS_brain_adult_peak_2654
chr1	42041088	42042088	DHS_heart_adult_peak_1277
chr1	42130191	42131191	DHS_kidney_adult_peak_1299
chr1	42156368	42157368	DHS_kidney_adult_peak_1300
chr1	42232888	42233888	DHS_kidney_adult_peak_1301
chr1	42395235	42396235	DHS_brain_adult_peak_2680
chr1	42422748	42423748	DHS_kidney_adult_peak_1310
chr1	42432509	42433509	DHS_kidney_adult_peak_1311
chr1	42446376	42447376	DHS_brain_adult_peak_2683
chr1	42468073	42469073	DHS_kidney_adult_peak_1313
chr1	42473822	42476228	DHS_liver_adult_peak_1576,DHS_liver_adult_peak_1577,DHS_liver_adult_peak_1578
chr1	42479797	42480797	DHS_brain_adult_peak_2685
chr1	42481115	42482115	DHS_brain_adult_peak_2686
chr1	42486955	42488637	DHS_brain_adult_peak_2689,DHS_heart_adult_peak_1278,DHS_kidney_adult_peak_1314
chr1	42489490	42490490	DHS_liver_adult_peak_1579
chr1	42498625	42499625	DHS_kidney_adult_peak_1317
chr1	42527636	42528677	DHS_kidney_adult_peak_1318,DHS_liver_adult_peak_1582
chr1	42532335	42533534	DHS_heart_adult_peak_1280,DHS_liver_adult_peak_1583
chr1	42536512	42537512	DHS_liver_adult_peak_1584
chr1	42541709	42543607	DHS_kidney_adult_peak_1321,DHS_kidney_adult_peak_1322,DHS_liver_adult_peak_1585
chr1	42567388	42568388	DHS_kidney_adult_peak_1324
chr1	42629426	42630426	DHS_kidney_adult_peak_1329
chr1	42673279	42674279	DHS_brain_adult_peak_2704
chr1	42719920	42720920	DHS_kidney_adult_peak_1342
chr1	42754618	42755618	DHS_kidney_adult_peak_1347
chr1	42755874	42756874	DHS_kidney_adult_peak_1348
chr1	42773559	42776127	CAGE_peak_410,DHS_brain_adult_peak_2717,DHS_kidney_adult_peak_1351,DHS_kidney_adult_peak_1352
chr1	42779308	42780308	DHS_kidney_adult_peak_1353
chr1	42781227	42782227	DHS_brain_adult_peak_2719
chr1	42822111	42823111	DHS_brain_adult_peak_2722
chr1	42859192	42860904	DHS_liver_adult_peak_1599,DHS_liver_adult_peak_1600
chr1	42873907	42874907	DHS_brain_adult_peak_2724
chr1	42874998	42875998	DHS_brain_adult_peak_2725
chr1	42888675	42889675	DHS_brain_adult_peak_2727
chr1	42914704	42915704	DHS_brain_adult_peak_2730
chr1	42923715	42924715	DHS_brain_adult_peak_2731
chr1	42959504	42960504	DHS_brain_adult_peak_2735
chr1	43041651	43042651	DHS_brain_adult_peak_2743
chr1	43045237	43046237	DHS_kidney_adult_peak_1358
chr1	43064879	43066615	CAGE_peak_411,DHS_brain_adult_peak_2747,DHS_brain_adult_peak_2748
chr1	43070082	43071082	DHS_brain_adult_peak_2749
chr1	43079080	43080080	DHS_liver_adult_peak_1608
chr1	43084630	43085630	DHS_kidney_adult_peak_1361
chr1	43117070	43118070	DHS_kidney_adult_peak_1368
chr1	43130103	43131103	DHS_brain_adult_peak_2758
chr1	43133681	43134681	DHS_heart_adult_peak_1300
chr1	43137378	43138378	DHS_brain_adult_peak_2760
chr1	43142876	43144443	DHS_heart_adult_peak_1304,DHS_kidney_adult_peak_1370
chr1	43146353	43148253	DHS_heart_adult_peak_1305,DHS_heart_adult_peak_1306,DHS_kidney_adult_peak_1371,DHS_kidney_adult_peak_1372
chr1	43150150	43151478	DHS_heart_adult_peak_1309,DHS_kidney_adult_peak_1373
chr1	43154330	43155330	DHS_heart_adult_peak_1312
chr1	43157778	43158778	DHS_kidney_adult_peak_1375
chr1	43167426	43169939	CAGE_peak_413,DHS_brain_adult_peak_2767,DHS_brain_adult_peak_2768,DHS_heart_adult_peak_1316,DHS_kidney_adult_peak_1379
chr1	43170714	43171714	DHS_kidney_adult_peak_1380
chr1	43178544	43179544	DHS_brain_adult_peak_2769
chr1	43180737	43181737	DHS_kidney_adult_peak_1382
chr1	43182013	43183735	DHS_brain_adult_peak_2770,DHS_heart_adult_peak_1318,DHS_kidney_adult_peak_1383
chr1	43184101	43185101	DHS_heart_adult_peak_1319
chr1	43185982	43186982	DHS_heart_adult_peak_1320
chr1	43211025	43212025	DHS_heart_adult_peak_1323
chr1	43223886	43225658	DHS_heart_adult_peak_1326,DHS_kidney_adult_peak_1391
chr1	43237197	43239402	DHS_heart_adult_peak_1327,DHS_kidney_adult_peak_1392,DHS_kidney_adult_peak_1393
chr1	43250702	43251702	DHS_heart_adult_peak_1331
chr1	43260784	43261784	CAGE_peak_419
chr1	43264177	43265250	DHS_heart_adult_peak_1335,DHS_kidney_adult_peak_1399,DHS_liver_adult_peak_1622
chr1	43265422	43266422	DHS_kidney_adult_peak_1400
chr1	43272975	43273975	DHS_liver_adult_peak_1623
chr1	43293618	43294618	DHS_brain_adult_peak_2781
chr1	43305141	43306573	DHS_kidney_adult_peak_1405,DHS_liver_adult_peak_1627
chr1	43317084	43318601	DHS_liver_adult_peak_1628,DHS_liver_adult_peak_1629
chr1	43337063	43338610	DHS_heart_adult_peak_1341,DHS_kidney_adult_peak_1407,DHS_liver_adult_peak_1631
chr1	43342317	43343317	DHS_heart_adult_peak_1342
chr1	43357863	43358863	DHS_heart_adult_peak_1343
chr1	43360286	43362078	CAGE_peak_420,DHS_heart_adult_peak_1344,DHS_kidney_adult_peak_1409,DHS_liver_adult_peak_1633
chr1	43362804	43363804	DHS_heart_adult_peak_1345
chr1	43377144	43378144	DHS_kidney_adult_peak_1411
chr1	43398856	43399856	DHS_liver_adult_peak_1634
chr1	43405107	43406107	DHS_brain_adult_peak_2795
chr1	43412976	43414208	DHS_heart_adult_peak_1347,DHS_liver_adult_peak_1636
chr1	43423011	43424011	DHS_heart_adult_peak_1348
chr1	43426241	43427383	DHS_brain_adult_peak_2797,DHS_heart_adult_peak_1349
chr1	43430134	43431134	DHS_kidney_adult_peak_1412
chr1	43433557	43434590	DHS_heart_adult_peak_1350,DHS_kidney_adult_peak_1413
chr1	43434626	43435626	DHS_heart_adult_peak_1351
chr1	43438978	43439978	DHS_kidney_adult_peak_1414
chr1	43449634	43450634	DHS_brain_adult_peak_2799
chr1	43462342	43463342	DHS_liver_adult_peak_1643
chr1	43463821	43464821	DHS_brain_adult_peak_2801
chr1	43465518	43466518	CAGE_peak_421
chr1	43467134	43470009	CAGE_peak_422,DHS_brain_adult_peak_2803,DHS_brain_adult_peak_2804,DHS_kidney_adult_peak_1419
chr1	43473600	43475230	CAGE_peak_423,CAGE_peak_424,DHS_brain_adult_peak_2805,DHS_heart_adult_peak_1359,DHS_liver_adult_peak_1644
chr1	43486217	43487217	DHS_liver_adult_peak_1646
chr1	43491784	43492784	DHS_kidney_adult_peak_1424
chr1	43497729	43498729	DHS_brain_adult_peak_2809
chr1	43499652	43500802	CAGE_peak_425,DHS_brain_adult_peak_2810
chr1	43501627	43502630	DHS_kidney_adult_peak_1425,DHS_liver_adult_peak_1647
chr1	43502905	43504246	DHS_brain_adult_peak_2812,DHS_liver_adult_peak_1648
chr1	43506316	43507316	DHS_liver_adult_peak_1649
chr1	43508416	43509416	DHS_brain_adult_peak_2813
chr1	43520647	43522023	DHS_heart_adult_peak_1361,DHS_liver_adult_peak_1650
chr1	43527980	43530014	DHS_brain_adult_peak_2815,DHS_brain_adult_peak_2816,DHS_kidney_adult_peak_1427
chr1	43530354	43531354	DHS_kidney_adult_peak_1428
chr1	43535109	43536109	DHS_brain_adult_peak_2818
chr1	43541929	43542929	CAGE_peak_426
chr1	43548402	43549402	DHS_brain_adult_peak_2820
chr1	43561815	43562815	DHS_brain_adult_peak_2821
chr1	43566703	43567703	DHS_brain_adult_peak_2822
chr1	43583277	43584277	DHS_brain_adult_peak_2825
chr1	43597302	43598302	DHS_brain_adult_peak_2827
chr1	43607334	43608334	DHS_liver_adult_peak_1656
chr1	43633244	43634244	DHS_kidney_adult_peak_1431
chr1	43694372	43695528	DHS_brain_adult_peak_2832,DHS_heart_adult_peak_1365,DHS_kidney_adult_peak_1434
chr1	43698178	43700051	DHS_brain_adult_peak_2833,DHS_heart_adult_peak_1366,DHS_heart_adult_peak_1367,DHS_kidney_adult_peak_1435
chr1	43714452	43715534	DHS_heart_adult_peak_1368,DHS_kidney_adult_peak_1436
chr1	43754356	43755356	DHS_brain_adult_peak_2837
chr1	43767519	43769138	DHS_brain_adult_peak_2840,DHS_brain_adult_peak_2841
chr1	43775893	43776893	DHS_brain_adult_peak_2842
chr1	43778990	43779990	CAGE_peak_428
chr1	43782050	43783050	DHS_brain_adult_peak_2843
chr1	43797789	43798789	DHS_brain_adult_peak_2844
chr1	43810588	43811673	DHS_heart_adult_peak_1373,DHS_liver_adult_peak_1662
chr1	43818296	43819907	DHS_brain_adult_peak_2845,DHS_kidney_adult_peak_1440,DHS_liver_adult_peak_1665
chr1	43823012	43824012	DHS_liver_adult_peak_1666
chr1	43857300	43858496	DHS_kidney_adult_peak_1443,DHS_liver_adult_peak_1670
chr1	43862367	43863367	DHS_kidney_adult_peak_1444
chr1	43864487	43865487	DHS_kidney_adult_peak_1445
chr1	43871156	43872156	DHS_brain_adult_peak_2852
chr1	43877267	43879214	DHS_brain_adult_peak_2853,DHS_kidney_adult_peak_1447,DHS_liver_adult_peak_1672
chr1	43893927	43895531	DHS_liver_adult_peak_1673,DHS_liver_adult_peak_1674
chr1	43896020	43897020	DHS_kidney_adult_peak_1449
chr1	43936953	43937953	DHS_liver_adult_peak_1683
chr1	43942460	43944069	CAGE_peak_429,DHS_liver_adult_peak_1686
chr1	43944192	43945224	DHS_heart_adult_peak_1380,DHS_liver_adult_peak_1687
chr1	44015179	44016235	DHS_kidney_adult_peak_1454,DHS_liver_adult_peak_1693
chr1	44027308	44028308	DHS_kidney_adult_peak_1455
chr1	44124121	44125121	DHS_liver_adult_peak_1701
chr1	44129771	44130771	DHS_liver_adult_peak_1702
chr1	44184446	44185446	CAGE_peak_432
chr1	44216301	44217301	DHS_heart_adult_peak_1389
chr1	44522370	44523370	DHS_heart_adult_peak_1392
chr1	44566923	44567945	DHS_heart_adult_peak_1394,DHS_kidney_adult_peak_1468
chr1	44575654	44576902	DHS_kidney_adult_peak_1469,DHS_liver_adult_peak_1716
chr1	44580144	44581144	DHS_kidney_adult_peak_1470
chr1	44584641	44585641	DHS_heart_adult_peak_1395
chr1	44588571	44589571	DHS_heart_adult_peak_1396
chr1	44591447	44592447	DHS_heart_adult_peak_1397
chr1	44628524	44629524	DHS_heart_adult_peak_1398
chr1	44891997	44892997	DHS_heart_adult_peak_1403
chr1	45016478	45017478	DHS_liver_adult_peak_1719
chr1	45020957	45022895	DHS_heart_adult_peak_1404,DHS_liver_adult_peak_1720
chr1	45031165	45032318	DHS_brain_adult_peak_2887,DHS_heart_adult_peak_1406
chr1	45042928	45043928	DHS_heart_adult_peak_1408
chr1	45146504	45147504	DHS_heart_adult_peak_1411
chr1	45255980	45257851	DHS_liver_adult_peak_1722,DHS_liver_adult_peak_1723
chr1	45275352	45276352	DHS_heart_adult_peak_1416
chr1	45290096	45291096	DHS_heart_adult_peak_1417
chr1	45299059	45300059	DHS_heart_adult_peak_1419
chr1	45308868	45309868	DHS_heart_adult_peak_1421
chr1	45419500	45420500	DHS_heart_adult_peak_1432
chr1	45430188	45431188	DHS_heart_adult_peak_1435
chr1	45448670	45449670	DHS_heart_adult_peak_1438
chr1	45482968	45483968	CAGE_peak_439
chr1	45590011	45591011	CAGE_peak_440
chr1	45625969	45626969	DHS_heart_adult_peak_1447
chr1	45663813	45664813	DHS_heart_adult_peak_1449
chr1	45700589	45701589	DHS_heart_adult_peak_1453
chr1	45837919	45838994	DHS_heart_adult_peak_1465,DHS_liver_adult_peak_1747
chr1	45842054	45844043	DHS_heart_adult_peak_1466,DHS_liver_adult_peak_1748
chr1	45845195	45846195	DHS_heart_adult_peak_1467
chr1	45855033	45856647	DHS_liver_adult_peak_1749,DHS_liver_adult_peak_1750
chr1	45859876	45862107	CAGE_peak_442,DHS_heart_adult_peak_1470,DHS_kidney_adult_peak_1505,DHS_kidney_adult_peak_1506,DHS_liver_adult_peak_1752
chr1	45864248	45866602	DHS_heart_adult_peak_1472,DHS_kidney_adult_peak_1507,DHS_liver_adult_peak_1753,DHS_liver_adult_peak_1754
chr1	45868068	45869397	DHS_heart_adult_peak_1473,DHS_kidney_adult_peak_1508,DHS_liver_adult_peak_1755
chr1	45876231	45877410	DHS_kidney_adult_peak_1509,DHS_liver_adult_peak_1757
chr1	45880883	45882019	CAGE_peak_443,DHS_liver_adult_peak_1758
chr1	45887388	45888388	DHS_kidney_adult_peak_1510
chr1	45894374	45895374	DHS_heart_adult_peak_1475
chr1	45897333	45898333	DHS_liver_adult_peak_1759
chr1	45935464	45936464	DHS_liver_adult_peak_1771
chr1	46021966	46022966	DHS_liver_adult_peak_1774
chr1	46209541	46210541	DHS_kidney_adult_peak_1524
chr1	46380382	46381382	DHS_kidney_adult_peak_1527
chr1	46418444	46419444	DHS_brain_adult_peak_2924
chr1	46620087	46621087	DHS_kidney_adult_peak_1531
chr1	46729434	46730434	DHS_kidney_adult_peak_1535
chr1	46743199	46744199	CAGE_peak_446
chr1	46829750	46830763	DHS_brain_adult_peak_2932,DHS_kidney_adult_peak_1536
chr1	46843089	46844968	DHS_brain_adult_peak_2935,DHS_brain_adult_peak_2936,DHS_kidney_adult_peak_1537
chr1	46859128	46860128	DHS_brain_adult_peak_2940
chr1	46863683	46864990	CAGE_peak_448,DHS_heart_adult_peak_1485,DHS_kidney_adult_peak_1540
chr1	46884947	46885947	DHS_kidney_adult_peak_1541
chr1	46921338	46922348	DHS_brain_adult_peak_2944,DHS_heart_adult_peak_1490
chr1	46937358	46938358	DHS_brain_adult_peak_2946
chr1	46964675	46966162	DHS_brain_adult_peak_2947,DHS_liver_adult_peak_1786
chr1	46969356	46971160	DHS_brain_adult_peak_2948,DHS_brain_adult_peak_2949,DHS_liver_adult_peak_1787
chr1	46982804	46983804	DHS_brain_adult_peak_2950
chr1	46985619	46986619	DHS_brain_adult_peak_2951
chr1	46999176	47000176	DHS_brain_adult_peak_2952
chr1	47003647	47004647	DHS_brain_adult_peak_2953
chr1	47037024	47038024	DHS_heart_adult_peak_1493
chr1	47050593	47051593	DHS_brain_adult_peak_2956
chr1	47103024	47104024	DHS_brain_adult_peak_2960
chr1	47166585	47167585	DHS_kidney_adult_peak_1544
chr1	47192788	47193788	DHS_brain_adult_peak_2966
chr1	47216643	47217643	DHS_brain_adult_peak_2968
chr1	47853970	47854970	DHS_kidney_adult_peak_1546
chr1	48564005	48565005	DHS_liver_adult_peak_1791
chr1	49092033	49093033	CAGE_peak_453
chr1	49571753	49572753	DHS_liver_adult_peak_1795
chr1	49913616	49914616	CAGE_peak_454
chr1	50201723	50202723	CAGE_peak_455
chr1	50682686	50683686	DHS_liver_adult_peak_1802
chr1	50696638	50697895	DHS_brain_adult_peak_3028,DHS_heart_adult_peak_1498
chr1	50933800	50934800	DHS_brain_adult_peak_3044
chr1	50934849	50936181	DHS_brain_adult_peak_3045,DHS_liver_adult_peak_1809
chr1	50940120	50941120	DHS_brain_adult_peak_3046
chr1	50953231	50954231	CAGE_peak_457
chr1	50954937	50955937	DHS_liver_adult_peak_1811
chr1	50957579	50959535	DHS_liver_adult_peak_1812,DHS_liver_adult_peak_1813
chr1	50980641	50981641	DHS_brain_adult_peak_3056
chr1	50984240	50985240	CAGE_peak_458
chr1	51044457	51045457	DHS_brain_adult_peak_3060
chr1	51056573	51057573	DHS_brain_adult_peak_3062
chr1	51068283	51069283	DHS_brain_adult_peak_3063
chr1	51075332	51076332	DHS_brain_adult_peak_3064
chr1	51088757	51089757	DHS_heart_adult_peak_1504
chr1	51089831	51090831	DHS_brain_adult_peak_3066
chr1	51096569	51097729	DHS_brain_adult_peak_3067,DHS_heart_adult_peak_1505
chr1	51104511	51105511	DHS_heart_adult_peak_1506
chr1	51106213	51107213	DHS_heart_adult_peak_1507
chr1	51107347	51108347	DHS_brain_adult_peak_3071
chr1	51114480	51116411	DHS_brain_adult_peak_3072,DHS_brain_adult_peak_3073,DHS_heart_adult_peak_1508
chr1	51119338	51120366	DHS_brain_adult_peak_3076,DHS_heart_adult_peak_1509
chr1	51122896	51123896	DHS_heart_adult_peak_1510
chr1	51136326	51137696	DHS_heart_adult_peak_1511,DHS_kidney_adult_peak_1561
chr1	51145523	51146523	DHS_heart_adult_peak_1512
chr1	51151751	51152751	DHS_heart_adult_peak_1515
chr1	51152964	51153964	DHS_heart_adult_peak_1516
chr1	51191233	51192479	DHS_brain_adult_peak_3081,DHS_heart_adult_peak_1517
chr1	51199034	51200034	DHS_brain_adult_peak_3083
chr1	51216037	51217302	DHS_brain_adult_peak_3085,DHS_heart_adult_peak_1518
chr1	51225314	51226314	DHS_heart_adult_peak_1519
chr1	51242970	51244616	DHS_brain_adult_peak_3088,DHS_kidney_adult_peak_1563
chr1	51245104	51246167	DHS_heart_adult_peak_1521,DHS_kidney_adult_peak_1564
chr1	51247030	51248030	CAGE_peak_459
chr1	51264204	51265204	CAGE_peak_460
chr1	51270369	51271369	DHS_heart_adult_peak_1523
chr1	51271530	51273328	DHS_heart_adult_peak_1524,DHS_heart_adult_peak_1525,DHS_kidney_adult_peak_1566,DHS_liver_adult_peak_1819
chr1	51277869	51278869	DHS_heart_adult_peak_1526
chr1	51303701	51304701	DHS_kidney_adult_peak_1569
chr1	51323209	51324209	DHS_brain_adult_peak_3095
chr1	51348346	51349346	DHS_kidney_adult_peak_1571
chr1	51350092	51351092	DHS_brain_adult_peak_3099
chr1	51392322	51393322	DHS_brain_adult_peak_3106
chr1	51401545	51402545	DHS_brain_adult_peak_3107
chr1	51445328	51446328	DHS_kidney_adult_peak_1573
chr1	51501008	51502008	DHS_liver_adult_peak_1832
chr1	51504445	51506276	DHS_liver_adult_peak_1833,DHS_liver_adult_peak_1834
chr1	51514448	51515785	DHS_brain_adult_peak_3124,DHS_heart_adult_peak_1545,DHS_kidney_adult_peak_1581,DHS_liver_adult_peak_1838
chr1	51519997	51520997	DHS_heart_adult_peak_1546
chr1	51531030	51532030	DHS_heart_adult_peak_1548
chr1	51533335	51534977	DHS_liver_adult_peak_1841,DHS_liver_adult_peak_1842
chr1	51539438	51540438	DHS_heart_adult_peak_1549
chr1	51548738	51549738	DHS_kidney_adult_peak_1584
chr1	51565764	51567033	CAGE_peak_465,DHS_brain_adult_peak_3129
chr1	51577316	51578316	CAGE_peak_466
chr1	51579775	51580775	CAGE_peak_467
chr1	51584513	51585624	DHS_brain_adult_peak_3130,DHS_heart_adult_peak_1552,DHS_kidney_adult_peak_1586
chr1	51593648	51594648	DHS_brain_adult_peak_3132
chr1	51617295	51618749	DHS_brain_adult_peak_3138,DHS_kidney_adult_peak_1591
chr1	51624830	51625830	DHS_brain_adult_peak_3139
chr1	51627831	51628831	DHS_brain_adult_peak_3140
chr1	51647575	51648644	DHS_heart_adult_peak_1555,DHS_liver_adult_peak_1852
chr1	51659327	51660327	CAGE_peak_468
chr1	51671006	51672103	DHS_brain_adult_peak_3149,DHS_heart_adult_peak_1557
chr1	51677565	51678590	DHS_heart_adult_peak_1558,DHS_kidney_adult_peak_1595
chr1	51689399	51690406	DHS_heart_adult_peak_1559,DHS_kidney_adult_peak_1597
chr1	51728526	51729596	DHS_heart_adult_peak_1563,DHS_kidney_adult_peak_1600,DHS_liver_adult_peak_1859
chr1	51734316	51735316	DHS_brain_adult_peak_3156
chr1	51736348	51737551	DHS_heart_adult_peak_1564,DHS_kidney_adult_peak_1601,DHS_liver_adult_peak_1860
chr1	51740345	51741772	DHS_heart_adult_peak_1565,DHS_kidney_adult_peak_1602,DHS_liver_adult_peak_1861
chr1	51758231	51759283	DHS_heart_adult_peak_1569,DHS_kidney_adult_peak_1605,DHS_liver_adult_peak_1866
chr1	51760591	51761591	DHS_liver_adult_peak_1867
chr1	51780111	51781521	DHS_heart_adult_peak_1572,DHS_kidney_adult_peak_1610,DHS_liver_adult_peak_1871
chr1	51814830	51815830	DHS_liver_adult_peak_1878
chr1	51821598	51823094	DHS_brain_adult_peak_3168,DHS_heart_adult_peak_1575,DHS_liver_adult_peak_1881
chr1	51829133	51830133	DHS_brain_adult_peak_3170
chr1	51835450	51836450	DHS_liver_adult_peak_1886
chr1	51837252	51838662	DHS_brain_adult_peak_3173,DHS_heart_adult_peak_1576,DHS_kidney_adult_peak_1614
chr1	51839066	51840066	DHS_liver_adult_peak_1889
chr1	51840432	51841432	DHS_liver_adult_peak_1890
chr1	51841684	51843930	DHS_heart_adult_peak_1577,DHS_kidney_adult_peak_1615,DHS_liver_adult_peak_1892,DHS_liver_adult_peak_1893
chr1	51845156	51846156	DHS_brain_adult_peak_3174
chr1	51855484	51857140	DHS_heart_adult_peak_1579,DHS_kidney_adult_peak_1617,DHS_liver_adult_peak_1899
chr1	51865635	51866635	DHS_liver_adult_peak_1903
chr1	51870989	51872015	DHS_heart_adult_peak_1581,DHS_kidney_adult_peak_1619
chr1	51875343	51876343	DHS_brain_adult_peak_3178
chr1	51886657	51887657	DHS_kidney_adult_peak_1621
chr1	51898961	51899961	DHS_brain_adult_peak_3182
chr1	51904710	51905710	DHS_liver_adult_peak_1910
chr1	51905916	51906916	DHS_brain_adult_peak_3183
chr1	51908945	51909945	DHS_brain_adult_peak_3185
chr1	51910055	51911055	DHS_brain_adult_peak_3186
chr1	51930200	51931274	CAGE_peak_474,DHS_brain_adult_peak_3191
chr1	51933978	51935431	CAGE_peak_475,DHS_heart_adult_peak_1593,DHS_kidney_adult_peak_1627,DHS_liver_adult_peak_1919
chr1	51991852	51992852	DHS_brain_adult_peak_3198
chr1	52019147	52020147	CAGE_peak_478
chr1	52021567	52022759	CAGE_peak_479,DHS_liver_adult_peak_1925
chr1	52040029	52041117	CAGE_peak_480,DHS_liver_adult_peak_1926
chr1	52048405	52049405	DHS_brain_adult_peak_3203
chr1	52116752	52117752	DHS_liver_adult_peak_1930
chr1	52139421	52140421	DHS_liver_adult_peak_1934
chr1	52156352	52157352	DHS_brain_adult_peak_3214
chr1	52158093	52159220	DHS_kidney_adult_peak_1645,DHS_liver_adult_peak_1939
chr1	52170820	52171820	DHS_heart_adult_peak_1614
chr1	52174845	52176020	CAGE_peak_481,DHS_heart_adult_peak_1615
chr1	52176574	52177816	DHS_heart_adult_peak_1616,DHS_kidney_adult_peak_1653
chr1	52182022	52183680	DHS_brain_adult_peak_3221,DHS_heart_adult_peak_1617
chr1	52225544	52226544	DHS_heart_adult_peak_1618
chr1	52227845	52228845	DHS_brain_adult_peak_3225
chr1	52244145	52245145	DHS_kidney_adult_peak_1660
chr1	52257503	52258503	DHS_kidney_adult_peak_1663
chr1	52259150	52260150	DHS_kidney_adult_peak_1664
chr1	52265617	52266617	DHS_kidney_adult_peak_1666
chr1	52278619	52279619	DHS_kidney_adult_peak_1671
chr1	52293078	52294078	DHS_kidney_adult_peak_1674
chr1	52294363	52295624	DHS_brain_adult_peak_3238,DHS_kidney_adult_peak_1675
chr1	52302252	52303323	DHS_brain_adult_peak_3242,DHS_heart_adult_peak_1624
chr1	52331116	52332397	DHS_brain_adult_peak_3246,DHS_heart_adult_peak_1625
chr1	52337933	52338933	DHS_kidney_adult_peak_1679
chr1	52353832	52354946	DHS_brain_adult_peak_3249,DHS_heart_adult_peak_1626
chr1	52355003	52356003	DHS_brain_adult_peak_3250
chr1	52363051	52364051	DHS_brain_adult_peak_3251
chr1	52365928	52366928	DHS_heart_adult_peak_1627
chr1	52386931	52388949	DHS_brain_adult_peak_3253,DHS_brain_adult_peak_3254,DHS_liver_adult_peak_1953,DHS_liver_adult_peak_1954
chr1	52423531	52424531	DHS_heart_adult_peak_1630
chr1	52427726	52428790	DHS_heart_adult_peak_1631,DHS_liver_adult_peak_1955
chr1	52434088	52435088	DHS_liver_adult_peak_1956
chr1	52435494	52436494	DHS_brain_adult_peak_3255
chr1	52452404	52453404	CAGE_peak_482
chr1	52454310	52455310	DHS_heart_adult_peak_1634
chr1	52465762	52466762	DHS_liver_adult_peak_1961
chr1	52470443	52471443	DHS_heart_adult_peak_1636
chr1	52474034	52475034	DHS_liver_adult_peak_1964
chr1	52477920	52478920	DHS_liver_adult_peak_1965
chr1	52483530	52484530	DHS_liver_adult_peak_1966
chr1	52495146	52498352	DHS_heart_adult_peak_1638,DHS_kidney_adult_peak_1683,DHS_liver_adult_peak_1971,DHS_liver_adult_peak_1972
chr1	52506441	52507441	DHS_liver_adult_peak_1975
chr1	52511554	52512554	DHS_heart_adult_peak_1641
chr1	52514866	52515866	DHS_kidney_adult_peak_1685
chr1	52523955	52524955	DHS_brain_adult_peak_3269
chr1	52554437	52555437	DHS_brain_adult_peak_3271
chr1	52601182	52602182	DHS_brain_adult_peak_3276
chr1	52680288	52681288	DHS_heart_adult_peak_1653
chr1	52712787	52714817	DHS_brain_adult_peak_3291,DHS_brain_adult_peak_3292,DHS_heart_adult_peak_1656,DHS_kidney_adult_peak_1694
chr1	52717713	52719693	DHS_brain_adult_peak_3293,DHS_brain_adult_peak_3294,DHS_heart_adult_peak_1658
chr1	52722279	52723296	DHS_brain_adult_peak_3295,DHS_heart_adult_peak_1659
chr1	52748825	52750795	DHS_liver_adult_peak_1987,DHS_liver_adult_peak_1988
chr1	52801403	52803560	DHS_heart_adult_peak_1668,DHS_heart_adult_peak_1669,DHS_kidney_adult_peak_1704,DHS_kidney_adult_peak_1705
chr1	52804915	52806517	CAGE_peak_490,DHS_liver_adult_peak_1997
chr1	52887081	52888081	DHS_liver_adult_peak_2007
chr1	52934236	52935236	DHS_brain_adult_peak_3322
chr1	53004779	53005779	DHS_brain_adult_peak_3334
chr1	53014295	53015295	DHS_brain_adult_peak_3335
chr1	53037230	53038230	DHS_heart_adult_peak_1686
chr1	53052752	53053752	DHS_liver_adult_peak_2013
chr1	53059385	53060385	DHS_liver_adult_peak_2014
chr1	53070030	53071030	DHS_liver_adult_peak_2017
chr1	53084929	53085929	DHS_liver_adult_peak_2019
chr1	53104995	53105995	DHS_heart_adult_peak_1692
chr1	53110045	53111045	DHS_heart_adult_peak_1693
chr1	53209098	53210098	DHS_heart_adult_peak_1694
chr1	53225115	53226333	DHS_brain_adult_peak_3349,DHS_heart_adult_peak_1695
chr1	53245181	53246181	CAGE_peak_491
chr1	53272069	53273069	DHS_kidney_adult_peak_1719
chr1	53290949	53292671	CAGE_peak_492,DHS_heart_adult_peak_1698,DHS_kidney_adult_peak_1721
chr1	53713031	53714031	DHS_brain_adult_peak_3362
chr1	53715449	53716449	DHS_kidney_adult_peak_1731
chr1	53764623	53765623	DHS_kidney_adult_peak_1733
chr1	53780736	53781736	CAGE_peak_495
chr1	53793219	53794219	DHS_heart_adult_peak_1713
chr1	53795915	53797615	CAGE_peak_498,CAGE_peak_499
chr1	53813886	53814915	DHS_heart_adult_peak_1714,DHS_kidney_adult_peak_1738
chr1	53816351	53817351	DHS_brain_adult_peak_3368
chr1	53817738	53818823	CAGE_peak_500,DHS_heart_adult_peak_1715
chr1	53819822	53820823	DHS_heart_adult_peak_1716,DHS_kidney_adult_peak_1739
chr1	53821646	53822676	DHS_brain_adult_peak_3370,DHS_liver_adult_peak_2037
chr1	53824476	53825619	CAGE_peak_502,DHS_kidney_adult_peak_1741
chr1	53828780	53829780	DHS_brain_adult_peak_3372
chr1	53837811	53838862	DHS_heart_adult_peak_1718,DHS_kidney_adult_peak_1742,DHS_liver_adult_peak_2040
chr1	53839421	53840421	DHS_liver_adult_peak_2041
chr1	53844787	53846738	DHS_brain_adult_peak_3375,DHS_heart_adult_peak_1721,DHS_heart_adult_peak_1722,DHS_kidney_adult_peak_1744
chr1	53856302	53857302	CAGE_peak_503
chr1	53875673	53876673	DHS_heart_adult_peak_1727
chr1	53882134	53883134	CAGE_peak_504
chr1	53888812	53889812	CAGE_peak_505
chr1	53894492	53895492	DHS_brain_adult_peak_3382
chr1	53899376	53900376	DHS_brain_adult_peak_3383
chr1	53909969	53910969	DHS_liver_adult_peak_2048
chr1	53944297	53945297	DHS_brain_adult_peak_3388
chr1	53945512	53946512	DHS_heart_adult_peak_1735
chr1	53952152	53953152	DHS_brain_adult_peak_3389
chr1	53970116	53971116	DHS_brain_adult_peak_3390
chr1	53993597	53994597	DHS_kidney_adult_peak_1756
chr1	54002427	54003489	DHS_brain_adult_peak_3395,DHS_heart_adult_peak_1740
chr1	54005546	54006546	DHS_brain_adult_peak_3396
chr1	54013971	54014971	DHS_brain_adult_peak_3398
chr1	54015020	54016331	DHS_brain_adult_peak_3399,DHS_heart_adult_peak_1741
chr1	54016801	54018486	DHS_heart_adult_peak_1742,DHS_heart_adult_peak_1743,DHS_liver_adult_peak_2051
chr1	54022783	54023783	DHS_brain_adult_peak_3400
chr1	54042554	54043554	DHS_heart_adult_peak_1747
chr1	54046414	54047630	DHS_brain_adult_peak_3405,DHS_heart_adult_peak_1748,DHS_liver_adult_peak_2052
chr1	54059584	54060584	DHS_brain_adult_peak_3406
chr1	54060724	54061724	DHS_brain_adult_peak_3407
chr1	54065391	54066391	DHS_brain_adult_peak_3408
chr1	54069200	54070200	DHS_brain_adult_peak_3409
chr1	54074140	54075236	DHS_brain_adult_peak_3410,DHS_heart_adult_peak_1749
chr1	54076507	54077507	DHS_brain_adult_peak_3411
chr1	54078572	54080204	DHS_brain_adult_peak_3412,DHS_heart_adult_peak_1750,DHS_liver_adult_peak_2053
chr1	54082562	54083562	DHS_brain_adult_peak_3413
chr1	54091728	54092728	DHS_brain_adult_peak_3414
chr1	54092856	54093856	DHS_brain_adult_peak_3415
chr1	54094917	54095917	DHS_brain_adult_peak_3416
chr1	54106106	54107106	DHS_brain_adult_peak_3417
chr1	54110331	54111671	DHS_brain_adult_peak_3418,DHS_heart_adult_peak_1752
chr1	54112498	54113498	DHS_brain_adult_peak_3419
chr1	54117100	54119190	DHS_brain_adult_peak_3420,DHS_brain_adult_peak_3421,DHS_heart_adult_peak_1753
chr1	54119638	54120638	DHS_brain_adult_peak_3422
chr1	54122090	54123090	DHS_brain_adult_peak_3424
chr1	54126599	54127599	DHS_brain_adult_peak_3425
chr1	54128382	54129382	DHS_brain_adult_peak_3426
chr1	54133023	54134023	DHS_brain_adult_peak_3427
chr1	54144940	54145940	DHS_brain_adult_peak_3428
chr1	54159165	54160165	DHS_brain_adult_peak_3430
chr1	54167941	54168941	DHS_brain_adult_peak_3431
chr1	54172045	54173045	DHS_brain_adult_peak_3432
chr1	54180434	54181434	DHS_heart_adult_peak_1755
chr1	54187161	54188405	DHS_brain_adult_peak_3435,DHS_heart_adult_peak_1756
chr1	54221318	54222318	DHS_kidney_adult_peak_1761
chr1	54224351	54225351	DHS_kidney_adult_peak_1762
chr1	54327826	54328826	DHS_kidney_adult_peak_1766
chr1	54377146	54378237	DHS_heart_adult_peak_1762,DHS_liver_adult_peak_2056
chr1	54450418	54451418	DHS_kidney_adult_peak_1774
chr1	54467747	54468747	DHS_brain_adult_peak_3445
chr1	54495773	54496884	DHS_kidney_adult_peak_1777,DHS_liver_adult_peak_2062
chr1	54537635	54538635	CAGE_peak_512
chr1	54544905	54546352	CAGE_peak_513,DHS_kidney_adult_peak_1779,DHS_liver_adult_peak_2068
chr1	54552478	54553478	DHS_liver_adult_peak_2069
chr1	54563496	54564505	CAGE_peak_514,DHS_liver_adult_peak_2072
chr1	54579688	54580688	DHS_brain_adult_peak_3451
chr1	54584374	54586851	CAGE_peak_515,CAGE_peak_516,DHS_brain_adult_peak_3452,DHS_kidney_adult_peak_1781
chr1	54595857	54596857	DHS_brain_adult_peak_3453
chr1	54597511	54598511	DHS_brain_adult_peak_3454
chr1	54614626	54615626	DHS_liver_adult_peak_2075
chr1	54639636	54640636	DHS_brain_adult_peak_3457
chr1	54651891	54652891	DHS_heart_adult_peak_1776
chr1	54665689	54666747	DHS_kidney_adult_peak_1784,DHS_liver_adult_peak_2078
chr1	54675337	54676337	DHS_kidney_adult_peak_1785
chr1	54677697	54678697	DHS_kidney_adult_peak_1786
chr1	54683906	54684999	DHS_brain_adult_peak_3460,DHS_heart_adult_peak_1779,DHS_kidney_adult_peak_1787,DHS_liver_adult_peak_2079
chr1	54687793	54688793	CAGE_peak_517
chr1	54694602	54695602	DHS_kidney_adult_peak_1789
chr1	54702618	54704182	DHS_brain_adult_peak_3462,DHS_brain_adult_peak_3463,DHS_heart_adult_peak_1782
chr1	54704359	54705359	DHS_kidney_adult_peak_1790
chr1	54706301	54708225	DHS_brain_adult_peak_3464,DHS_brain_adult_peak_3465,DHS_kidney_adult_peak_1791
chr1	54712098	54713098	CAGE_peak_518
chr1	54713167	54714167	DHS_brain_adult_peak_3466
chr1	54714866	54715930	DHS_heart_adult_peak_1785,DHS_liver_adult_peak_2082
chr1	54747191	54748544	CAGE_peak_519,DHS_heart_adult_peak_1789,DHS_kidney_adult_peak_1794
chr1	54749178	54750695	DHS_heart_adult_peak_1790,DHS_kidney_adult_peak_1795,DHS_liver_adult_peak_2086,DHS_liver_adult_peak_2087
chr1	54751091	54752091	CAGE_peak_520
chr1	54771117	54772117	DHS_liver_adult_peak_2089
chr1	54789098	54790119	DHS_heart_adult_peak_1793,DHS_kidney_adult_peak_1799,DHS_liver_adult_peak_2090
chr1	54791118	54792118	DHS_heart_adult_peak_1794
chr1	54794348	54795953	DHS_heart_adult_peak_1795,DHS_heart_adult_peak_1796
chr1	54798186	54799186	DHS_liver_adult_peak_2091
chr1	54802357	54803668	DHS_brain_adult_peak_3475,DHS_heart_adult_peak_1798
chr1	54807118	54808118	DHS_heart_adult_peak_1799
chr1	54815089	54816150	DHS_kidney_adult_peak_1801,DHS_liver_adult_peak_2093
chr1	54819892	54820892	CAGE_peak_521
chr1	54821627	54822627	DHS_brain_adult_peak_3476
chr1	54823782	54824782	DHS_kidney_adult_peak_1802
chr1	54826405	54827500	DHS_heart_adult_peak_1801,DHS_kidney_adult_peak_1803
chr1	54829700	54830700	DHS_kidney_adult_peak_1804
chr1	54832459	54833485	DHS_kidney_adult_peak_1805,DHS_liver_adult_peak_2096
chr1	54836543	54837543	DHS_liver_adult_peak_2097
chr1	54847089	54848089	DHS_liver_adult_peak_2100
chr1	54849673	54850718	DHS_kidney_adult_peak_1811,DHS_liver_adult_peak_2101
chr1	54851181	54852181	DHS_kidney_adult_peak_1812
chr1	54853200	54856031	DHS_heart_adult_peak_1808,DHS_kidney_adult_peak_1813,DHS_liver_adult_peak_2102,DHS_liver_adult_peak_2103
chr1	54858975	54860770	DHS_heart_adult_peak_1809,DHS_heart_adult_peak_1810,DHS_kidney_adult_peak_1814,DHS_liver_adult_peak_2104
chr1	54867098	54868385	DHS_brain_adult_peak_3481,DHS_heart_adult_peak_1812
chr1	54877135	54878135	CAGE_peak_522
chr1	54881244	54882244	DHS_liver_adult_peak_2105
chr1	54882713	54883713	DHS_liver_adult_peak_2106
chr1	54887900	54889267	DHS_heart_adult_peak_1815,DHS_liver_adult_peak_2107
chr1	54896071	54898042	CAGE_peak_523,DHS_heart_adult_peak_1816,DHS_kidney_adult_peak_1820,DHS_liver_adult_peak_2109
chr1	54898361	54899521	DHS_brain_adult_peak_3484,DHS_heart_adult_peak_1817,DHS_kidney_adult_peak_1821,DHS_liver_adult_peak_2110
chr1	54902592	54903592	DHS_liver_adult_peak_2111
chr1	54908473	54909473	CAGE_peak_524
chr1	54919219	54920219	DHS_kidney_adult_peak_1824
chr1	54934559	54935559	DHS_heart_adult_peak_1826
chr1	54973105	54974105	CAGE_peak_528
chr1	54979136	54980202	DHS_kidney_adult_peak_1828,DHS_liver_adult_peak_2121
chr1	54982993	54984428	DHS_heart_adult_peak_1828,DHS_kidney_adult_peak_1829,DHS_liver_adult_peak_2122
chr1	55021825	55022825	DHS_liver_adult_peak_2130
chr1	55022990	55023990	DHS_liver_adult_peak_2131
chr1	55048677	55049677	DHS_kidney_adult_peak_1833
chr1	55056701	55057814	DHS_heart_adult_peak_1836,DHS_liver_adult_peak_2138
chr1	55075727	55077142	DHS_kidney_adult_peak_1835,DHS_liver_adult_peak_2141
chr1	55155467	55156467	DHS_liver_adult_peak_2153
chr1	55156545	55157545	DHS_liver_adult_peak_2154
chr1	55158235	55159235	DHS_brain_adult_peak_3501
chr1	55173519	55174519	DHS_kidney_adult_peak_1841
chr1	55192814	55193995	DHS_heart_adult_peak_1846,DHS_liver_adult_peak_2161
chr1	55195996	55198637	CAGE_peak_532,DHS_heart_adult_peak_1847,DHS_kidney_adult_peak_1846,DHS_liver_adult_peak_2162,DHS_liver_adult_peak_2163
chr1	55208573	55209573	DHS_heart_adult_peak_1849
chr1	55216817	55217817	DHS_heart_adult_peak_1852
chr1	55221021	55222021	DHS_brain_adult_peak_3511
chr1	55253066	55254066	DHS_liver_adult_peak_2170
chr1	55325213	55327021	DHS_kidney_adult_peak_1856,DHS_kidney_adult_peak_1857
chr1	55416904	55417904	DHS_kidney_adult_peak_1862
chr1	55447792	55449805	DHS_brain_adult_peak_3531,DHS_brain_adult_peak_3532,DHS_kidney_adult_peak_1864
chr1	55453664	55454860	DHS_brain_adult_peak_3533,DHS_heart_adult_peak_1864
chr1	55459766	55460766	DHS_kidney_adult_peak_1865
chr1	55462158	55463158	DHS_kidney_adult_peak_1866
chr1	55487067	55488067	DHS_kidney_adult_peak_1867
chr1	55488979	55489979	DHS_heart_adult_peak_1866
chr1	55499481	55500579	DHS_brain_adult_peak_3536,DHS_heart_adult_peak_1867,DHS_liver_adult_peak_2180
chr1	55500728	55501728	DHS_brain_adult_peak_3537
chr1	55505733	55507734	DHS_brain_adult_peak_3538,DHS_heart_adult_peak_1869,DHS_heart_adult_peak_1870,DHS_kidney_adult_peak_1868,DHS_liver_adult_peak_2181
chr1	55509389	55510389	DHS_liver_adult_peak_2183
chr1	55512636	55513676	DHS_kidney_adult_peak_1869,DHS_liver_adult_peak_2184
chr1	55516878	55517878	DHS_brain_adult_peak_3539
chr1	55528604	55529751	DHS_brain_adult_peak_3541,DHS_heart_adult_peak_1873,DHS_kidney_adult_peak_1870,DHS_liver_adult_peak_2185
chr1	55533496	55534496	DHS_heart_adult_peak_1874
chr1	55567527	55568527	DHS_kidney_adult_peak_1871
chr1	55575603	55576698	DHS_heart_adult_peak_1877,DHS_kidney_adult_peak_1872
chr1	55581391	55582391	DHS_heart_adult_peak_1878
chr1	55584931	55585931	DHS_heart_adult_peak_1879
chr1	55602235	55603235	DHS_kidney_adult_peak_1874
chr1	55604216	55605216	DHS_kidney_adult_peak_1875
chr1	55605446	55607106	DHS_brain_adult_peak_3548,DHS_heart_adult_peak_1881,DHS_kidney_adult_peak_1876
chr1	55609499	55611324	CAGE_peak_538,DHS_kidney_adult_peak_1877
chr1	55612494	55613494	DHS_heart_adult_peak_1882
chr1	55614343	55615343	DHS_heart_adult_peak_1883
chr1	55618272	55619311	DHS_brain_adult_peak_3549,DHS_heart_adult_peak_1884,DHS_kidney_adult_peak_1878
chr1	55632770	55633770	DHS_brain_adult_peak_3550
chr1	55634507	55635507	DHS_kidney_adult_peak_1879
chr1	55636217	55637217	DHS_kidney_adult_peak_1880
chr1	55659508	55660508	DHS_brain_adult_peak_3551
chr1	55682358	55684201	DHS_kidney_adult_peak_1882,DHS_kidney_adult_peak_1883
chr1	55685160	55686314	DHS_kidney_adult_peak_1884,DHS_liver_adult_peak_2189
chr1	55693244	55694355	DHS_brain_adult_peak_3555,DHS_heart_adult_peak_1886
chr1	55699447	55700580	DHS_kidney_adult_peak_1887,DHS_liver_adult_peak_2190
chr1	55704445	55707758	DHS_brain_adult_peak_3557,DHS_heart_adult_peak_1887,DHS_kidney_adult_peak_1888,DHS_liver_adult_peak_2191,DHS_liver_adult_peak_2192
chr1	55708729	55709729	DHS_liver_adult_peak_2193
chr1	55717113	55718113	DHS_liver_adult_peak_2194
chr1	55718193	55719193	DHS_liver_adult_peak_2195
chr1	55725041	55726041	DHS_brain_adult_peak_3559
chr1	55729094	55730094	DHS_brain_adult_peak_3560
chr1	55741594	55742662	DHS_brain_adult_peak_3564,DHS_heart_adult_peak_1893
chr1	55746940	55747940	DHS_liver_adult_peak_2198
chr1	55748004	55749044	DHS_brain_adult_peak_3566,DHS_liver_adult_peak_2199
chr1	55766400	55767621	DHS_heart_adult_peak_1896,DHS_liver_adult_peak_2201
chr1	55806760	55807833	DHS_brain_adult_peak_3570,DHS_heart_adult_peak_1898,DHS_liver_adult_peak_2202
chr1	55808355	55809522	CAGE_peak_539,DHS_heart_adult_peak_1899
chr1	55873936	55875460	DHS_liver_adult_peak_2205,DHS_liver_adult_peak_2206
chr1	55887097	55888097	DHS_kidney_adult_peak_1898
chr1	55892648	55893648	DHS_brain_adult_peak_3582
chr1	55897744	55898744	DHS_brain_adult_peak_3584
chr1	55899532	55900532	DHS_brain_adult_peak_3585
chr1	55915749	55916749	DHS_brain_adult_peak_3586
chr1	56071807	56072807	DHS_brain_adult_peak_3595
chr1	56086311	56087311	CAGE_peak_540
chr1	56088063	56090209	CAGE_peak_541,CAGE_peak_542,DHS_brain_adult_peak_3597,DHS_heart_adult_peak_1906,DHS_kidney_adult_peak_1905
chr1	56130702	56131702	DHS_brain_adult_peak_3598
chr1	56170775	56171775	CAGE_peak_543
chr1	56206419	56207419	DHS_brain_adult_peak_3600
chr1	56209653	56211553	DHS_brain_adult_peak_3601,DHS_brain_adult_peak_3602
chr1	56226731	56227731	DHS_liver_adult_peak_2209
chr1	56241918	56242918	DHS_brain_adult_peak_3603
chr1	56286034	56287046	DHS_kidney_adult_peak_1911,DHS_liver_adult_peak_2210
chr1	56308274	56309274	DHS_kidney_adult_peak_1913
chr1	56395789	56396789	CAGE_peak_544
chr1	56539982	56541233	DHS_kidney_adult_peak_1916,DHS_liver_adult_peak_2212
chr1	56583390	56584390	DHS_liver_adult_peak_2215
chr1	56615204	56616204	DHS_kidney_adult_peak_1919
chr1	56623931	56624931	DHS_liver_adult_peak_2217
chr1	56664299	56665299	DHS_brain_adult_peak_3615
chr1	56674567	56675567	DHS_kidney_adult_peak_1921
chr1	56749883	56750883	DHS_brain_adult_peak_3619
chr1	56764029	56765941	DHS_kidney_adult_peak_1923,DHS_kidney_adult_peak_1924
chr1	56812069	56813642	DHS_kidney_adult_peak_1928,DHS_liver_adult_peak_2219
chr1	56818327	56819327	DHS_kidney_adult_peak_1929
chr1	56823680	56824680	DHS_kidney_adult_peak_1931
chr1	56833043	56834043	DHS_kidney_adult_peak_1933
chr1	56839100	56840100	DHS_brain_adult_peak_3621
[truncated: 125,147 more rows]
