# Supplementary material for: Repurposing of promoters and enhancers during mammalian evolution
Source: Nat Commun. 2018 Oct 4;9:4066. doi: 10.1038/s41467-018-06544-z (PMC6172195; doi:10.1038/s41467-018-06544-z)
Supplement: Supplementary file 8 — supplementary data 5 [file 41467_2018_6544_MOESM8_ESM.xlsx]

## Sheet: primates
# Supplementary Data 5: orthologous loci of human enhancers in macaque and marmoset defined using 2-way liftOver
locus_ID	human_chr	human_start	human_end	macaque_chr	macaque_start	macaque_end	marmoset_chr	marmoset_start	marmoset_end
CAGE_peak_1000	chr1	28314759	28315759	chr1	27230982	27231720	NA	NA	NA
CAGE_peak_10006,DHS_liver_peak_20422	chr11	34363443	34365110	chr14	31536178	31537813	chr11	97595797	97597400
CAGE_peak_1001	chr1	28425179	28426179	chr1	27348866	27349714	NA	NA	NA
CAGE_peak_10011,DHS_kidney_peak_26284,DHS_liver_peak_20455	chr11	34639343	34640948	chr14	31265384	31266988	chr11	97865122	97866716
CAGE_peak_10014,DHS_brain_peak_28151	chr11	34679383	34680706	chr14	31225082	31226398	NA	NA	NA
CAGE_peak_10015	chr11	34684830	34685830	chr14	31219963	31220980	NA	NA	NA
CAGE_peak_10016,DHS_brain_peak_28159	chr11	34825196	34826223	chr14	31082533	31083559	NA	NA	NA
CAGE_peak_10018,DHS_liver_peak_20476	chr11	34909410	34910663	chr14	30994550	30995810	chr11	98128555	98129809
CAGE_peak_10019	chr11	35006281	35007281	chr14	30906335	30907329	NA	NA	NA
CAGE_peak_1002	chr1	28449513	28450513	chr1	27375022	27376023	NA	NA	NA
CAGE_peak_10020	chr11	35007406	35008406	chr14	30905197	30906209	NA	NA	NA
CAGE_peak_10025,CAGE_peak_10026	chr11	35035267	35037207	chr14	30876330	30878235	NA	NA	NA
CAGE_peak_10027	chr11	35038059	35039059	chr14	30874448	30875442	NA	NA	NA
CAGE_peak_10031,CAGE_peak_10032	chr11	35046792	35048435	chr14	30865131	30866773	NA	NA	NA
CAGE_peak_10033,CAGE_peak_10034	chr11	35050872	35052560	chr14	30860956	30862646	NA	NA	NA
CAGE_peak_10035	chr11	35052713	35053713	chr14	30859854	30860801	NA	NA	NA
CAGE_peak_10036	chr11	35055802	35056802	chr14	30857799	30858801	NA	NA	NA
CAGE_peak_10038	chr11	35058714	35059714	chr14	30855776	30856791	NA	NA	NA
CAGE_peak_10039,CAGE_peak_10040	chr11	35065630	35067493	chr14	30847990	30849861	NA	NA	NA
CAGE_peak_10041	chr11	35069133	35070133	chr14	30845308	30846320	NA	NA	NA
CAGE_peak_10044	chr11	35079179	35080179	chr14	30834895	30835927	NA	NA	NA
CAGE_peak_10048,CAGE_peak_10049	chr11	35107388	35108889	chr14	30807340	30808333	NA	NA	NA
CAGE_peak_10050,DHS_heart_peak_37601,DHS_heart_peak_37602	chr11	35110664	35112328	chr14	30803889	30805553	NA	NA	NA
CAGE_peak_10051	chr11	35114609	35115609	chr14	30800637	30801625	NA	NA	NA
CAGE_peak_10054,DHS_brain_peak_28194,DHS_heart_peak_37614	chr11	35158328	35159549	chr14	30756904	30758131	NA	NA	NA
CAGE_peak_10058,DHS_brain_peak_28202	chr11	35182937	35184203	chr14	30733154	30734415	NA	NA	NA
CAGE_peak_10059,DHS_brain_peak_28204,DHS_heart_peak_37636,DHS_liver_peak_20505	chr11	35227303	35228643	chr14	30689230	30690389	chr11	98452287	98453615
CAGE_peak_1006	chr1	28777868	28778868	chr1	27741742	27742569	NA	NA	NA
CAGE_peak_10060,CAGE_peak_10061,DHS_kidney_peak_26341,DHS_kidney_peak_26342	chr11	35235568	35237328	chr14	30680130	30682069	NA	NA	NA
CAGE_peak_10062	chr11	35239111	35240111	chr14	30677363	30678350	NA	NA	NA
CAGE_peak_10063,CAGE_peak_10064,DHS_brain_peak_28209,DHS_heart_peak_37640	chr11	35246408	35247889	chr14	30669663	30671147	NA	NA	NA
CAGE_peak_10065	chr11	35271883	35272883	chr14	30644590	30645897	NA	NA	NA
CAGE_peak_10068	chr11	35287855	35288855	chr14	30628784	30629580	NA	NA	NA
CAGE_peak_10069	chr11	35295347	35296347	chr14	30621074	30622057	NA	NA	NA
CAGE_peak_10070,DHS_heart_peak_37651,DHS_liver_peak_20512,DHS_liver_peak_20513	chr11	35303192	35305108	chr14	30612286	30614213	chr11	98531873	98533794
CAGE_peak_10071,CAGE_peak_10072	chr11	35306770	35308479	chr14	30608912	30610640	NA	NA	NA
CAGE_peak_10073,DHS_brain_peak_28218	chr11	35312704	35314063	chr14	30603093	30604443	NA	NA	NA
CAGE_peak_10074,DHS_heart_peak_37654	chr11	35318928	35320040	chr14	30597183	30598298	NA	NA	NA
CAGE_peak_10075	chr11	35323538	35324538	chr14	30592684	30593671	NA	NA	NA
CAGE_peak_10076	chr11	35325942	35326942	chr14	30590271	30591281	NA	NA	NA
CAGE_peak_10077	chr11	35330412	35331412	chr14	30585805	30586815	NA	NA	NA
CAGE_peak_10078,CAGE_peak_10079	chr11	35333876	35335201	chr14	30583444	30584740	NA	NA	NA
CAGE_peak_1008	chr1	28813524	28814524	chr1	27784433	27785423	NA	NA	NA
CAGE_peak_10080	chr11	35336446	35337446	chr14	30581166	30582158	NA	NA	NA
CAGE_peak_10081	chr11	35338520	35339520	chr14	30579109	30580108	NA	NA	NA
CAGE_peak_10082,DHS_brain_peak_28221	chr11	35344841	35345963	chr14	30572727	30573865	NA	NA	NA
CAGE_peak_10083	chr11	35348850	35349850	chr14	30568824	30569855	NA	NA	NA
CAGE_peak_10086	chr11	35379935	35380935	chr14	30531437	30532431	NA	NA	NA
CAGE_peak_10087	chr11	35387466	35388466	chr14	30523869	30524890	NA	NA	NA
CAGE_peak_10088	chr11	35389498	35390498	chr14	30521879	30522907	NA	NA	NA
CAGE_peak_10090	chr11	35486711	35487711	chr14	30426782	30427771	NA	NA	NA
CAGE_peak_10091	chr11	35505614	35506614	chr14	30399813	30400832	NA	NA	NA
CAGE_peak_10092,DHS_heart_peak_37698	chr11	35549410	35550447	chr14	30356055	30357081	NA	NA	NA
CAGE_peak_10093	chr11	35553396	35554396	chr14	30352164	30352842	NA	NA	NA
CAGE_peak_10094	chr11	35621643	35622643	chr14	30284455	30285437	NA	NA	NA
CAGE_peak_10096,DHS_brain_peak_28265	chr11	35803483	35805160	chr14	30114128	30115807	NA	NA	NA
CAGE_peak_10098	chr11	35858769	35859769	chr14	30066133	30067137	NA	NA	NA
CAGE_peak_100,CAGE_peak_101	chr1	3315748	3317045	chr1	2264122	2265827	NA	NA	NA
CAGE_peak_10100	chr11	35932298	35933298	chr14	29982414	29983411	NA	NA	NA
CAGE_peak_10103,DHS_heart_peak_37795	chr11	36030385	36031436	chr14	29885209	29886274	NA	NA	NA
CAGE_peak_10104	chr11	36110527	36111527	chr14	29800741	29801746	NA	NA	NA
CAGE_peak_10105,DHS_heart_peak_37827,DHS_kidney_peak_26429	chr11	36149178	36150405	chr14	29763342	29764500	NA	NA	NA
CAGE_peak_10106	chr11	36151537	36152537	chr14	29761018	29762014	NA	NA	NA
CAGE_peak_10107	chr11	36189689	36190689	chr14	29724585	29725339	NA	NA	NA
CAGE_peak_10112	chr11	36387116	36388116	chr14	29526302	29527060	NA	NA	NA
CAGE_peak_10113,DHS_brain_peak_28329	chr11	36390499	36391720	chr14	29522694	29523909	NA	NA	NA
CAGE_peak_10114,DHS_heart_peak_37875	chr11	36408745	36409885	chr14	29504154	29505286	NA	NA	NA
CAGE_peak_10115,DHS_brain_peak_28331,DHS_liver_peak_20586	chr11	36410771	36412020	chr14	29501999	29503271	chr11	99695708	99697251
CAGE_peak_10117,DHS_kidney_peak_26465	chr11	36499832	36501125	chr14	29409064	29410342	NA	NA	NA
CAGE_peak_10119	chr11	36568622	36569622	chr14	29350176	29351173	NA	NA	NA
CAGE_peak_10123	chr11	36638481	36639481	chr14	29281057	29282013	NA	NA	NA
CAGE_peak_10124	chr11	36656612	36657612	chr14	29268351	29269356	NA	NA	NA
CAGE_peak_10127	chr11	36708853	36709853	chr14	29213972	29214960	NA	NA	NA
CAGE_peak_10128	chr11	37328763	37329763	chr14	28588587	28589562	NA	NA	NA
CAGE_peak_10129	chr11	37475638	37476638	chr14	28450961	28451940	NA	NA	NA
CAGE_peak_10130,DHS_kidney_peak_26488,DHS_kidney_peak_26489	chr11	37503647	37505525	chr14	28422219	28424109	NA	NA	NA
CAGE_peak_10131,CAGE_peak_10132	chr11	37787788	37788985	chr14	28154842	28156018	NA	NA	NA
CAGE_peak_10133	chr11	37830135	37831135	chr14	28109680	28110717	NA	NA	NA
CAGE_peak_10134	chr11	37956450	37957450	chr14	28026585	28027275	NA	NA	NA
CAGE_peak_10135	chr11	38188406	38189406	chr14	27801697	27802684	NA	NA	NA
CAGE_peak_10136	chr11	38632332	38633332	chr14	27406977	27407987	NA	NA	NA
CAGE_peak_10138	chr11	39043214	39044214	chr14	27024697	27025695	NA	NA	NA
CAGE_peak_10140	chr11	39339419	39340419	chr14	26726742	26727729	NA	NA	NA
CAGE_peak_10141	chr11	39937656	39938656	chr14	26080322	26081319	NA	NA	NA
CAGE_peak_10142	chr11	40150433	40151433	chr14	25869644	25870660	NA	NA	NA
CAGE_peak_10143	chr11	40161658	40162658	chr14	25858138	25859145	NA	NA	NA
CAGE_peak_10144	chr11	40190753	40191753	chr14	25827965	25828987	NA	NA	NA
CAGE_peak_10145,DHS_brain_peak_28392	chr11	40201060	40202710	chr14	25817087	25818784	NA	NA	NA
CAGE_peak_10146	chr11	40224759	40225759	chr14	25794836	25795685	NA	NA	NA
CAGE_peak_10147	chr11	40230400	40231400	chr14	25789028	25790344	NA	NA	NA
CAGE_peak_10149,DHS_kidney_peak_26516,DHS_liver_peak_20627	chr11	40328767	40329900	chr14	25693288	25694412	chr11	103537532	103538467
CAGE_peak_1014,DHS_heart_peak_4018	chr1	29043193	29044343	chr1	28028383	28029542	NA	NA	NA
CAGE_peak_10150	chr11	40450741	40451741	chr14	25571472	25572500	NA	NA	NA
CAGE_peak_10151	chr11	40734468	40735468	chr14	25290060	25290757	NA	NA	NA
CAGE_peak_10152	chr11	40782599	40783599	chr14	25245994	25247077	NA	NA	NA
CAGE_peak_10154	chr11	41390481	41391481	chr14	24662857	24664308	NA	NA	NA
CAGE_peak_10155	chr11	41396990	41397990	chr14	24647087	24648083	NA	NA	NA
CAGE_peak_10156	chr11	41428413	41429413	chr14	24616653	24617662	NA	NA	NA
CAGE_peak_10159	chr11	41499871	41500871	chr14	24542578	24543959	NA	NA	NA
CAGE_peak_10160	chr11	42053803	42054803	chr14	23930580	23931533	NA	NA	NA
CAGE_peak_10161	chr11	42703830	42704830	chr14	23332503	23333496	NA	NA	NA
CAGE_peak_10162	chr11	43145293	43146293	chr14	22904216	22905064	NA	NA	NA
CAGE_peak_10163	chr11	43338146	43339146	chr14	22743495	22744489	NA	NA	NA
CAGE_peak_10164	chr11	43451708	43452708	chr14	22620861	22621863	NA	NA	NA
CAGE_peak_10169,DHS_heart_peak_38048	chr11	43738497	43739545	chr14	22304366	22305412	NA	NA	NA
CAGE_peak_10170	chr11	43751396	43752396	chr14	22291666	22292663	NA	NA	NA
CAGE_peak_10171	chr11	43757274	43758274	chr14	22286113	22286779	NA	NA	NA
CAGE_peak_10172,DHS_brain_peak_28525,DHS_brain_peak_28526,DHS_heart_peak_38064,DHS_heart_peak_38065,DHS_kidney_peak_26593,DHS_liver_peak_20678	chr11	43904800	43906440	chr14	22143207	22144960	chr11	107050613	107052226
CAGE_peak_10175	chr11	43951499	43952499	chr14	22097927	22098927	NA	NA	NA
CAGE_peak_10176,DHS_heart_peak_38090	chr11	44010345	44011385	chr14	22038210	22039263	NA	NA	NA
CAGE_peak_10178	chr11	44101442	44102442	chr14	21948825	21949812	NA	NA	NA
CAGE_peak_10179	chr11	44199665	44200665	chr14	21842124	21843128	NA	NA	NA
CAGE_peak_10180	chr11	44217915	44218915	chr14	21824557	21825537	NA	NA	NA
CAGE_peak_10181	chr11	44284108	44285108	chr14	21758799	21760131	NA	NA	NA
CAGE_peak_10185	chr11	44337134	44338134	chr14	21705107	21706098	NA	NA	NA
CAGE_peak_10187	chr11	44525507	44526507	chr14	21516701	21517704	NA	NA	NA
CAGE_peak_10189	chr11	44559165	44560165	chr14	21485403	21486386	NA	NA	NA
CAGE_peak_10191	chr11	44570159	44571159	chr14	21474540	21475455	NA	NA	NA
CAGE_peak_10194	chr11	44576307	44577307	chr14	21467738	21468738	NA	NA	NA
CAGE_peak_10198	chr11	44611453	44612453	chr14	21431702	21432717	NA	NA	NA
CAGE_peak_10200,DHS_heart_peak_38184,DHS_heart_peak_38185	chr11	44700265	44701965	chr14	21344215	21345891	NA	NA	NA
CAGE_peak_10203	chr11	44789170	44790170	chr14	21257922	21258924	NA	NA	NA
CAGE_peak_10204	chr11	44860729	44861729	chr14	21187773	21188754	NA	NA	NA
CAGE_peak_10207	chr11	44881902	44882902	chr14	21166372	21167359	NA	NA	NA
CAGE_peak_10209	chr11	44920045	44921045	chr14	21128936	21129956	NA	NA	NA
CAGE_peak_10211	chr11	44965490	44966490	chr14	21075902	21076900	NA	NA	NA
CAGE_peak_10213	chr11	45007664	45008664	chr14	21032011	21033058	NA	NA	NA
CAGE_peak_10214,DHS_brain_peak_28616,DHS_heart_peak_38245,DHS_liver_peak_20747	chr11	45025587	45026864	chr14	21015600	21016825	chr11	108219784	108221325
CAGE_peak_10215	chr11	45030671	45031671	chr14	21010392	21011395	NA	NA	NA
CAGE_peak_10216,DHS_brain_peak_28617,DHS_heart_peak_38247,DHS_kidney_peak_26673,DHS_liver_peak_20748,DHS_liver_peak_20749	chr11	45045379	45046699	chr14	20995018	20996349	chr11	108241614	108243228
CAGE_peak_10217,DHS_heart_peak_38248,DHS_heart_peak_38249,DHS_liver_peak_20750,DHS_liver_peak_20751	chr11	45047924	45049624	chr14	20992438	20993878	chr11	108244348	108245779
CAGE_peak_10218	chr11	45057472	45058472	chr14	20983686	20984679	NA	NA	NA
CAGE_peak_10220	chr11	45085672	45086672	chr14	20954972	20956096	NA	NA	NA
CAGE_peak_10222	chr11	45099991	45100991	chr14	20936115	20937115	NA	NA	NA
CAGE_peak_10228	chr11	45385366	45386366	chr14	20656874	20657875	NA	NA	NA
CAGE_peak_10229	chr11	45497936	45498936	chr14	20545524	20546517	NA	NA	NA
CAGE_peak_10232	chr11	45706314	45707314	chr14	20343485	20344486	NA	NA	NA
CAGE_peak_10233	chr11	45716534	45717534	chr14	20333482	20334482	NA	NA	NA
CAGE_peak_10237,DHS_heart_peak_38388,DHS_kidney_peak_26729	chr11	45982471	45983724	chr14	20070102	20071369	NA	NA	NA
CAGE_peak_10239	chr11	46000927	46001927	chr14	20051327	20052346	NA	NA	NA
CAGE_peak_10240	chr11	46036830	46037830	chr14	20014241	20015283	NA	NA	NA
CAGE_peak_10241	chr11	46055080	46056080	chr14	19995056	19996054	NA	NA	NA
CAGE_peak_10242	chr11	46063522	46064522	chr14	19986355	19987352	NA	NA	NA
CAGE_peak_10243	chr11	46068922	46069922	chr14	19980981	19981984	NA	NA	NA
CAGE_peak_10244,DHS_heart_peak_38402	chr11	46071784	46073574	chr14	19977319	19979111	NA	NA	NA
CAGE_peak_10245	chr11	46113322	46114322	chr14	19937464	19938444	NA	NA	NA
CAGE_peak_1024,DHS_heart_peak_4057,DHS_kidney_peak_2448	chr1	29271327	29272383	chr1	28261362	28262373	NA	NA	NA
CAGE_peak_10250	chr11	46253755	46254755	chr14	19797317	19798316	NA	NA	NA
CAGE_peak_10251	chr11	46264513	46265513	chr14	19784957	19785980	NA	NA	NA
CAGE_peak_10252,CAGE_peak_10253,DHS_heart_peak_38443,DHS_heart_peak_38444,DHS_heart_peak_38445,DHS_kidney_peak_26753	chr11	46290159	46292124	chr14	19757445	19759411	NA	NA	NA
CAGE_peak_10254,DHS_brain_peak_28723	chr11	46335340	46336520	chr14	19711361	19712521	NA	NA	NA
CAGE_peak_10255,DHS_kidney_peak_26761,DHS_kidney_peak_26762	chr11	46356545	46358085	chr14	19689444	19690965	NA	NA	NA
CAGE_peak_10259	chr11	46401380	46402380	chr14	19642878	19643880	NA	NA	NA
CAGE_peak_1026	chr1	29440782	29441782	chr1	28420209	28421010	NA	NA	NA
CAGE_peak_10260	chr11	46422690	46423690	chr14	19620755	19622111	NA	NA	NA
CAGE_peak_10261	chr11	46443617	46444617	chr14	19599765	19600763	NA	NA	NA
CAGE_peak_10262	chr11	46475094	46476094	chr14	19567436	19568438	NA	NA	NA
CAGE_peak_10264	chr11	46516618	46517618	chr14	19522816	19523621	NA	NA	NA
CAGE_peak_10266,DHS_brain_peak_28775	chr11	46684080	46685641	chr14	19351963	19353459	NA	NA	NA
CAGE_peak_10267,DHS_brain_peak_28783,DHS_heart_peak_38537,DHS_kidney_peak_26797,DHS_liver_peak_20880	chr11	46710520	46711565	chr14	19322769	19323798	chr11	109979442	109980349
CAGE_peak_10270	chr11	46941755	46942755	chr14	19088563	19089533	NA	NA	NA
CAGE_peak_10271	chr11	47078262	47079262	chr14	18958279	18959280	NA	NA	NA
CAGE_peak_10272	chr11	47086127	47087127	chr14	18948349	18949317	NA	NA	NA
CAGE_peak_10273	chr11	47087439	47088439	chr14	18946734	18948037	NA	NA	NA
CAGE_peak_10275	chr11	47146912	47147912	chr14	18883269	18884233	NA	NA	NA
CAGE_peak_10276	chr11	47151155	47152155	chr14	18878562	18879558	NA	NA	NA
CAGE_peak_10278	chr11	47193672	47194672	chr14	18836550	18837804	NA	NA	NA
CAGE_peak_10279	chr11	47204102	47205102	chr14	18830274	18831284	NA	NA	NA
CAGE_peak_1027,CAGE_peak_1028	chr1	29972833	29974816	chr1	28963814	28965787	NA	NA	NA
CAGE_peak_10280	chr11	47230719	47231719	chr14	18796298	18797344	NA	NA	NA
CAGE_peak_10282	chr11	47348590	47349590	chr14	18676260	18677213	NA	NA	NA
CAGE_peak_10285,CAGE_peak_10286	chr11	47388563	47390253	chr14	18634189	18635869	NA	NA	NA
CAGE_peak_1029	chr1	30030643	30031643	chr1	29023927	29024932	NA	NA	NA
CAGE_peak_10293,DHS_brain_peak_28879,DHS_kidney_peak_26858,DHS_liver_peak_20943	chr11	47433831	47435124	chr14	18584331	18585630	chr11	110720087	110720662
CAGE_peak_10294,DHS_kidney_peak_26862,DHS_liver_peak_20952	chr11	47509635	47510903	chr14	18501063	18502860	chr11	110797874	110798818
CAGE_peak_10298	chr11	47776970	47777970	chr14	18225382	18226394	NA	NA	NA
CAGE_peak_102,DHS_heart_peak_359,DHS_liver_peak_228,DHS_liver_peak_229,DHS_liver_peak_230	chr1	3319606	3321566	chr1	2268472	2270210	chr7	37568381	37570339
CAGE_peak_103	chr1	3326400	3327400	chr1	2275459	2276465	NA	NA	NA
CAGE_peak_1030	chr1	30109518	30110518	chr1	29103121	29104170	NA	NA	NA
CAGE_peak_10300	chr11	47845633	47846633	chr14	18154101	18155106	NA	NA	NA
CAGE_peak_10301	chr11	47849979	47850979	chr14	18149798	18150783	NA	NA	NA
CAGE_peak_10302	chr11	47869121	47870121	chr14	18130486	18131493	NA	NA	NA
CAGE_peak_10303	chr11	47914588	47915588	chr14	18089904	18090904	NA	NA	NA
CAGE_peak_10304,DHS_heart_peak_38713	chr11	47915970	47917123	chr14	18088362	18089526	NA	NA	NA
CAGE_peak_10305,DHS_brain_peak_28926,DHS_brain_peak_28927,DHS_heart_peak_38714,DHS_kidney_peak_26899	chr11	47917423	47918838	chr14	18086619	18088031	NA	NA	NA
CAGE_peak_10306	chr11	47943436	47944436	chr14	18060025	18061019	NA	NA	NA
CAGE_peak_10307,DHS_heart_peak_38721,DHS_kidney_peak_26904,DHS_liver_peak_20986	chr11	47946486	47947658	chr14	18056535	18058023	chr11	111245796	111247255
CAGE_peak_1031	chr1	30511438	30512438	chr1	29510280	29511293	NA	NA	NA
CAGE_peak_10312,DHS_liver_peak_20991	chr11	48007210	48008358	chr14	17994374	17995234	chr11	111304041	111304918
CAGE_peak_10313	chr11	48008390	48009390	chr14	17993240	17994374	NA	NA	NA
CAGE_peak_10315,DHS_brain_peak_28935	chr11	48018118	48019198	chr14	17983105	17984186	NA	NA	NA
CAGE_peak_10319,DHS_brain_peak_28941	chr11	48041583	48042838	chr14	17958665	17959944	NA	NA	NA
CAGE_peak_10320,DHS_kidney_peak_26925	chr11	48047227	48048283	chr14	17952373	17954012	NA	NA	NA
CAGE_peak_10323,DHS_heart_peak_38760,DHS_kidney_peak_26940,DHS_liver_peak_21000	chr11	48103598	48105063	chr14	17897353	17898832	chr11	111404344	111405786
CAGE_peak_10324,DHS_brain_peak_28959	chr11	48141098	48142282	chr14	17859766	17860961	NA	NA	NA
CAGE_peak_1032,DHS_heart_peak_4123	chr1	30525522	30526728	chr1	29524855	29526046	NA	NA	NA
CAGE_peak_1033	chr1	30636535	30637535	chr1	29688654	29689645	NA	NA	NA
CAGE_peak_10332	chr11	56895310	56896310	chr14	16671254	16672239	NA	NA	NA
CAGE_peak_10333	chr11	56909626	56910626	chr14	16657029	16658128	NA	NA	NA
CAGE_peak_10334	chr11	56949357	56950357	chr14	16629736	16630736	NA	NA	NA
CAGE_peak_10338	chr11	57223764	57224764	chr14	16421898	16422906	NA	NA	NA
CAGE_peak_10339,DHS_brain_peak_29016	chr11	57240280	57241996	chr14	16406768	16408611	NA	NA	NA
CAGE_peak_10342,DHS_heart_peak_38829,DHS_liver_peak_21062	chr11	57315094	57316276	chr14	16334748	16335905	NA	NA	NA
CAGE_peak_10344,CAGE_peak_10345	chr11	57405075	57406842	chr14	16243417	16245183	NA	NA	NA
CAGE_peak_10346,CAGE_peak_10347,DHS_brain_peak_29039	chr11	57431721	57433241	chr14	16216159	16217685	NA	NA	NA
CAGE_peak_10349	chr11	57464228	57465228	chr14	16183628	16184637	NA	NA	NA
CAGE_peak_1034,DHS_liver_peak_2300	chr1	30675308	30676363	chr1	29731817	29732876	NA	NA	NA
CAGE_peak_10356	chr11	57603945	57604945	chr14	16037924	16038907	NA	NA	NA
CAGE_peak_1035,DHS_brain_peak_3116,DHS_heart_peak_4136	chr1	30707616	30708788	chr1	29764011	29765170	NA	NA	NA
CAGE_peak_10360	chr11	57781964	57782964	chr14	15851267	15852289	NA	NA	NA
CAGE_peak_10363,CAGE_peak_10364	chr11	58002451	58004233	chr14	15647555	15649355	NA	NA	NA
CAGE_peak_10366	chr11	58033324	58034324	chr14	15617573	15618390	NA	NA	NA
CAGE_peak_10369	chr11	58551764	58552764	chr14	15220322	15221331	NA	NA	NA
CAGE_peak_10371	chr11	58631700	58632700	chr14	15138025	15139020	NA	NA	NA
CAGE_peak_10376	chr11	59174881	59175881	chr14	14853967	14854965	NA	NA	NA
CAGE_peak_10377,DHS_kidney_peak_27161	chr11	59178022	59179885	chr14	14849644	14851503	NA	NA	NA
CAGE_peak_10380,DHS_kidney_peak_27167	chr11	59216124	59217582	chr14	14811830	14813302	NA	NA	NA
CAGE_peak_10381	chr11	59218468	59219468	chr14	14809948	14810944	NA	NA	NA
CAGE_peak_10382	chr11	59222070	59223070	chr14	14806329	14807327	NA	NA	NA
CAGE_peak_10387	chr11	59272349	59273349	chr14	14757918	14758899	NA	NA	NA
CAGE_peak_10390	chr11	59547321	59548321	chr14	14540919	14541674	NA	NA	NA
CAGE_peak_10392	chr11	59563937	59564937	chr14	14525345	14526360	NA	NA	NA
CAGE_peak_10394	chr11	59769639	59770639	chr14	14364871	14365875	NA	NA	NA
CAGE_peak_10396,DHS_heart_peak_39048,DHS_liver_peak_21259	chr11	59776069	59777157	chr14	14357748	14358835	chr11	115280944	115282088
CAGE_peak_10399	chr11	59967629	59968629	chr14	14220541	14221484	NA	NA	NA
CAGE_peak_10400	chr11	60100102	60101102	chr14	14115250	14116140	NA	NA	NA
CAGE_peak_10403	chr11	60125793	60126793	chr14	14100614	14101343	NA	NA	NA
CAGE_peak_10404	chr11	60126934	60127934	chr14	14099455	14100470	NA	NA	NA
CAGE_peak_10405,CAGE_peak_10406	chr11	60173283	60174641	chr14	14091891	14093244	NA	NA	NA
CAGE_peak_10407,DHS_liver_peak_21279	chr11	60195517	60196737	chr14	14054916	14056086	NA	NA	NA
CAGE_peak_10409	chr11	60281114	60282114	chr14	13984677	13986003	NA	NA	NA
CAGE_peak_10410	chr11	60298110	60299110	chr14	13968839	13969836	NA	NA	NA
CAGE_peak_10411	chr11	60332474	60333474	chr14	13944021	13944646	NA	NA	NA
CAGE_peak_10412	chr11	60336316	60337316	chr14	13930948	13931947	NA	NA	NA
CAGE_peak_10414	chr11	60366589	60367589	chr14	13906514	13907251	NA	NA	NA
CAGE_peak_10415	chr11	60608446	60609446	chr14	13653007	13653982	NA	NA	NA
CAGE_peak_10416	chr11	60731485	60732485	chr14	13531141	13532148	NA	NA	NA
CAGE_peak_10417	chr11	60764561	60765561	chr14	13498553	13499570	NA	NA	NA
CAGE_peak_10421	chr11	60911776	60912776	chr14	13370563	13371559	NA	NA	NA
CAGE_peak_10424	chr11	60954072	60955072	chr14	13328066	13329045	NA	NA	NA
CAGE_peak_10426	chr11	60973691	60974691	chr14	13309595	13310682	NA	NA	NA
CAGE_peak_10431	chr11	61056136	61057136	chr14	13225756	13226757	NA	NA	NA
CAGE_peak_10432	chr11	61075281	61076281	chr14	13207009	13207995	NA	NA	NA
CAGE_peak_10436	chr11	61109715	61110715	chr14	13175331	13176318	NA	NA	NA
CAGE_peak_10439	chr11	61138944	61139944	chr14	13144537	13145520	NA	NA	NA
CAGE_peak_10440,DHS_brain_peak_29312	chr11	61149358	61150863	chr14	13134026	13135523	NA	NA	NA
CAGE_peak_10441,DHS_heart_peak_39120,DHS_kidney_peak_27276	chr11	61158082	61159823	chr14	13123718	13125361	NA	NA	NA
CAGE_peak_10444	chr11	61163556	61164556	chr14	13118898	13119992	NA	NA	NA
CAGE_peak_10445	chr11	61164670	61165670	chr14	13117785	13118784	NA	NA	NA
CAGE_peak_10449,DHS_brain_peak_29328,DHS_brain_peak_29329	chr11	61306598	61307998	chr14	12875227	12876932	NA	NA	NA
CAGE_peak_1045	chr1	30762110	30763110	chr1	29821975	29822971	NA	NA	NA
CAGE_peak_10451	chr11	61498345	61499345	chr14	12794453	12795444	NA	NA	NA
CAGE_peak_10453,DHS_brain_peak_29356	chr11	61549578	61551189	chr14	12736144	12737768	NA	NA	NA
CAGE_peak_10455,DHS_heart_peak_39196,DHS_kidney_peak_27322	chr11	61626291	61627403	chr14	12658747	12659712	NA	NA	NA
CAGE_peak_10456	chr11	61666578	61667578	chr14	12624008	12625317	NA	NA	NA
CAGE_peak_10458,DHS_brain_peak_29368,DHS_heart_peak_39206	chr11	61688258	61689563	chr14	12603433	12604660	NA	NA	NA
CAGE_peak_10460,DHS_kidney_peak_27329,DHS_kidney_peak_27330	chr11	61699623	61700883	chr14	12591377	12592652	NA	NA	NA
CAGE_peak_10461	chr11	61716087	61717087	chr14	12575091	12576105	NA	NA	NA
CAGE_peak_10464	chr11	61832976	61833976	chr14	12404823	12405819	NA	NA	NA
CAGE_peak_10466	chr11	61859963	61860963	chr14	12376297	12377296	NA	NA	NA
CAGE_peak_10467	chr11	61869317	61870317	chr14	12367674	12368641	NA	NA	NA
CAGE_peak_1046,CAGE_peak_1047	chr1	30764788	30766470	chr1	29824620	29826323	NA	NA	NA
CAGE_peak_10471	chr11	61945586	61946586	chr14	12296213	12297204	NA	NA	NA
CAGE_peak_1048	chr1	30768448	30769448	chr1	29828308	29829298	NA	NA	NA
CAGE_peak_10485	chr11	62033016	62034016	chr14	12215711	12216684	NA	NA	NA
CAGE_peak_1049	chr1	30774656	30775656	chr1	29834209	29835187	NA	NA	NA
CAGE_peak_10490	chr11	62396161	62397161	chr14	11921291	11922298	NA	NA	NA
CAGE_peak_10492	chr11	62434430	62435430	chr14	11879666	11880361	NA	NA	NA
CAGE_peak_10495,CAGE_peak_10496,DHS_kidney_peak_27418	chr11	62457924	62459665	chr14	11855464	11857187	NA	NA	NA
CAGE_peak_10497	chr11	62462765	62463765	chr14	11851114	11852011	NA	NA	NA
CAGE_peak_10498,DHS_heart_peak_39351,DHS_kidney_peak_27420	chr11	62480300	62481403	chr14	11832554	11833658	NA	NA	NA
CAGE_peak_104,DHS_brain_peak_379	chr1	3334696	3335906	chr1	2283832	2285041	NA	NA	NA
CAGE_peak_10500,CAGE_peak_10501,DHS_heart_peak_39354	chr11	62499112	62500742	chr14	11811925	11813560	NA	NA	NA
CAGE_peak_10522	chr11	62950330	62951330	chr14	11352642	11353666	NA	NA	NA
CAGE_peak_10524	chr11	63494903	63495903	chr14	11185465	11186474	NA	NA	NA
CAGE_peak_10525	chr11	63501938	63502938	chr14	11180770	11181781	NA	NA	NA
CAGE_peak_10533,DHS_brain_peak_29656,DHS_heart_peak_39478,DHS_kidney_peak_27525	chr11	63560363	63561603	chr14	11105600	11106800	NA	NA	NA
CAGE_peak_10536,DHS_brain_peak_29661,DHS_brain_peak_29662	chr11	63582198	63583958	chr14	11041467	11043245	NA	NA	NA
CAGE_peak_10538,DHS_brain_peak_29666,DHS_brain_peak_29667,DHS_brain_peak_29668,DHS_heart_peak_39492,DHS_heart_peak_39493,DHS_kidney_peak_27534	chr11	63602003	63603943	chr14	11023575	11025359	NA	NA	NA
CAGE_peak_10540,DHS_kidney_peak_27537	chr11	63609817	63610823	chr14	11017702	11018711	NA	NA	NA
CAGE_peak_10552,DHS_heart_peak_39582	chr11	64027992	64029063	chr14	10507956	10508985	NA	NA	NA
CAGE_peak_10553	chr11	64054804	64055804	chr14	10479091	10480090	NA	NA	NA
CAGE_peak_10554	chr11	64069839	64070839	chr14	10464087	10465087	NA	NA	NA
CAGE_peak_10555	chr11	64078687	64079687	chr14	10454959	10455973	NA	NA	NA
CAGE_peak_10556,DHS_heart_peak_39589	chr11	64090595	64091823	chr14	10442115	10443390	NA	NA	NA
CAGE_peak_10559	chr11	64334730	64335730	chr14	10188527	10189461	NA	NA	NA
CAGE_peak_1055,DHS_brain_peak_3148,DHS_heart_peak_4170,DHS_kidney_peak_2552,DHS_liver_peak_2317	chr1	30846989	30848208	chr1	29906764	29907983	chr7	65056711	65057901
CAGE_peak_10564	chr11	64437051	64438051	chr14	10036154	10037175	NA	NA	NA
CAGE_peak_10565,DHS_liver_peak_21657	chr11	64438238	64439774	chr14	10034758	10036071	chr11	120026484	120028033
CAGE_peak_10567	chr11	64470153	64471153	chr14	9999087	10000069	NA	NA	NA
CAGE_peak_1056,DHS_heart_peak_4180,DHS_heart_peak_4181,DHS_kidney_peak_2555,DHS_kidney_peak_2556	chr1	30887248	30889128	chr1	29946967	29948851	NA	NA	NA
CAGE_peak_10571	chr11	64603979	64604979	chr14	9869699	9870672	NA	NA	NA
CAGE_peak_10572	chr11	64628512	64629512	chr14	9845186	9846179	NA	NA	NA
CAGE_peak_10577	chr11	64710724	64711724	chr14	9758553	9759500	NA	NA	NA
CAGE_peak_1058	chr1	30928586	30929586	chr1	29987853	29988840	NA	NA	NA
CAGE_peak_10585	chr11	65148715	65149715	chr14	9283599	9284615	NA	NA	NA
CAGE_peak_10587,DHS_brain_peak_29949,DHS_heart_peak_39798,DHS_kidney_peak_27704,DHS_liver_peak_21771	chr11	65274719	65275864	chr14	9159199	9160342	chr11	120944058	120945387
CAGE_peak_1059	chr1	30957258	30958258	chr1	30018032	30019036	NA	NA	NA
CAGE_peak_105,DHS_brain_peak_382,DHS_heart_peak_363	chr1	3350166	3351491	chr1	2298841	2300177	NA	NA	NA
CAGE_peak_10609	chr11	65484980	65485980	chr14	8935021	8936025	NA	NA	NA
CAGE_peak_1060,DHS_kidney_peak_2574	chr1	31009773	31010808	chr1	30070465	30071454	NA	NA	NA
CAGE_peak_1061	chr1	31030874	31031874	chr1	30092807	30093801	NA	NA	NA
CAGE_peak_10612,DHS_brain_peak_30041,DHS_heart_peak_39914	chr11	65489344	65490531	chr14	8925095	8926282	NA	NA	NA
CAGE_peak_10622,DHS_heart_peak_39950,DHS_kidney_peak_27794	chr11	65555360	65556484	chr14	8844911	8846015	NA	NA	NA
CAGE_peak_10627	chr11	65643496	65644496	chr14	8754728	8755725	NA	NA	NA
CAGE_peak_10639,DHS_heart_peak_40041	chr11	65902721	65903804	chr14	8530257	8531409	NA	NA	NA
CAGE_peak_1064	chr1	31129423	31130423	chr1	30200701	30201705	NA	NA	NA
CAGE_peak_10640,CAGE_peak_10641,DHS_heart_peak_40043,DHS_kidney_peak_27838	chr11	65910972	65912404	chr14	8521154	8522600	NA	NA	NA
CAGE_peak_10644	chr11	65971230	65972230	chr14	8459557	8460247	NA	NA	NA
CAGE_peak_10645,DHS_heart_peak_40060	chr11	66015003	66016144	chr14	8411788	8412931	NA	NA	NA
CAGE_peak_10647	chr11	66084326	66085326	chr14	8337804	8338799	NA	NA	NA
CAGE_peak_10648,DHS_heart_peak_40077	chr11	66107264	66108785	chr14	8317694	8319245	NA	NA	NA
CAGE_peak_10650,DHS_heart_peak_40086	chr11	66135764	66136941	chr14	8289778	8290877	NA	NA	NA
CAGE_peak_10651,DHS_liver_peak_21995	chr11	66137110	66138219	chr14	8288812	8289610	chr11	121838792	121840053
CAGE_peak_10654	chr11	66279895	66280895	chr14	8141844	8142845	NA	NA	NA
CAGE_peak_10660,DHS_brain_peak_30228,DHS_heart_peak_40138	chr11	66417571	66418844	chr14	8012804	8014108	NA	NA	NA
CAGE_peak_10667,DHS_brain_peak_30265	chr11	66864170	66865699	chr14	7545519	7547076	NA	NA	NA
CAGE_peak_10670	chr11	66929471	66930471	chr14	7476637	7477615	NA	NA	NA
CAGE_peak_10671,DHS_brain_peak_30280,DHS_kidney_peak_27942,DHS_liver_peak_22083	chr11	66949613	66950779	chr14	7459325	7460509	chr11	122717157	122718287
CAGE_peak_10672,DHS_heart_peak_40213,DHS_kidney_peak_27946,DHS_kidney_peak_27947,DHS_liver_peak_22088	chr11	66970315	66972284	chr14	7436727	7438715	chr11	122739926	122741926
CAGE_peak_10673,DHS_brain_peak_30288,DHS_heart_peak_40229	chr11	67033247	67034484	chr14	7379962	7381203	NA	NA	NA
CAGE_peak_10674	chr11	67061690	67062690	chr14	7349512	7350351	NA	NA	NA
CAGE_peak_10678,DHS_brain_peak_30291,DHS_heart_peak_40239	chr11	67081139	67082202	chr14	7330494	7331926	NA	NA	NA
CAGE_peak_10687,DHS_heart_peak_40287,DHS_kidney_peak_27992	chr11	67369464	67371330	chr14	7013766	7015687	NA	NA	NA
CAGE_peak_1068,DHS_heart_peak_4237,DHS_kidney_peak_2599,DHS_kidney_peak_2600	chr1	31170408	31171788	chr1	30237929	30238977	NA	NA	NA
CAGE_peak_10692	chr11	67376985	67377985	chr14	7007184	7008183	NA	NA	NA
CAGE_peak_10693	chr11	67379021	67380021	chr14	7005133	7006126	NA	NA	NA
CAGE_peak_10694	chr11	67485688	67486688	chr14	6893944	6894949	NA	NA	NA
CAGE_peak_107	chr1	3361898	3362898	chr1	2312149	2313091	NA	NA	NA
CAGE_peak_10701,DHS_brain_peak_30438	chr11	68141580	68142603	chr14	6489078	6490100	NA	NA	NA
CAGE_peak_10702,DHS_kidney_peak_28065	chr11	68187099	68188428	chr14	6440074	6441695	NA	NA	NA
CAGE_peak_10706,DHS_heart_peak_40422	chr11	68342067	68343312	chr14	6290173	6291386	NA	NA	NA
CAGE_peak_10707,DHS_heart_peak_40424,DHS_kidney_peak_28081,DHS_kidney_peak_28082,DHS_liver_peak_22254	chr11	68353797	68355162	chr14	6278131	6279474	chr11	123881534	123882846
CAGE_peak_10708,DHS_heart_peak_40426	chr11	68370332	68371547	chr14	6261611	6262842	NA	NA	NA
CAGE_peak_1071	chr1	31298825	31299825	chr1	30372511	30373521	NA	NA	NA
CAGE_peak_10711,DHS_brain_peak_30457,DHS_brain_peak_30458,DHS_heart_peak_40429,DHS_liver_peak_22255	chr11	68373222	68374867	chr14	6256035	6257684	chr11	123902792	123904411
CAGE_peak_10712,DHS_heart_peak_40432,DHS_liver_peak_22257	chr11	68379908	68381667	chr14	6248865	6250622	chr11	123911133	123912811
CAGE_peak_10715	chr11	68505912	68506912	chr14	6120110	6121371	NA	NA	NA
CAGE_peak_10716	chr11	68619168	68620168	chr14	5999502	6000494	NA	NA	NA
CAGE_peak_10724,DHS_heart_peak_40503	chr11	68926894	68928547	chr14	5669500	5671162	NA	NA	NA
CAGE_peak_10726,DHS_heart_peak_40508	chr11	68954844	68955946	chr14	5644522	5645554	NA	NA	NA
CAGE_peak_1073	chr1	31447914	31448914	chr1	30522358	30523653	NA	NA	NA
CAGE_peak_10731,DHS_kidney_peak_28122	chr11	69040351	69041647	chr14	5576405	5577695	NA	NA	NA
CAGE_peak_10735	chr11	69055773	69056773	chr14	5560725	5561737	NA	NA	NA
CAGE_peak_10736	chr11	69061266	69062266	chr14	5555310	5556291	NA	NA	NA
CAGE_peak_10739	chr11	69105922	69106922	chr14	5515231	5516235	NA	NA	NA
CAGE_peak_10740,CAGE_peak_10741,DHS_kidney_peak_28130	chr11	69114444	69116147	chr14	5505472	5507158	NA	NA	NA
CAGE_peak_10742,CAGE_peak_10743	chr11	69140242	69142231	chr14	5478691	5480393	NA	NA	NA
CAGE_peak_10744	chr11	69153182	69154182	chr14	5466339	5467429	NA	NA	NA
CAGE_peak_10747	chr11	69213073	69214073	chr14	5404127	5405122	NA	NA	NA
CAGE_peak_10748,DHS_kidney_peak_28136,DHS_liver_peak_22313	chr11	69274096	69275328	chr14	5342434	5343693	chr11_GL285515_random	19274	20497
CAGE_peak_10749	chr11	69299567	69300567	chr14	5317567	5318570	NA	NA	NA
CAGE_peak_10750,CAGE_peak_10751,DHS_heart_peak_40552	chr11	69301212	69302555	chr14	5315681	5316940	NA	NA	NA
CAGE_peak_10754	chr11	69321187	69322187	chr14	5296258	5297248	NA	NA	NA
CAGE_peak_10758,DHS_heart_peak_40566	chr11	69420121	69421207	chr14	5206793	5207918	NA	NA	NA
CAGE_peak_10759	chr11	69434940	69435940	chr14	5190844	5191859	NA	NA	NA
CAGE_peak_1076	chr1	31474143	31475143	chr1	30531288	30532290	NA	NA	NA
CAGE_peak_10760,DHS_kidney_peak_28156	chr11	69436674	69437807	chr14	5188921	5190110	NA	NA	NA
CAGE_peak_10764,DHS_brain_peak_30546,DHS_heart_peak_40570,DHS_heart_peak_40571	chr11	69448987	69450387	chr14	5176367	5177746	NA	NA	NA
CAGE_peak_10766	chr11	69481042	69482042	chr14	5143806	5144780	NA	NA	NA
CAGE_peak_10767	chr11	69510087	69511087	chr14	5116693	5117678	NA	NA	NA
CAGE_peak_10768	chr11	69517212	69518212	chr14	5109631	5110621	NA	NA	NA
CAGE_peak_10769	chr11	69523801	69524801	chr14	5102828	5103827	NA	NA	NA
CAGE_peak_10770,DHS_brain_peak_30551	chr11	69530082	69531754	chr14	5095890	5097555	NA	NA	NA
CAGE_peak_10771,DHS_brain_peak_30552,DHS_kidney_peak_28163	chr11	69539397	69540827	chr14	5085882	5087827	NA	NA	NA
CAGE_peak_10778	chr11	69824693	69825693	chr14	4798176	4799152	NA	NA	NA
CAGE_peak_10779	chr11	69840139	69841139	chr14	4777918	4778911	NA	NA	NA
CAGE_peak_10784	chr11	69961807	69962807	chr14	4657348	4658345	NA	NA	NA
CAGE_peak_10785	chr11	69962996	69963996	chr14	4656222	4657167	NA	NA	NA
CAGE_peak_10786	chr11	69965384	69966384	chr14	4653817	4654823	NA	NA	NA
CAGE_peak_10787	chr11	69971919	69972919	chr14	4647216	4648489	NA	NA	NA
CAGE_peak_1079	chr1	31510507	31511507	chr1	30564322	30565306	NA	NA	NA
CAGE_peak_10790	chr11	70010806	70011806	chr14	4612564	4613563	NA	NA	NA
CAGE_peak_10791	chr11	70048301	70049301	chr14	4569442	4570444	NA	NA	NA
CAGE_peak_10792	chr11	70059454	70060454	chr14	4558610	4559672	NA	NA	NA
CAGE_peak_10794	chr11	70080428	70081428	chr14	4538517	4539518	NA	NA	NA
CAGE_peak_10796	chr11	70123180	70124180	chr14	4493815	4494794	NA	NA	NA
CAGE_peak_10797,DHS_heart_peak_40638,DHS_liver_peak_22400	chr11	70159173	70160684	chr14	4456792	4458292	chr11	125641506	125643022
CAGE_peak_10798	chr11	70232836	70233836	chr14	4390970	4391920	NA	NA	NA
CAGE_peak_10799	chr11	70244250	70245250	chr14	4378869	4380176	NA	NA	NA
CAGE_peak_108	chr1	3373207	3374207	chr1	2323359	2324381	NA	NA	NA
CAGE_peak_1080	chr1	31535183	31536183	chr1	30589437	30590444	NA	NA	NA
CAGE_peak_10800,DHS_kidney_peak_28201	chr11	70260907	70261969	chr14	4363587	4364934	NA	NA	NA
CAGE_peak_10801	chr11	70297516	70298516	chr14	4326763	4327810	NA	NA	NA
CAGE_peak_10803	chr11	70309198	70310198	chr14	4316249	4317246	NA	NA	NA
CAGE_peak_10804,DHS_kidney_peak_28204,DHS_liver_peak_22415,DHS_liver_peak_22416	chr11	70312607	70313844	chr14	4311702	4312933	chr11	125808222	125809345
CAGE_peak_10808	chr11	70492837	70493837	chr14	4132201	4133172	NA	NA	NA
CAGE_peak_10809	chr11	70521346	70522346	chr14	4101221	4102215	NA	NA	NA
CAGE_peak_10810	chr11	70524729	70525729	chr14	4097777	4098800	NA	NA	NA
CAGE_peak_10811	chr11	70554281	70555281	chr14	4068297	4069321	NA	NA	NA
CAGE_peak_10813	chr11	70623725	70624725	chr14	3995169	3996136	NA	NA	NA
CAGE_peak_10814,DHS_brain_peak_30619	chr11	70625301	70626625	chr14	3993312	3994599	NA	NA	NA
CAGE_peak_10815,DHS_brain_peak_30621,DHS_brain_peak_30622,DHS_brain_peak_30623	chr11	70636937	70638825	chr14	3981672	3983568	NA	NA	NA
CAGE_peak_10816	chr11	70657551	70658551	chr14	3961753	3962681	NA	NA	NA
CAGE_peak_10817	chr11	70729031	70730031	chr14	3890397	3891124	NA	NA	NA
CAGE_peak_10818	chr11	70833963	70834963	chr14	3782461	3783376	NA	NA	NA
CAGE_peak_10819,DHS_brain_peak_30641	chr11	70901686	70902745	chr14	3716336	3717396	NA	NA	NA
CAGE_peak_10820,DHS_brain_peak_30642	chr11	70913058	70914325	chr14	3703107	3704378	NA	NA	NA
CAGE_peak_10827,DHS_liver_peak_22515	chr11	71947132	71948224	chr14	63860722	63861857	chr11	66899811	66900934
CAGE_peak_10828	chr11	71991131	71992131	chr14	63904127	63905128	NA	NA	NA
CAGE_peak_1083	chr1	31641919	31642919	chr1	30694785	30695786	NA	NA	NA
CAGE_peak_10830,DHS_brain_peak_30716,DHS_heart_peak_40785	chr11	72037404	72038569	chr14	63952786	63953997	NA	NA	NA
CAGE_peak_10831	chr11	72058266	72059266	chr14	63974312	63975301	NA	NA	NA
CAGE_peak_10833	chr11	72118237	72119237	chr14	64036374	64037386	NA	NA	NA
CAGE_peak_10834	chr11	72180802	72181802	chr14	64117687	64118437	NA	NA	NA
CAGE_peak_10838	chr11	72357199	72358199	chr14	64305306	64306323	NA	NA	NA
CAGE_peak_10839,DHS_kidney_peak_28348,DHS_liver_peak_22562	chr11	72483287	72484491	chr14	64442884	64444407	chr11	66343894	66344852
CAGE_peak_10840	chr11	72513946	72514946	chr14	64470748	64471748	NA	NA	NA
CAGE_peak_10842,DHS_brain_peak_30788	chr11	72631526	72632867	chr14	64593585	64594932	NA	NA	NA
CAGE_peak_10844	chr11	72639870	72640870	chr14	64601968	64602959	NA	NA	NA
CAGE_peak_10846	chr11	72714641	72715641	chr14	64676830	64677829	NA	NA	NA
CAGE_peak_10847	chr11	72717604	72718604	chr14	64680126	64681130	NA	NA	NA
CAGE_peak_1084,DHS_brain_peak_3228,DHS_brain_peak_3229,DHS_brain_peak_3230,DHS_heart_peak_4317,DHS_kidney_peak_2670,DHS_liver_peak_2394,DHS_liver_peak_2395	chr1	31700249	31702069	chr1	30753065	30754872	chr7	65905552	65907337
CAGE_peak_10856,CAGE_peak_10857	chr11	72743202	72744539	chr14	64705985	64707309	NA	NA	NA
CAGE_peak_10859	chr11	72762488	72763488	chr14	64724707	64725704	NA	NA	NA
CAGE_peak_10862,DHS_brain_peak_30825,DHS_heart_peak_40923,DHS_heart_peak_40924	chr11	72833810	72835690	chr14	64794190	64796035	NA	NA	NA
CAGE_peak_10864,CAGE_peak_10865,DHS_heart_peak_40938,DHS_heart_peak_40939,DHS_liver_peak_22595	chr11	72950847	72952630	chr14	64909212	64910993	chr11	65829974	65831743
CAGE_peak_10866,DHS_heart_peak_40947,DHS_liver_peak_22596	chr11	72975357	72976470	chr14	64941564	64942694	NA	NA	NA
CAGE_peak_10867	chr11	73096923	73097923	chr14	65073801	65074780	NA	NA	NA
CAGE_peak_10869	chr11	73152021	73153021	chr14	65142228	65143215	NA	NA	NA
CAGE_peak_10870,DHS_brain_peak_30863	chr11	73153761	73154905	chr14	65143942	65145214	NA	NA	NA
CAGE_peak_10871,DHS_brain_peak_30864,DHS_brain_peak_30865,DHS_brain_peak_30866,DHS_heart_peak_40969,DHS_kidney_peak_28398	chr11	73156845	73158325	chr14	65147144	65148636	NA	NA	NA
CAGE_peak_10872	chr11	73193405	73194405	chr14	65183759	65184728	NA	NA	NA
CAGE_peak_10873,DHS_kidney_peak_28404	chr11	73194852	73195970	chr14	65185173	65186290	NA	NA	NA
CAGE_peak_10875,DHS_liver_peak_22615	chr11	73203005	73204018	chr14	65193352	65194340	chr11	65582071	65583012
CAGE_peak_10878,DHS_brain_peak_30878,DHS_heart_peak_40990,DHS_heart_peak_40991,DHS_kidney_peak_28412,DHS_kidney_peak_28413	chr11	73256910	73258350	chr14	65249003	65250431	NA	NA	NA
CAGE_peak_10879,DHS_brain_peak_30880	chr11	73274242	73275365	chr14	65265775	65266893	NA	NA	NA
CAGE_peak_10880	chr11	73280224	73281224	chr14	65271693	65272693	NA	NA	NA
CAGE_peak_10882,DHS_brain_peak_30894	chr11	73323060	73324145	chr14	65315509	65316592	NA	NA	NA
CAGE_peak_10883,DHS_heart_peak_41013	chr11	73324580	73325730	chr14	65317026	65318215	NA	NA	NA
CAGE_peak_10887,DHS_heart_peak_41041	chr11	73414539	73415710	chr14	65407808	65408994	NA	NA	NA
CAGE_peak_10888	chr11	73422494	73423494	chr14	65415464	65416459	NA	NA	NA
CAGE_peak_10889,DHS_brain_peak_30911	chr11	73436505	73437609	chr14	65429578	65430979	NA	NA	NA
CAGE_peak_1089	chr1	31784735	31785735	chr1	30837179	30838180	NA	NA	NA
CAGE_peak_10893	chr11	73545190	73546190	chr14	65537503	65538493	NA	NA	NA
CAGE_peak_10904	chr11	74148664	74149664	chr14	66230303	66231291	NA	NA	NA
CAGE_peak_10905	chr11	74162758	74163758	chr14	66244739	66245738	NA	NA	NA
CAGE_peak_10906	chr11	74278112	74279112	chr14	66367132	66368148	NA	NA	NA
CAGE_peak_10910	chr11	74546184	74547184	chr14	66675828	66676824	NA	NA	NA
CAGE_peak_10915,DHS_heart_peak_41226,DHS_kidney_peak_28564,DHS_liver_peak_22735	chr11	74754358	74755630	chr14	66880423	66881383	chr11	63970377	63971622
CAGE_peak_10917	chr11	74829114	74830114	chr14	66960996	66961989	NA	NA	NA
CAGE_peak_10918	chr11	74853547	74854547	chr14	66985432	66986387	NA	NA	NA
CAGE_peak_10924,DHS_heart_peak_41255	chr11	75029640	75030770	chr14	67160438	67161591	NA	NA	NA
CAGE_peak_10925,DHS_brain_peak_31060,DHS_brain_peak_31061,DHS_heart_peak_41256,DHS_heart_peak_41257	chr11	75030845	75032650	chr14	67161667	67163469	NA	NA	NA
CAGE_peak_10927	chr11	75101319	75102319	chr14	67230687	67231697	NA	NA	NA
CAGE_peak_10928	chr11	75103017	75104017	chr14	67232387	67233351	NA	NA	NA
CAGE_peak_10929	chr11	75145859	75146859	chr14	67269569	67270573	NA	NA	NA
CAGE_peak_10930	chr11	75147527	75148527	chr14	67271245	67272544	NA	NA	NA
CAGE_peak_10932,DHS_brain_peak_31068,DHS_heart_peak_41268	chr11	75174304	75175430	chr14	67298548	67299675	NA	NA	NA
CAGE_peak_10936	chr11	75329817	75330817	chr14	67457693	67458668	NA	NA	NA
CAGE_peak_10938,DHS_heart_peak_41296	chr11	75336929	75338031	chr14	67465875	67466961	NA	NA	NA
CAGE_peak_1093,DHS_heart_peak_4361,DHS_kidney_peak_2693,DHS_liver_peak_2414	chr1	31881134	31882259	chr1	30931839	30932962	chr7	66085805	66086690
CAGE_peak_10940	chr11	75345179	75346179	chr14	67474495	67475487	NA	NA	NA
CAGE_peak_10941,DHS_heart_peak_41301,DHS_heart_peak_41302	chr11	75346871	75348725	chr14	67476169	67478005	NA	NA	NA
CAGE_peak_10942	chr11	75349023	75350023	chr14	67478311	67479303	NA	NA	NA
CAGE_peak_10948	chr11	75536669	75537669	chr14	67726662	67727653	NA	NA	NA
CAGE_peak_10951	chr11	75600525	75601525	chr14	67784265	67785532	NA	NA	NA
CAGE_peak_10952	chr11	75664746	75665746	chr14	67848132	67849111	NA	NA	NA
CAGE_peak_10954	chr11	75689354	75690354	chr14	67864774	67865768	NA	NA	NA
CAGE_peak_10957	chr11	75779709	75780709	chr14	67952862	67953849	NA	NA	NA
CAGE_peak_10958,DHS_kidney_peak_28652,DHS_liver_peak_22815	chr11	75785998	75787070	chr14	67958931	67959931	chr11	62930570	62931596
CAGE_peak_10959,DHS_heart_peak_41386,DHS_kidney_peak_28657,DHS_liver_peak_22821	chr11	75826016	75827170	chr14	68001820	68003288	chr11	62889346	62890549
CAGE_peak_10960	chr11	75827251	75828251	chr14	68003370	68004379	NA	NA	NA
CAGE_peak_10962	chr11	76037038	76038038	chr14	68216308	68217283	NA	NA	NA
CAGE_peak_10963	chr11	76044331	76045331	chr14	68223754	68224751	NA	NA	NA
CAGE_peak_10964	chr11	76069867	76070867	chr14	68248149	68249134	NA	NA	NA
CAGE_peak_10965,DHS_brain_peak_31173,DHS_heart_peak_41410	chr11	76082979	76084346	chr14	68263043	68264414	NA	NA	NA
CAGE_peak_10966	chr11	76171805	76172805	chr14	68352174	68353179	NA	NA	NA
CAGE_peak_10972	chr11	76454899	76455899	chr14	68637651	68638652	NA	NA	NA
CAGE_peak_10974,DHS_heart_peak_41473	chr11	76573907	76575311	chr14	68754010	68755419	NA	NA	NA
CAGE_peak_10975,DHS_liver_peak_22855	chr11	76628681	76630186	chr14	68806873	68808376	chr11	62107032	62108793
CAGE_peak_10976,DHS_heart_peak_41495	chr11	76637048	76638211	chr14	68815715	68816861	NA	NA	NA
CAGE_peak_10977	chr11	76641891	76642891	chr14	68821101	68822102	NA	NA	NA
CAGE_peak_10980,DHS_heart_peak_41508,DHS_kidney_peak_28693,DHS_liver_peak_22857	chr11	76671971	76673586	chr14	68851095	68852703	chr11	62055337	62056936
CAGE_peak_10981	chr11	76677954	76678954	chr14	68857068	68858087	NA	NA	NA
CAGE_peak_10982	chr11	76682708	76683708	chr14	68861810	68862799	NA	NA	NA
CAGE_peak_10985,DHS_heart_peak_41518	chr11	76744401	76745451	chr14	68921265	68922321	NA	NA	NA
CAGE_peak_10986,DHS_heart_peak_41519,DHS_kidney_peak_28697	chr11	76752339	76753911	chr14	68928738	68930253	NA	NA	NA
CAGE_peak_10987	chr11	76763233	76764233	chr14	68939352	68940352	NA	NA	NA
CAGE_peak_10989,DHS_kidney_peak_28703,DHS_liver_peak_22870	chr11	76771939	76773171	chr14	68948042	68949305	chr11	61953490	61954723
CAGE_peak_1098,DHS_brain_peak_3280	chr1	31957309	31958497	chr1	31007639	31008911	NA	NA	NA
CAGE_peak_1099	chr1	32190591	32191591	chr1	31240403	31241696	NA	NA	NA
CAGE_peak_10991	chr11	76819739	76820739	chr14	68992850	68993845	NA	NA	NA
CAGE_peak_10994	chr11	76962976	76963976	chr14	69147938	69148798	NA	NA	NA
CAGE_peak_10996,DHS_kidney_peak_28731,DHS_liver_peak_22895	chr11	77090603	77091889	chr14	69278322	69279613	chr11	61574124	61575367
CAGE_peak_10997	chr11	77171485	77172485	chr14	69355668	69356677	NA	NA	NA
CAGE_peak_10998	chr11	77186948	77187948	chr14	69371419	69372430	NA	NA	NA
CAGE_peak_109,DHS_kidney_peak_163	chr1	3380116	3381131	chr1	2330283	2331218	NA	NA	NA
CAGE_peak_11000	chr11	77280352	77281352	chr14	69463707	69464717	NA	NA	NA
CAGE_peak_11001	chr11	77444471	77445471	chr14	69633512	69634537	NA	NA	NA
CAGE_peak_11002,DHS_brain_peak_31308,DHS_brain_peak_31309	chr11	77547925	77549705	chr14	69743146	69744903	NA	NA	NA
CAGE_peak_11003	chr11	77559670	77560670	chr14	69756808	69758132	NA	NA	NA
CAGE_peak_11005	chr11	77985165	77986165	chr14	70188290	70189287	NA	NA	NA
CAGE_peak_11007	chr11	78050734	78051734	chr14	70261776	70262668	NA	NA	NA
CAGE_peak_11009	chr11	78126117	78127117	chr14	70334984	70335935	NA	NA	NA
CAGE_peak_1100,DHS_heart_peak_4440	chr1	32235460	32236754	chr1	31288769	31290376	NA	NA	NA
CAGE_peak_11012,DHS_brain_peak_31361	chr11	78227127	78229064	chr14	70435487	70437410	NA	NA	NA
CAGE_peak_11013	chr11	78246818	78247818	chr14	70454151	70455028	NA	NA	NA
CAGE_peak_11014	chr11	78248936	78249936	chr14	70456130	70457148	NA	NA	NA
CAGE_peak_1102	chr1	32263375	32264375	chr1	31321504	31322425	NA	NA	NA
CAGE_peak_11021	chr11	78324968	78325968	chr14	70533593	70534600	NA	NA	NA
CAGE_peak_11022	chr11	78336578	78337578	chr14	70545891	70546900	NA	NA	NA
CAGE_peak_11026	chr11	78348520	78349520	chr14	70557949	70558947	NA	NA	NA
CAGE_peak_11028	chr11	78362337	78363337	chr14	70570448	70571445	NA	NA	NA
CAGE_peak_11029	chr11	78378393	78379393	chr14	70585976	70586978	NA	NA	NA
CAGE_peak_11030,DHS_heart_peak_41725	chr11	78380262	78381369	chr14	70587860	70588969	NA	NA	NA
CAGE_peak_11036	chr11	78587205	78588205	chr14	70799728	70800722	NA	NA	NA
CAGE_peak_11039	chr11	78796542	78797542	chr14	71022353	71023349	NA	NA	NA
CAGE_peak_11040,DHS_brain_peak_31431,DHS_heart_peak_41768,DHS_kidney_peak_28848,DHS_liver_peak_23016	chr11	78800662	78801970	chr14	71026784	71028106	chr11	59400511	59401868
CAGE_peak_11042	chr11	78828221	78829221	chr14	71056086	71057084	NA	NA	NA
CAGE_peak_11044	chr11	78859927	78860927	chr14	71101124	71102122	NA	NA	NA
CAGE_peak_11045	chr11	78896880	78897880	chr14	71136175	71137175	NA	NA	NA
CAGE_peak_11046	chr11	78913545	78914545	chr14	71152609	71153621	NA	NA	NA
CAGE_peak_11047	chr11	79017264	79018264	chr14	71256729	71257712	NA	NA	NA
CAGE_peak_11048	chr11	79066374	79067374	chr14	71305648	71306540	NA	NA	NA
CAGE_peak_11049,DHS_kidney_peak_28864	chr11	79086763	79087890	chr14	71326038	71327163	NA	NA	NA
CAGE_peak_11050	chr11	79111869	79112869	chr14	71350993	71352161	NA	NA	NA
CAGE_peak_11051	chr11	79184951	79185951	chr14	71422186	71423190	NA	NA	NA
CAGE_peak_11053,DHS_brain_peak_31460	chr11	79252800	79254005	chr14	71492641	71493844	NA	NA	NA
CAGE_peak_11054	chr11	79282314	79283314	chr14	71525617	71526577	NA	NA	NA
CAGE_peak_11055	chr11	79370919	79371919	chr14	71611547	71612546	NA	NA	NA
CAGE_peak_11056	chr11	79382439	79383439	chr14	71622877	71623877	NA	NA	NA
CAGE_peak_11057	chr11	79405907	79406907	chr14	71646762	71647783	NA	NA	NA
CAGE_peak_11058	chr11	79418501	79419501	chr14	71658198	71659211	NA	NA	NA
CAGE_peak_11061,DHS_liver_peak_23051	chr11	79491447	79492746	chr14	71732542	71734160	chr11	58596756	58598356
CAGE_peak_11064	chr11	80162587	80163587	chr14	72421264	72422261	NA	NA	NA
CAGE_peak_11065	chr11	80169857	80170857	chr14	72428551	72429545	NA	NA	NA
CAGE_peak_11067	chr11	80699479	80700479	chr14	72986213	72987236	NA	NA	NA
CAGE_peak_11068,CAGE_peak_11069	chr11	80726495	80728199	chr14	73012385	73014096	NA	NA	NA
CAGE_peak_11071	chr11	80816384	80817384	chr14	73100980	73101904	NA	NA	NA
CAGE_peak_11072	chr11	81223513	81224513	chr14	73524911	73525920	NA	NA	NA
CAGE_peak_11073	chr11	81420808	81421808	chr14	73715994	73716969	NA	NA	NA
CAGE_peak_11074	chr11	81587927	81588927	chr14	73948111	73949171	NA	NA	NA
CAGE_peak_11076	chr11	82166046	82167046	chr14	74540777	74541788	NA	NA	NA
CAGE_peak_11077	chr11	82559195	82560195	chr14	74921863	74922859	NA	NA	NA
CAGE_peak_11078	chr11	82706886	82707886	chr14	75074830	75075847	NA	NA	NA
CAGE_peak_1108	chr1	32616284	32617284	chr1	31682700	31683761	NA	NA	NA
CAGE_peak_11081	chr11	82999008	83000008	chr14	75364896	75365938	NA	NA	NA
CAGE_peak_11082	chr11	83069508	83070508	chr14	75436659	75437670	NA	NA	NA
CAGE_peak_11085	chr11	83206477	83207477	chr14	75572745	75573745	NA	NA	NA
CAGE_peak_11087	chr11	83354946	83355946	chr14	75802873	75803856	NA	NA	NA
CAGE_peak_11088	chr11	83478490	83479490	chr14	75855034	75856029	NA	NA	NA
CAGE_peak_11089	chr11	83491835	83492835	chr14	75868340	75869349	NA	NA	NA
CAGE_peak_1109	chr1	32622928	32623928	chr1	31689797	31690669	NA	NA	NA
CAGE_peak_11090,DHS_brain_peak_31653	chr11	83510127	83511527	chr14	75889080	75890442	NA	NA	NA
CAGE_peak_11091	chr11	83553043	83554043	chr14	75933461	75934443	NA	NA	NA
CAGE_peak_11092	chr11	83566459	83567459	chr14	75946638	75947609	NA	NA	NA
CAGE_peak_11093	chr11	83579859	83580859	chr14	75958342	75959299	NA	NA	NA
CAGE_peak_11094	chr11	83600582	83601582	chr14	75973093	75974098	NA	NA	NA
CAGE_peak_11095	chr11	83626377	83627377	chr14	76055706	76056482	NA	NA	NA
CAGE_peak_11097	chr11	83685250	83686250	chr14	76112384	76113384	NA	NA	NA
CAGE_peak_11099	chr11	83744545	83745545	chr14	76177518	76178525	NA	NA	NA
CAGE_peak_1110	chr1	32628822	32629822	chr1	31695798	31696781	NA	NA	NA
CAGE_peak_11100	chr11	83754059	83755059	chr14	76185920	76186921	NA	NA	NA
CAGE_peak_11101	chr11	83811456	83812456	chr14	76242548	76243538	NA	NA	NA
CAGE_peak_11102,DHS_liver_peak_23148	chr11	83956867	83957915	chr14	76386608	76387686	chr11	53997556	53998869
CAGE_peak_11103	chr11	83959167	83960167	chr14	76388940	76389937	NA	NA	NA
CAGE_peak_11105	chr11	84140463	84141463	chr14	76565168	76566216	NA	NA	NA
CAGE_peak_11106,DHS_brain_peak_31741	chr11	84381447	84383368	chr14	76802369	76804244	NA	NA	NA
CAGE_peak_11107	chr11	84467500	84468500	chr14	76904436	76905438	NA	NA	NA
CAGE_peak_11108	chr11	84605089	84606089	chr14	77047011	77047996	NA	NA	NA
CAGE_peak_11109	chr11	84616121	84617121	chr14	77058057	77059043	NA	NA	NA
CAGE_peak_1111	chr1	32665213	32666213	chr1	31735844	31736852	NA	NA	NA
CAGE_peak_11110	chr11	84687942	84688942	chr14	77129011	77130017	NA	NA	NA
CAGE_peak_11112	chr11	84918736	84919736	chr14	77355848	77356846	NA	NA	NA
CAGE_peak_11115	chr11	85060988	85061988	chr14	77513481	77514482	NA	NA	NA
CAGE_peak_11116	chr11	85130920	85131920	chr14	77582074	77583077	NA	NA	NA
CAGE_peak_11117	chr11	85213767	85214767	chr14	77734924	77735920	NA	NA	NA
CAGE_peak_11118	chr11	85334903	85335903	chr14	77858685	77859660	NA	NA	NA
CAGE_peak_11120	chr11	85449270	85450270	chr14	78019978	78020993	NA	NA	NA
CAGE_peak_11121	chr11	85599229	85600229	chr14	78177556	78178550	NA	NA	NA
CAGE_peak_11123	chr11	85740314	85741314	chr14	78325749	78326723	NA	NA	NA
CAGE_peak_11125	chr11	85755906	85756906	chr14	78341534	78342539	NA	NA	NA
CAGE_peak_11126	chr11	85769380	85770380	chr14	78355417	78356129	NA	NA	NA
CAGE_peak_11127,DHS_heart_peak_42025	chr11	85772412	85773980	chr14	78357301	78358849	NA	NA	NA
CAGE_peak_11128	chr11	85779473	85780473	chr14	78364315	78365325	NA	NA	NA
CAGE_peak_11129	chr11	85783398	85784398	chr14	78368204	78369224	NA	NA	NA
CAGE_peak_11130,DHS_kidney_peak_29172	chr11	85808739	85810092	chr14	78398538	78399897	NA	NA	NA
CAGE_peak_11132	chr11	85814116	85815116	chr14	78404292	78405290	NA	NA	NA
CAGE_peak_11133	chr11	85823287	85824287	chr14	78413459	78414460	NA	NA	NA
CAGE_peak_11134,DHS_kidney_peak_29178,DHS_kidney_peak_29179	chr11	85843971	85845712	chr14	78433689	78435311	NA	NA	NA
CAGE_peak_11135	chr11	85991394	85992394	chr14	78581877	78582869	NA	NA	NA
CAGE_peak_11136,DHS_kidney_peak_29191	chr11	86045788	86046853	chr14	78635918	78636986	NA	NA	NA
CAGE_peak_11137,DHS_heart_peak_42053	chr11	86057411	86058973	chr14	78647892	78649463	NA	NA	NA
CAGE_peak_11138	chr11	86090992	86091992	chr14	78681582	78682439	NA	NA	NA
CAGE_peak_11139,DHS_brain_peak_31847,DHS_heart_peak_42068	chr11	86134413	86135608	chr14	78720156	78721698	NA	NA	NA
CAGE_peak_1113,CAGE_peak_1114,DHS_liver_peak_2496	chr1	32736369	32738029	chr1	31812182	31813603	chr7	66970561	66971955
CAGE_peak_11140,DHS_liver_peak_23207	chr11	86138408	86139608	chr14	78724504	78725705	chr11	51717970	51719169
CAGE_peak_11141,DHS_brain_peak_31850,DHS_liver_peak_23208	chr11	86141266	86142448	chr14	78727364	78728529	chr11	51714833	51716014
CAGE_peak_11142,CAGE_peak_11143	chr11	86142679	86144202	chr14	78728760	78730293	NA	NA	NA
CAGE_peak_11144,DHS_brain_peak_31851,DHS_brain_peak_31852,DHS_kidney_peak_29207,DHS_liver_peak_23209	chr11	86144488	86146153	chr14	78730582	78732199	chr11	51711389	51713076
CAGE_peak_11145,DHS_brain_peak_31853,DHS_brain_peak_31854,DHS_brain_peak_31855	chr11	86147828	86149208	chr14	78733872	78735222	NA	NA	NA
CAGE_peak_11146,DHS_brain_peak_31856,DHS_heart_peak_42070,DHS_kidney_peak_29208	chr11	86150833	86152213	chr14	78736856	78738250	NA	NA	NA
CAGE_peak_11152,DHS_heart_peak_42082	chr11	86182583	86184413	chr14	78770343	78772186	NA	NA	NA
CAGE_peak_11155,CAGE_peak_11156	chr11	86205017	86206506	chr14	78792359	78793826	NA	NA	NA
CAGE_peak_11158	chr11	86314298	86315298	chr14	78904558	78905528	NA	NA	NA
CAGE_peak_11159,DHS_heart_peak_42110,DHS_kidney_peak_29232	chr11	86459697	86460713	chr14	79045023	79046039	NA	NA	NA
CAGE_peak_11160	chr11	86467380	86468380	chr14	79052682	79053694	NA	NA	NA
CAGE_peak_11161,CAGE_peak_11162,DHS_heart_peak_42112	chr11	86472654	86474586	chr14	79064094	79066042	NA	NA	NA
CAGE_peak_11164,DHS_heart_peak_42120	chr11	86503324	86504453	chr14	79094378	79095507	NA	NA	NA
CAGE_peak_11165,DHS_heart_peak_42123	chr11	86510658	86511773	chr14	79101721	79102841	NA	NA	NA
CAGE_peak_11166,DHS_heart_peak_42125	chr11	86518206	86519753	chr14	79109291	79110847	NA	NA	NA
CAGE_peak_11167,DHS_heart_peak_42130,DHS_kidney_peak_29244,DHS_kidney_peak_29245,DHS_liver_peak_23237,DHS_liver_peak_23238	chr11	86550921	86552413	chr14	79137039	79138529	chr11	51279345	51280809
CAGE_peak_11168	chr11	86616552	86617552	chr14	79201439	79202475	NA	NA	NA
CAGE_peak_11169,DHS_heart_peak_42154,DHS_kidney_peak_29263	chr11	86632341	86633493	chr14	79218428	79219544	NA	NA	NA
CAGE_peak_11170,DHS_heart_peak_42156	chr11	86643955	86644993	chr14	79229894	79231127	NA	NA	NA
CAGE_peak_11172,DHS_heart_peak_42166,DHS_heart_peak_42167	chr11	86677907	86679573	chr14	79258062	79259728	NA	NA	NA
CAGE_peak_11174	chr11	86719377	86720377	chr14	79299908	79300901	NA	NA	NA
CAGE_peak_11175	chr11	86721986	86722986	chr14	79302518	79303543	NA	NA	NA
CAGE_peak_11176	chr11	86735488	86736488	chr14	79314419	79315417	NA	NA	NA
CAGE_peak_11179,CAGE_peak_11180,DHS_heart_peak_42184,DHS_kidney_peak_29280,DHS_kidney_peak_29281	chr11	86742942	86744313	chr14	79321875	79323283	NA	NA	NA
CAGE_peak_11183,DHS_kidney_peak_29290,DHS_liver_peak_23257	chr11	86815840	86817113	chr14	79390929	79392213	chr11	50990172	50991456
CAGE_peak_11187,DHS_heart_peak_42219,DHS_kidney_peak_29297	chr11	86931411	86932693	chr14	79492634	79493906	NA	NA	NA
CAGE_peak_11190	chr11	87091733	87092733	chr14	79644234	79645227	NA	NA	NA
CAGE_peak_11191	chr11	87092801	87093801	chr14	79645295	79646304	NA	NA	NA
CAGE_peak_11192	chr11	87129617	87130617	chr14	79678361	79679357	NA	NA	NA
CAGE_peak_11193	chr11	87331562	87332562	chr14	79871780	79872747	NA	NA	NA
CAGE_peak_11194	chr11	87356145	87357145	chr14	79890174	79891176	NA	NA	NA
CAGE_peak_11195	chr11	87422197	87423197	chr14	79960513	79961514	NA	NA	NA
CAGE_peak_11196	chr11	87427889	87428889	chr14	79965778	79966769	NA	NA	NA
CAGE_peak_11197	chr11	87437669	87438669	chr14	79975288	79976319	NA	NA	NA
CAGE_peak_11198	chr11	87453487	87454487	chr14	79990427	79991424	NA	NA	NA
CAGE_peak_11199	chr11	87540524	87541524	chr14	80078340	80079339	NA	NA	NA
CAGE_peak_11201	chr11	87926178	87927178	chr14	80430856	80431860	NA	NA	NA
CAGE_peak_11203	chr11	88138024	88139024	chr14	80609499	80610260	NA	NA	NA
CAGE_peak_11204	chr11	88151356	88152356	chr14	80622578	80623573	NA	NA	NA
CAGE_peak_11209	chr11	88353732	88354732	chr14	80824577	80825576	NA	NA	NA
CAGE_peak_11210	chr11	88355408	88356408	chr14	80826252	80827260	NA	NA	NA
CAGE_peak_11211,DHS_heart_peak_42335	chr11	88419555	88420787	chr14	80883591	80884809	NA	NA	NA
CAGE_peak_11213	chr11	88521286	88522286	chr14	81018852	81019844	NA	NA	NA
CAGE_peak_11214	chr11	88535545	88536545	chr14	81033572	81034555	NA	NA	NA
CAGE_peak_11215	chr11	88543085	88544085	chr14	81041111	81042127	NA	NA	NA
CAGE_peak_11216,DHS_kidney_peak_29390	chr11	88554580	88555767	chr14	81052656	81053843	NA	NA	NA
CAGE_peak_11217	chr11	88595573	88596573	chr14	81095770	81096768	NA	NA	NA
CAGE_peak_11218	chr11	88606402	88607402	chr14	81105393	81106397	NA	NA	NA
CAGE_peak_11219	chr11	88713889	88714889	chr14	81212103	81213082	NA	NA	NA
CAGE_peak_11220	chr11	88745207	88746207	chr14	81243436	81244439	NA	NA	NA
CAGE_peak_11221,DHS_liver_peak_23325	chr11	88800833	88802362	chr14	81298534	81300040	chr11	49001373	49002899
CAGE_peak_11222	chr11	88804397	88805397	chr14	81300123	81300783	NA	NA	NA
CAGE_peak_11223	chr11	89168027	89169027	chr14	81686893	81687880	NA	NA	NA
CAGE_peak_11226	chr11	89374294	89375294	chr14	81896775	81897788	NA	NA	NA
CAGE_peak_11227,DHS_heart_peak_42372	chr11	89380694	89381767	chr14	81903173	81904272	NA	NA	NA
CAGE_peak_11228	chr11	89410843	89411843	chr14	81933705	81934690	NA	NA	NA
CAGE_peak_11231	chr11	89495462	89496462	chr14	82024040	82025044	NA	NA	NA
CAGE_peak_11233	chr11	90203485	90204485	chr14	82635616	82636612	NA	NA	NA
CAGE_peak_11234	chr11	90255166	90256166	chr14	82686863	82687863	NA	NA	NA
CAGE_peak_11236	chr11	90437660	90438660	chr14	82923307	82924292	NA	NA	NA
CAGE_peak_11238	chr11	90837187	90838187	chr14	83369090	83370102	NA	NA	NA
CAGE_peak_11239	chr11	91088569	91089569	chr14	83622821	83623821	NA	NA	NA
CAGE_peak_1124	chr1	32907501	32908501	chr1	31996707	31997691	NA	NA	NA
CAGE_peak_11240	chr11	91518816	91519816	chr14	84061950	84062907	NA	NA	NA
CAGE_peak_11241	chr11	91604938	91605938	chr14	84192625	84193639	NA	NA	NA
CAGE_peak_11242	chr11	91743648	91744648	chr14	84335507	84336511	NA	NA	NA
CAGE_peak_11248,CAGE_peak_11249	chr11	92245924	92247714	chr14	84891114	84892894	NA	NA	NA
CAGE_peak_11251	chr11	92347643	92348643	chr14	85003067	85004069	NA	NA	NA
CAGE_peak_11252	chr11	92349478	92350478	chr14	85004907	85005918	NA	NA	NA
CAGE_peak_11253	chr11	92461269	92462269	chr14	85123352	85124349	NA	NA	NA
CAGE_peak_11254	chr11	92771260	92772260	chr14	85434234	85435247	NA	NA	NA
CAGE_peak_11255	chr11	92821815	92822815	chr14	85484570	85485595	NA	NA	NA
CAGE_peak_11256	chr11	92860538	92861538	chr14	85525804	85526778	NA	NA	NA
CAGE_peak_11257	chr11	92869809	92870809	chr14	85535068	85536059	NA	NA	NA
CAGE_peak_11260	chr11	92942367	92943367	chr14	85598536	85599974	NA	NA	NA
CAGE_peak_11261	chr11	93031041	93032041	chr14	85681826	85683145	NA	NA	NA
CAGE_peak_11262,DHS_liver_peak_23406,DHS_liver_peak_23407	chr11	93033764	93035424	chr14	85684869	85686529	chr11	44842658	44844319
CAGE_peak_11263	chr11	93074009	93075009	chr14	85719951	85720967	NA	NA	NA
CAGE_peak_11265	chr11	93358628	93359628	chr14	86001540	86002271	NA	NA	NA
CAGE_peak_11267,DHS_liver_peak_23422	chr11	93497082	93498264	chr14	86131171	86132364	chr11	44334515	44335668
CAGE_peak_11268,DHS_heart_peak_42470	chr11	93515024	93516129	chr14	86149181	86150291	NA	NA	NA
CAGE_peak_11269	chr11	93520259	93521259	chr14	86154387	86155384	NA	NA	NA
CAGE_peak_1126,DHS_brain_peak_3411,DHS_heart_peak_4561,DHS_liver_peak_2512,DHS_liver_peak_2513	chr1	32939090	32940354	chr1	32029317	32030571	chr7	67176285	67177501
CAGE_peak_11271	chr11	93525251	93526251	chr14	86165539	86166539	NA	NA	NA
CAGE_peak_11272	chr11	93528499	93529499	chr14	86168817	86169814	NA	NA	NA
CAGE_peak_11274	chr11	93632740	93633740	chr14	86274210	86275205	NA	NA	NA
CAGE_peak_11278	chr11	94309588	94310588	chr14	86924850	86926347	NA	NA	NA
CAGE_peak_11279	chr11	94581496	94582496	chr14	87181250	87182241	NA	NA	NA
CAGE_peak_11280,DHS_kidney_peak_29656	chr11	94583759	94584809	chr14	87183491	87184545	NA	NA	NA
CAGE_peak_11281,DHS_brain_peak_32157,DHS_kidney_peak_29660,DHS_kidney_peak_29661,DHS_liver_peak_23484,DHS_liver_peak_23485	chr11	94602344	94603724	chr14	87201425	87202820	chr11	43179387	43180807
CAGE_peak_11284,DHS_heart_peak_42576	chr11	94746825	94747869	chr14	87342786	87344152	NA	NA	NA
CAGE_peak_11285	chr11	94841061	94842061	chr14	87439960	87440951	NA	NA	NA
CAGE_peak_11286,DHS_heart_peak_42640,DHS_kidney_peak_29720	chr11	95092551	95094214	chr14	87718135	87719901	NA	NA	NA
CAGE_peak_11291	chr11	95244623	95245623	chr14	87874212	87875210	NA	NA	NA
CAGE_peak_11293	chr11	95332132	95333132	chr14	87951655	87952659	NA	NA	NA
CAGE_peak_11296	chr11	95444104	95445104	chr14	88060000	88060996	NA	NA	NA
CAGE_peak_11297,DHS_liver_peak_23554	chr11	95641122	95642206	chr14	88260834	88261935	chr11	42034547	42035631
CAGE_peak_11298	chr11	95674256	95675256	chr14	88294039	88295045	NA	NA	NA
CAGE_peak_1129,DHS_heart_peak_4567	chr1	32967795	32968894	chr1	32058777	32060207	NA	NA	NA
CAGE_peak_11300,CAGE_peak_11301	chr11	95688097	95689418	chr14	88308343	88309670	NA	NA	NA
CAGE_peak_11302	chr11	95702664	95703664	chr14	88322901	88323929	NA	NA	NA
CAGE_peak_11303	chr11	95710680	95711680	chr14	88331253	88332252	NA	NA	NA
CAGE_peak_11304,DHS_brain_peak_32261	chr11	95715168	95716446	chr14	88335455	88336731	NA	NA	NA
CAGE_peak_11307	chr11	95876553	95877553	chr14	88491580	88492578	NA	NA	NA
CAGE_peak_11308,DHS_brain_peak_32289,DHS_heart_peak_42770,DHS_kidney_peak_29823,DHS_liver_peak_23573	chr11	96011495	96012847	chr14	88631424	88632769	chr11	41645311	41646649
CAGE_peak_11309,DHS_kidney_peak_29824	chr11	96012907	96014892	chr14	88632829	88634800	NA	NA	NA
CAGE_peak_11310	chr11	96015717	96016717	chr14	88635615	88636611	NA	NA	NA
CAGE_peak_11312,DHS_kidney_peak_29840	chr11	96067851	96069086	chr14	88687944	88689192	NA	NA	NA
CAGE_peak_11314,DHS_heart_peak_42790,DHS_kidney_peak_29847	chr11	96098186	96099471	chr14	88719477	88720764	NA	NA	NA
CAGE_peak_11316,DHS_heart_peak_42799,DHS_kidney_peak_29851	chr11	96134184	96135291	chr14	88755500	88756612	NA	NA	NA
CAGE_peak_11317	chr11	96152626	96153626	chr14	88774269	88775272	NA	NA	NA
CAGE_peak_11321	chr11	96159654	96160654	chr14	88781059	88781970	NA	NA	NA
CAGE_peak_11322,DHS_heart_peak_42816,DHS_heart_peak_42817,DHS_kidney_peak_29860,DHS_liver_peak_23579	chr11	96168202	96170151	chr14	88789532	88791484	chr11	41477489	41479144
CAGE_peak_11323	chr11	96172954	96173954	chr14	88794296	88795294	NA	NA	NA
CAGE_peak_11326	chr11	96230211	96231211	chr14	88849674	88850604	NA	NA	NA
CAGE_peak_11328	chr11	96248802	96249802	chr14	88868886	88869879	NA	NA	NA
CAGE_peak_1133	chr1	32982657	32983657	chr1	32074749	32075761	NA	NA	NA
CAGE_peak_11332	chr11	96260463	96261463	chr14	88880619	88881924	NA	NA	NA
CAGE_peak_11337	chr11	96290467	96291467	chr14	88910923	88911920	NA	NA	NA
CAGE_peak_11339,DHS_heart_peak_42865,DHS_kidney_peak_29899	chr11	96313662	96314991	chr14	88933804	88935137	NA	NA	NA
CAGE_peak_11342	chr11	96371227	96372227	chr14	88985566	88986564	NA	NA	NA
CAGE_peak_11343	chr11	96436081	96437081	chr14	89041454	89042431	NA	NA	NA
CAGE_peak_11346	chr11	97261444	97262444	chr14	89942243	89943251	NA	NA	NA
CAGE_peak_11347	chr11	97290093	97291093	chr14	89961780	89962755	NA	NA	NA
CAGE_peak_11349	chr11	97963981	97964981	chr14	90692563	90693544	NA	NA	NA
CAGE_peak_1134,CAGE_peak_1135,DHS_brain_peak_3418	chr1	32984011	32985499	chr1	32076182	32077666	NA	NA	NA
CAGE_peak_11350	chr11	97965550	97966550	chr14	90694109	90695144	NA	NA	NA
CAGE_peak_11351	chr11	98243518	98244518	chr14	91058576	91059477	NA	NA	NA
CAGE_peak_11352	chr11	99339359	99340359	chr14	92232780	92233996	NA	NA	NA
CAGE_peak_11355	chr11	99863351	99864351	chr14	92741480	92742457	NA	NA	NA
CAGE_peak_11356	chr11	100138862	100139862	chr14	93010183	93011179	NA	NA	NA
CAGE_peak_11357	chr11	100172556	100173556	chr14	93106324	93107311	NA	NA	NA
CAGE_peak_11358,DHS_liver_peak_23625	chr11	100674777	100675819	chr14	93593392	93594435	chr11	36611762	36612732
CAGE_peak_11359	chr11	100676489	100677489	chr14	93595103	93596104	NA	NA	NA
CAGE_peak_11360,DHS_brain_peak_32400,DHS_brain_peak_32401,DHS_heart_peak_43030,DHS_heart_peak_43031,DHS_kidney_peak_29979,DHS_kidney_peak_29980,DHS_liver_peak_23633	chr11	100718964	100720499	chr14	93639168	93641032	chr11	36566348	36568481
CAGE_peak_11361	chr11	100725577	100726577	chr14	93648389	93649074	NA	NA	NA
CAGE_peak_11362,DHS_heart_peak_43063,DHS_kidney_peak_30010,DHS_kidney_peak_30011	chr11	100876341	100877824	chr14	93798117	93799600	NA	NA	NA
CAGE_peak_11363	chr11	101076141	101077141	chr14	94002705	94003699	NA	NA	NA
CAGE_peak_11364,DHS_heart_peak_43098,DHS_kidney_peak_30028	chr11	101441230	101442904	chr14	94348850	94350465	NA	NA	NA
CAGE_peak_11365	chr11	101515606	101516606	chr14	94427050	94428187	NA	NA	NA
CAGE_peak_11366	chr11	101795609	101796609	chr14	94703293	94704315	NA	NA	NA
CAGE_peak_11367,DHS_heart_peak_43121,DHS_kidney_peak_30047	chr11	102010698	102011804	chr14	94912234	94913343	NA	NA	NA
CAGE_peak_11368,DHS_heart_peak_43148	chr11	102171762	102172864	chr14	95069531	95070658	NA	NA	NA
CAGE_peak_1136,DHS_heart_peak_4573,DHS_kidney_peak_2811,DHS_liver_peak_2520	chr1	32988682	32989954	chr1	32082360	32083667	chr7	67231361	67232940
CAGE_peak_11378	chr11	102412764	102413764	chr14	95304803	95305809	NA	NA	NA
CAGE_peak_11379,DHS_brain_peak_32464,DHS_brain_peak_32465	chr11	102424459	102425797	chr14	95316673	95317985	NA	NA	NA
CAGE_peak_11380	chr11	102426169	102427169	chr14	95318354	95319333	NA	NA	NA
CAGE_peak_11381	chr11	102446595	102447595	chr14	95345838	95346830	NA	NA	NA
CAGE_peak_11383	chr11	102554609	102555609	chr14	95454688	95455680	NA	NA	NA
CAGE_peak_11386,DHS_kidney_peak_30120	chr11	102579697	102580724	chr14	95477916	95478945	NA	NA	NA
CAGE_peak_11387	chr11	102588575	102589575	chr14	95486784	95487767	NA	NA	NA
CAGE_peak_11388	chr11	102589886	102590886	chr14	95488407	95489406	NA	NA	NA
CAGE_peak_11389	chr11	102591760	102592760	chr14	95490276	95491269	NA	NA	NA
CAGE_peak_11392	chr11	102759835	102760835	chr14	95668574	95669568	NA	NA	NA
CAGE_peak_11395	chr11	102882210	102883210	chr14	95789134	95790138	NA	NA	NA
CAGE_peak_11396	chr11	102927337	102928337	chr14	95826341	95827341	NA	NA	NA
CAGE_peak_11398	chr11	102995840	102996840	chr14	95893451	95894460	NA	NA	NA
CAGE_peak_1139,DHS_heart_peak_4574,DHS_kidney_peak_2813	chr1	32992094	32993699	chr1	32086619	32088222	NA	NA	NA
CAGE_peak_11400,DHS_heart_peak_43250	chr11	103085666	103086679	chr14	95982443	95983445	NA	NA	NA
CAGE_peak_11401	chr11	103245971	103246971	chr14	96137884	96138896	NA	NA	NA
CAGE_peak_11403	chr11	103445760	103446760	chr14	96332611	96333374	NA	NA	NA
CAGE_peak_11404	chr11	103450645	103451645	chr14	96337281	96338124	NA	NA	NA
CAGE_peak_11405	chr11	103471052	103472052	chr14	96356324	96357195	NA	NA	NA
CAGE_peak_11406	chr11	103522408	103523408	chr14	96412083	96412857	NA	NA	NA
CAGE_peak_11408	chr11	103587636	103588636	chr14	96474971	96475968	NA	NA	NA
CAGE_peak_11409,CAGE_peak_11410	chr11	103620382	103621545	chr14	96508369	96509534	NA	NA	NA
CAGE_peak_1140,CAGE_peak_1141,DHS_heart_peak_4575,DHS_kidney_peak_2814	chr1	32996954	32998589	chr1	32091423	32093069	NA	NA	NA
CAGE_peak_11411	chr11	103624673	103625673	chr14	96513676	96514689	NA	NA	NA
CAGE_peak_11412,DHS_heart_peak_43301,DHS_heart_peak_43302	chr11	103632998	103634887	chr14	96522264	96524147	NA	NA	NA
CAGE_peak_11413	chr11	103648812	103649812	chr14	96538509	96539502	NA	NA	NA
CAGE_peak_11414,DHS_heart_peak_43317	chr11	103700092	103701347	chr14	96596746	96598354	NA	NA	NA
CAGE_peak_11415	chr11	103772528	103773528	chr14	96672921	96673909	NA	NA	NA
CAGE_peak_11416	chr11	103863069	103864069	chr14	96759772	96760775	NA	NA	NA
CAGE_peak_11418,DHS_heart_peak_43349	chr11	103871667	103872739	chr14	96770477	96771534	NA	NA	NA
CAGE_peak_11419	chr11	103930047	103931047	chr14	96829945	96830933	NA	NA	NA
CAGE_peak_11420,CAGE_peak_11421	chr11	104093044	104094632	chr14	96992868	96994455	NA	NA	NA
CAGE_peak_11422	chr11	104257468	104258468	chr14	97149488	97150492	NA	NA	NA
CAGE_peak_11424	chr11	104685901	104686901	chr14	97574389	97575449	NA	NA	NA
CAGE_peak_11425	chr11	104688310	104689310	chr14	97576839	97577842	NA	NA	NA
CAGE_peak_11426,DHS_kidney_peak_30267	chr11	104694207	104695670	chr14	97583004	97584465	NA	NA	NA
CAGE_peak_11428	chr11	104708718	104709718	chr14	97597307	97598301	NA	NA	NA
CAGE_peak_11429	chr11	104836381	104837381	chr14	97724282	97725245	NA	NA	NA
CAGE_peak_11434	chr11	105038650	105039650	chr14	97912312	97913321	NA	NA	NA
CAGE_peak_11435	chr11	105046387	105047387	chr14	97920085	97921074	NA	NA	NA
CAGE_peak_11436	chr11	105163701	105164701	chr14	98054860	98055861	NA	NA	NA
CAGE_peak_11437	chr11	105177298	105178298	chr14	98068488	98069415	NA	NA	NA
CAGE_peak_11439	chr11	105188978	105189978	chr14	98075223	98076223	NA	NA	NA
CAGE_peak_11440	chr11	105190261	105191261	chr14	98076504	98077497	NA	NA	NA
CAGE_peak_11441	chr11	105207589	105208589	chr14	98093944	98094953	NA	NA	NA
CAGE_peak_11442	chr11	105219661	105220661	chr14	98103548	98104597	NA	NA	NA
CAGE_peak_11443	chr11	105243873	105244873	chr14	98130950	98131950	NA	NA	NA
CAGE_peak_11444	chr11	105296992	105297992	chr14	98173349	98174343	NA	NA	NA
CAGE_peak_11445	chr11	105642034	105643034	chr14	98529766	98530747	NA	NA	NA
CAGE_peak_11446	chr11	105645495	105646495	chr14	98533203	98534200	NA	NA	NA
CAGE_peak_11447	chr11	105707965	105708965	chr14	98595379	98596354	NA	NA	NA
CAGE_peak_11448,DHS_kidney_peak_30309,DHS_kidney_peak_30310	chr11	105718349	105720129	chr14	98604924	98606687	NA	NA	NA
CAGE_peak_11449	chr11	105803342	105804342	chr14	98695466	98696480	NA	NA	NA
CAGE_peak_11450	chr11	106062634	106063634	chr14	98955107	98956091	NA	NA	NA
CAGE_peak_11452	chr11	106244753	106245753	chr14	99189087	99190099	NA	NA	NA
CAGE_peak_11453	chr11	106267491	106268491	chr14	99211991	99212989	NA	NA	NA
CAGE_peak_11454	chr11	106349665	106350665	chr14	99291563	99292547	NA	NA	NA
CAGE_peak_11455	chr11	106368289	106369289	chr14	99310161	99311173	NA	NA	NA
CAGE_peak_11456	chr11	106619871	106620871	chr14	99559345	99560340	NA	NA	NA
CAGE_peak_11457	chr11	106706050	106707050	chr14	99640543	99641577	NA	NA	NA
CAGE_peak_11458	chr11	106758721	106759721	chr14	99691588	99692555	NA	NA	NA
CAGE_peak_11459	chr11	106783378	106784378	chr14	99721865	99722866	NA	NA	NA
CAGE_peak_1145,DHS_brain_peak_3433,DHS_heart_peak_4589,DHS_heart_peak_4590	chr1	33060091	33061489	chr1	32147122	32148519	NA	NA	NA
CAGE_peak_11460	chr11	106999491	107000491	chr14	99930135	99931139	NA	NA	NA
CAGE_peak_11461	chr11	107120246	107121246	chr14	100050820	100051839	NA	NA	NA
CAGE_peak_11463	chr11	107625874	107626874	chr14	100544995	100546070	NA	NA	NA
CAGE_peak_11464	chr11	107668923	107669923	chr14	100587854	100588861	NA	NA	NA
CAGE_peak_11465	chr11	107684699	107685699	chr14	100603918	100605186	NA	NA	NA
CAGE_peak_11467	chr11	107800409	107801409	chr14	100720332	100721336	NA	NA	NA
CAGE_peak_11469	chr11	107947305	107948305	chr14	100864531	100865509	NA	NA	NA
CAGE_peak_11470,DHS_brain_peak_32695	chr11	107956652	107957744	chr14	100873659	100874751	NA	NA	NA
CAGE_peak_11471	chr11	107974932	107975932	chr14	100893158	100894161	NA	NA	NA
CAGE_peak_11474	chr11	108013964	108014964	chr14	100933468	100934457	NA	NA	NA
CAGE_peak_11476,DHS_brain_peak_32700,DHS_heart_peak_43645,DHS_kidney_peak_30443,DHS_kidney_peak_30444,DHS_liver_peak_23849,DHS_liver_peak_23850	chr11	108115183	108116508	chr14	101043862	101045496	NA	NA	NA
CAGE_peak_11478	chr11	108616134	108617134	chr14	101526694	101527691	NA	NA	NA
CAGE_peak_11481	chr11	108807845	108808845	chr14	101720965	101721971	NA	NA	NA
CAGE_peak_11482,DHS_heart_peak_43703,DHS_kidney_peak_30503,DHS_kidney_peak_30504,DHS_liver_peak_23891	chr11	108869961	108871868	chr14	101785048	101786953	chr11	6372957	6374621
CAGE_peak_11483	chr11	108972950	108973950	chr14	101891430	101892420	NA	NA	NA
CAGE_peak_11484	chr11	109016229	109017229	chr14	101935137	101936131	NA	NA	NA
CAGE_peak_11485	chr11	109033865	109034865	chr14	101952491	101953502	NA	NA	NA
CAGE_peak_11486	chr11	109337387	109338387	chr14	102243348	102244415	NA	NA	NA
CAGE_peak_11489	chr11	109674483	109675483	chr14	102590720	102591726	NA	NA	NA
CAGE_peak_11490	chr11	109747328	109748328	chr14	102662094	102663115	NA	NA	NA
CAGE_peak_11495,DHS_brain_peak_32771,DHS_kidney_peak_30557,DHS_kidney_peak_30558	chr11	110026491	110027904	chr14	102931187	102932601	NA	NA	NA
CAGE_peak_11496	chr11	110028580	110029580	chr14	102933291	102934282	NA	NA	NA
CAGE_peak_11497,DHS_brain_peak_32773,DHS_heart_peak_43782,DHS_kidney_peak_30559	chr11	110068751	110070189	chr14	102972036	102973129	NA	NA	NA
CAGE_peak_11498,DHS_kidney_peak_30561	chr11	110075963	110077069	chr14	102979247	102980363	NA	NA	NA
CAGE_peak_11499,DHS_brain_peak_32774,DHS_kidney_peak_30562	chr11	110077444	110078589	chr14	102980737	102981882	NA	NA	NA
CAGE_peak_1149,DHS_heart_peak_4611	chr1	33155854	33157336	chr1	32278503	32279820	NA	NA	NA
CAGE_peak_11500	chr11	110080993	110081993	chr14	102984301	102985291	NA	NA	NA
CAGE_peak_11501	chr11	110084744	110085744	chr14	102987971	102989070	NA	NA	NA
CAGE_peak_11502	chr11	110086367	110087367	chr14	102989695	102990692	NA	NA	NA
CAGE_peak_11503	chr11	110087424	110088424	chr14	102990749	102991750	NA	NA	NA
CAGE_peak_11504	chr11	110090032	110091032	chr14	102993371	102994376	NA	NA	NA
CAGE_peak_11506,DHS_heart_peak_43792	chr11	110095171	110096289	chr14	102998524	102999613	NA	NA	NA
CAGE_peak_11507	chr11	110119288	110120288	chr14	103021736	103022746	NA	NA	NA
CAGE_peak_11513,DHS_brain_peak_32803	chr11	110317174	110318185	chr14	103215810	103216831	NA	NA	NA
CAGE_peak_11514,DHS_brain_peak_32804	chr11	110318651	110319685	chr14	103217282	103218322	NA	NA	NA
CAGE_peak_11515,DHS_brain_peak_32814,DHS_kidney_peak_30599,DHS_liver_peak_23927	chr11	110349105	110350331	chr14	103251273	103252509	chr11	7851605	7852595
CAGE_peak_11516,DHS_brain_peak_32816,DHS_kidney_peak_30600,DHS_liver_peak_23928,DHS_liver_peak_23929	chr11	110356445	110358005	chr14	103258531	103260074	chr11	7859006	7860388
CAGE_peak_11517	chr11	110370717	110371717	chr14	103273411	103274431	NA	NA	NA
CAGE_peak_11519	chr11	110373388	110374388	chr14	103276139	103277382	NA	NA	NA
CAGE_peak_1151,DHS_heart_peak_4620	chr1	33218374	33220175	chr1	32350662	32352465	NA	NA	NA
CAGE_peak_1152	chr1	33250535	33251535	chr1	32381434	32382326	NA	NA	NA
CAGE_peak_11520,DHS_liver_peak_23934	chr11	110374505	110375626	chr14	103277486	103278612	chr11	7877091	7878306
CAGE_peak_11522	chr11	110446674	110447674	chr14	103346419	103347452	NA	NA	NA
CAGE_peak_11523	chr11	110455396	110456396	chr14	103357441	103358205	NA	NA	NA
CAGE_peak_11524	chr11	110490470	110491470	chr14	103391820	103392815	NA	NA	NA
CAGE_peak_11525	chr11	110492888	110493888	chr14	103394226	103395217	NA	NA	NA
CAGE_peak_11526	chr11	110496633	110497633	chr14	103397988	103398996	NA	NA	NA
CAGE_peak_11528	chr11	110797009	110798009	chr14	103682838	103684083	NA	NA	NA
CAGE_peak_11529,DHS_heart_peak_43915	chr11	110947687	110948831	chr14	103833099	103834246	NA	NA	NA
CAGE_peak_11531,DHS_liver_peak_23969	chr11	111320357	111321545	chr14	104193784	104194978	chr11	8813568	8814717
CAGE_peak_11532,CAGE_peak_11533,DHS_brain_peak_32884	chr11	111323911	111325625	chr14	104197182	104198643	NA	NA	NA
CAGE_peak_11534,DHS_liver_peak_23972,DHS_liver_peak_23973	chr11	111334223	111335825	chr14	104207294	104208919	chr11	8828616	8830248
CAGE_peak_11535	chr11	111370962	111371962	chr14	104245333	104246322	NA	NA	NA
CAGE_peak_11536	chr11	111373579	111374579	chr14	104248062	104249071	NA	NA	NA
CAGE_peak_11537	chr11	111426946	111427946	chr14	104302755	104303756	NA	NA	NA
CAGE_peak_11541,DHS_brain_peak_32952,DHS_heart_peak_44001,DHS_kidney_peak_30689	chr11	111663091	111664531	chr14	104539157	104540919	NA	NA	NA
CAGE_peak_11542,DHS_liver_peak_24000	chr11	111688566	111689830	chr14	104564907	104566505	chr11	9187619	9188885
CAGE_peak_11545,DHS_heart_peak_44024,DHS_kidney_peak_30714,DHS_liver_peak_24026	chr11	111793332	111794586	chr14	104671649	104672894	chr11	9302418	9303364
CAGE_peak_11546,DHS_kidney_peak_30718	chr11	111821071	111822094	chr14	104700245	104700957	NA	NA	NA
CAGE_peak_11548	chr11	111934771	111935771	chr14	104817170	104818178	NA	NA	NA
CAGE_peak_11549	chr11	111953333	111954333	chr14	104836506	104837512	NA	NA	NA
CAGE_peak_11557	chr11	112145384	112146384	chr14	105022215	105023157	NA	NA	NA
CAGE_peak_11558,DHS_heart_peak_44088,DHS_kidney_peak_30777,DHS_liver_peak_24072	chr11	112156859	112157992	chr14	105036562	105037699	chr11	9666482	9667891
CAGE_peak_11559,DHS_brain_peak_33045,DHS_liver_peak_24073	chr11	112160619	112161787	chr14	105040350	105041519	chr11	9671161	9672320
CAGE_peak_11560,DHS_heart_peak_44123	chr11	112317647	112318792	chr14	105189873	105191020	NA	NA	NA
CAGE_peak_11561	chr11	112504401	112505401	chr14	105361739	105362397	NA	NA	NA
CAGE_peak_11562	chr11	112526255	112527255	chr14	105392842	105394168	NA	NA	NA
CAGE_peak_11563,DHS_brain_peak_33094	chr11	112695494	112696827	chr14	105562219	105563569	NA	NA	NA
CAGE_peak_11565	chr11	112831592	112832592	chr14	105700218	105701208	NA	NA	NA
CAGE_peak_11566	chr11	112834867	112835867	chr14	105703484	105704482	NA	NA	NA
CAGE_peak_11567,DHS_heart_peak_44152	chr11	112851947	112853152	chr14	105720032	105721241	NA	NA	NA
CAGE_peak_11570,DHS_heart_peak_44160	chr11	112968741	112969993	chr14	105845768	105847337	NA	NA	NA
CAGE_peak_11571	chr11	112970859	112971859	chr14	105848215	105849220	NA	NA	NA
CAGE_peak_11572	chr11	112972494	112973494	chr14	105849848	105850847	NA	NA	NA
CAGE_peak_11573,DHS_heart_peak_44162	chr11	112977539	112978573	chr14	105854906	105855946	NA	NA	NA
CAGE_peak_11574	chr11	113070109	113071109	chr14	105944540	105945529	NA	NA	NA
CAGE_peak_11575	chr11	113149589	113150589	chr14	106026109	106027102	NA	NA	NA
CAGE_peak_11576	chr11	113181884	113182884	chr14	106058647	106059647	NA	NA	NA
CAGE_peak_11577	chr11	113184069	113185069	chr14	106060830	106061825	NA	NA	NA
CAGE_peak_11578	chr11	113187833	113188833	chr14	106064553	106065779	NA	NA	NA
CAGE_peak_11579	chr11	113200416	113201416	chr14	106077024	106078004	NA	NA	NA
CAGE_peak_1157,DHS_brain_peak_3510,DHS_brain_peak_3511,DHS_heart_peak_4678	chr1	33460521	33462009	chr1	32593491	32594984	NA	NA	NA
CAGE_peak_1158	chr1	33593748	33594748	chr1	32742520	32743516	NA	NA	NA
CAGE_peak_11581	chr11	113348516	113349516	chr14	106209172	106210170	NA	NA	NA
CAGE_peak_11583	chr11	113586966	113587966	chr14	106457209	106458208	NA	NA	NA
CAGE_peak_11584	chr11	113627071	113628071	chr14	106496557	106497377	NA	NA	NA
CAGE_peak_11585	chr11	113630814	113631814	chr14	106500160	106501155	NA	NA	NA
CAGE_peak_11586	chr11	113681111	113682111	chr14	106543332	106544344	NA	NA	NA
CAGE_peak_11588	chr11	113766675	113767675	chr14	106636790	106638077	NA	NA	NA
CAGE_peak_1159	chr1	33664873	33665873	chr1	32815404	32816417	NA	NA	NA
CAGE_peak_11591	chr11	113923032	113924032	chr14	106795859	106796859	NA	NA	NA
CAGE_peak_11592	chr11	113957315	113958315	chr14	106835458	106836458	NA	NA	NA
CAGE_peak_11593	chr11	114031070	114032070	chr14	106901948	106902948	NA	NA	NA
CAGE_peak_11596	chr11	114074182	114075182	chr14	106945801	106946787	NA	NA	NA
CAGE_peak_11597	chr11	114077050	114078050	chr14	106948690	106949703	NA	NA	NA
CAGE_peak_11598,DHS_brain_peak_33230,DHS_kidney_peak_30887,DHS_liver_peak_24144	chr11	114079348	114081028	chr14	106950970	106952679	chr11	11612682	11614346
CAGE_peak_11599,CAGE_peak_11600,DHS_brain_peak_33233	chr11	114091228	114092708	chr14	106963619	106964797	NA	NA	NA
CAGE_peak_11601,CAGE_peak_11602,DHS_liver_peak_24147	chr11	114098608	114100223	chr14	106970737	106972683	chr11	11632420	11634345
CAGE_peak_11603	chr11	114128375	114129375	chr14	107001620	107002613	NA	NA	NA
CAGE_peak_11604,DHS_brain_peak_33248	chr11	114146888	114148684	chr14	107020326	107021964	NA	NA	NA
CAGE_peak_11605,DHS_kidney_peak_30893	chr11	114152766	114153993	chr14	107026083	107027306	NA	NA	NA
CAGE_peak_1160,DHS_heart_peak_4692,DHS_kidney_peak_2884,DHS_liver_peak_2581	chr1	33902788	33903914	chr1	33043963	33045087	chr7	68159992	68161144
CAGE_peak_1161	chr1	33996353	33997353	chr1	33147439	33148439	NA	NA	NA
CAGE_peak_11612	chr11	114185013	114186013	chr14	107058463	107059456	NA	NA	NA
CAGE_peak_11613	chr11	114211274	114212274	chr14	107085117	107086098	NA	NA	NA
CAGE_peak_11614	chr11	114215448	114216448	chr14	107089237	107090232	NA	NA	NA
CAGE_peak_11615	chr11	114219550	114220550	chr14	107093321	107094312	NA	NA	NA
CAGE_peak_11617,DHS_brain_peak_33278	chr11	114274708	114275988	chr14	107148334	107149575	NA	NA	NA
CAGE_peak_1162	chr1	34077867	34078867	chr1	33234999	33236003	NA	NA	NA
CAGE_peak_11622	chr11	114321428	114322428	chr14	107196064	107197045	NA	NA	NA
CAGE_peak_11623	chr11	114353659	114354659	chr14	107229599	107230676	NA	NA	NA
CAGE_peak_11627	chr11	114473599	114474599	chr14	107352123	107353087	NA	NA	NA
CAGE_peak_11629	chr11	115015136	115016136	chr14	107824434	107825582	NA	NA	NA
CAGE_peak_11630	chr11	115139409	115140409	chr14	107955721	107956721	NA	NA	NA
CAGE_peak_11633	chr11	115157387	115158387	chr14	108001194	108002194	NA	NA	NA
CAGE_peak_11634,CAGE_peak_11635	chr11	115221114	115223017	chr14	108064847	108066746	NA	NA	NA
CAGE_peak_11636	chr11	115301008	115302008	chr14	108147157	108148157	NA	NA	NA
CAGE_peak_11637,DHS_liver_peak_24219	chr11	115474575	115476291	chr14	108323797	108325249	chr11	13044503	13045938
CAGE_peak_11638	chr11	115489455	115490455	chr14	108338109	108339133	NA	NA	NA
CAGE_peak_11639,DHS_brain_peak_33344,DHS_liver_peak_24222,DHS_liver_peak_24223	chr11	115500389	115501592	chr14	108349176	108350375	chr11	13069469	13070661
CAGE_peak_11642	chr11	115686344	115687344	chr14	108536493	108537494	NA	NA	NA
CAGE_peak_11643	chr11	115695721	115696721	chr14	108545918	108546914	NA	NA	NA
CAGE_peak_11644,CAGE_peak_11645,DHS_brain_peak_33368,DHS_brain_peak_33369	chr11	115706338	115708212	chr14	108556922	108558779	NA	NA	NA
CAGE_peak_11648	chr11	115765453	115766453	chr14	108615952	108616953	NA	NA	NA
CAGE_peak_11649	chr11	115870303	115871303	chr14	108717579	108718579	NA	NA	NA
CAGE_peak_1164,DHS_heart_peak_4717	chr1	34828348	34829874	chr1	33975396	33976922	NA	NA	NA
CAGE_peak_11651	chr11	115924594	115925594	chr14	108769849	108770747	NA	NA	NA
CAGE_peak_11657	chr11	115945577	115946577	chr14	108791571	108792569	NA	NA	NA
CAGE_peak_11658	chr11	115954190	115955190	chr14	108800235	108801228	NA	NA	NA
CAGE_peak_11659	chr11	115996392	115997392	chr14	108836576	108837575	NA	NA	NA
CAGE_peak_11660	chr11	116056156	116057156	chr14	108890164	108891143	NA	NA	NA
CAGE_peak_11661,DHS_brain_peak_33392	chr11	116073552	116075020	chr14	108907840	108909332	NA	NA	NA
CAGE_peak_11662	chr11	116189886	116190886	chr14	109030609	109031608	NA	NA	NA
CAGE_peak_11663	chr11	116400552	116401552	chr14	109241740	109242804	NA	NA	NA
CAGE_peak_11664,DHS_brain_peak_33412	chr11	116421343	116423273	chr14	109263083	109265027	NA	NA	NA
CAGE_peak_11665,DHS_brain_peak_33413	chr11	116427793	116428829	chr14	109270729	109272085	NA	NA	NA
CAGE_peak_11666	chr11	116431458	116432458	chr14	109274662	109275628	NA	NA	NA
CAGE_peak_11667	chr11	116438806	116439806	chr14	109281964	109282995	NA	NA	NA
CAGE_peak_11668	chr11	116587225	116588225	chr14	109423996	109424855	NA	NA	NA
CAGE_peak_11669	chr11	116591315	116592315	chr14	109427954	109428959	NA	NA	NA
CAGE_peak_1166,DHS_brain_peak_3586	chr1	34870069	34871327	chr1	34018771	34020020	NA	NA	NA
CAGE_peak_11672,DHS_liver_peak_24297	chr11	116826346	116827554	chr14	109652754	109653971	chr11	14387178	14388404
CAGE_peak_11676	chr11	116919456	116920456	chr14	109747726	109749039	NA	NA	NA
CAGE_peak_11682	chr11	116996315	116997315	chr14	109827599	109828592	NA	NA	NA
CAGE_peak_11683	chr11	116999430	117000430	chr14	109830696	109831695	NA	NA	NA
CAGE_peak_11684,DHS_kidney_peak_31063	chr11	117002456	117003479	chr14	109834023	109835048	NA	NA	NA
CAGE_peak_11686	chr11	117013194	117014194	chr14	109845169	109846143	NA	NA	NA
CAGE_peak_11695,DHS_brain_peak_33651,DHS_heart_peak_44566	chr11	117808776	117809980	chr14	110660220	110661191	NA	NA	NA
CAGE_peak_11698,DHS_heart_peak_44568,DHS_kidney_peak_31125	chr11	117815860	117817020	chr14	110664473	110665629	NA	NA	NA
CAGE_peak_116,DHS_brain_peak_411,DHS_heart_peak_384	chr1	3503697	3504851	chr1	2458455	2459579	NA	NA	NA
CAGE_peak_11702,CAGE_peak_11703	chr11	117855002	117856918	chr14	110702845	110704754	NA	NA	NA
CAGE_peak_11704	chr11	117861139	117862139	chr14	110708891	110709872	NA	NA	NA
CAGE_peak_11707	chr11	117932314	117933314	chr14	110780868	110781870	NA	NA	NA
CAGE_peak_11708	chr11	117934282	117935282	chr14	110782837	110783844	NA	NA	NA
CAGE_peak_11709	chr11	117944138	117945138	chr14	110792703	110793707	NA	NA	NA
CAGE_peak_1170,CAGE_peak_1171	chr1	35425742	35427095	chr1	34576642	34578234	NA	NA	NA
CAGE_peak_11710,DHS_brain_peak_33663,DHS_kidney_peak_31147	chr11	117946347	117947575	chr14	110794925	110796105	NA	NA	NA
CAGE_peak_11711	chr11	117948723	117949723	chr14	110797225	110798231	NA	NA	NA
CAGE_peak_11714	chr11	117970245	117971245	chr14	110819383	110820385	NA	NA	NA
CAGE_peak_11715	chr11	117973011	117974011	chr14	110822141	110823117	NA	NA	NA
CAGE_peak_11718,CAGE_peak_11719,DHS_brain_peak_33666,DHS_liver_peak_24357	chr11	117978670	117980495	chr14	110826152	110827593	chr11	15572724	15574144
CAGE_peak_1172	chr1	35469289	35470289	chr1	34617899	34618895	NA	NA	NA
CAGE_peak_11720	chr11	117980914	117981914	chr14	110828017	110829007	NA	NA	NA
CAGE_peak_11721	chr11	117982439	117983439	chr14	110829524	110830220	NA	NA	NA
CAGE_peak_11724,CAGE_peak_11725	chr11	118007699	118009112	chr14	110855315	110856700	NA	NA	NA
CAGE_peak_11728	chr11	118017794	118018794	chr14	110866562	110867560	NA	NA	NA
CAGE_peak_11729,DHS_brain_peak_33676	chr11	118045595	118046689	chr14	110893626	110894729	NA	NA	NA
CAGE_peak_11730	chr11	118060462	118061462	chr14	110907973	110908988	NA	NA	NA
CAGE_peak_11732,DHS_brain_peak_33695,DHS_heart_peak_44596,DHS_kidney_peak_31163,DHS_liver_peak_24373	chr11	118194724	118195855	chr14	111026950	111028045	chr11	15785497	15786607
CAGE_peak_11733,CAGE_peak_11734,DHS_liver_peak_24379,DHS_liver_peak_24380	chr11	118237977	118239615	chr14	111074697	111076327	chr11	15835548	15837401
CAGE_peak_11737	chr11	118276971	118277971	chr14	111112654	111113655	NA	NA	NA
CAGE_peak_11740	chr11	118380170	118381170	chr14	111217341	111218336	NA	NA	NA
CAGE_peak_1175	chr1	35664758	35665758	chr1	34825740	34826751	NA	NA	NA
CAGE_peak_11752	chr11	118871928	118872928	chr14	111716620	111717325	NA	NA	NA
CAGE_peak_11753,DHS_brain_peak_33802	chr11	118876250	118877521	chr14	111723188	111724440	NA	NA	NA
CAGE_peak_11754	chr11	118877784	118878784	chr14	111724702	111725998	NA	NA	NA
CAGE_peak_11761	chr11	118915130	118916130	chr14	111761784	111762776	NA	NA	NA
CAGE_peak_11771	chr11	118934929	118935929	chr14	111781582	111782897	NA	NA	NA
CAGE_peak_11772	chr11	118939840	118940840	chr14	111786532	111787545	NA	NA	NA
CAGE_peak_11774	chr11	119253486	119254486	chr14	112115501	112116757	NA	NA	NA
CAGE_peak_11778,DHS_kidney_peak_31301,DHS_liver_peak_24509	chr11	119370016	119371245	chr14	112234369	112235596	chr11	17028297	17029461
CAGE_peak_11784	chr11	119511891	119512891	chr14	112364171	112365163	NA	NA	NA
CAGE_peak_11787	chr11	119590198	119591198	chr14	112438603	112439599	NA	NA	NA
CAGE_peak_11788	chr11	119594231	119595231	chr14	112442694	112443698	NA	NA	NA
CAGE_peak_11789	chr11	119669168	119670168	chr14	112525791	112526803	NA	NA	NA
CAGE_peak_11790,DHS_brain_peak_33940,DHS_heart_peak_44831	chr11	119671145	119672280	chr14	112528110	112529253	NA	NA	NA
CAGE_peak_11791,DHS_heart_peak_44834	chr11	119683140	119685085	chr14	112540094	112542037	NA	NA	NA
CAGE_peak_11792	chr11	119691403	119692403	chr14	112548350	112549350	NA	NA	NA
CAGE_peak_11793	chr11	119692817	119693817	chr14	112549794	112550790	NA	NA	NA
CAGE_peak_11794,DHS_liver_peak_24526	chr11	119694080	119695596	chr14	112551053	112552529	chr11	17368462	17369886
CAGE_peak_11795	chr11	119719371	119720371	chr14	112576261	112577260	NA	NA	NA
CAGE_peak_11796,DHS_brain_peak_33946	chr11	119724659	119725900	chr14	112581538	112582775	NA	NA	NA
CAGE_peak_11799	chr11	119744785	119745785	chr14	112600993	112601966	NA	NA	NA
CAGE_peak_118	chr1	3542843	3543843	chr1	2499120	2500095	NA	NA	NA
CAGE_peak_11800	chr11	119755303	119756303	chr14	112611393	112612394	NA	NA	NA
CAGE_peak_11801	chr11	119792926	119793926	chr14	112654178	112655184	NA	NA	NA
CAGE_peak_11802	chr11	119832205	119833205	chr14	112693209	112693921	NA	NA	NA
CAGE_peak_11803	chr11	119840145	119841145	chr14	112700744	112701742	NA	NA	NA
CAGE_peak_11804	chr11	119850878	119851878	chr14	112711189	112712176	NA	NA	NA
CAGE_peak_11805	chr11	119876363	119877363	chr14	112736692	112737666	NA	NA	NA
CAGE_peak_11806,DHS_brain_peak_33990	chr11	119982641	119984575	chr14	112843742	112845675	NA	NA	NA
CAGE_peak_11807,DHS_brain_peak_34009,DHS_brain_peak_34010	chr11	120088821	120090221	chr14	112941566	112942955	NA	NA	NA
CAGE_peak_11808	chr11	120101850	120102850	chr14	112954576	112955577	NA	NA	NA
CAGE_peak_1181	chr1	35962128	35963128	chr1	35147510	35148503	NA	NA	NA
CAGE_peak_11810,CAGE_peak_11811,DHS_brain_peak_34021,DHS_brain_peak_34022,DHS_heart_peak_44871,DHS_kidney_peak_31343,DHS_liver_peak_24553	chr11	120207698	120209507	chr14	113065251	113067069	chr11	17907044	17908569
CAGE_peak_11814,DHS_brain_peak_34024,DHS_brain_peak_34025	chr11	120217582	120219553	chr14	113075188	113077173	NA	NA	NA
CAGE_peak_11815	chr11	120293083	120294083	chr14	113152969	113153981	NA	NA	NA
CAGE_peak_11816,DHS_brain_peak_34043,DHS_heart_peak_44909,DHS_kidney_peak_31371,DHS_liver_peak_24568	chr11	120346831	120347921	chr14	113206600	113207620	chr11	18054535	18055538
CAGE_peak_11819	chr11	120579168	120580168	chr14	113436521	113437510	NA	NA	NA
CAGE_peak_11820	chr11	120592679	120593679	chr14	113450395	113451408	NA	NA	NA
CAGE_peak_11821,DHS_kidney_peak_31389,DHS_kidney_peak_31390	chr11	120612086	120613646	chr14	113470262	113471812	NA	NA	NA
CAGE_peak_11822	chr11	120640923	120641923	chr14	113498697	113499699	NA	NA	NA
CAGE_peak_11823	chr11	120805825	120806825	chr14	113666792	113667802	NA	NA	NA
CAGE_peak_11825	chr11	121236002	121237002	chr14	114114426	114115441	NA	NA	NA
CAGE_peak_11826	chr11	121282593	121283593	chr14	114154047	114155175	NA	NA	NA
CAGE_peak_11827	chr11	121328190	121329190	chr14	114197460	114198460	NA	NA	NA
CAGE_peak_1183	chr1	36022971	36023971	chr1	35207724	35208721	NA	NA	NA
CAGE_peak_11830	chr11	121421110	121422110	chr14	114291976	114292976	NA	NA	NA
CAGE_peak_11831	chr11	121422250	121423250	chr14	114293117	114293846	NA	NA	NA
CAGE_peak_11832,DHS_brain_peak_34129	chr11	121435810	121436901	chr14	114306060	114307147	NA	NA	NA
CAGE_peak_11833	chr11	121443725	121444725	chr14	114314254	114315222	NA	NA	NA
CAGE_peak_11842	chr11	121484656	121485656	chr14	114356208	114357203	NA	NA	NA
CAGE_peak_11843	chr11	121494281	121495281	chr14	114365800	114366796	NA	NA	NA
CAGE_peak_11844	chr11	121577695	121578695	chr14	114448668	114449704	NA	NA	NA
CAGE_peak_11851,DHS_heart_peak_45029	chr11	121828637	121829847	chr14	114693107	114694304	NA	NA	NA
CAGE_peak_11852	chr11	121841520	121842520	chr14	114705417	114706428	NA	NA	NA
CAGE_peak_11855	chr11	122044730	122045730	chr14	114900452	114901445	NA	NA	NA
CAGE_peak_11856,DHS_brain_peak_34219	chr11	122076333	122077422	chr14	114930747	114931835	NA	NA	NA
CAGE_peak_11857	chr11	122112085	122113085	chr14	114966545	114967545	NA	NA	NA
CAGE_peak_11860,DHS_heart_peak_45112	chr11	122188648	122189927	chr14	115043785	115045076	NA	NA	NA
CAGE_peak_11861,DHS_heart_peak_45113	chr11	122192237	122193287	chr14	115047710	115048730	NA	NA	NA
CAGE_peak_11863,DHS_brain_peak_34266,DHS_liver_peak_24680	chr11	122209535	122210682	chr14	115064969	115066114	chr11	19939163	19940282
CAGE_peak_11864,DHS_brain_peak_34268,DHS_heart_peak_45123	chr11	122214830	122216082	chr14	115070167	115071414	NA	NA	NA
CAGE_peak_11872	chr11	122534156	122535156	chr14	115380404	115381404	NA	NA	NA
CAGE_peak_11873	chr11	122604201	122605201	chr14	115433350	115434656	NA	NA	NA
CAGE_peak_11875	chr11	122672497	122673497	chr14	115490673	115491684	NA	NA	NA
CAGE_peak_11876	chr11	122681397	122682397	chr14	115499907	115500892	NA	NA	NA
CAGE_peak_11881	chr11	122716774	122717774	chr14	115536533	115537539	NA	NA	NA
CAGE_peak_11882	chr11	122724821	122725821	chr14	115543329	115544319	NA	NA	NA
CAGE_peak_11886,DHS_brain_peak_34335,DHS_brain_peak_34336	chr11	122748493	122749942	chr14	115567130	115568592	NA	NA	NA
CAGE_peak_11891	chr11	123065261	123066261	chr14	115901202	115902194	NA	NA	NA
CAGE_peak_11896,DHS_heart_peak_45259	chr11	123121792	123123027	chr14	115956758	115957996	NA	NA	NA
CAGE_peak_11897,DHS_heart_peak_45262	chr11	123129989	123131167	chr14	115964669	115965877	NA	NA	NA
CAGE_peak_11898,DHS_heart_peak_45263	chr11	123131657	123132747	chr14	115966363	115967478	NA	NA	NA
CAGE_peak_11901,DHS_heart_peak_45269	chr11	123144695	123145867	chr14	115979281	115980459	NA	NA	NA
CAGE_peak_11902	chr11	123165758	123166758	chr14	116000181	116001174	NA	NA	NA
CAGE_peak_11903,DHS_heart_peak_45291	chr11	123206433	123207527	chr14	116042205	116043290	NA	NA	NA
CAGE_peak_11904	chr11	123232944	123233944	chr14	116070707	116071652	NA	NA	NA
CAGE_peak_11908,DHS_brain_peak_34409	chr11	123362892	123364162	chr14	116206932	116208190	NA	NA	NA
CAGE_peak_11909,DHS_heart_peak_45317	chr11	123404762	123405807	chr14	116248694	116249733	NA	NA	NA
CAGE_peak_1191	chr1	36249354	36250354	chr1	35451436	35452826	NA	NA	NA
CAGE_peak_11910	chr11	123422192	123423192	chr14	116265761	116266762	NA	NA	NA
CAGE_peak_11911,DHS_brain_peak_34417,DHS_heart_peak_45326	chr11	123456767	123457907	chr14	116300106	116301508	NA	NA	NA
CAGE_peak_11916	chr11	123481153	123482153	chr14	116324533	116325506	NA	NA	NA
CAGE_peak_11917	chr11	123482642	123483642	chr14	116326008	116327382	NA	NA	NA
CAGE_peak_11918	chr11	123497398	123498398	chr14	116347477	116348481	NA	NA	NA
CAGE_peak_11919,DHS_brain_peak_34425	chr11	123510660	123511862	chr14	116359697	116360896	NA	NA	NA
CAGE_peak_11920	chr11	123523076	123524076	chr14	116372533	116373528	NA	NA	NA
CAGE_peak_11922,DHS_heart_peak_45340,DHS_kidney_peak_31597	chr11	123536327	123537653	chr14	116385350	116386673	NA	NA	NA
CAGE_peak_11925	chr11	123583177	123584177	chr14	116430066	116430994	NA	NA	NA
CAGE_peak_11929	chr11	123648712	123649712	chr14	116499254	116500279	NA	NA	NA
CAGE_peak_1192,DHS_kidney_peak_3014	chr1	36255327	36257254	chr1	35458034	35459572	NA	NA	NA
CAGE_peak_11931	chr11	123694638	123695638	chr14	116544187	116545176	NA	NA	NA
CAGE_peak_11935	chr11	123795638	123796638	chr14	116633751	116634775	NA	NA	NA
CAGE_peak_11937,DHS_kidney_peak_31613	chr11	124070505	124071988	chr14	116817522	116819007	NA	NA	NA
CAGE_peak_1194	chr1	36349479	36350479	chr1	35552845	35553830	NA	NA	NA
CAGE_peak_11940	chr11	124078104	124079104	chr14	116823089	116824070	NA	NA	NA
CAGE_peak_11941	chr11	124079288	124080288	chr14	116824256	116825262	NA	NA	NA
CAGE_peak_11943,DHS_brain_peak_34458	chr11	124086147	124087223	chr14	116831031	116832107	NA	NA	NA
CAGE_peak_11945	chr11	124121734	124122734	chr14	116859924	116860923	NA	NA	NA
CAGE_peak_11946	chr11	124176950	124177950	chr14	116915398	116916370	NA	NA	NA
CAGE_peak_11947	chr11	124191437	124192437	chr14	116929746	116930739	NA	NA	NA
CAGE_peak_11949	chr11	124275686	124276686	chr14	116956302	116957303	NA	NA	NA
CAGE_peak_11950	chr11	124462756	124463756	chr14	117203948	117204944	NA	NA	NA
CAGE_peak_11952	chr11	124520857	124521857	chr14	117258693	117259698	NA	NA	NA
CAGE_peak_11953	chr11	124533484	124534484	chr14	117273052	117274028	NA	NA	NA
CAGE_peak_11954	chr11	124588375	124589375	chr14	117322768	117323720	NA	NA	NA
CAGE_peak_11956	chr11	124682399	124683399	chr14	117418079	117419055	NA	NA	NA
CAGE_peak_11959	chr11	124741404	124742404	chr14	117476907	117477907	NA	NA	NA
CAGE_peak_11964,DHS_brain_peak_34525	chr11	124942034	124943154	chr14	117666414	117667654	NA	NA	NA
CAGE_peak_11968,DHS_brain_peak_34539	chr11	125071796	125073134	chr14	117809051	117810422	NA	NA	NA
CAGE_peak_11969	chr11	125162303	125163303	chr14	117905579	117906579	NA	NA	NA
CAGE_peak_1196,DHS_kidney_peak_3025	chr1	36359392	36360554	chr1	35563689	35564778	NA	NA	NA
CAGE_peak_11973	chr11	125177495	125178495	chr14	117920712	117921714	NA	NA	NA
CAGE_peak_11974	chr11	125275465	125276465	chr14	118019700	118020700	NA	NA	NA
CAGE_peak_11978	chr11	125375612	125376612	chr14	118117821	118118819	NA	NA	NA
CAGE_peak_11980,DHS_heart_peak_45524	chr11	125457410	125458539	chr14	118200689	118201728	NA	NA	NA
CAGE_peak_11981	chr11	125470037	125471037	chr14	118213637	118214635	NA	NA	NA
CAGE_peak_11983	chr11	125511732	125512732	chr14	118252677	118253585	NA	NA	NA
CAGE_peak_11984	chr11	125513855	125514855	chr14	118254706	118255668	NA	NA	NA
CAGE_peak_11986	chr11	125794670	125795670	chr14	118590791	118591785	NA	NA	NA
CAGE_peak_11988,CAGE_peak_11989	chr11	125826568	125828012	chr14	118628577	118630018	NA	NA	NA
CAGE_peak_11990	chr11	126027792	126028792	chr14	118852123	118853117	NA	NA	NA
CAGE_peak_11991,DHS_heart_peak_45568	chr11	126033627	126034700	chr14	118858098	118859166	NA	NA	NA
CAGE_peak_11994	chr11	126104017	126105017	chr14	118928336	118929334	NA	NA	NA
CAGE_peak_11995	chr11	126106252	126107252	chr14	118930574	118931563	NA	NA	NA
CAGE_peak_11996,DHS_heart_peak_45577	chr11	126109600	126110783	chr14	118933869	118935080	NA	NA	NA
CAGE_peak_11998,CAGE_peak_11999,DHS_brain_peak_34626,DHS_brain_peak_34627,DHS_heart_peak_45582,DHS_heart_peak_45583,DHS_kidney_peak_31710	chr11	126114684	126116600	chr14	118939013	118940831	NA	NA	NA
CAGE_peak_12000,DHS_heart_peak_45584	chr11	126122525	126124440	chr14	118948179	118950075	NA	NA	NA
CAGE_peak_12001,DHS_heart_peak_45585	chr11	126127568	126128660	chr14	118952943	118954033	NA	NA	NA
CAGE_peak_12006,DHS_kidney_peak_31717	chr11	126162566	126163760	chr14	118988462	118989657	NA	NA	NA
CAGE_peak_12008	chr11	126305330	126306330	chr14	119134208	119134868	NA	NA	NA
CAGE_peak_12014,DHS_heart_peak_45628,DHS_liver_peak_24868	chr11	126334238	126335355	chr14	119161565	119162671	chr11	24273627	24274723
CAGE_peak_12015,CAGE_peak_12016	chr11	126338874	126340646	chr14	119166207	119167962	NA	NA	NA
CAGE_peak_12019	chr11	126433077	126434077	chr14	119262323	119263328	NA	NA	NA
CAGE_peak_12020	chr11	126451878	126452878	chr14	119280233	119281236	NA	NA	NA
CAGE_peak_12021	chr11	126458302	126459302	chr14	119286972	119287936	NA	NA	NA
CAGE_peak_12022,DHS_brain_peak_34683	chr11	126467587	126468815	chr14	119296299	119297515	NA	NA	NA
CAGE_peak_12023,CAGE_peak_12024,DHS_kidney_peak_31744	chr11	126476587	126478420	chr14	119305803	119307631	NA	NA	NA
CAGE_peak_12025	chr11	126523341	126524341	chr14	119351939	119352931	NA	NA	NA
CAGE_peak_12026	chr11	126579085	126580085	chr14	119403261	119404243	NA	NA	NA
CAGE_peak_12027	chr11	126636292	126637292	chr14	119461851	119462846	NA	NA	NA
CAGE_peak_12028	chr11	126641569	126642569	chr14	119467084	119468084	NA	NA	NA
CAGE_peak_12029	chr11	126644647	126645647	chr14	119470176	119471175	NA	NA	NA
CAGE_peak_12030	chr11	126647250	126648250	chr14	119472783	119473776	NA	NA	NA
CAGE_peak_12031	chr11	126663742	126664742	chr14	119489316	119490312	NA	NA	NA
CAGE_peak_12032	chr11	126672386	126673386	chr14	119497308	119498307	NA	NA	NA
CAGE_peak_12033	chr11	126684053	126685053	chr14	119509446	119510448	NA	NA	NA
CAGE_peak_12034	chr11	126695758	126696758	chr14	119521405	119522403	NA	NA	NA
CAGE_peak_12035	chr11	126700846	126701846	chr14	119526484	119527485	NA	NA	NA
CAGE_peak_12037	chr11	126910210	126911210	chr14	119735964	119736962	NA	NA	NA
CAGE_peak_12039,DHS_brain_peak_34746,DHS_brain_peak_34747	chr11	126929174	126930601	chr14	119754095	119755520	NA	NA	NA
CAGE_peak_12040	chr11	126968517	126969517	chr14	119793146	119794147	NA	NA	NA
CAGE_peak_12041	chr11	127056370	127057370	chr14	119887542	119888551	NA	NA	NA
CAGE_peak_12042	chr11	127253397	127254397	chr14	120087262	120088263	NA	NA	NA
CAGE_peak_12043	chr11	127521130	127522130	chr14	120340970	120341977	NA	NA	NA
CAGE_peak_12045	chr11	127989304	127990304	chr14	120777377	120778175	NA	NA	NA
CAGE_peak_12048	chr11	128200664	128201664	chr14	120980919	120981898	NA	NA	NA
CAGE_peak_1205	chr1	36692105	36693105	chr1	35890881	35891899	NA	NA	NA
CAGE_peak_12051	chr11	128225745	128226745	chr14	121003424	121004339	NA	NA	NA
CAGE_peak_12052	chr11	128228583	128229583	chr14	121005593	121006599	NA	NA	NA
CAGE_peak_12053	chr11	128262066	128263066	chr14	121039204	121040192	NA	NA	NA
CAGE_peak_12054	chr11	128271009	128272009	chr14	121048125	121049123	NA	NA	NA
CAGE_peak_12055	chr11	128279359	128280359	chr14	121064462	121065455	NA	NA	NA
CAGE_peak_12061	chr11	128304317	128305317	chr14	121089553	121090552	NA	NA	NA
CAGE_peak_12062	chr11	128316100	128317100	chr14	121100812	121101815	NA	NA	NA
CAGE_peak_12063,DHS_kidney_peak_31850,DHS_liver_peak_24960	chr11	128323055	128324891	chr14	121107673	121109507	chr11	26343839	26345651
CAGE_peak_12064,DHS_heart_peak_45762,DHS_liver_peak_24961	chr11	128328749	128329840	chr14	121113332	121114431	chr11	26348953	26350025
CAGE_peak_12065,DHS_heart_peak_45764,DHS_liver_peak_24962	chr11	128334061	128335415	chr14	121118799	121120149	chr11	26354602	26355944
CAGE_peak_12066	chr11	128339202	128340202	chr14	121123935	121124913	NA	NA	NA
CAGE_peak_12069	chr11	128344889	128345889	chr14	121129622	121130633	NA	NA	NA
CAGE_peak_1207	chr1	36729783	36730783	chr1	35927927	35928925	NA	NA	NA
CAGE_peak_12070,DHS_kidney_peak_31860	chr11	128421179	128422600	chr14	121204617	121206020	NA	NA	NA
CAGE_peak_12071,DHS_brain_peak_34796,DHS_heart_peak_45788,DHS_heart_peak_45789,DHS_kidney_peak_31861,DHS_liver_peak_24967,DHS_liver_peak_24968	chr11	128423935	128425715	chr14	121207346	121209065	chr11	26439763	26441492
CAGE_peak_12072,DHS_kidney_peak_31864,DHS_kidney_peak_31865,DHS_liver_peak_24969	chr11	128447992	128449720	chr14	121231913	121233612	chr11	26466866	26468611
CAGE_peak_1208	chr1	36737392	36738392	chr1	35935890	35936891	NA	NA	NA
CAGE_peak_12091	chr11	128512240	128513240	chr14	121296685	121297686	NA	NA	NA
CAGE_peak_12097,CAGE_peak_12098	chr11	128550565	128552147	chr14	121335395	121336962	NA	NA	NA
CAGE_peak_121	chr1	3604103	3605103	chr1	2556818	2557815	NA	NA	NA
CAGE_peak_1210	chr1	36813498	36814498	chr1	36012391	36013402	NA	NA	NA
CAGE_peak_12100,DHS_heart_peak_45839,DHS_liver_peak_24985	chr11	128575545	128576640	chr14	121359670	121360768	chr11	26600215	26601327
CAGE_peak_12102	chr11	128619390	128620390	chr14	121404068	121405069	NA	NA	NA
CAGE_peak_12107,DHS_heart_peak_45864,DHS_liver_peak_24996	chr11	128708375	128710120	chr14	121492652	121494430	chr11	26738460	26740241
CAGE_peak_12108,DHS_heart_peak_45866	chr11	128713400	128714761	chr14	121497712	121499062	NA	NA	NA
CAGE_peak_1211	chr1	36998623	36999623	chr1	36196598	36197594	NA	NA	NA
CAGE_peak_12115,DHS_heart_peak_45875	chr11	128735574	128736940	chr14	121520103	121521461	NA	NA	NA
CAGE_peak_12119	chr11	129057198	129058198	chr14	121849282	121850280	NA	NA	NA
CAGE_peak_12120	chr11	129076804	129077804	chr14	121868878	121869887	NA	NA	NA
CAGE_peak_12124	chr11	129315441	129316441	chr14	122095499	122096504	NA	NA	NA
CAGE_peak_12125,DHS_brain_peak_34865,DHS_brain_peak_34866	chr11	129330685	129332495	chr14	122110020	122111912	NA	NA	NA
CAGE_peak_12126,DHS_kidney_peak_31948	chr11	129368957	129370320	chr14	122147455	122148825	NA	NA	NA
CAGE_peak_1212,DHS_brain_peak_3811	chr1	37255149	37256451	chr1	36442997	36444332	NA	NA	NA
CAGE_peak_12130	chr11	129379685	129380685	chr14	122158372	122159366	NA	NA	NA
CAGE_peak_12131	chr11	129381542	129382542	chr14	122160250	122161249	NA	NA	NA
CAGE_peak_12132	chr11	129387677	129388677	chr14	122166353	122167369	NA	NA	NA
CAGE_peak_12133	chr11	129390151	129391151	chr14	122168849	122169849	NA	NA	NA
CAGE_peak_12134	chr11	129397065	129398065	chr14	122176095	122177191	NA	NA	NA
CAGE_peak_12135	chr11	129412044	129413044	chr14	122189719	122190716	NA	NA	NA
CAGE_peak_12136	chr11	129417559	129418559	chr14	122194561	122195551	NA	NA	NA
CAGE_peak_12137,CAGE_peak_12138	chr11	129444665	129446466	chr14	122222110	122223919	NA	NA	NA
CAGE_peak_12139	chr11	129446923	129447923	chr14	122224375	122225373	NA	NA	NA
CAGE_peak_1214	chr1	37419483	37420483	chr1	36608583	36609609	NA	NA	NA
CAGE_peak_12144	chr11	129642564	129643564	chr14	122393031	122393737	NA	NA	NA
CAGE_peak_12145,DHS_liver_peak_25048	chr11	129730989	129732035	chr14	122462997	122464047	chr11	27807712	27809076
CAGE_peak_12146	chr11	129824991	129825991	chr14	122545345	122546332	NA	NA	NA
CAGE_peak_12147,CAGE_peak_12148	chr11	129846034	129847647	chr14	122566529	122567911	NA	NA	NA
CAGE_peak_12149,DHS_heart_peak_45960,DHS_liver_peak_25060	chr11	129853458	129854520	chr14	122573023	122574070	chr11	27947204	27948215
CAGE_peak_1215	chr1	37466453	37467453	chr1	36658056	36659062	NA	NA	NA
CAGE_peak_12152	chr11	129910927	129911927	chr14	122638357	122639283	NA	NA	NA
CAGE_peak_12153	chr11	129929859	129930859	chr14	122656976	122658019	NA	NA	NA
CAGE_peak_12156	chr11	130043143	130044143	chr14	122760633	122761349	NA	NA	NA
CAGE_peak_12157,CAGE_peak_12158	chr11	130049860	130051426	chr14	122767433	122768986	NA	NA	NA
CAGE_peak_12159,DHS_brain_peak_34895,DHS_brain_peak_34896	chr11	130055110	130056435	chr14	122772661	122773986	NA	NA	NA
CAGE_peak_12162,DHS_heart_peak_45998,DHS_heart_peak_45999,DHS_kidney_peak_32019	chr11	130145960	130147580	chr14	122861581	122863173	NA	NA	NA
CAGE_peak_12163,DHS_kidney_peak_32021	chr11	130165867	130167140	chr14	122880427	122881731	NA	NA	NA
CAGE_peak_12164,DHS_kidney_peak_32028,DHS_liver_peak_25101	chr11	130192403	130193460	chr14	122907390	122908465	chr11	28300303	28301015
CAGE_peak_12165,DHS_liver_peak_25104	chr11	130243397	130244475	chr14	122961826	122962806	NA	NA	NA
CAGE_peak_12166	chr11	130382843	130383843	chr14	123086666	123087675	NA	NA	NA
CAGE_peak_12168,DHS_brain_peak_34942,DHS_brain_peak_34943,DHS_heart_peak_46050,DHS_kidney_peak_32062,DHS_liver_peak_25117,DHS_liver_peak_25118,DHS_liver_peak_25119	chr11	130521785	130523355	chr14	123275165	123276730	chr11	28637809	28639347
CAGE_peak_12171,DHS_brain_peak_34950,DHS_brain_peak_34951,DHS_brain_peak_34952,DHS_heart_peak_46076,DHS_liver_peak_25125	chr11	130608608	130610460	chr14	123348774	123350758	chr11	28718766	28720778
CAGE_peak_12172,DHS_brain_peak_34956	chr11	130634635	130635683	chr14	123374977	123376032	NA	NA	NA
CAGE_peak_12173	chr11	130636602	130637602	chr14	123376943	123377918	NA	NA	NA
CAGE_peak_12174,DHS_heart_peak_46125	chr11	130827258	130828480	chr14	123559875	123561110	NA	NA	NA
CAGE_peak_12176,CAGE_peak_12177,DHS_brain_peak_34966,DHS_heart_peak_46140,DHS_heart_peak_46141,DHS_kidney_peak_32112,DHS_kidney_peak_32113,DHS_liver_peak_25141,DHS_liver_peak_25142	chr11	130896777	130898475	chr14	123629611	123631303	chr11	29024415	29026178
CAGE_peak_12179	chr11	131098686	131099686	chr14	123822720	123823713	NA	NA	NA
CAGE_peak_12180	chr11	131335739	131336739	chr14	124053382	124054383	NA	NA	NA
CAGE_peak_12181	chr11	131341356	131342356	chr14	124059218	124059992	NA	NA	NA
CAGE_peak_12182	chr11	131372298	131373298	chr14	124089580	124090579	NA	NA	NA
CAGE_peak_12183	chr11	131417817	131418817	chr14	124135890	124136890	NA	NA	NA
CAGE_peak_12184,DHS_brain_peak_35015,DHS_heart_peak_46166	chr11	131429928	131431121	chr14	124148823	124150008	NA	NA	NA
CAGE_peak_12185,DHS_brain_peak_35016	chr11	131440313	131441756	chr14	124157580	124158991	NA	NA	NA
CAGE_peak_12186,DHS_brain_peak_35021	chr11	131485816	131487573	chr14	124203727	124205479	NA	NA	NA
CAGE_peak_12187	chr11	131547446	131548446	chr14	124263421	124264409	NA	NA	NA
CAGE_peak_12190	chr11	131598842	131599842	chr14	124316388	124317498	NA	NA	NA
CAGE_peak_12192	chr11	131744377	131745377	chr14	124461235	124462247	NA	NA	NA
CAGE_peak_12193,DHS_brain_peak_35118,DHS_brain_peak_35119	chr11	131747856	131749755	chr14	124464721	124466615	NA	NA	NA
CAGE_peak_12194	chr11	131756420	131757420	chr14	124470860	124471846	NA	NA	NA
CAGE_peak_12197,DHS_brain_peak_35126	chr11	131867253	131868416	chr14	124582126	124583281	NA	NA	NA
CAGE_peak_12198	chr11	131882467	131883467	chr14	124597471	124598467	NA	NA	NA
CAGE_peak_12199	chr11	131885390	131886390	chr14	124600408	124601408	NA	NA	NA
CAGE_peak_122	chr1	3656320	3657320	chr1	2608512	2609513	NA	NA	NA
CAGE_peak_12200	chr11	131888664	131889664	chr14	124603677	124604648	NA	NA	NA
CAGE_peak_12201	chr11	131917230	131918230	chr14	124631761	124632763	NA	NA	NA
CAGE_peak_12202,DHS_brain_peak_35130,DHS_brain_peak_35131	chr11	131928621	131929956	chr14	124643284	124644477	NA	NA	NA
CAGE_peak_12203	chr11	131993575	131994575	chr14	124710666	124711658	NA	NA	NA
CAGE_peak_12204,DHS_heart_peak_46222	chr11	132024128	132025281	chr14	124735614	124736759	NA	NA	NA
CAGE_peak_12205,DHS_heart_peak_46224	chr11	132032133	132033281	chr14	124743278	124744426	NA	NA	NA
CAGE_peak_12206,DHS_heart_peak_46225	chr11	132050420	132051441	chr14	124762023	124763037	NA	NA	NA
CAGE_peak_12207,DHS_heart_peak_46226	chr11	132052008	132053101	chr14	124763592	124764683	NA	NA	NA
CAGE_peak_1221	chr1	37668250	37669250	chr1	36867809	36868808	NA	NA	NA
CAGE_peak_12210	chr11	132064542	132065542	chr14	124777044	124778051	NA	NA	NA
CAGE_peak_12211,CAGE_peak_12212,DHS_heart_peak_46234	chr11	132071724	132073339	chr14	124781889	124783822	NA	NA	NA
CAGE_peak_12215	chr11	132256010	132257010	chr14	124972425	124973405	NA	NA	NA
CAGE_peak_12218	chr11	132357421	132358421	chr14	125066355	125067341	NA	NA	NA
CAGE_peak_12220	chr11	132504089	132505089	chr14	125194506	125195514	NA	NA	NA
CAGE_peak_12222,CAGE_peak_12223	chr11	132540888	132542388	chr14	125239295	125240789	NA	NA	NA
CAGE_peak_12224	chr11	132632191	132633191	chr14	125328071	125329044	NA	NA	NA
CAGE_peak_12225,DHS_liver_peak_25183	chr11	132704266	132705515	chr14	125411874	125413134	chr11	30828071	30829274
CAGE_peak_12226	chr11	132733711	132734711	chr14	125441292	125442751	NA	NA	NA
CAGE_peak_12227	chr11	132767309	132768309	chr14	125476401	125477394	NA	NA	NA
CAGE_peak_12228	chr11	132874714	132875714	chr14	125583099	125584089	NA	NA	NA
CAGE_peak_12229	chr11	132893874	132894874	chr14	125601569	125602583	NA	NA	NA
CAGE_peak_1223	chr1	37819449	37820449	chr1	37023253	37024246	NA	NA	NA
CAGE_peak_12230	chr11	132903888	132904888	chr14	125612764	125613767	NA	NA	NA
CAGE_peak_12231	chr11	133001183	133002183	chr14	125749763	125750756	NA	NA	NA
CAGE_peak_12232	chr11	133014822	133015822	chr14	125763997	125764882	NA	NA	NA
CAGE_peak_12233	chr11	133069737	133070737	chr14	125830011	125831007	NA	NA	NA
CAGE_peak_12234	chr11	133146928	133147928	chr14	125909971	125910972	NA	NA	NA
CAGE_peak_12235	chr11	133319388	133320388	chr14	126084569	126085551	NA	NA	NA
CAGE_peak_12236,DHS_brain_peak_35223	chr11	133467093	133468355	chr14	126242377	126243655	NA	NA	NA
CAGE_peak_12237	chr11	133559246	133560246	chr14	126424345	126425323	NA	NA	NA
CAGE_peak_12238	chr11	133749905	133750905	chr14	126602106	126603114	NA	NA	NA
CAGE_peak_12241	chr11	133942517	133943517	chr14	126868719	126869715	NA	NA	NA
CAGE_peak_12246,DHS_brain_peak_35246	chr11	134003849	134005515	chr14	126929842	126931482	NA	NA	NA
CAGE_peak_1225	chr1	37825105	37826105	chr1	37028942	37030245	NA	NA	NA
CAGE_peak_12251	chr11	134098770	134099770	chr14	127023435	127024237	NA	NA	NA
CAGE_peak_12256	chr11	134639395	134640395	chr14	127633000	127634074	NA	NA	NA
CAGE_peak_12258	chr11	134834437	134835437	chr14	127782464	127783462	NA	NA	NA
CAGE_peak_12259	chr11	134837692	134838692	chr14	127786326	127787292	NA	NA	NA
CAGE_peak_1226	chr1	37842183	37843183	chr1	37047958	37049023	NA	NA	NA
CAGE_peak_12266	chr12	464630	465630	chr11	450229	451204	NA	NA	NA
CAGE_peak_12271	chr12	580711	581711	chr11	573823	574805	NA	NA	NA
CAGE_peak_12272	chr12	613977	614977	chr11	605103	606140	NA	NA	NA
CAGE_peak_12276	chr12	666224	667224	chr11	658505	659501	NA	NA	NA
CAGE_peak_12277	chr12	667749	668749	chr11	660027	661003	NA	NA	NA
CAGE_peak_12281	chr12	682090	683090	chr11	675120	676124	NA	NA	NA
CAGE_peak_12283,DHS_brain_peak_35458	chr12	701494	702584	chr11	693037	694065	NA	NA	NA
CAGE_peak_12284,DHS_heart_peak_46428	chr12	716065	717229	chr11	707202	708179	NA	NA	NA
CAGE_peak_12285	chr12	722071	723071	chr11	712519	713283	NA	NA	NA
CAGE_peak_12286	chr12	724075	725075	chr11	714630	715639	NA	NA	NA
CAGE_peak_12289,DHS_heart_peak_46439	chr12	795823	796889	chr11	787761	788822	NA	NA	NA
CAGE_peak_12292	chr12	920260	921260	chr11	908950	909982	NA	NA	NA
CAGE_peak_12293,DHS_heart_peak_46474	chr12	1047842	1049009	chr11	1056384	1057535	NA	NA	NA
CAGE_peak_12294	chr12	1098695	1099695	chr11	1098370	1099578	NA	NA	NA
CAGE_peak_12295	chr12	1102016	1103016	chr11	1101884	1102903	NA	NA	NA
CAGE_peak_12296	chr12	1107894	1108894	chr11	1129565	1131021	NA	NA	NA
CAGE_peak_12299	chr12	1277407	1278407	chr11	1301042	1302046	NA	NA	NA
CAGE_peak_12301,DHS_brain_peak_35508,DHS_heart_peak_46494,DHS_kidney_peak_32327	chr12	1318284	1319861	chr11	1350513	1352151	NA	NA	NA
CAGE_peak_12302	chr12	1322466	1323466	chr11	1364640	1365650	NA	NA	NA
CAGE_peak_12303	chr12	1401467	1402467	chr11	1446945	1447876	NA	NA	NA
CAGE_peak_12304	chr12	1403040	1404040	chr11	1448463	1449457	NA	NA	NA
CAGE_peak_12305	chr12	1422519	1423519	chr11	1469047	1470045	NA	NA	NA
CAGE_peak_12307,DHS_brain_peak_35512,DHS_heart_peak_46511,DHS_kidney_peak_32341	chr12	1474309	1475429	chr11	1531481	1532603	NA	NA	NA
CAGE_peak_12308	chr12	1523234	1524234	chr11	1587033	1588399	NA	NA	NA
CAGE_peak_1230,DHS_kidney_peak_3093	chr1	37925580	37926623	chr1	37127647	37128703	NA	NA	NA
CAGE_peak_12312	chr12	1545294	1546294	chr11	1611851	1612845	NA	NA	NA
CAGE_peak_12313	chr12	1579637	1580637	chr11	1646780	1647822	NA	NA	NA
CAGE_peak_12314	chr12	1581795	1582795	chr11	1648992	1649881	NA	NA	NA
CAGE_peak_12322,DHS_heart_peak_46549	chr12	1649724	1650849	chr11	1723507	1724625	NA	NA	NA
CAGE_peak_12327	chr12	1767195	1768195	chr11	1858876	1859904	NA	NA	NA
CAGE_peak_12329	chr12	1815390	1816390	chr11	1907749	1908749	NA	NA	NA
CAGE_peak_12330,CAGE_peak_12331	chr12	1841256	1842992	chr11	1932518	1934221	NA	NA	NA
CAGE_peak_12334,DHS_liver_peak_25416,DHS_liver_peak_25417	chr12	1993407	1994704	chr11	2094687	2095994	chr9	13594820	13596087
CAGE_peak_12337	chr12	2065441	2066441	chr11	2169295	2170299	NA	NA	NA
CAGE_peak_12338	chr12	2086282	2087282	chr11	2190447	2191448	NA	NA	NA
CAGE_peak_12339,DHS_heart_peak_46631	chr12	2197873	2198889	chr11	2306706	2308034	NA	NA	NA
CAGE_peak_12341,DHS_heart_peak_46644,DHS_heart_peak_46645,DHS_kidney_peak_32401	chr12	2264488	2266169	chr11	2375866	2377544	NA	NA	NA
CAGE_peak_12343,DHS_brain_peak_35607,DHS_brain_peak_35608,DHS_kidney_peak_32408	chr12	2283665	2285504	chr11	2394316	2396137	NA	NA	NA
CAGE_peak_12344	chr12	2292199	2293199	chr11	2403020	2404017	NA	NA	NA
CAGE_peak_12347,DHS_brain_peak_35610,DHS_heart_peak_46663	chr12	2323158	2325044	chr11	2434536	2436405	NA	NA	NA
CAGE_peak_12348,DHS_heart_peak_46664,DHS_heart_peak_46665	chr12	2331969	2333569	chr11	2443360	2444949	NA	NA	NA
CAGE_peak_12351	chr12	2338825	2339825	chr11	2450291	2451294	NA	NA	NA
CAGE_peak_12352,DHS_heart_peak_46669	chr12	2341397	2342569	chr11	2452959	2454426	NA	NA	NA
CAGE_peak_12353,DHS_kidney_peak_32421	chr12	2344584	2346129	chr11	2456444	2457989	NA	NA	NA
CAGE_peak_12356	chr12	2364166	2365166	chr11	2476842	2477867	NA	NA	NA
CAGE_peak_12357	chr12	2428600	2429600	chr11	2542670	2543671	NA	NA	NA
CAGE_peak_12359	chr12	2445605	2446605	chr11	2558647	2559309	NA	NA	NA
CAGE_peak_12360	chr12	2539953	2540953	chr11	2655215	2656210	NA	NA	NA
CAGE_peak_12367,DHS_brain_peak_35651	chr12	2901830	2902944	chr11	3040451	3041876	NA	NA	NA
CAGE_peak_12368,DHS_heart_peak_46728	chr12	2998579	2999609	chr11	3146440	3147457	NA	NA	NA
CAGE_peak_12371,DHS_heart_peak_46755,DHS_kidney_peak_32472,DHS_kidney_peak_32473	chr12	3106629	3108629	chr11	3255196	3256969	NA	NA	NA
CAGE_peak_12372,CAGE_peak_12373,DHS_kidney_peak_32475,DHS_kidney_peak_32476	chr12	3116715	3118209	chr11	3266944	3268468	NA	NA	NA
CAGE_peak_12375	chr12	3203829	3204829	chr11	3354863	3355865	NA	NA	NA
CAGE_peak_12377,CAGE_peak_12378	chr12	3224162	3225906	chr11	3374295	3376021	NA	NA	NA
CAGE_peak_12379,DHS_liver_peak_25480	chr12	3226684	3227891	chr11	3376759	3377836	chr9	14870109	14871233
CAGE_peak_12380	chr12	3230458	3231458	chr11	3380370	3381349	NA	NA	NA
CAGE_peak_12381,DHS_brain_peak_35672,DHS_brain_peak_35673,DHS_liver_peak_25486	chr12	3251484	3253164	chr11	3401248	3402914	chr9	14895282	14896919
CAGE_peak_12382,CAGE_peak_12383	chr12	3310565	3312118	chr11	3459744	3461305	NA	NA	NA
CAGE_peak_12385	chr12	3453852	3454852	chr11	3598380	3599384	NA	NA	NA
CAGE_peak_12386,DHS_brain_peak_35687	chr12	3460941	3462164	chr11	3605956	3607179	NA	NA	NA
CAGE_peak_12388	chr12	3590911	3591911	chr11	3731988	3732966	NA	NA	NA
CAGE_peak_12389	chr12	3651574	3652574	chr11	3795000	3796261	NA	NA	NA
CAGE_peak_1239	chr1	38070394	38071394	chr1	37277772	37278789	NA	NA	NA
CAGE_peak_12390	chr12	3661910	3662910	chr11	3805512	3806509	NA	NA	NA
CAGE_peak_12391,CAGE_peak_12392	chr12	3747043	3748849	chr11	3884533	3886138	NA	NA	NA
CAGE_peak_12393,DHS_liver_peak_25507	chr12	3803584	3805286	chr11	3942044	3943701	chr9	15460223	15461568
CAGE_peak_12396	chr12	3917610	3918610	chr11	4046684	4047694	NA	NA	NA
CAGE_peak_12397	chr12	3962027	3963027	chr11	4092826	4093795	NA	NA	NA
CAGE_peak_12398	chr12	3965885	3966885	chr11	4096704	4097720	NA	NA	NA
CAGE_peak_12399	chr12	4006285	4007285	chr11	4136398	4137408	NA	NA	NA
CAGE_peak_1240	chr1	38107697	38108697	chr1	37315484	37316485	NA	NA	NA
CAGE_peak_12403	chr12	4106955	4107955	chr11	4232598	4233605	NA	NA	NA
CAGE_peak_12405	chr12	4114626	4115626	chr11	4240402	4241369	NA	NA	NA
CAGE_peak_12406,DHS_heart_peak_46837	chr12	4116080	4117369	chr11	4241822	4243110	NA	NA	NA
CAGE_peak_12408	chr12	4135409	4136409	chr11	4262443	4263447	NA	NA	NA
CAGE_peak_1241	chr1	38125709	38126709	chr1	37333412	37334405	NA	NA	NA
CAGE_peak_12410	chr12	4145819	4146819	chr11	4273174	4274176	NA	NA	NA
CAGE_peak_12411	chr12	4147929	4148929	chr11	4275302	4276603	NA	NA	NA
CAGE_peak_12412,CAGE_peak_12413	chr12	4152908	4154296	chr11	4280596	4282011	NA	NA	NA
CAGE_peak_12416	chr12	4203392	4204392	chr11	4367280	4368283	NA	NA	NA
CAGE_peak_12419	chr12	4223786	4224786	chr11	4388203	4389514	NA	NA	NA
CAGE_peak_1242	chr1	38273095	38274095	chr1	37475513	37476511	NA	NA	NA
CAGE_peak_12420	chr12	4225595	4226595	chr11	4390320	4391324	NA	NA	NA
CAGE_peak_12424	chr12	4286594	4287594	chr11	4449969	4450964	NA	NA	NA
CAGE_peak_12425,CAGE_peak_12426,DHS_brain_peak_35735,DHS_brain_peak_35736	chr12	4293133	4294718	chr11	4456506	4458074	NA	NA	NA
CAGE_peak_12427	chr12	4296371	4297371	chr11	4459716	4460687	NA	NA	NA
CAGE_peak_12428	chr12	4316060	4317060	chr11	4479277	4480227	NA	NA	NA
CAGE_peak_1243	chr1	38455864	38456864	chr1	37647137	37648135	NA	NA	NA
CAGE_peak_12430	chr12	4392058	4393058	chr11	4549940	4550932	NA	NA	NA
CAGE_peak_12432	chr12	4471632	4472632	chr11	4631033	4632056	NA	NA	NA
CAGE_peak_12436	chr12	4660506	4661506	chr11	4824250	4825252	NA	NA	NA
CAGE_peak_12437	chr12	4735622	4736622	chr11	4909250	4910253	NA	NA	NA
CAGE_peak_12438	chr12	4770759	4771759	chr11	4944332	4945325	NA	NA	NA
CAGE_peak_12439	chr12	4819279	4820279	chr11	4993570	4994570	NA	NA	NA
CAGE_peak_1244	chr1	38481853	38482853	chr1	37671974	37672970	NA	NA	NA
CAGE_peak_12440	chr12	4825913	4826913	chr11	5000158	5001157	NA	NA	NA
CAGE_peak_12442	chr12	5088359	5089359	chr11	5266451	5267448	NA	NA	NA
CAGE_peak_12444,DHS_heart_peak_46898,DHS_kidney_peak_32588,DHS_liver_peak_25577	chr12	5456512	5457609	chr11	5646577	5647666	chr9	17185892	17186977
CAGE_peak_12445	chr12	5479871	5480871	chr11	5670251	5671256	NA	NA	NA
CAGE_peak_12448	chr12	5808473	5809473	chr11	6022848	6023842	NA	NA	NA
CAGE_peak_12451	chr12	5996247	5997247	chr11	6212750	6213735	NA	NA	NA
CAGE_peak_12453,DHS_brain_peak_35823	chr12	6065381	6066524	chr11	6286217	6287362	NA	NA	NA
CAGE_peak_12456	chr12	6077946	6078946	chr11	6300836	6301817	NA	NA	NA
CAGE_peak_12457,DHS_brain_peak_35824,DHS_kidney_peak_32614	chr12	6084104	6085449	chr11	6306801	6308147	NA	NA	NA
CAGE_peak_12458,DHS_heart_peak_46933,DHS_kidney_peak_32616	chr12	6092686	6093829	chr11	6316718	6317815	NA	NA	NA
CAGE_peak_12459,DHS_heart_peak_46941,DHS_liver_peak_25600	chr12	6138338	6139529	chr11	6354794	6355669	NA	NA	NA
CAGE_peak_12460,DHS_brain_peak_35826,DHS_heart_peak_46942,DHS_liver_peak_25601	chr12	6140452	6141684	chr11	6359028	6360261	chr9	17874549	17875773
CAGE_peak_12464,DHS_heart_peak_46950	chr12	6170833	6172049	chr11	6386835	6387722	NA	NA	NA
CAGE_peak_12467,DHS_brain_peak_35831,DHS_heart_peak_46957,DHS_kidney_peak_32624,DHS_liver_peak_25612	chr12	6195276	6196489	chr11	6410142	6411027	chr9	17929791	17930985
CAGE_peak_12468	chr12	6201740	6202740	chr11	6416898	6417891	NA	NA	NA
CAGE_peak_1247	chr1	38819867	38820867	chr1	38010716	38011713	NA	NA	NA
CAGE_peak_12470,DHS_kidney_peak_32633	chr12	6222355	6223689	chr11	6438156	6439224	NA	NA	NA
CAGE_peak_12475,DHS_heart_peak_46979,DHS_kidney_peak_32642,DHS_liver_peak_25619	chr12	6279406	6280744	chr11	6495864	6496985	chr9	18016440	18017677
CAGE_peak_12476,CAGE_peak_12477,DHS_heart_peak_46985,DHS_kidney_peak_32647,DHS_liver_peak_25622	chr12	6293996	6295864	chr11	6511918	6513825	chr9	18032819	18034440
CAGE_peak_12481,CAGE_peak_12482,DHS_heart_peak_47005,DHS_kidney_peak_32660,DHS_liver_peak_25630	chr12	6344860	6346420	chr11	6566584	6568196	chr9	18086211	18088296
CAGE_peak_12486,DHS_brain_peak_35890	chr12	6425704	6427433	chr11	6661655	6663416	NA	NA	NA
CAGE_peak_12487	chr12	6427888	6428888	chr11	6663886	6664892	NA	NA	NA
CAGE_peak_1249	chr1	38890915	38891915	chr1	38082670	38083627	NA	NA	NA
CAGE_peak_12490,DHS_heart_peak_47040	chr12	6506974	6508349	chr11	6741452	6742869	NA	NA	NA
CAGE_peak_12493	chr12	6574947	6575947	chr11	6812369	6813372	NA	NA	NA
CAGE_peak_12498	chr12	6745182	6746182	chr11	7053155	7054447	NA	NA	NA
CAGE_peak_125	chr1	3673202	3674202	chr1	2629963	2630971	NA	NA	NA
CAGE_peak_12506	chr12	6930906	6931906	chr11	7246007	7247001	NA	NA	NA
CAGE_peak_12509	chr12	6991822	6992822	chr11	7308987	7309982	NA	NA	NA
CAGE_peak_12510,DHS_heart_peak_47148	chr12	6995448	6996663	chr11	7312929	7314071	NA	NA	NA
CAGE_peak_12513,DHS_brain_peak_36035	chr12	7555394	7556474	chr11	7901258	7902345	NA	NA	NA
CAGE_peak_12514,DHS_brain_peak_36036	chr12	7556867	7557934	chr11	7902738	7903815	NA	NA	NA
CAGE_peak_12515	chr12	7583736	7584736	chr11	7949632	7950423	NA	NA	NA
CAGE_peak_12520	chr12	7705017	7706017	chr11	8056676	8057400	NA	NA	NA
CAGE_peak_12521	chr12	7712426	7713426	chr11	8063057	8064349	NA	NA	NA
CAGE_peak_12522	chr12	7825367	7826367	chr11	8194253	8195300	NA	NA	NA
CAGE_peak_12527	chr12	7916020	7917020	chr11	8456163	8456884	NA	NA	NA
CAGE_peak_12528	chr12	7958092	7959092	chr11	8495844	8496869	NA	NA	NA
CAGE_peak_12533	chr12	7982941	7983941	chr11	8517774	8518787	NA	NA	NA
CAGE_peak_12536	chr12	8154651	8155651	chr11	8734552	8735556	NA	NA	NA
CAGE_peak_12538	chr12	8452588	8453588	chr11	8687617	8688937	NA	NA	NA
CAGE_peak_12539	chr12	8492719	8493719	chr11	8741121	8742119	NA	NA	NA
CAGE_peak_12540	chr12	8564301	8565301	chr11	8847982	8848723	NA	NA	NA
CAGE_peak_12541	chr12	8572088	8573088	chr11	8873942	8874961	NA	NA	NA
CAGE_peak_12542	chr12	8610605	8611605	chr11	8909179	8910142	NA	NA	NA
CAGE_peak_12546	chr12	8671977	8672977	chr11	8971796	8972550	NA	NA	NA
CAGE_peak_12547,DHS_kidney_peak_32849	chr12	8674918	8676379	chr11	8974270	8975731	NA	NA	NA
CAGE_peak_12549	chr12	8813517	8814517	chr11	9105371	9106160	NA	NA	NA
CAGE_peak_1254,DHS_heart_peak_5087,DHS_heart_peak_5088,DHS_kidney_peak_3153	chr1	39086083	39087763	chr1	38347806	38349476	NA	NA	NA
CAGE_peak_12550	chr12	8815943	8816943	chr11	9107611	9108933	NA	NA	NA
CAGE_peak_12551	chr12	8818692	8819692	chr11	9110663	9111659	NA	NA	NA
CAGE_peak_12553,DHS_heart_peak_47291	chr12	8904346	8906299	chr11	9208752	9210112	NA	NA	NA
CAGE_peak_12556	chr12	8911185	8912185	chr11	9215170	9216169	NA	NA	NA
CAGE_peak_12559	chr12	9032903	9033903	chr11	9330266	9331267	NA	NA	NA
CAGE_peak_1255,DHS_heart_peak_5103,DHS_kidney_peak_3164,DHS_liver_peak_2847	chr1	39127085	39128243	chr1	38399656	38400823	chr7	73549694	73550575
CAGE_peak_12560	chr12	9075644	9076644	chr11	9380604	9381896	NA	NA	NA
CAGE_peak_12563,DHS_brain_peak_36180,DHS_liver_peak_25859	chr12	9117834	9119791	chr11	9420897	9422858	chr9	21354594	21356840
CAGE_peak_12566	chr12	9338133	9339133	chr11	9810583	9811581	NA	NA	NA
CAGE_peak_12567	chr12	9346305	9347305	chr11	9819756	9820755	NA	NA	NA
CAGE_peak_12568	chr12	9362727	9363727	chr11	9846639	9847644	NA	NA	NA
CAGE_peak_12571	chr12	9635699	9636699	chr11	10008582	10009600	NA	NA	NA
CAGE_peak_12577	chr12	9721369	9722369	chr11	10101730	10103333	NA	NA	NA
CAGE_peak_1257,CAGE_peak_1258,DHS_kidney_peak_3167,DHS_liver_peak_2849,DHS_liver_peak_2850	chr1	39131946	39133783	chr1	38405929	38407786	chr7	73553792	73555579
CAGE_peak_12585	chr12	9762585	9763585	chr11	10138280	10139291	NA	NA	NA
CAGE_peak_12586,DHS_kidney_peak_32906,DHS_kidney_peak_32907,DHS_kidney_peak_32908,DHS_liver_peak_25900	chr12	9763719	9765799	chr11	10139439	10141239	chr9	21838396	21840689
CAGE_peak_12588	chr12	9776320	9777320	chr11	10149492	10150811	NA	NA	NA
CAGE_peak_12589	chr12	9778842	9779842	chr11	10152319	10153323	NA	NA	NA
CAGE_peak_12590,CAGE_peak_12591	chr12	9793358	9795130	chr11	10165509	10167275	NA	NA	NA
CAGE_peak_12593	chr12	9829397	9830397	chr11	10189197	10190184	NA	NA	NA
CAGE_peak_1259,DHS_brain_peak_3978,DHS_heart_peak_5111,DHS_kidney_peak_3168	chr1	39141448	39143438	chr1	38414849	38416840	NA	NA	NA
CAGE_peak_12604,CAGE_peak_12605	chr12	10119864	10121812	chr11	10472811	10474714	NA	NA	NA
CAGE_peak_12609,CAGE_peak_12610	chr12	10183227	10184998	chr11	10536720	10538499	NA	NA	NA
CAGE_peak_12611	chr12	10256873	10257873	chr11	10615136	10615847	NA	NA	NA
CAGE_peak_12612	chr12	10267702	10268702	chr11	10627201	10628214	NA	NA	NA
CAGE_peak_12613	chr12	10288657	10289657	chr11	10649562	10650565	NA	NA	NA
CAGE_peak_12614,CAGE_peak_12615	chr12	10305030	10306584	chr11	10665895	10667525	NA	NA	NA
CAGE_peak_12625,CAGE_peak_12626	chr12	10558782	10560176	chr11	10858714	10860089	NA	NA	NA
CAGE_peak_12627,DHS_heart_peak_47394	chr12	10641314	10642416	chr11	10942300	10943423	NA	NA	NA
CAGE_peak_12629	chr12	10680058	10681058	chr11	10987728	10988692	NA	NA	NA
CAGE_peak_1262,DHS_heart_peak_5119,DHS_kidney_peak_3172,DHS_liver_peak_2856	chr1	39167482	39168518	chr1	38441279	38442327	chr7	73592284	73592947
CAGE_peak_12631	chr12	10890015	10891015	chr11	11326073	11327065	NA	NA	NA
CAGE_peak_12633	chr12	11084987	11085987	chr11	11627701	11628560	NA	NA	NA
CAGE_peak_12634	chr12	11307211	11308211	chr11	11853734	11854855	NA	NA	NA
CAGE_peak_12635	chr12	11333532	11334532	chr11	11871976	11872984	NA	NA	NA
CAGE_peak_12636	chr12	11429050	11430050	chr11	12065897	12066910	NA	NA	NA
CAGE_peak_12640	chr12	11568296	11569296	chr11	12207202	12208178	NA	NA	NA
CAGE_peak_12641	chr12	11578022	11579022	chr11	12216342	12217358	NA	NA	NA
CAGE_peak_12643	chr12	11601945	11602945	chr11	12238346	12239652	NA	NA	NA
CAGE_peak_12646	chr12	11675428	11676428	chr11	12309103	12310117	NA	NA	NA
CAGE_peak_12647,DHS_brain_peak_36371,DHS_heart_peak_47445	chr12	11684061	11685996	chr11	12317737	12319650	NA	NA	NA
CAGE_peak_12648,DHS_heart_peak_47449,DHS_heart_peak_47450,DHS_liver_peak_25994	chr12	11697376	11698681	chr11	12330987	12332600	chr9	9870913	9872227
CAGE_peak_12649	chr12	11711217	11712217	chr11	12345699	12346694	NA	NA	NA
CAGE_peak_1264,DHS_heart_peak_5123,DHS_kidney_peak_3183	chr1	39185233	39186463	chr1	38459240	38460492	NA	NA	NA
CAGE_peak_12650	chr12	11714147	11715147	chr11	12348675	12349979	NA	NA	NA
CAGE_peak_12652	chr12	11726742	11727742	chr11	12361511	12362514	NA	NA	NA
CAGE_peak_12654	chr12	11734014	11735014	chr11	12368713	12369544	NA	NA	NA
CAGE_peak_12655	chr12	11739679	11740679	chr11	12374344	12375326	NA	NA	NA
CAGE_peak_12656	chr12	11744708	11745708	chr11	12379321	12380318	NA	NA	NA
CAGE_peak_12657	chr12	11749519	11750519	chr11	12384103	12385100	NA	NA	NA
CAGE_peak_12660,DHS_heart_peak_47462,DHS_liver_peak_26000	chr12	11758208	11759616	chr11	12392747	12394162	chr9	9806230	9807945
CAGE_peak_12665	chr12	11780048	11781048	chr11	12415271	12416284	NA	NA	NA
CAGE_peak_12666,DHS_heart_peak_47470,DHS_kidney_peak_33023	chr12	11795601	11796988	chr11	12431483	12432956	NA	NA	NA
CAGE_peak_12667	chr12	11797119	11798119	chr11	12433093	12434095	NA	NA	NA
CAGE_peak_12668,DHS_heart_peak_47472,DHS_kidney_peak_33024	chr12	11798487	11799521	chr11	12434465	12435499	NA	NA	NA
CAGE_peak_12676,DHS_heart_peak_47479	chr12	11829441	11830751	chr11	12468027	12469339	NA	NA	NA
CAGE_peak_1268	chr1	39325454	39326454	chr1	38596094	38597099	NA	NA	NA
CAGE_peak_12680,DHS_brain_peak_36393,DHS_brain_peak_36394,DHS_liver_peak_26009,DHS_liver_peak_26010	chr12	11835818	11837176	chr11	12474414	12475778	chr9	9725405	9726758
CAGE_peak_12684,DHS_heart_peak_47487,DHS_kidney_peak_33039	chr12	11877552	11878661	chr11	12516172	12517275	NA	NA	NA
CAGE_peak_12685,CAGE_peak_12686	chr12	11879530	11881010	chr11	12518138	12519604	NA	NA	NA
CAGE_peak_12688	chr12	11931095	11932095	chr11	12564108	12565114	NA	NA	NA
CAGE_peak_12689	chr12	11958245	11959245	chr11	12588247	12589570	NA	NA	NA
CAGE_peak_12690	chr12	11979655	11980655	chr11	12609425	12610432	NA	NA	NA
CAGE_peak_12700	chr12	12144811	12145811	chr11	12801190	12802153	NA	NA	NA
CAGE_peak_12702	chr12	12254800	12255800	chr11	12914035	12914894	NA	NA	NA
CAGE_peak_12705	chr12	12358870	12359870	chr11	13015938	13016903	NA	NA	NA
CAGE_peak_12706,DHS_brain_peak_36453,DHS_brain_peak_36454,DHS_heart_peak_47547	chr12	12379400	12380581	chr11	13036759	13037772	NA	NA	NA
CAGE_peak_12708,DHS_liver_peak_26047,DHS_liver_peak_26048	chr12	12403114	12405056	chr11	13058683	13060669	chr9	9150964	9152889
CAGE_peak_12709	chr12	12436477	12437477	chr11	13087394	13088402	NA	NA	NA
CAGE_peak_12710,DHS_liver_peak_26050	chr12	12439100	12440296	chr11	13090315	13091485	chr9	9126846	9128066
CAGE_peak_12712	chr12	12446385	12447385	chr11	13097335	13098334	NA	NA	NA
CAGE_peak_12713,DHS_heart_peak_47562,DHS_liver_peak_26053,DHS_liver_peak_26054	chr12	12448947	12450856	chr11	13099601	13101491	chr9	9116567	9118484
CAGE_peak_12715,DHS_brain_peak_36463	chr12	12456071	12457396	chr11	13106713	13108028	NA	NA	NA
CAGE_peak_12717	chr12	12500776	12501776	chr11	13154884	13155887	NA	NA	NA
CAGE_peak_12718	chr12	12508161	12509161	chr11	13162634	13163962	NA	NA	NA
CAGE_peak_12719,DHS_kidney_peak_33085	chr12	12509601	12510881	chr11	13164396	13165673	NA	NA	NA
CAGE_peak_12721,CAGE_peak_12722	chr12	12557741	12558966	chr11	13214124	13215357	NA	NA	NA
CAGE_peak_12723	chr12	12582400	12583400	chr11	13238135	13239140	NA	NA	NA
CAGE_peak_12731,DHS_brain_peak_36543,DHS_heart_peak_47620	chr12	12802830	12803941	chr11	13465993	13467103	NA	NA	NA
CAGE_peak_12732	chr12	12804044	12805044	chr11	13467205	13468219	NA	NA	NA
CAGE_peak_12734	chr12	12838032	12839032	chr11	13499747	13500756	NA	NA	NA
CAGE_peak_12735	chr12	12871692	12872692	chr11	13540706	13541716	NA	NA	NA
CAGE_peak_12736	chr12	12881117	12882117	chr11	13550438	13551425	NA	NA	NA
CAGE_peak_12737	chr12	12895736	12896736	chr11	13568648	13569621	NA	NA	NA
CAGE_peak_12739	chr12	12903450	12904450	chr11	13574767	13575749	NA	NA	NA
CAGE_peak_1274	chr1	39779285	39780285	chr1	39060932	39061932	NA	NA	NA
CAGE_peak_12740	chr12	12921633	12922633	chr11	13593096	13594330	NA	NA	NA
CAGE_peak_12745	chr12	13093903	13094903	chr11	13767811	13768811	NA	NA	NA
CAGE_peak_12752,DHS_kidney_peak_33173	chr12	13113801	13115151	chr11	13782853	13784208	NA	NA	NA
CAGE_peak_12753	chr12	13124536	13125536	chr11	13794294	13795304	NA	NA	NA
CAGE_peak_12754	chr12	13138661	13139661	chr11	13808810	13809776	NA	NA	NA
CAGE_peak_12755,DHS_heart_peak_47697,DHS_liver_peak_26106	chr12	13145968	13147276	chr11	13815806	13817566	chr9	8371260	8372426
CAGE_peak_12756	chr12	13166764	13167764	chr11	13838407	13839394	NA	NA	NA
CAGE_peak_12762	chr12	13194295	13195295	chr11	13865148	13866171	NA	NA	NA
CAGE_peak_12763	chr12	13204100	13205100	chr11	13875020	13876023	NA	NA	NA
CAGE_peak_12764,DHS_heart_peak_47718	chr12	13205802	13207001	chr11	13876728	13877952	NA	NA	NA
CAGE_peak_12767	chr12	13249968	13250968	chr11	13922651	13923650	NA	NA	NA
CAGE_peak_12769,DHS_brain_peak_36590,DHS_liver_peak_26122	chr12	13277820	13278876	chr11	13944631	13945660	chr9	8232066	8233107
CAGE_peak_1277	chr1	39828923	39829923	chr1	39095710	39096712	NA	NA	NA
CAGE_peak_12770	chr12	13489653	13490653	chr11	14158585	14159586	NA	NA	NA
CAGE_peak_12772	chr12	13524457	13525457	chr11	14192446	14193442	NA	NA	NA
CAGE_peak_12773	chr12	13628383	13629383	chr11	14298632	14299635	NA	NA	NA
CAGE_peak_12775,DHS_brain_peak_36607,DHS_brain_peak_36608	chr12	13660556	13661956	chr11	14331371	14332778	NA	NA	NA
CAGE_peak_12776	chr12	13663786	13664786	chr11	14334593	14335593	NA	NA	NA
CAGE_peak_12777	chr12	13703700	13704700	chr11	14374777	14375776	NA	NA	NA
CAGE_peak_12778	chr12	13806292	13807292	chr11	14475368	14476380	NA	NA	NA
CAGE_peak_12780	chr12	13832833	13833833	chr11	14501589	14502610	NA	NA	NA
CAGE_peak_12781,DHS_brain_peak_36620	chr12	13958810	13960096	chr11	14628673	14629948	NA	NA	NA
CAGE_peak_12784	chr12	14264447	14265447	chr11	14942733	14943737	NA	NA	NA
CAGE_peak_12785	chr12	14267138	14268138	chr11	14945750	14946635	NA	NA	NA
CAGE_peak_12786,CAGE_peak_12787,DHS_brain_peak_36641,DHS_liver_peak_26164	chr12	14273118	14274532	chr11	14951595	14953004	NA	NA	NA
CAGE_peak_12788	chr12	14289209	14290209	chr11	14967458	14968416	NA	NA	NA
CAGE_peak_12789,DHS_liver_peak_26178	chr12	14395639	14396716	chr11	15074721	15075792	chr9	7064892	7065987
CAGE_peak_12790	chr12	14558015	14559015	chr11	15238789	15239778	NA	NA	NA
CAGE_peak_12792,DHS_heart_peak_47812	chr12	14833568	14835241	chr11	15508575	15510274	NA	NA	NA
CAGE_peak_12795,CAGE_peak_12796	chr12	14957397	14958765	chr11	15642156	15643515	NA	NA	NA
CAGE_peak_12797	chr12	14968120	14969120	chr11	15652851	15653909	NA	NA	NA
CAGE_peak_12799	chr12	14984655	14985655	chr11	15669418	15670438	NA	NA	NA
CAGE_peak_128	chr1	3692212	3693212	chr1	2655184	2656181	NA	NA	NA
CAGE_peak_1280	chr1	39941039	39942039	chr7	127362581	127363578	NA	NA	NA
CAGE_peak_12801,DHS_kidney_peak_33335	chr12	15014191	15015761	chr11	15699937	15701508	NA	NA	NA
CAGE_peak_12802	chr12	15047410	15048410	chr11	15736631	15737647	NA	NA	NA
CAGE_peak_12803	chr12	15133690	15134690	chr11	15824136	15825125	NA	NA	NA
CAGE_peak_12804,DHS_kidney_peak_33342	chr12	15152424	15153601	chr11	15844684	15845858	NA	NA	NA
CAGE_peak_12805	chr12	15162503	15163503	chr11	15854357	15855360	NA	NA	NA
CAGE_peak_12806	chr12	15242624	15243624	chr11	15932369	15933370	NA	NA	NA
CAGE_peak_12809	chr12	15274096	15275096	chr11	15964161	15965171	NA	NA	NA
CAGE_peak_12810	chr12	15361027	15362027	chr11	16057023	16057989	NA	NA	NA
CAGE_peak_12811	chr12	15544075	15545075	chr11	16237022	16237999	NA	NA	NA
CAGE_peak_12814	chr12	15605446	15606446	chr11	16299657	16300664	NA	NA	NA
CAGE_peak_12817,DHS_heart_peak_47924,DHS_kidney_peak_33409,DHS_liver_peak_26239	chr12	15699581	15701281	chr11	16400367	16402320	chr9	5763567	5765131
CAGE_peak_12818,DHS_kidney_peak_33416	chr12	15745932	15747141	chr11	16444960	16446166	NA	NA	NA
CAGE_peak_12820,DHS_brain_peak_36741	chr12	15763016	15764516	chr11	16461826	16463321	NA	NA	NA
CAGE_peak_12823,DHS_heart_peak_47990	chr12	16175506	16176601	chr11	16938438	16939545	NA	NA	NA
CAGE_peak_12826	chr12	16544914	16545914	chr11	17301335	17302341	NA	NA	NA
CAGE_peak_12827	chr12	16626546	16627546	chr11	17383338	17384194	NA	NA	NA
CAGE_peak_12828	chr12	16664442	16665442	chr11	17425181	17426180	NA	NA	NA
CAGE_peak_12829	chr12	16726474	16727474	chr11	17486218	17487231	NA	NA	NA
CAGE_peak_12830	chr12	16745708	16746708	chr11	17509157	17510156	NA	NA	NA
CAGE_peak_12831	chr12	16816620	16817620	chr11	17589274	17590370	NA	NA	NA
CAGE_peak_12832	chr12	16852682	16853682	chr11	17623461	17624454	NA	NA	NA
CAGE_peak_12833	chr12	17367126	17368126	chr11	18131225	18132211	NA	NA	NA
CAGE_peak_12835	chr12	18752145	18753145	chr11	19621352	19622344	NA	NA	NA
CAGE_peak_12836	chr12	18821883	18822883	chr11	19694945	19695939	NA	NA	NA
CAGE_peak_12837	chr12	18823065	18824065	chr11	19696122	19697126	NA	NA	NA
CAGE_peak_12838	chr12	18864066	18865066	chr11	19738826	19740251	NA	NA	NA
CAGE_peak_12839	chr12	18895528	18896528	chr11	19771167	19772204	NA	NA	NA
CAGE_peak_12842	chr12	19138124	19139124	chr11	20015500	20016516	NA	NA	NA
CAGE_peak_12843,DHS_brain_peak_36816,DHS_heart_peak_48149,DHS_kidney_peak_33593,DHS_kidney_peak_33594,DHS_liver_peak_26359	chr12	19190356	19192221	chr11	20071752	20073689	chr9	2371119	2373098
CAGE_peak_12844	chr12	19343547	19344547	chr11	20226391	20227689	NA	NA	NA
CAGE_peak_12845	chr12	19380745	19381745	chr11	20261666	20262837	NA	NA	NA
CAGE_peak_12849,DHS_heart_peak_48198,DHS_kidney_peak_33623	chr12	19481761	19483541	chr11	20362906	20364673	NA	NA	NA
CAGE_peak_1285	chr1	40140084	40141084	chr1	39434340	39435374	NA	NA	NA
CAGE_peak_12850	chr12	19688923	19689923	chr11	20588074	20589104	NA	NA	NA
CAGE_peak_12851	chr12	19761076	19762076	chr11	20674370	20675385	NA	NA	NA
CAGE_peak_12852,DHS_heart_peak_48240	chr12	19778995	19780101	chr11	20691741	20692830	NA	NA	NA
CAGE_peak_12853	chr12	19851201	19852201	chr11	20758436	20759417	NA	NA	NA
CAGE_peak_12857	chr12	19908432	19909432	chr11	20816085	20817087	NA	NA	NA
CAGE_peak_12858,DHS_brain_peak_36862,DHS_heart_peak_48274,DHS_liver_peak_26386	chr12	19915381	19917074	chr11	20823531	20825220	chr9	1634031	1635698
CAGE_peak_12860,DHS_heart_peak_48275,DHS_heart_peak_48276	chr12	19945721	19947261	chr11	20855245	20856777	NA	NA	NA
CAGE_peak_12861,DHS_heart_peak_48283,DHS_kidney_peak_33649,DHS_liver_peak_26394,DHS_liver_peak_26395	chr12	19970875	19972556	chr11	20879809	20881491	chr9	1571938	1573566
CAGE_peak_12862,DHS_heart_peak_48294	chr12	20039983	20041501	chr11	20948244	20949743	NA	NA	NA
CAGE_peak_12863,DHS_heart_peak_48295	chr12	20044274	20045561	chr11	20952521	20953642	NA	NA	NA
CAGE_peak_12865,DHS_heart_peak_48338	chr12	20389021	20390952	chr11	21310835	21312756	NA	NA	NA
CAGE_peak_12866	chr12	20579106	20580106	chr11	21550655	21551629	NA	NA	NA
CAGE_peak_12867	chr12	20593045	20594045	chr11	21566699	21567698	NA	NA	NA
CAGE_peak_12868	chr12	20626643	20627643	chr11	21600228	21601223	NA	NA	NA
CAGE_peak_12869	chr12	20796885	20797885	chr11	21742986	21743963	NA	NA	NA
CAGE_peak_12870	chr12	20805602	20806602	chr11	21751590	21752345	NA	NA	NA
CAGE_peak_12872	chr12	20885919	20886919	chr11	21816292	21817299	NA	NA	NA
CAGE_peak_12873	chr12	20905825	20906825	chr11	21836805	21837800	NA	NA	NA
CAGE_peak_12875	chr12	21275490	21276490	chr11	22177523	22178515	NA	NA	NA
CAGE_peak_12876	chr12	21471852	21472852	chr11	22380864	22381842	NA	NA	NA
CAGE_peak_12877	chr12	21512568	21513568	chr11	22421724	22422737	NA	NA	NA
CAGE_peak_12878	chr12	22032579	22033579	chr11	22924097	22924806	NA	NA	NA
CAGE_peak_12879	chr12	22042514	22043514	chr11	22932954	22933948	NA	NA	NA
CAGE_peak_1287,DHS_brain_peak_4153	chr1	40313031	40314178	chr1	39636277	39637428	NA	NA	NA
CAGE_peak_12880,DHS_heart_peak_48454	chr12	22275342	22276501	chr11	23148984	23149915	NA	NA	NA
CAGE_peak_12883	chr12	22329307	22330307	chr11	23203731	23204730	NA	NA	NA
CAGE_peak_12884	chr12	22378136	22379136	chr11	23245416	23246392	NA	NA	NA
CAGE_peak_12887	chr12	22501160	22502160	chr11	23355456	23356448	NA	NA	NA
CAGE_peak_12889	chr12	23041604	23042604	chr11	23920375	23921370	NA	NA	NA
CAGE_peak_12890	chr12	23171430	23172430	chr11	24036499	24037471	NA	NA	NA
CAGE_peak_12891	chr12	23198311	23199311	chr11	24064755	24065563	NA	NA	NA
CAGE_peak_12892	chr12	23471859	23472859	chr11	24393518	24394517	NA	NA	NA
CAGE_peak_12894	chr12	23593388	23594388	chr11	24508176	24509177	NA	NA	NA
CAGE_peak_12895	chr12	23617241	23618241	chr11	24532045	24533026	NA	NA	NA
CAGE_peak_12896	chr12	23626421	23627421	chr11	24541550	24542540	NA	NA	NA
CAGE_peak_12897	chr12	23651353	23652353	chr11	24566351	24567356	NA	NA	NA
CAGE_peak_12898	chr12	23676946	23677946	chr11	24592226	24593237	NA	NA	NA
CAGE_peak_12899	chr12	23730490	23731490	chr11	24644261	24645279	NA	NA	NA
CAGE_peak_1289,DHS_liver_peak_2966	chr1	40341768	40342778	chr1	39650544	39651545	chr7	74901758	74902734
CAGE_peak_129	chr1	3702971	3703971	chr1	2665435	2666430	NA	NA	NA
CAGE_peak_1290	chr1	40352675	40353675	chr1	39665112	39666167	NA	NA	NA
CAGE_peak_12900	chr12	23780567	23781567	chr11	24694916	24695882	NA	NA	NA
CAGE_peak_12901	chr12	23867319	23868319	chr11	24779865	24780834	NA	NA	NA
CAGE_peak_12903	chr12	23909164	23910164	chr11	24822392	24823391	NA	NA	NA
CAGE_peak_12905	chr12	24223550	24224550	chr11	25139407	25140393	NA	NA	NA
CAGE_peak_12906	chr12	24243546	24244546	chr11	25160753	25161747	NA	NA	NA
CAGE_peak_12907	chr12	24260982	24261982	chr11	25179239	25180247	NA	NA	NA
CAGE_peak_12908	chr12	24378918	24379918	chr11	25295073	25296065	NA	NA	NA
CAGE_peak_12910	chr12	24520001	24521001	chr11	25435803	25437110	NA	NA	NA
CAGE_peak_12915	chr12	24604706	24605706	chr11	25532488	25533429	NA	NA	NA
CAGE_peak_12916	chr12	24617063	24618063	chr11	25545117	25546111	NA	NA	NA
CAGE_peak_12917	chr12	24639274	24640274	chr11	25567352	25568366	NA	NA	NA
CAGE_peak_12918,DHS_liver_peak_26595,DHS_liver_peak_26596	chr12	24661152	24662516	chr11	25589948	25591103	NA	NA	NA
CAGE_peak_12919	chr12	24663479	24664479	chr11	25592063	25593061	NA	NA	NA
CAGE_peak_12920	chr12	24666401	24667401	chr11	25594760	25595502	NA	NA	NA
CAGE_peak_12921	chr12	24700921	24701921	chr11	25628108	25629102	NA	NA	NA
CAGE_peak_12925,CAGE_peak_12926,CAGE_peak_12927	chr12	24707682	24709463	chr11	25634515	25636318	NA	NA	NA
CAGE_peak_12928	chr12	24710901	24711901	chr11	25637766	25638767	NA	NA	NA
CAGE_peak_12929	chr12	24711970	24712970	chr11	25638836	25640252	NA	NA	NA
CAGE_peak_12930	chr12	24714684	24715684	chr11	25641571	25642553	NA	NA	NA
CAGE_peak_12931	chr12	24718150	24719150	chr11	25645001	25646007	NA	NA	NA
CAGE_peak_12932	chr12	24719635	24720635	chr11	25646491	25647507	NA	NA	NA
CAGE_peak_12933	chr12	24720762	24721762	chr11	25647634	25648632	NA	NA	NA
CAGE_peak_12934,CAGE_peak_12935	chr12	24724282	24726199	chr11	25651466	25653378	NA	NA	NA
CAGE_peak_12936	chr12	24728040	24729040	chr11	25655214	25656218	NA	NA	NA
CAGE_peak_12937	chr12	24734972	24735972	chr11	25661871	25662868	NA	NA	NA
CAGE_peak_12938	chr12	24736376	24737376	chr11	25663278	25664261	NA	NA	NA
CAGE_peak_12939	chr12	24741902	24742902	chr11	25668762	25669777	NA	NA	NA
CAGE_peak_12940	chr12	24749623	24750623	chr11	25676548	25677565	NA	NA	NA
CAGE_peak_12941	chr12	24799102	24800102	chr11	25726792	25727784	NA	NA	NA
CAGE_peak_12942	chr12	24805959	24806959	chr11	25733753	25734749	NA	NA	NA
CAGE_peak_12943	chr12	24819162	24820162	chr11	25747922	25748926	NA	NA	NA
CAGE_peak_12948	chr12	24851551	24852551	chr11	25780502	25781806	NA	NA	NA
CAGE_peak_12949	chr12	24855409	24856409	chr11	25784713	25785722	NA	NA	NA
CAGE_peak_12950,DHS_brain_peak_37092	chr12	24899611	24901056	chr11	25828352	25830307	NA	NA	NA
CAGE_peak_12953	chr12	24921741	24922741	chr11	25849613	25850612	NA	NA	NA
CAGE_peak_12954	chr12	24933301	24934301	chr11	25860313	25861338	NA	NA	NA
CAGE_peak_12956	chr12	24951239	24952239	chr11	25880369	25881383	NA	NA	NA
CAGE_peak_12958	chr12	25025319	25026319	chr11	25958603	25959619	NA	NA	NA
CAGE_peak_1296	chr1	40394402	40395402	chr1	39700537	39701543	NA	NA	NA
CAGE_peak_12961	chr12	25058289	25059289	chr11	25991617	25992623	NA	NA	NA
CAGE_peak_12963	chr12	25227462	25228462	chr11	26156631	26157624	NA	NA	NA
CAGE_peak_12965,CAGE_peak_12966	chr12	25292403	25294126	chr11	26223684	26225407	NA	NA	NA
CAGE_peak_12971	chr12	25457594	25458594	chr11	26391472	26392502	NA	NA	NA
CAGE_peak_12972	chr12	25614608	25615608	chr11	26550754	26551746	NA	NA	NA
CAGE_peak_12973	chr12	25859580	25860580	chr11	26796210	26797188	NA	NA	NA
CAGE_peak_12975	chr12	25989391	25990391	chr11	26928063	26929059	NA	NA	NA
CAGE_peak_12977	chr12	26115556	26116556	chr11	27053724	27054728	NA	NA	NA
CAGE_peak_12979	chr12	26219745	26220745	chr11	27157700	27158676	NA	NA	NA
CAGE_peak_12980,DHS_brain_peak_37220,DHS_heart_peak_48758	chr12	26238795	26240157	chr11	27178056	27179413	NA	NA	NA
CAGE_peak_12981	chr12	26247307	26248307	chr11	27186860	27187931	NA	NA	NA
CAGE_peak_12986	chr12	26331393	26332393	chr11	27278346	27279332	NA	NA	NA
CAGE_peak_12987,DHS_brain_peak_37239	chr12	26341597	26342719	chr11	27287114	27288048	NA	NA	NA
CAGE_peak_12988,DHS_brain_peak_37240,DHS_brain_peak_37241	chr12	26359180	26360797	chr11	27302034	27303624	NA	NA	NA
CAGE_peak_12989,DHS_brain_peak_37242,DHS_brain_peak_37243	chr12	26369103	26370817	chr11	27311895	27313598	NA	NA	NA
CAGE_peak_12990	chr12	26384568	26385568	chr11	27327624	27328623	NA	NA	NA
CAGE_peak_12991	chr12	26460004	26461004	chr11	27405442	27406449	NA	NA	NA
CAGE_peak_12992	chr12	26469280	26470280	chr11	27415576	27416577	NA	NA	NA
CAGE_peak_12993,DHS_brain_peak_37249	chr12	26470929	26472257	chr11	27417232	27418537	NA	NA	NA
CAGE_peak_12994	chr12	26472893	26473893	chr11	27419161	27420153	NA	NA	NA
CAGE_peak_12995	chr12	26504882	26505882	chr11	27450492	27451532	NA	NA	NA
CAGE_peak_12996	chr12	26509661	26510661	chr11	27455309	27456275	NA	NA	NA
CAGE_peak_12998	chr12	26651833	26652833	chr11	27607385	27608381	NA	NA	NA
CAGE_peak_13000,DHS_liver_peak_26705	chr12	26736346	26737477	chr11	27690247	27691385	NA	NA	NA
CAGE_peak_13004,DHS_brain_peak_37293,DHS_liver_peak_26718	chr12	26852835	26854457	chr11	27799635	27801241	NA	NA	NA
CAGE_peak_13011	chr12	27207671	27208671	chr11	28223036	28224040	NA	NA	NA
CAGE_peak_13012,DHS_brain_peak_37321,DHS_heart_peak_48887	chr12	27225562	27226871	chr11	28241772	28243086	NA	NA	NA
CAGE_peak_13013,DHS_brain_peak_37323,DHS_liver_peak_26744	chr12	27237826	27238937	chr11	28254209	28255317	NA	NA	NA
CAGE_peak_13014,DHS_heart_peak_48898,DHS_liver_peak_26748	chr12	27277384	27278442	chr11	28291875	28292926	NA	NA	NA
CAGE_peak_13015	chr12	27330821	27331821	chr11	28343928	28344912	NA	NA	NA
CAGE_peak_13016,DHS_liver_peak_26758	chr12	27343818	27344937	chr11	28356891	28358010	NA	NA	NA
CAGE_peak_13017	chr12	27360301	27361301	chr11	28367453	28368469	NA	NA	NA
CAGE_peak_13018	chr12	27379079	27380079	chr11	28385586	28386576	NA	NA	NA
CAGE_peak_13019	chr12	27403682	27404682	chr11	28407837	28408763	NA	NA	NA
CAGE_peak_1302	chr1	40650668	40651668	chr1	39956744	39957703	NA	NA	NA
CAGE_peak_13021	chr12	27440155	27441155	chr11	28437341	28438351	NA	NA	NA
CAGE_peak_13023,DHS_kidney_peak_34088	chr12	27461573	27462822	chr11	28458299	28459546	NA	NA	NA
CAGE_peak_13033	chr12	27870604	27871604	chr11	28876403	28877404	NA	NA	NA
CAGE_peak_13034	chr12	27966291	27967291	chr11	28983774	28984784	NA	NA	NA
CAGE_peak_13038	chr12	27988526	27989526	chr11	29006058	29007048	NA	NA	NA
CAGE_peak_13039	chr12	28022634	28023634	chr11	29042231	29043217	NA	NA	NA
CAGE_peak_13040	chr12	28026322	28027322	chr11	29045898	29046906	NA	NA	NA
CAGE_peak_13041,CAGE_peak_13042	chr12	28032273	28033569	chr11	29052158	29053448	NA	NA	NA
CAGE_peak_13043	chr12	28068113	28069113	chr11	29087548	29088551	NA	NA	NA
CAGE_peak_13044	chr12	28122312	28123312	chr11	29142428	29143496	NA	NA	NA
CAGE_peak_13045,DHS_heart_peak_49050	chr12	28130192	28131362	chr11	29150700	29151870	NA	NA	NA
CAGE_peak_13046	chr12	28280313	28281313	chr11	29296765	29297822	NA	NA	NA
CAGE_peak_13047	chr12	28347897	28348897	chr11	29369275	29370279	NA	NA	NA
CAGE_peak_13048	chr12	28582999	28583999	chr11	29668219	29669192	NA	NA	NA
CAGE_peak_13049	chr12	28660886	28661886	chr11	29751735	29753394	NA	NA	NA
CAGE_peak_1305	chr1	40698628	40699628	chr1	40001184	40002196	NA	NA	NA
CAGE_peak_13050,DHS_brain_peak_37404	chr12	28779640	28780737	chr11	29857154	29858232	NA	NA	NA
CAGE_peak_13051,DHS_brain_peak_37409	chr12	28792565	28794437	chr11	29868426	29870329	NA	NA	NA
CAGE_peak_13052,DHS_brain_peak_37416,DHS_brain_peak_37417	chr12	28935766	28937417	chr11	30012891	30014527	NA	NA	NA
CAGE_peak_13053	chr12	29041200	29042200	chr11	30138664	30139600	NA	NA	NA
CAGE_peak_13056	chr12	29159220	29160220	chr11	30252920	30253918	NA	NA	NA
CAGE_peak_13057,DHS_heart_peak_49144	chr12	29164330	29165442	chr11	30258012	30259137	NA	NA	NA
CAGE_peak_13059	chr12	29176505	29177505	chr11	30270891	30271899	NA	NA	NA
CAGE_peak_13062	chr12	29230882	29231882	chr11	30330206	30331464	NA	NA	NA
CAGE_peak_13065	chr12	29254751	29255751	chr11	30352866	30353868	NA	NA	NA
CAGE_peak_13070,DHS_liver_peak_26829	chr12	29428288	29429337	chr11	30553371	30554424	NA	NA	NA
CAGE_peak_13071	chr12	29448087	29449087	chr11	30583237	30584248	NA	NA	NA
CAGE_peak_13073	chr12	29691081	29692081	chr11	30828685	30829685	NA	NA	NA
CAGE_peak_13074	chr12	29706454	29707454	chr11	30844180	30845197	NA	NA	NA
CAGE_peak_13075,DHS_heart_peak_49221	chr12	29719122	29720509	chr11	30856683	30858059	NA	NA	NA
CAGE_peak_13076	chr12	29750252	29751252	chr11	30893075	30894077	NA	NA	NA
CAGE_peak_13078	chr12	30421940	30422940	chr11	31657549	31658531	NA	NA	NA
CAGE_peak_13079	chr12	30792197	30793197	chr11	32023633	32024633	NA	NA	NA
CAGE_peak_1307,DHS_brain_peak_4215,DHS_heart_peak_5390,DHS_kidney_peak_3348,DHS_liver_peak_3021	chr1	40877259	40878383	chr1	40184621	40185746	chr7	75413781	75414890
CAGE_peak_13083	chr12	30972649	30973649	chr11	32190682	32191600	NA	NA	NA
CAGE_peak_13089	chr12	31448867	31449867	chr11	32472902	32473735	NA	NA	NA
CAGE_peak_1308,DHS_kidney_peak_3351	chr1	40898183	40899986	chr1	40206337	40208137	NA	NA	NA
CAGE_peak_13090,DHS_brain_peak_37541,DHS_heart_peak_49379,DHS_kidney_peak_34290	chr12	31518325	31519461	chr11	32542175	32543294	NA	NA	NA
CAGE_peak_13092	chr12	31636090	31637090	chr11	32663468	32664430	NA	NA	NA
CAGE_peak_13094,DHS_heart_peak_49413	chr12	31733299	31734461	chr11	32769311	32770464	NA	NA	NA
CAGE_peak_13095,DHS_brain_peak_37564,DHS_heart_peak_49415,DHS_kidney_peak_34316,DHS_liver_peak_26916	chr12	31746197	31747481	chr11	32782709	32783798	chr9	35660360	35661405
CAGE_peak_13097,DHS_heart_peak_49417	chr12	31750658	31751821	chr11	32786359	32787521	NA	NA	NA
CAGE_peak_13098,DHS_brain_peak_37565	chr12	31752006	31753096	chr11	32787718	32788811	NA	NA	NA
CAGE_peak_13099	chr12	31756491	31757491	chr11	32792113	32792740	NA	NA	NA
CAGE_peak_1309,DHS_brain_peak_4216,DHS_heart_peak_5396	chr1	40901497	40902663	chr1	40209636	40210802	NA	NA	NA
CAGE_peak_130,DHS_heart_peak_418	chr1	3717673	3718711	chr1	2679940	2680976	NA	NA	NA
CAGE_peak_131	chr1	3810941	3811941	chr1	2779121	2780104	NA	NA	NA
CAGE_peak_1310	chr1	41029359	41030359	chr1	40344123	40345122	NA	NA	NA
CAGE_peak_13100,DHS_heart_peak_49425	chr12	31819081	31820096	chr11	32880282	32881604	NA	NA	NA
CAGE_peak_13101,DHS_brain_peak_37568,DHS_brain_peak_37569	chr12	31832273	31833856	chr11	32893273	32894842	NA	NA	NA
CAGE_peak_13102	chr12	31836544	31837544	chr11	32897816	32898869	NA	NA	NA
CAGE_peak_13107,DHS_heart_peak_49459	chr12	32109885	32111661	chr11	33172595	33174105	NA	NA	NA
CAGE_peak_13109	chr12	32252072	32253072	chr11	33308701	33309845	NA	NA	NA
CAGE_peak_13111,DHS_brain_peak_37604,DHS_kidney_peak_34370	chr12	32311654	32312756	chr11	33370017	33371121	NA	NA	NA
CAGE_peak_13114,DHS_heart_peak_49498,DHS_kidney_peak_34387	chr12	32453676	32454741	chr11	33514577	33515635	NA	NA	NA
CAGE_peak_13116	chr12	32481801	32482801	chr11	33545490	33546493	NA	NA	NA
CAGE_peak_13117,DHS_brain_peak_37615,DHS_heart_peak_49506,DHS_liver_peak_26960	chr12	32483094	32484221	chr11	33546792	33547898	chr9	34906172	34907279
CAGE_peak_13119,DHS_heart_peak_49528	chr12	32585332	32587081	chr11	33657566	33659331	NA	NA	NA
CAGE_peak_1311,CAGE_peak_1312	chr1	41035268	41036736	chr1	40349714	40351160	NA	NA	NA
CAGE_peak_13121	chr12	32688667	32689667	chr11	33772199	33773216	NA	NA	NA
CAGE_peak_13125	chr12	32919126	32920126	chr11	34009196	34010210	NA	NA	NA
CAGE_peak_13126	chr12	32983636	32984636	chr11	34076509	34077493	NA	NA	NA
CAGE_peak_13127	chr12	32996511	32997511	chr11	34089712	34090725	NA	NA	NA
CAGE_peak_13128	chr12	33317142	33318142	chr11	34519346	34520221	NA	NA	NA
CAGE_peak_13129	chr12	33418278	33419278	chr11	34622721	34623714	NA	NA	NA
CAGE_peak_13137	chr12	38613856	38614856	chr11	35516953	35517932	NA	NA	NA
CAGE_peak_13138	chr12	38700550	38701550	chr11	35594748	35595743	NA	NA	NA
CAGE_peak_13139	chr12	38709763	38710763	chr11	35605310	35606295	NA	NA	NA
CAGE_peak_13143	chr12	39372574	39373574	chr11	37074154	37075166	NA	NA	NA
CAGE_peak_13146	chr12	39422397	39423397	chr11	37132535	37133555	NA	NA	NA
CAGE_peak_13147	chr12	39856588	39857588	chr11	37567235	37568213	NA	NA	NA
CAGE_peak_13148	chr12	39988316	39989316	chr11	37704623	37705274	NA	NA	NA
CAGE_peak_13149,DHS_heart_peak_49676	chr12	40062961	40064073	chr11	37797373	37798499	NA	NA	NA
CAGE_peak_13151	chr12	40136863	40137863	chr11	37873631	37874968	NA	NA	NA
CAGE_peak_13152	chr12	40153011	40154011	chr11	37889974	37890998	NA	NA	NA
CAGE_peak_13153,DHS_brain_peak_37762	chr12	40157937	40159388	chr11	37894923	37896371	NA	NA	NA
CAGE_peak_13156,DHS_kidney_peak_34559,DHS_kidney_peak_34560,DHS_kidney_peak_34561	chr12	40215673	40217553	chr11	37954831	37956714	NA	NA	NA
CAGE_peak_13158	chr12	40742854	40743854	chr11	38559692	38560670	NA	NA	NA
CAGE_peak_13159	chr12	40870683	40871683	chr11	38682917	38683920	NA	NA	NA
CAGE_peak_1316	chr1	41184628	41185628	chr1	40507112	40507994	NA	NA	NA
CAGE_peak_13160	chr12	40892621	40893621	chr11	38703642	38704646	NA	NA	NA
CAGE_peak_13161	chr12	40956444	40957444	chr11	38772378	38773365	NA	NA	NA
CAGE_peak_13162	chr12	40998877	40999877	chr11	38815707	38816693	NA	NA	NA
CAGE_peak_13163,DHS_liver_peak_27136	chr12	41285720	41287148	chr11	39114455	39115861	chr9	30248843	30250252
CAGE_peak_13164	chr12	41312130	41313130	chr11	39140865	39141894	NA	NA	NA
CAGE_peak_13165	chr12	41455178	41456178	chr11	39344680	39345698	NA	NA	NA
CAGE_peak_13166	chr12	41680312	41681312	chr11	39550359	39551365	NA	NA	NA
CAGE_peak_13167	chr12	41995196	41996196	chr11	39944972	39945880	NA	NA	NA
CAGE_peak_13168	chr12	42021108	42022108	chr11	39970681	39971620	NA	NA	NA
CAGE_peak_13169	chr12	42076273	42077273	chr11	40011967	40012974	NA	NA	NA
CAGE_peak_1317	chr1	41295910	41296910	chr1	40612593	40613585	NA	NA	NA
CAGE_peak_13171	chr12	42204553	42205553	chr11	40140400	40141393	NA	NA	NA
CAGE_peak_13172	chr12	42339809	42340809	chr11	40282004	40283011	NA	NA	NA
CAGE_peak_13175,DHS_heart_peak_49747	chr12	42564253	42565665	chr11	40507301	40508712	NA	NA	NA
CAGE_peak_13177	chr12	42765259	42766259	chr11	40687605	40688286	NA	NA	NA
CAGE_peak_13178	chr12	42973634	42974634	chr11	40901041	40902046	NA	NA	NA
CAGE_peak_13179	chr12	42985219	42986219	chr11	40912667	40913657	NA	NA	NA
CAGE_peak_1318	chr1	41357799	41358799	chr1	40682842	40683860	NA	NA	NA
CAGE_peak_13180,DHS_heart_peak_49798	chr12	43112680	43113852	chr11	41067383	41068554	NA	NA	NA
CAGE_peak_13181	chr12	43271893	43272893	chr11	41232096	41233090	NA	NA	NA
CAGE_peak_13182	chr12	43277032	43278032	chr11	41237564	41238563	NA	NA	NA
CAGE_peak_13183	chr12	43305533	43306533	chr11	41272186	41273199	NA	NA	NA
CAGE_peak_13186	chr12	44068998	44069998	chr11	42097434	42098427	NA	NA	NA
CAGE_peak_13188	chr12	44516053	44517053	chr11	42564335	42565621	NA	NA	NA
CAGE_peak_13189	chr12	44541739	44542739	chr11	42592602	42593259	NA	NA	NA
CAGE_peak_13190	chr12	44550707	44551707	chr11	42632963	42633960	NA	NA	NA
CAGE_peak_13191	chr12	44582094	44583094	chr11	42663466	42664466	NA	NA	NA
CAGE_peak_13192	chr12	44588763	44589763	chr11	42669934	42670931	NA	NA	NA
CAGE_peak_13193	chr12	44813572	44814572	chr11	42900047	42901028	NA	NA	NA
CAGE_peak_13194	chr12	44842169	44843169	chr11	42928047	42929048	NA	NA	NA
CAGE_peak_13196	chr12	44870166	44871166	chr11	42957542	42958543	NA	NA	NA
CAGE_peak_13202	chr12	45250259	45251259	chr11	43369764	43370774	NA	NA	NA
CAGE_peak_13203,DHS_heart_peak_49887,DHS_heart_peak_49888,DHS_kidney_peak_34807,DHS_liver_peak_27215	chr12	45259372	45260967	chr11	43378953	43380550	chr9	26002831	26004414
CAGE_peak_13204,DHS_heart_peak_49901	chr12	45308717	45310472	chr11	43433911	43435701	NA	NA	NA
CAGE_peak_13205	chr12	45405160	45406160	chr11	43523178	43524154	NA	NA	NA
CAGE_peak_13206	chr12	45425980	45426980	chr11	43544034	43545045	NA	NA	NA
CAGE_peak_13208,DHS_brain_peak_38020,DHS_brain_peak_38021,DHS_heart_peak_49970	chr12	45985964	45987672	chr11	44131094	44132809	NA	NA	NA
CAGE_peak_13211,CAGE_peak_13212	chr12	46177070	46178409	chr11	44335821	44337187	NA	NA	NA
CAGE_peak_13213,DHS_heart_peak_49988,DHS_liver_peak_27272	chr12	46209322	46210887	chr11	44368606	44370166	chr9	24819707	24821278
CAGE_peak_13215	chr12	46215552	46216552	chr11	44374885	44375890	NA	NA	NA
CAGE_peak_13216,DHS_brain_peak_38046,DHS_heart_peak_49990,DHS_heart_peak_49991,DHS_kidney_peak_34858	chr12	46219572	46221052	chr11	44378921	44380403	NA	NA	NA
CAGE_peak_13217	chr12	46242086	46243086	chr11	44401335	44402344	NA	NA	NA
CAGE_peak_13218,DHS_heart_peak_50036	chr12	46392271	46393332	chr11	44540946	44542005	NA	NA	NA
CAGE_peak_13221,DHS_kidney_peak_34886,DHS_liver_peak_27286	chr12	46410148	46411272	chr11	44559585	44560710	chr9	24609665	24611096
CAGE_peak_13222	chr12	46415227	46416227	chr11	44565173	44566192	NA	NA	NA
CAGE_peak_13224,DHS_heart_peak_50047,DHS_kidney_peak_34888,DHS_liver_peak_27290	chr12	46431143	46432452	chr11	44574565	44575875	chr9	24588086	24589186
CAGE_peak_13225	chr12	46438380	46439380	chr11	44582195	44583198	NA	NA	NA
CAGE_peak_13229	chr12	46472486	46473486	chr11	44618486	44619471	NA	NA	NA
CAGE_peak_13234	chr12	46500393	46501393	chr11	44647726	44648730	NA	NA	NA
CAGE_peak_13235	chr12	46508695	46509695	chr11	44656102	44657041	NA	NA	NA
CAGE_peak_13240	chr12	46552760	46553760	chr11	44695339	44696333	NA	NA	NA
CAGE_peak_13241,CAGE_peak_13242,DHS_heart_peak_50081,DHS_heart_peak_50082,DHS_kidney_peak_34904,DHS_liver_peak_27307	chr12	46555057	46556832	chr11	44703798	44705580	chr9	24426564	24428346
CAGE_peak_13243,DHS_heart_peak_50084	chr12	46557172	46558652	chr11	44705916	44707393	NA	NA	NA
CAGE_peak_13244	chr12	46558883	46559883	chr11	44707631	44708651	NA	NA	NA
CAGE_peak_13245,CAGE_peak_13246,DHS_brain_peak_38076	chr12	46561822	46563527	chr11	44710125	44711294	NA	NA	NA
CAGE_peak_13248	chr12	46650125	46651125	chr11	44796448	44797446	NA	NA	NA
CAGE_peak_1324,CAGE_peak_1325	chr1	41448423	41450126	chr1	40774482	40776306	NA	NA	NA
CAGE_peak_13250	chr12	46662806	46663806	chr11	44809177	44810195	NA	NA	NA
CAGE_peak_13251,CAGE_peak_13252	chr12	46663993	46665525	chr11	44810384	44811828	NA	NA	NA
CAGE_peak_13254	chr12	46680281	46681281	chr11	44826666	44827669	NA	NA	NA
CAGE_peak_13255	chr12	46702457	46703457	chr11	44850082	44851085	NA	NA	NA
CAGE_peak_13256	chr12	46791453	46792453	chr11	44928550	44929542	NA	NA	NA
CAGE_peak_13257,DHS_liver_peak_27322	chr12	46797086	46798707	chr11	44934474	44936089	chr9	24199179	24201103
CAGE_peak_13258	chr12	46869001	46870001	chr11	45005161	45006154	NA	NA	NA
CAGE_peak_13261	chr12	46916617	46917617	chr11	45053472	45054470	NA	NA	NA
CAGE_peak_13264,DHS_heart_peak_50155	chr12	47088158	47089252	chr11	45237034	45238125	NA	NA	NA
CAGE_peak_13266	chr12	47202090	47203090	chr11	45347071	45348407	NA	NA	NA
CAGE_peak_13273	chr12	47267120	47268120	chr11	45414476	45415464	NA	NA	NA
CAGE_peak_13278	chr12	47349733	47350733	chr11	45547136	45548123	NA	NA	NA
CAGE_peak_13279,DHS_brain_peak_38113,DHS_liver_peak_27378	chr12	47355408	47357007	chr11	45552528	45554112	NA	NA	NA
CAGE_peak_13282	chr12	47391065	47392065	chr11	45591257	45592262	NA	NA	NA
CAGE_peak_13287	chr12	47400728	47401728	chr11	45602033	45603029	NA	NA	NA
CAGE_peak_13288	chr12	47404068	47405068	chr11	45605449	45606266	NA	NA	NA
CAGE_peak_13289	chr12	47469837	47470837	chr11	45689399	45690416	NA	NA	NA
CAGE_peak_13290	chr12	47658918	47659918	chr11	45874145	45875143	NA	NA	NA
CAGE_peak_13291	chr12	47682176	47683176	chr11	45897833	45898853	NA	NA	NA
CAGE_peak_13293,DHS_kidney_peak_35019	chr12	47800872	47802185	chr11	46016649	46017958	NA	NA	NA
CAGE_peak_133	chr1	3927561	3928561	chr1	2901127	2902053	NA	NA	NA
CAGE_peak_13300	chr12	47859977	47860977	chr11	46078419	46079423	NA	NA	NA
CAGE_peak_13301	chr12	47867203	47868203	chr11	46085367	46086357	NA	NA	NA
CAGE_peak_13303	chr12	47884503	47885503	chr11	46102203	46103196	NA	NA	NA
CAGE_peak_13304	chr12	47888599	47889599	chr11	46106280	46107409	NA	NA	NA
CAGE_peak_13305	chr12	47890967	47891967	chr11	46108754	46109743	NA	NA	NA
CAGE_peak_13309	chr12	48021106	48022106	chr11	46248453	46249461	NA	NA	NA
CAGE_peak_13310,DHS_heart_peak_50294	chr12	48036999	48038132	chr11	46264379	46265512	NA	NA	NA
CAGE_peak_13312	chr12	48306933	48307933	chr11	46589222	46590214	NA	NA	NA
CAGE_peak_13314	chr12	48804216	48805216	chr11	47082934	47083926	NA	NA	NA
CAGE_peak_13316	chr12	48872876	48873876	chr11	47146642	47147644	NA	NA	NA
CAGE_peak_13318,DHS_heart_peak_50359,DHS_liver_peak_27465	chr12	48883012	48884327	chr9	95348656	95349958	chr9	37645368	37646684
CAGE_peak_1332	chr1	41523466	41524466	chr1	40851157	40852160	NA	NA	NA
CAGE_peak_13321	chr12	48986567	48987567	chr11	47274651	47275650	NA	NA	NA
CAGE_peak_13322	chr12	48990752	48991752	chr11	47278827	47279803	NA	NA	NA
CAGE_peak_13325	chr12	49113793	49114793	chr11	47402172	47403223	NA	NA	NA
CAGE_peak_13332,DHS_brain_peak_38316,DHS_brain_peak_38317	chr12	49230324	49232287	chr11	47517242	47519191	NA	NA	NA
CAGE_peak_13336,DHS_kidney_peak_35121	chr12	49252623	49253692	chr11	47540306	47541382	NA	NA	NA
CAGE_peak_1334	chr1	41570668	41571668	chr1	40896813	40897793	NA	NA	NA
CAGE_peak_13342	chr12	49407490	49408490	chr11	47676995	47677990	NA	NA	NA
CAGE_peak_13343,DHS_brain_peak_38345,DHS_brain_peak_38346	chr12	49428547	49429947	chr11	47697833	47699071	NA	NA	NA
CAGE_peak_13344	chr12	49472619	49473619	chr11	47749220	47750176	NA	NA	NA
CAGE_peak_1335	chr1	41605568	41606568	chr1	40939056	40940053	NA	NA	NA
CAGE_peak_13350,DHS_heart_peak_50510	chr12	49664332	49665380	chr11	47959973	47960991	NA	NA	NA
CAGE_peak_13360,DHS_brain_peak_38398,DHS_heart_peak_50536	chr12	49824524	49825607	chr11	48114423	48115506	NA	NA	NA
CAGE_peak_13362	chr12	49892015	49893015	chr11	48170926	48171931	NA	NA	NA
CAGE_peak_13363	chr12	49930605	49931605	chr11	48215004	48216001	NA	NA	NA
CAGE_peak_13366,DHS_heart_peak_50584,DHS_kidney_peak_35202	chr12	49983512	49985102	chr11	48268081	48269650	NA	NA	NA
CAGE_peak_13367	chr12	50043029	50044029	chr11	48326942	48327936	NA	NA	NA
CAGE_peak_13368	chr12	50065914	50066914	chr11	48349812	48350789	NA	NA	NA
CAGE_peak_1336,DHS_brain_peak_4280	chr1	41607673	41608899	chr1	40941148	40942374	NA	NA	NA
CAGE_peak_1337	chr1	41615808	41616808	chr1	40949585	40950554	NA	NA	NA
CAGE_peak_13370	chr12	50161346	50162346	chr11	48448455	48449440	NA	NA	NA
CAGE_peak_13371	chr12	50389870	50390870	chr11	48688553	48689564	NA	NA	NA
CAGE_peak_13372	chr12	50394050	50395050	chr11	48693137	48694290	NA	NA	NA
CAGE_peak_13373	chr12	50465795	50466795	chr11	48770872	48771834	NA	NA	NA
CAGE_peak_1338	chr1	41626599	41627599	chr1	40960601	40961599	NA	NA	NA
CAGE_peak_13380,DHS_heart_peak_50670,DHS_kidney_peak_35278,DHS_liver_peak_27621,DHS_liver_peak_27622	chr12	50532247	50533527	chr11	48835573	48836865	chr9	39353047	39354325
CAGE_peak_13385,DHS_heart_peak_50693,DHS_kidney_peak_35298	chr12	50619966	50621332	chr11	48925210	48926570	NA	NA	NA
CAGE_peak_13386,DHS_kidney_peak_35306	chr12	50640917	50641932	chr11	48947575	48948599	NA	NA	NA
CAGE_peak_13387	chr12	50663705	50664705	chr11	48972393	48973376	NA	NA	NA
CAGE_peak_13388	chr12	50783658	50784658	chr11	49106375	49107346	NA	NA	NA
CAGE_peak_13392,DHS_heart_peak_50726,DHS_kidney_peak_35328	chr12	50933301	50934372	chr11	49248062	49249109	NA	NA	NA
CAGE_peak_13393	chr12	51139765	51140765	chr11	49459928	49461253	NA	NA	NA
CAGE_peak_13394	chr12	51142543	51143543	chr11	49462990	49463984	NA	NA	NA
CAGE_peak_13398,DHS_liver_peak_27677,DHS_liver_peak_27678	chr12	51326256	51327506	chr11	49647210	49648452	chr9	40171945	40173504
CAGE_peak_13399	chr12	51347685	51348685	chr11	49669102	49670098	NA	NA	NA
CAGE_peak_13401,DHS_brain_peak_38612,DHS_heart_peak_50780,DHS_kidney_peak_35375,DHS_liver_peak_27681,DHS_liver_peak_27682	chr12	51371063	51372726	chr11	49691974	49693605	NA	NA	NA
CAGE_peak_13402	chr12	51374040	51375040	chr11	49694946	49695969	NA	NA	NA
CAGE_peak_13403,DHS_brain_peak_38615	chr12	51388490	51390126	chr11	49710516	49712144	NA	NA	NA
CAGE_peak_13407	chr12	51399478	51400478	chr11	49721339	49722000	NA	NA	NA
CAGE_peak_13409,DHS_brain_peak_38629	chr12	51441184	51443026	chr11	49765025	49766846	NA	NA	NA
CAGE_peak_1341	chr1	41670096	41671096	chr1	41004453	41005454	NA	NA	NA
CAGE_peak_13410	chr12	51490990	51491990	chr11	49813020	49814007	NA	NA	NA
CAGE_peak_13412,DHS_brain_peak_38652,DHS_brain_peak_38653	chr12	51752140	51753726	chr11	50054078	50055647	NA	NA	NA
CAGE_peak_1342	chr1	41674992	41675992	chr1	41009341	41010314	NA	NA	NA
CAGE_peak_13422	chr12	51881556	51882556	chr11	50182083	50183097	NA	NA	NA
CAGE_peak_13423,DHS_liver_peak_27723	chr12	51884002	51885286	chr11	50184850	50186093	chr9	40770804	40771777
CAGE_peak_13424,DHS_brain_peak_38666,DHS_heart_peak_50831,DHS_kidney_peak_35420,DHS_liver_peak_27724	chr12	51885464	51886611	chr11	50186271	50187634	chr9	40771940	40773147
CAGE_peak_13425,DHS_heart_peak_50836	chr12	51896851	51897931	chr11	50198274	50199352	NA	NA	NA
CAGE_peak_13428,DHS_kidney_peak_35432	chr12	51969711	51971630	chr11	50271740	50273692	NA	NA	NA
CAGE_peak_13433,DHS_heart_peak_50881	chr12	52029230	52030391	chr11	50331003	50332091	NA	NA	NA
CAGE_peak_13436	chr12	52039339	52040339	chr11	50341231	50342220	NA	NA	NA
CAGE_peak_1343,DHS_liver_peak_3095	chr1	41683719	41684774	chr1	41018046	41019411	chr7	76224457	76225607
CAGE_peak_1344	chr1	41686721	41687721	chr1	41021332	41022340	NA	NA	NA
CAGE_peak_13440,DHS_brain_peak_38701,DHS_heart_peak_50907,DHS_heart_peak_50908	chr12	52062971	52064831	chr11	50745245	50747111	NA	NA	NA
CAGE_peak_13443	chr12	52145035	52146035	chr11	50801306	50802329	NA	NA	NA
CAGE_peak_1345	chr1	41698541	41699541	chr1	41033095	41034089	NA	NA	NA
CAGE_peak_13450	chr12	52165051	52166051	chr11	50820662	50821671	NA	NA	NA
CAGE_peak_13451	chr12	52176786	52177786	chr11	50832938	50833920	NA	NA	NA
CAGE_peak_13452,DHS_heart_peak_50938	chr12	52181374	52182431	chr11	50837515	50838567	NA	NA	NA
CAGE_peak_13460,CAGE_peak_13461,DHS_heart_peak_50945,DHS_heart_peak_50946	chr12	52197387	52199171	chr11	50853491	50855257	NA	NA	NA
CAGE_peak_13467	chr12	52214931	52215931	chr11	50871490	50872474	NA	NA	NA
CAGE_peak_13471	chr12	52235472	52236472	chr11	50891884	50892893	NA	NA	NA
CAGE_peak_13473,DHS_heart_peak_50973,DHS_kidney_peak_35491	chr12	52280371	52281591	chr11	50934672	50935894	NA	NA	NA
CAGE_peak_13476	chr12	52440793	52441793	chr11	51093098	51094090	NA	NA	NA
CAGE_peak_13478	chr12	52495038	52496038	chr11	51148972	51149973	NA	NA	NA
CAGE_peak_13479	chr12	52496059	52497059	chr11	51149999	51151260	NA	NA	NA
CAGE_peak_13482	chr12	52555845	52556845	chr11	51205883	51206914	NA	NA	NA
CAGE_peak_13483	chr12	52579600	52580600	chr11	51229551	51230567	NA	NA	NA
CAGE_peak_13484	chr12	52661894	52662894	chr11	51305465	51306507	NA	NA	NA
CAGE_peak_13487	chr12	52859690	52860690	chr11	51506734	51507732	NA	NA	NA
CAGE_peak_13488	chr12	52867189	52868189	chr11	51514086	51515404	NA	NA	NA
CAGE_peak_1348,DHS_heart_peak_5536	chr1	41735274	41736304	chr1	41069126	41070159	NA	NA	NA
CAGE_peak_13491	chr12	52872267	52873267	chr11	51519461	51520498	NA	NA	NA
CAGE_peak_13494,DHS_kidney_peak_35531	chr12	52875971	52877038	chr11	51523209	51524069	NA	NA	NA
CAGE_peak_13496	chr12	52887631	52888631	chr11	51534875	51535888	NA	NA	NA
CAGE_peak_13497	chr12	52890605	52891605	chr11	51537872	51538817	NA	NA	NA
CAGE_peak_13498,DHS_heart_peak_51030	chr12	52894599	52896011	chr11	51542503	51543469	NA	NA	NA
CAGE_peak_135	chr1	4007381	4008381	chr1	3162740	3163491	NA	NA	NA
CAGE_peak_13500	chr12	52917970	52918970	chr11	51562875	51563895	NA	NA	NA
CAGE_peak_13501	chr12	52924381	52925381	chr11	51568645	51569520	NA	NA	NA
CAGE_peak_13502,DHS_kidney_peak_35545	chr12	52942351	52943393	chr11	51587513	51588553	NA	NA	NA
CAGE_peak_13507	chr12	52971411	52972411	chr11	51613188	51614192	NA	NA	NA
CAGE_peak_1351	chr1	41740661	41741661	chr1	41080733	41081720	NA	NA	NA
CAGE_peak_13521	chr12	53332226	53333226	chr11	51971959	51972951	NA	NA	NA
CAGE_peak_13522	chr12	53333388	53334388	chr11	51973103	51974100	NA	NA	NA
CAGE_peak_13523	chr12	53337560	53338560	chr11	51977299	51978310	NA	NA	NA
CAGE_peak_13525	chr12	53400956	53401956	chr11	52040618	52041685	NA	NA	NA
CAGE_peak_13530	chr12	53529667	53530667	chr11	52179208	52180097	NA	NA	NA
CAGE_peak_13531,DHS_heart_peak_51200,DHS_kidney_peak_35645,DHS_liver_peak_27884	chr12	53561182	53562311	chr11	52213720	52214862	chr9	42455742	42456831
CAGE_peak_13534,DHS_brain_peak_38887,DHS_heart_peak_51214,DHS_heart_peak_51215,DHS_kidney_peak_35649,DHS_liver_peak_27887	chr12	53623083	53624686	chr11	52279663	52281258	chr9	42516808	42518431
CAGE_peak_13535,DHS_brain_peak_38898,DHS_heart_peak_51221,DHS_heart_peak_51222,DHS_kidney_peak_35652,DHS_kidney_peak_35653,DHS_kidney_peak_35654,DHS_liver_peak_27892	chr12	53658539	53660251	chr11	52315859	52317254	chr9	42550386	42552096
CAGE_peak_13540	chr12	53747652	53748652	chr11	52407344	52408341	NA	NA	NA
CAGE_peak_13545	chr12	53804691	53805691	chr11	52464031	52465040	NA	NA	NA
CAGE_peak_13546	chr12	53833891	53834891	chr11	52494297	52495268	NA	NA	NA
CAGE_peak_13547	chr12	53860327	53861327	chr11	52521611	52522610	NA	NA	NA
CAGE_peak_1355	chr1	41768036	41769036	chr1	41109430	41110426	NA	NA	NA
CAGE_peak_1356	chr1	41782718	41783718	chr1	41121147	41122169	NA	NA	NA
CAGE_peak_13560,DHS_kidney_peak_35697	chr12	54039699	54040851	chr11	52708809	52709964	NA	NA	NA
CAGE_peak_13563	chr12	54169368	54170368	chr11	52843554	52844531	NA	NA	NA
CAGE_peak_13574	chr12	54355045	54356045	chr11	53036508	53037816	NA	NA	NA
CAGE_peak_13578	chr12	54376133	54377133	chr11	53062300	53063301	NA	NA	NA
CAGE_peak_13580	chr12	54393181	54394181	chr11	53080770	53081765	NA	NA	NA
CAGE_peak_13581	chr12	54410116	54411116	chr11	53097815	53098751	NA	NA	NA
CAGE_peak_13585,CAGE_peak_13586	chr12	54422742	54424726	chr11	53110868	53112745	NA	NA	NA
CAGE_peak_13587	chr12	54425740	54426740	chr11	53113745	53115076	NA	NA	NA
CAGE_peak_13589	chr12	54555054	54556054	chr11	53247117	53248115	NA	NA	NA
CAGE_peak_1358,DHS_brain_peak_4321,DHS_heart_peak_5554,DHS_heart_peak_5555,DHS_liver_peak_3103	chr1	41801724	41803579	chr1	41139404	41141215	chr7	76343818	76345952
CAGE_peak_1359	chr1	41806364	41807364	chr1	41143997	41144983	NA	NA	NA
CAGE_peak_13590	chr12	54565316	54566316	chr11	53257314	53258289	NA	NA	NA
CAGE_peak_13591	chr12	54605413	54606413	chr11	53297921	53298982	NA	NA	NA
CAGE_peak_13592	chr12	54856989	54857989	chr11	53529263	53530256	NA	NA	NA
CAGE_peak_13593	chr12	54932790	54933790	chr11	53600117	53601118	NA	NA	NA
CAGE_peak_13595	chr12	54970297	54971297	chr11	53671513	53672516	NA	NA	NA
CAGE_peak_13599	chr12	55020331	55021331	chr11	53722037	53723042	NA	NA	NA
CAGE_peak_1360	chr1	41809233	41810233	chr1	41146841	41147829	NA	NA	NA
CAGE_peak_13600	chr12	55040793	55041793	chr11	53742859	53743859	NA	NA	NA
CAGE_peak_13608	chr12	55648952	55649952	chr11	54371798	54372566	NA	NA	NA
CAGE_peak_13609	chr12	55675127	55676127	chr11	54398179	54399211	NA	NA	NA
CAGE_peak_13610	chr12	55676219	55677219	chr11	54399304	54400319	NA	NA	NA
CAGE_peak_13618,CAGE_peak_13619	chr12	55844584	55845960	chr11	54582068	54583440	NA	NA	NA
CAGE_peak_1362	chr1	41859657	41860657	chr1	41196028	41197013	NA	NA	NA
CAGE_peak_13625	chr12	55963248	55964248	chr11	54690375	54691359	NA	NA	NA
CAGE_peak_13629,DHS_liver_peak_28075	chr12	56296000	56297106	chr11	55074948	55076098	chr9	45076421	45077220
CAGE_peak_1363	chr1	41862407	41863407	chr1	41198737	41199737	NA	NA	NA
CAGE_peak_13634	chr12	56462168	56463168	chr11	55257587	55258601	NA	NA	NA
CAGE_peak_13636	chr12	56483177	56484177	chr11	55279469	55280458	NA	NA	NA
CAGE_peak_1364	chr1	41868437	41869437	chr1	41204774	41205750	NA	NA	NA
CAGE_peak_13641	chr12	56679143	56680143	chr11	55463657	55464625	NA	NA	NA
CAGE_peak_13645,DHS_liver_peak_28141	chr12	56768056	56769166	chr11	55554073	55555160	chr9	45611275	45612358
CAGE_peak_13646,DHS_brain_peak_39229	chr12	56932448	56933506	chr11	55674388	55675433	NA	NA	NA
CAGE_peak_13647	chr12	57008618	57009618	chr11	55784166	55785162	NA	NA	NA
CAGE_peak_13648	chr12	57013682	57014682	chr11	55789558	55790556	NA	NA	NA
CAGE_peak_13649	chr12	57025086	57026086	chr11	55802906	55803888	NA	NA	NA
CAGE_peak_1365	chr1	41884870	41885870	chr1	41221159	41222299	NA	NA	NA
CAGE_peak_13651	chr12	57067805	57068805	chr11	55844063	55845089	NA	NA	NA
CAGE_peak_13654,DHS_heart_peak_51645	chr12	57118389	57119632	chr11	55898112	55899307	NA	NA	NA
CAGE_peak_13657	chr12	57135675	57136675	chr11	55918655	55919650	NA	NA	NA
CAGE_peak_13661	chr12	57278462	57279462	chr11	56065570	56066563	NA	NA	NA
CAGE_peak_13662	chr12	57330631	57331631	chr11	56119219	56120212	NA	NA	NA
CAGE_peak_13664	chr12	57351784	57352784	chr11	56148399	56149378	NA	NA	NA
CAGE_peak_13666	chr12	57370270	57371270	chr11	56166596	56167882	NA	NA	NA
CAGE_peak_13672	chr12	57700272	57701272	chr11	56505277	56506268	NA	NA	NA
CAGE_peak_13675	chr12	57793465	57794465	chr11	56599148	56599988	NA	NA	NA
CAGE_peak_13678,DHS_brain_peak_39356,DHS_heart_peak_51810	chr12	57867892	57869447	chr11	56674973	56676306	NA	NA	NA
CAGE_peak_13679	chr12	57877002	57878002	chr11	56683205	56684208	NA	NA	NA
CAGE_peak_13682	chr12	57943486	57944486	chr11	56762282	56763285	NA	NA	NA
CAGE_peak_13683	chr12	57954784	57955784	chr11	56772270	56773263	NA	NA	NA
CAGE_peak_13684	chr12	58289070	58290070	chr11	57129136	57130177	NA	NA	NA
CAGE_peak_13685	chr12	58364435	58365435	chr11	57195604	57196600	NA	NA	NA
CAGE_peak_13686,DHS_brain_peak_39386,DHS_brain_peak_39387,DHS_heart_peak_51871,DHS_heart_peak_51872,DHS_heart_peak_51873,DHS_kidney_peak_36093	chr12	58424976	58426712	chr11	57255903	57257005	NA	NA	NA
CAGE_peak_13687	chr12	58508827	58509827	chr11	57390793	57391815	NA	NA	NA
CAGE_peak_13688	chr12	58529495	58530495	chr11	57410292	57411294	NA	NA	NA
CAGE_peak_13689	chr12	58667658	58668658	chr11	57557411	57558398	NA	NA	NA
CAGE_peak_13690,DHS_heart_peak_51916	chr12	58906448	58907994	chr11	57820580	57822133	NA	NA	NA
CAGE_peak_13692	chr12	58970691	58971691	chr11	57893241	57894237	NA	NA	NA
CAGE_peak_13693	chr12	59031970	59032970	chr11	57957980	57958980	NA	NA	NA
CAGE_peak_13694,CAGE_peak_13695	chr12	59040276	59041835	chr11	57967578	57969131	NA	NA	NA
CAGE_peak_13696	chr12	59047285	59048285	chr11	57974596	57975598	NA	NA	NA
CAGE_peak_13698	chr12	59066640	59067640	chr11	57992625	57993639	NA	NA	NA
CAGE_peak_13699	chr12	59067805	59068805	chr11	57993802	57994818	NA	NA	NA
CAGE_peak_137	chr1	4221159	4222159	chr1	3365248	3366258	NA	NA	NA
CAGE_peak_13702	chr12	59093502	59094502	chr11	58018912	58019917	NA	NA	NA
CAGE_peak_13703	chr12	59094533	59095533	chr11	58019948	58020947	NA	NA	NA
CAGE_peak_13704	chr12	59100023	59101023	chr11	58025450	58026468	NA	NA	NA
CAGE_peak_13705	chr12	59131133	59132133	chr11	58049735	58050754	NA	NA	NA
CAGE_peak_13706	chr12	59148457	59149457	chr11	58065282	58066416	NA	NA	NA
CAGE_peak_13708,DHS_brain_peak_39431,DHS_brain_peak_39432,DHS_brain_peak_39433	chr12	59321309	59323927	chr11	58253773	58255649	NA	NA	NA
CAGE_peak_13709	chr12	59380572	59381572	chr11	58312210	58313210	NA	NA	NA
CAGE_peak_1371	chr1	41906391	41907391	chr1	41249353	41250359	NA	NA	NA
CAGE_peak_13710	chr12	59601286	59602286	chr11	58533601	58534593	NA	NA	NA
CAGE_peak_13714	chr12	60071443	60072443	chr11	58990055	58991054	NA	NA	NA
CAGE_peak_13716	chr12	60549487	60550487	chr11	59510794	59511792	NA	NA	NA
CAGE_peak_13717	chr12	61101573	61102573	chr11	60125292	60126225	NA	NA	NA
[truncated: 95,453 more rows]

## Sheet: rodents
# Supplementary Data 5: orthologous loci of mouse enhancers in rat, rabbit and naked mole rat defined using 2-way liftOver
locus_ID	mouse_chr	mouse_start	mouse_end	rat_chr	rat_start	rat_end	rabbit_chr	rabbit_start	rabbit_end
CAGE_peak_1	chr1	3189527	3190527	chr5	15719234	15720472	NA	NA	NA
CAGE_peak_100	chr1	15874691	15875691	chr5	2832759	2833629	NA	NA	NA
CAGE_peak_10001,DHS_brain_adult_peak_45004	chr12	86849702	86851158	chr6	110872134	110873792	NA	NA	NA
CAGE_peak_10003,DHS_heart_adult_peak_30116,DHS_kidney_adult_peak_29470	chr12	86871704	86872904	chr6	110893011	110894345	NA	NA	NA
CAGE_peak_1000,DHS_brain_adult_peak_6152	chr1	86239606	86240721	chr9	93261135	93262006	NA	NA	NA
CAGE_peak_1001	chr1	86253025	86254025	chr9	93274219	93275210	NA	NA	NA
CAGE_peak_10016,DHS_liver_adult_peak_34741	chr12	86899258	86900433	chr6	110919779	110920986	chr20	28306096	28306969
CAGE_peak_10017,DHS_brain_adult_peak_45017	chr12	86911220	86912961	chr6	110931530	110933192	NA	NA	NA
CAGE_peak_10018,DHS_brain_adult_peak_45019,DHS_heart_adult_peak_30126	chr12	86914028	86915412	chr6	110934127	110936021	NA	NA	NA
CAGE_peak_10021,DHS_brain_adult_peak_45026,DHS_heart_adult_peak_30130,DHS_kidney_adult_peak_29482,DHS_liver_adult_peak_34748	chr12	86935445	86937440	chr6	110953271	110955148	NA	NA	NA
CAGE_peak_10027	chr12	86972948	86973948	chr6	110998442	110999454	NA	NA	NA
CAGE_peak_10028,DHS_liver_adult_peak_34771	chr12	87188259	87189505	chr6	111211350	111212596	NA	NA	NA
CAGE_peak_10029	chr12	87283951	87284951	chr6	111314925	111315889	NA	NA	NA
CAGE_peak_1002,DHS_heart_adult_peak_3613	chr1	86263041	86264288	chr9	93284784	93286064	NA	NA	NA
CAGE_peak_10032	chr12	87384401	87385401	chr6	111413787	111414806	NA	NA	NA
CAGE_peak_1003,DHS_kidney_adult_peak_3513	chr1	86271335	86272432	chr9	93292830	93293906	NA	NA	NA
CAGE_peak_10043	chr12	88445065	88446065	chr6	111722879	111723870	NA	NA	NA
CAGE_peak_10045,DHS_brain_adult_peak_45210,DHS_brain_adult_peak_45211	chr12	89128320	89130192	chr6	112542632	112544572	NA	NA	NA
CAGE_peak_10047	chr12	89541360	89542360	chr6	112992151	112993124	NA	NA	NA
CAGE_peak_10048	chr12	89569059	89570059	chr6	113018668	113019708	NA	NA	NA
CAGE_peak_1004,CAGE_peak_1005	chr1	86307894	86309686	chr9	93330795	93332466	NA	NA	NA
CAGE_peak_10050	chr12	89872023	89873023	chr6	113324224	113325293	NA	NA	NA
CAGE_peak_10051	chr12	89917485	89918485	chr6	113370892	113371596	NA	NA	NA
CAGE_peak_10052	chr12	89940108	89941108	chr6	113393168	113394160	NA	NA	NA
CAGE_peak_10053	chr12	90013050	90014050	chr6	113471056	113472305	NA	NA	NA
CAGE_peak_10056	chr12	90325852	90326852	chr6	114060980	114061954	NA	NA	NA
CAGE_peak_10058	chr12	90735019	90736019	chr6	114485540	114486522	NA	NA	NA
CAGE_peak_10059	chr12	90901694	90902694	chr6	114660999	114662013	NA	NA	NA
CAGE_peak_10060	chr12	91098153	91099153	chr6	114854132	114855108	NA	NA	NA
CAGE_peak_10062	chr12	91182322	91183322	chr6	114926618	114927579	NA	NA	NA
CAGE_peak_10063,DHS_heart_adult_peak_30223,DHS_liver_adult_peak_34880	chr12	91265013	91266519	chr6	115036347	115037848	chr20	24540659	24542704
CAGE_peak_10064,DHS_liver_adult_peak_34881	chr12	91268367	91269793	chr6	115039727	115041022	NA	NA	NA
CAGE_peak_10066	chr12	91584640	91585640	chr6	115348008	115348989	NA	NA	NA
CAGE_peak_10070	chr12	91607143	91608143	chr6	115366506	115367682	NA	NA	NA
CAGE_peak_10075,DHS_kidney_adult_peak_29603,DHS_liver_adult_peak_34910,DHS_liver_adult_peak_34911	chr12	91675541	91677501	chr6	115429490	115431399	NA	NA	NA
CAGE_peak_10076	chr12	91735790	91736790	chr6	115504473	115505354	NA	NA	NA
CAGE_peak_10077	chr12	91738000	91739000	chr6	115506561	115507506	NA	NA	NA
CAGE_peak_10078,DHS_brain_adult_peak_45468	chr12	91747706	91748899	chr6	115516784	115517923	NA	NA	NA
CAGE_peak_10084	chr12	92823069	92824069	chr6	116528317	116529330	NA	NA	NA
CAGE_peak_10087	chr12	94071185	94072185	chr6	117829899	117830891	NA	NA	NA
CAGE_peak_10088	chr12	94228047	94229047	chr6	117983949	117984791	NA	NA	NA
CAGE_peak_10089	chr12	95071710	95072710	chr6	118859791	118861009	NA	NA	NA
CAGE_peak_1008,DHS_brain_adult_peak_6171,DHS_heart_adult_peak_3629,DHS_kidney_adult_peak_3532,DHS_liver_adult_peak_4297	chr1	86405903	86407910	chr9	93422961	93424698	NA	NA	NA
CAGE_peak_1009	chr1	86423515	86424515	chr9	93441528	93442725	NA	NA	NA
CAGE_peak_10090	chr12	95338267	95339267	chr6	119153513	119154133	NA	NA	NA
CAGE_peak_10093	chr12	95701564	95702564	chr6	119529009	119529906	NA	NA	NA
CAGE_peak_10094	chr12	95740547	95741547	chr6	119568315	119569076	NA	NA	NA
CAGE_peak_10097,DHS_brain_adult_peak_45632,DHS_heart_adult_peak_30314,DHS_kidney_adult_peak_29683	chr12	95746404	95747704	chr6	119573822	119575160	NA	NA	NA
CAGE_peak_10098	chr12	95748293	95749293	chr6	119575549	119576499	NA	NA	NA
CAGE_peak_10099	chr12	95751824	95752824	chr6	119579850	119580504	NA	NA	NA
CAGE_peak_1010	chr1	86436200	86437200	chr9	93463390	93464341	NA	NA	NA
CAGE_peak_10100	chr12	96398752	96399752	chr6	120245065	120246051	NA	NA	NA
CAGE_peak_10102	chr12	97058602	97059602	chr6	120938906	120939789	NA	NA	NA
CAGE_peak_10103	chr12	97340248	97341248	chr6	121272812	121273827	NA	NA	NA
CAGE_peak_10104	chr12	97520240	97521240	chr6	121469595	121470705	NA	NA	NA
CAGE_peak_10105,CAGE_peak_10106,CAGE_peak_10107	chr12	98249320	98251501	chr6	125299667	125301530	NA	NA	NA
CAGE_peak_10109,CAGE_peak_10110	chr12	98265116	98266720	chr6	122245214	122246816	NA	NA	NA
CAGE_peak_10112,DHS_brain_adult_peak_45739	chr12	98282690	98283764	chr6	122262286	122263461	NA	NA	NA
CAGE_peak_10113,DHS_liver_adult_peak_35018	chr12	98290085	98291156	chr6	122272668	122273719	chr20	17360828	17361571
CAGE_peak_10114,DHS_heart_adult_peak_30334	chr12	98291906	98292957	chr6	122274167	122275157	NA	NA	NA
CAGE_peak_10115	chr12	98311191	98312191	chr6	122297411	122298416	NA	NA	NA
CAGE_peak_10116	chr12	98375216	98376216	chr6	122360013	122361374	NA	NA	NA
CAGE_peak_10117	chr12	98413909	98414909	chr6	122394873	122395943	NA	NA	NA
CAGE_peak_10119	chr12	98420875	98421875	chr6	122401807	122402784	NA	NA	NA
CAGE_peak_1011,DHS_kidney_adult_peak_3536	chr1	86437545	86439125	chr9	93464863	93466578	NA	NA	NA
CAGE_peak_10120,CAGE_peak_10121,DHS_brain_adult_peak_45752	chr12	98452763	98454655	chr6	122437603	122439237	NA	NA	NA
CAGE_peak_10125	chr12	98743396	98744396	chr6	122726564	122727460	NA	NA	NA
CAGE_peak_10126,CAGE_peak_10127	chr12	98806385	98807865	chr6	122789597	122790686	NA	NA	NA
CAGE_peak_10128	chr12	98808228	98809228	chr6	122791028	122792123	NA	NA	NA
CAGE_peak_10130	chr12	99141214	99142214	chr6	123137798	123138578	NA	NA	NA
CAGE_peak_10131,DHS_brain_adult_peak_45874	chr12	99224641	99225847	chr6	123226983	123228214	NA	NA	NA
CAGE_peak_10132,DHS_brain_adult_peak_45881,DHS_heart_adult_peak_30387,DHS_heart_adult_peak_30388,DHS_kidney_adult_peak_29758,DHS_liver_adult_peak_35103	chr12	99246842	99248663	chr6	123249304	123251090	chr20	16240670	16242277
CAGE_peak_10133,DHS_liver_adult_peak_35115	chr12	99281415	99283238	chr6	123280874	123282599	chr20	16198916	16199874
CAGE_peak_10134	chr12	99288160	99289160	chr6	123287934	123288874	NA	NA	NA
CAGE_peak_10135	chr12	99289548	99290548	chr6	123289230	123290202	NA	NA	NA
CAGE_peak_10137,DHS_heart_adult_peak_30407,DHS_kidney_adult_peak_29766	chr12	99338358	99339526	chr6	123353033	123354195	NA	NA	NA
CAGE_peak_10147	chr12	99463893	99464893	chr6	123480146	123481296	NA	NA	NA
CAGE_peak_10148	chr12	99478799	99479799	chr6	123494246	123495049	NA	NA	NA
CAGE_peak_1015	chr1	86449603	86450603	chr9	93476696	93477952	NA	NA	NA
CAGE_peak_10155,DHS_heart_adult_peak_30448	chr12	99609274	99611053	chr6	123627203	123628444	NA	NA	NA
CAGE_peak_10160	chr12	99795517	99796517	chr6	123809820	123810849	NA	NA	NA
CAGE_peak_10161	chr12	99874244	99875244	chr6	123884136	123885107	NA	NA	NA
CAGE_peak_10162	chr12	99941980	99942980	chr6	123952589	123953767	NA	NA	NA
CAGE_peak_10166	chr12	100006235	100007235	chr6	124021298	124022390	NA	NA	NA
CAGE_peak_10167	chr12	100012457	100013457	chr6	124026935	124027921	NA	NA	NA
CAGE_peak_10168,DHS_brain_adult_peak_46013	chr12	100044105	100045176	chr6	124061917	124062957	NA	NA	NA
CAGE_peak_1016,DHS_heart_adult_peak_3636,DHS_kidney_adult_peak_3538	chr1	86463884	86465598	chr9	93486926	93488785	NA	NA	NA
CAGE_peak_10170,DHS_heart_adult_peak_30499	chr12	100088711	100090123	chr6	124102066	124103480	NA	NA	NA
CAGE_peak_10171	chr12	100155730	100156730	chr6	124173551	124174583	NA	NA	NA
CAGE_peak_10174,DHS_brain_adult_peak_46041	chr12	100183616	100184804	chr6	124201991	124203479	NA	NA	NA
CAGE_peak_10184	chr12	100312641	100313641	chr6	124328224	124329272	NA	NA	NA
CAGE_peak_10185	chr12	100339364	100340364	chr6	124355630	124356667	NA	NA	NA
CAGE_peak_10186,DHS_brain_adult_peak_46094	chr12	100372317	100373436	chr6	124385349	124386498	NA	NA	NA
CAGE_peak_10189	chr12	100486838	100487838	chr6	124494054	124494749	NA	NA	NA
CAGE_peak_10190	chr12	100500783	100501783	chr6	124506505	124507425	NA	NA	NA
CAGE_peak_10193,DHS_brain_adult_peak_46130	chr12	100528816	100529931	chr6	124535351	124536494	NA	NA	NA
CAGE_peak_10194,DHS_brain_adult_peak_46131,DHS_heart_adult_peak_30568,DHS_kidney_adult_peak_29890,DHS_liver_adult_peak_35291	chr12	100530474	100532497	chr6	124538034	124539739	NA	NA	NA
CAGE_peak_10196,DHS_brain_adult_peak_46136	chr12	100567638	100568889	chr6	124569288	124570506	NA	NA	NA
CAGE_peak_10199,DHS_heart_adult_peak_30594	chr12	100764170	100765281	chr6	124773797	124774894	NA	NA	NA
CAGE_peak_101,DHS_kidney_adult_peak_360	chr1	16115051	16116201	chr5	2622086	2623118	NA	NA	NA
CAGE_peak_10200,DHS_heart_adult_peak_30597,DHS_kidney_adult_peak_29909,DHS_liver_adult_peak_35310	chr12	100775243	100776619	chr6	124782408	124783801	chr20	14596520	14597081
CAGE_peak_10213,DHS_kidney_adult_peak_29939	chr12	101010397	101011757	chr6	125008504	125009709	NA	NA	NA
CAGE_peak_10227,DHS_heart_adult_peak_30702,DHS_kidney_adult_peak_30003,DHS_liver_adult_peak_35423	chr12	102296600	102297695	chr6	126185336	126186550	NA	NA	NA
CAGE_peak_10229	chr12	102313741	102314741	chr6	126205651	126206327	NA	NA	NA
CAGE_peak_10236,DHS_liver_adult_peak_35455	chr12	102444900	102446134	chr6	126326786	126327958	NA	NA	NA
CAGE_peak_10238,DHS_heart_adult_peak_30740,DHS_kidney_adult_peak_30038,DHS_liver_adult_peak_35458	chr12	102453032	102454330	chr6	126333518	126334974	NA	NA	NA
CAGE_peak_10242,DHS_brain_adult_peak_46379,DHS_liver_adult_peak_35474,DHS_liver_adult_peak_35475	chr12	102627822	102629758	chr6	126507775	126509077	NA	NA	NA
CAGE_peak_10243,DHS_brain_adult_peak_46384	chr12	102636432	102638256	chr6	126516097	126517770	NA	NA	NA
CAGE_peak_10245	chr12	102649543	102650543	chr6	126529852	126530630	NA	NA	NA
CAGE_peak_10246,DHS_heart_adult_peak_30767	chr12	102651915	102653412	chr6	126531834	126533299	NA	NA	NA
CAGE_peak_10247,DHS_brain_adult_peak_46401,DHS_liver_adult_peak_35485	chr12	102682993	102684697	chr6	126560950	126562664	chr20	13079866	13081085
CAGE_peak_10254,DHS_heart_adult_peak_30808,DHS_kidney_adult_peak_30105,DHS_liver_adult_peak_35538	chr12	103281388	103282599	chr6	127173258	127174563	chr20	12404491	12405060
CAGE_peak_10256	chr12	103331030	103332030	chr6	127223273	127224556	NA	NA	NA
CAGE_peak_10257,DHS_heart_adult_peak_30821,DHS_kidney_adult_peak_30118,DHS_liver_adult_peak_35551	chr12	103340717	103342099	chr6	127233902	127235302	NA	NA	NA
CAGE_peak_10258,DHS_heart_adult_peak_30822	chr12	103342625	103344376	chr6	127235694	127237333	NA	NA	NA
CAGE_peak_1025,DHS_heart_adult_peak_3642,DHS_kidney_adult_peak_3543,DHS_liver_adult_peak_4314	chr1	86497346	86498761	chr9	93516357	93517804	chr7	173101467	173102779
CAGE_peak_10261	chr12	103659468	103660468	chr6	127536817	127537797	NA	NA	NA
CAGE_peak_10262,DHS_kidney_adult_peak_30145,DHS_liver_adult_peak_35615	chr12	103681147	103682442	chr6	127558195	127559008	chrUn0185	306428	307297
CAGE_peak_10264	chr12	104012068	104013068	chr6	127678366	127679360	NA	NA	NA
CAGE_peak_10265,DHS_brain_adult_peak_46562	chr12	104056594	104057780	chr6	127727220	127728402	NA	NA	NA
CAGE_peak_10266,DHS_brain_adult_peak_46565	chr12	104064500	104065554	chr6	127734399	127735294	NA	NA	NA
CAGE_peak_10268	chr12	104106443	104107443	chr6	127773814	127774674	NA	NA	NA
CAGE_peak_10279	chr12	104883393	104884393	chr6	128586531	128587405	NA	NA	NA
CAGE_peak_10280,DHS_brain_adult_peak_46647,DHS_liver_adult_peak_35802	chr12	104898190	104900001	chr6	128601571	128603341	NA	NA	NA
CAGE_peak_10281	chr12	104900927	104901927	chr6	128604310	128605333	NA	NA	NA
CAGE_peak_10286	chr12	104990086	104991086	chr6	128707863	128708831	NA	NA	NA
CAGE_peak_10287,DHS_kidney_adult_peak_30256	chr12	104995665	104997021	chr6	128713131	128714417	NA	NA	NA
CAGE_peak_10289,DHS_kidney_adult_peak_30258	chr12	104999830	105001521	chr6	128717236	128719144	NA	NA	NA
CAGE_peak_1029	chr1	86507414	86508414	chr9	93525857	93526994	NA	NA	NA
CAGE_peak_10290,DHS_heart_adult_peak_30943	chr12	105003211	105004269	chr6	128720862	128721948	NA	NA	NA
CAGE_peak_103	chr1	16299814	16300814	chr5	2438383	2439407	NA	NA	NA
CAGE_peak_10306	chr12	105791920	105792920	chr6	129614406	129615225	NA	NA	NA
CAGE_peak_10308,DHS_brain_adult_peak_46812	chr12	106033884	106034979	chr6	129861948	129863042	NA	NA	NA
CAGE_peak_1030,DHS_brain_adult_peak_6188,DHS_heart_adult_peak_3646,DHS_kidney_adult_peak_3546,DHS_liver_adult_peak_4318	chr1	86508946	86510118	chr9	93527886	93528939	NA	NA	NA
CAGE_peak_1031	chr1	86510680	86511680	chr9	93529368	93530277	NA	NA	NA
CAGE_peak_10310,DHS_brain_adult_peak_46824	chr12	106139021	106140100	chr6	129968477	129969408	NA	NA	NA
CAGE_peak_10311	chr12	106182486	106183486	chr6	130012612	130013564	NA	NA	NA
CAGE_peak_10312,DHS_brain_adult_peak_46838	chr12	106211813	106213157	chr6	130039519	130040574	NA	NA	NA
CAGE_peak_10315	chr12	106367763	106368763	chr6	130193481	130194348	NA	NA	NA
CAGE_peak_10317,DHS_brain_adult_peak_46885	chr12	106582427	106583613	chr6	130416298	130417644	NA	NA	NA
CAGE_peak_10318	chr12	106584238	106585238	chr6	130418284	130419283	NA	NA	NA
CAGE_peak_10320,DHS_brain_adult_peak_46900	chr12	106821995	106823099	chr6	130681435	130682551	NA	NA	NA
CAGE_peak_10321	chr12	107032977	107033977	chr6	130881481	130882468	NA	NA	NA
CAGE_peak_10325,CAGE_peak_10326	chr12	107117886	107119681	chr6	130971558	130973366	NA	NA	NA
CAGE_peak_10328	chr12	107123120	107124120	chr6	130977169	130978147	NA	NA	NA
CAGE_peak_10329	chr12	107125595	107126595	chr6	130979581	130980576	NA	NA	NA
CAGE_peak_1032,DHS_brain_adult_peak_6189,DHS_kidney_adult_peak_3548	chr1	86521864	86523013	chr9	93540563	93541680	NA	NA	NA
CAGE_peak_10330	chr12	107127134	107128134	chr6	130981246	130982266	NA	NA	NA
CAGE_peak_10331	chr12	107134581	107135581	chr6	130989134	130990068	NA	NA	NA
CAGE_peak_10332	chr12	107138445	107139445	chr6	130992824	130993800	NA	NA	NA
CAGE_peak_10333,CAGE_peak_10334	chr12	107140394	107141684	chr6	130994777	130996104	NA	NA	NA
CAGE_peak_10335	chr12	107144039	107145039	chr6	130998316	130999301	NA	NA	NA
CAGE_peak_10336	chr12	107145666	107146666	chr6	130999868	131000762	NA	NA	NA
CAGE_peak_10337	chr12	107147988	107148988	chr6	131002055	131003210	NA	NA	NA
CAGE_peak_10338,CAGE_peak_10339	chr12	107149835	107151591	chr6	131004053	131005752	NA	NA	NA
CAGE_peak_10340	chr12	107152093	107153093	chr6	131006257	131007454	NA	NA	NA
CAGE_peak_10341	chr12	107154977	107155977	chr6	131009241	131010239	NA	NA	NA
CAGE_peak_10345	chr12	107361482	107362482	chr6	131208736	131209640	NA	NA	NA
CAGE_peak_10346	chr12	107558831	107559831	chr6	131409594	131410304	NA	NA	NA
CAGE_peak_10347	chr12	107907226	107908226	chr6	131828593	131829705	NA	NA	NA
CAGE_peak_10356	chr12	108063507	108064507	chr6	131986119	131986980	NA	NA	NA
CAGE_peak_10361,DHS_heart_adult_peak_31061	chr12	108219170	108220477	chr6	132128392	132129672	NA	NA	NA
CAGE_peak_10362	chr12	108232026	108233026	chr6	132141473	132142362	NA	NA	NA
CAGE_peak_10371	chr12	108308685	108309685	chr6	132221221	132222217	NA	NA	NA
CAGE_peak_10372,DHS_brain_adult_peak_47073	chr12	108316698	108317958	chr6	132229050	132230279	NA	NA	NA
CAGE_peak_10374,DHS_brain_adult_peak_47083,DHS_kidney_adult_peak_30443	chr12	108363164	108364376	chr6	132274683	132275840	NA	NA	NA
CAGE_peak_10376	chr12	108451982	108452982	chr6	132369201	132370146	NA	NA	NA
CAGE_peak_10377	chr12	108452989	108453989	chr6	132370153	132371021	NA	NA	NA
CAGE_peak_10378	chr12	108485642	108486642	chr6	132404725	132405610	NA	NA	NA
CAGE_peak_10379	chr12	108614532	108615532	chr6	132519592	132520584	NA	NA	NA
CAGE_peak_1037,DHS_brain_adult_peak_6203	chr1	86622955	86624139	chr9	93647112	93648618	NA	NA	NA
CAGE_peak_10380,DHS_brain_adult_peak_47136,DHS_liver_adult_peak_35977	chr12	108630647	108631801	chr6	132532413	132533712	chrUn0257	64294	65138
CAGE_peak_10383	chr12	108645749	108646749	chr6	132549145	132550105	NA	NA	NA
CAGE_peak_10392	chr12	108768062	108769062	chr6	132681644	132682550	NA	NA	NA
CAGE_peak_104	chr1	16443088	16444088	chr5	2311202	2312133	NA	NA	NA
CAGE_peak_1040	chr1	86895567	86896567	chr9	93989360	93990347	NA	NA	NA
CAGE_peak_10403	chr12	109383158	109384158	chr6	134278874	134279774	NA	NA	NA
CAGE_peak_10404	chr12	109442794	109443794	chr6	133566239	133567251	NA	NA	NA
CAGE_peak_10411	chr12	109535926	109536926	chr6	133653899	133654871	NA	NA	NA
CAGE_peak_10413,DHS_brain_adult_peak_47234	chr12	109614872	109616554	chr6	133736626	133738342	NA	NA	NA
CAGE_peak_10414	chr12	109622657	109623657	chr6	133745520	133746521	NA	NA	NA
CAGE_peak_1041,DHS_heart_adult_peak_3668,DHS_heart_adult_peak_3669	chr1	86954642	86956457	chr9	94056736	94058714	NA	NA	NA
CAGE_peak_10421	chr12	110345088	110346088	chr6	134687904	134688811	NA	NA	NA
CAGE_peak_10423,DHS_brain_adult_peak_47289,DHS_liver_adult_peak_36119	chr12	110380711	110381925	chr6	134727679	134728892	NA	NA	NA
CAGE_peak_10427	chr12	110434461	110435461	chr6	134787404	134788739	NA	NA	NA
CAGE_peak_10430,DHS_brain_adult_peak_47305,DHS_heart_adult_peak_31231	chr12	110458221	110459351	chr6	134815942	134817297	NA	NA	NA
CAGE_peak_10440	chr12	110701005	110702005	chr6	135116972	135117718	NA	NA	NA
CAGE_peak_10441	chr12	110760802	110761802	chr6	135180320	135181070	NA	NA	NA
CAGE_peak_10445,DHS_brain_adult_peak_47386,DHS_kidney_adult_peak_30633	chr12	110907311	110908938	chr6	135337840	135339462	NA	NA	NA
CAGE_peak_10457,CAGE_peak_10458,DHS_heart_adult_peak_31308	chr12	111186240	111187602	chr6	135630311	135631998	NA	NA	NA
CAGE_peak_1045,CAGE_peak_1046,CAGE_peak_1047	chr1	87179442	87181412	chr9	94275162	94277107	NA	NA	NA
CAGE_peak_10460,DHS_brain_adult_peak_47454,DHS_kidney_adult_peak_30689,DHS_liver_adult_peak_36273	chr12	111352934	111354460	chr6	135804727	135806091	NA	NA	NA
CAGE_peak_10462,DHS_brain_adult_peak_47472,DHS_liver_adult_peak_36291	chr12	111436198	111437267	chr6	135884781	135885872	NA	NA	NA
CAGE_peak_10466,DHS_kidney_adult_peak_30713	chr12	111455032	111456487	chr6	135903659	135905071	NA	NA	NA
CAGE_peak_10467,CAGE_peak_10468,DHS_heart_adult_peak_31342	chr12	111457340	111458982	chr6	135905973	135907766	NA	NA	NA
CAGE_peak_10471	chr12	111534984	111535984	chr6	135999090	136000461	NA	NA	NA
CAGE_peak_10474	chr12	111663055	111664055	chr6	136137013	136138197	NA	NA	NA
CAGE_peak_10475,CAGE_peak_10476	chr12	111674539	111676339	chr6	136147813	136149276	NA	NA	NA
CAGE_peak_10478	chr12	111684950	111685950	chr6	136157634	136158395	NA	NA	NA
CAGE_peak_10483	chr12	111756124	111757124	chr6	136327707	136328655	NA	NA	NA
CAGE_peak_10488	chr12	111913499	111914499	chr6	136479623	136480652	NA	NA	NA
CAGE_peak_1049	chr1	87497563	87498563	chr9	94625161	94626220	NA	NA	NA
CAGE_peak_105	chr1	16466930	16467930	chr5	2295465	2296319	NA	NA	NA
CAGE_peak_10500,DHS_brain_adult_peak_47617	chr12	112328913	112330568	chr6	136901680	136903337	NA	NA	NA
CAGE_peak_10501,DHS_heart_adult_peak_31461,DHS_liver_adult_peak_36431	chr12	112332381	112334225	chr6	136905335	136907243	NA	NA	NA
CAGE_peak_10503	chr12	112416359	112417359	chr6	136986915	136987906	NA	NA	NA
CAGE_peak_10506,DHS_brain_adult_peak_47659,DHS_heart_adult_peak_31480	chr12	112575963	112577345	chr6	137141133	137142510	NA	NA	NA
CAGE_peak_10507	chr12	112578241	112579241	chr6	137143278	137144222	NA	NA	NA
CAGE_peak_10508,DHS_brain_adult_peak_47662	chr12	112585780	112587687	chr6	137150680	137152520	NA	NA	NA
CAGE_peak_10511	chr12	112625170	112626170	chr6	137190250	137191161	NA	NA	NA
CAGE_peak_10514	chr12	112696393	112697393	chr6	137259900	137260782	NA	NA	NA
CAGE_peak_10516	chr12	112788206	112789206	chr6	137362763	137364312	NA	NA	NA
CAGE_peak_10524,CAGE_peak_10525	chr12	112864373	112866171	chr6	137666339	137667789	NA	NA	NA
CAGE_peak_10528,CAGE_peak_10529,DHS_heart_adult_peak_31536	chr12	112869505	112871462	chr6	137670187	137672073	NA	NA	NA
CAGE_peak_10541	chr12	113101017	113102017	chr6	137913873	137914667	NA	NA	NA
CAGE_peak_10545	chr12	113227677	113228677	chr6	138028898	138029926	NA	NA	NA
CAGE_peak_10550	chr12	114216259	114217259	chr6	141762823	141763749	NA	NA	NA
CAGE_peak_10557	chr12	116146923	116147923	chr6	144007650	144008625	NA	NA	NA
CAGE_peak_10558	chr12	116175104	116176104	chr6	144036967	144037993	NA	NA	NA
CAGE_peak_10559	chr12	116183561	116184561	chr6	144045052	144046068	NA	NA	NA
CAGE_peak_1056	chr1	87631793	87632793	chr9	94758134	94759146	NA	NA	NA
CAGE_peak_10560	chr12	116269025	116270025	chr6	144136555	144137680	NA	NA	NA
CAGE_peak_10574,DHS_brain_adult_peak_48041	chr12	117556468	117557802	chr6	145410701	145411845	NA	NA	NA
CAGE_peak_10575	chr12	117558092	117559092	chr6	145412134	145413131	NA	NA	NA
CAGE_peak_10577,DHS_heart_adult_peak_31705	chr12	117641632	117643234	chr6	145497618	145499366	NA	NA	NA
CAGE_peak_10580,DHS_brain_adult_peak_48065	chr12	117678524	117680408	chr6	145536908	145538721	NA	NA	NA
CAGE_peak_10581,DHS_kidney_adult_peak_31089,DHS_liver_adult_peak_36684	chr12	117680932	117682129	chr6	145539075	145540248	chr10	7307841	7309042
CAGE_peak_10582	chr12	117682616	117683616	chr6	145540710	145541679	NA	NA	NA
CAGE_peak_10586	chr12	118032668	118033668	chr6	145939995	145940945	NA	NA	NA
CAGE_peak_10587	chr12	118187777	118188777	chr6	146087815	146088792	NA	NA	NA
CAGE_peak_10592	chr12	118814150	118815150	chr6	146749512	146750397	NA	NA	NA
CAGE_peak_10593	chr12	119027691	119028691	chr6	146955477	146956443	NA	NA	NA
CAGE_peak_10594,CAGE_peak_10595	chr12	119069291	119070823	chr6	147005813	147007306	NA	NA	NA
CAGE_peak_10596	chr12	119071715	119072715	chr6	147007984	147008973	NA	NA	NA
CAGE_peak_10597	chr12	119081802	119082802	chr6	147018201	147019192	NA	NA	NA
CAGE_peak_10599	chr12	119113449	119114449	chr6	147052560	147053643	NA	NA	NA
CAGE_peak_10601	chr12	119146070	119147070	chr6	147070767	147071817	NA	NA	NA
CAGE_peak_10602	chr12	119147404	119148404	chr6	147072162	147073179	NA	NA	NA
CAGE_peak_10603	chr12	119156685	119157685	chr6	147087966	147088934	NA	NA	NA
CAGE_peak_10604	chr12	119163725	119164725	chr6	147094896	147095893	NA	NA	NA
CAGE_peak_10605	chr12	119206673	119207673	chr6	147137160	147138065	NA	NA	NA
CAGE_peak_10606	chr12	119210046	119211046	chr6	147140435	147141404	NA	NA	NA
CAGE_peak_10607	chr12	119230226	119231226	chr6	147163358	147164827	NA	NA	NA
CAGE_peak_10608	chr12	119231472	119232472	chr6	147165073	147166159	NA	NA	NA
CAGE_peak_10610	chr12	119321046	119322046	chr6	147240684	147241749	NA	NA	NA
CAGE_peak_10613	chr12	119397744	119398744	chr6	147325238	147326163	NA	NA	NA
CAGE_peak_10614	chr12	119483430	119484430	chr6	147424025	147425331	NA	NA	NA
CAGE_peak_10615	chr12	120011936	120012936	chr6	147930885	147931737	NA	NA	NA
CAGE_peak_10619,DHS_kidney_adult_peak_31162,DHS_liver_adult_peak_36821	chr13	3645521	3646977	chr17	70221685	70223188	NA	NA	NA
CAGE_peak_10620,DHS_kidney_adult_peak_31167,DHS_liver_adult_peak_36824	chr13	3659107	3660930	chr17	70206370	70208221	chrUn0052	1675274	1676115
CAGE_peak_10621,DHS_kidney_adult_peak_31172	chr13	3700345	3701385	chr17	70168970	70170098	NA	NA	NA
CAGE_peak_10622,DHS_kidney_adult_peak_31176,DHS_liver_adult_peak_36830	chr13	3743512	3744624	chr17	70135246	70136381	chrUn0052	1597645	1598482
CAGE_peak_10623	chr13	3744941	3745941	chr17	70134050	70135101	NA	NA	NA
CAGE_peak_10624	chr13	3746061	3747061	chr17	70133015	70133923	NA	NA	NA
CAGE_peak_10625	chr13	3751935	3752935	chr17	70127786	70128807	NA	NA	NA
CAGE_peak_10626	chr13	3783242	3784242	chr17	70094293	70095228	NA	NA	NA
CAGE_peak_10629	chr13	3894968	3895968	chr17	70008156	70009289	NA	NA	NA
CAGE_peak_10631	chr13	4603559	4604559	chr17	69370099	69370772	NA	NA	NA
CAGE_peak_10632	chr13	4755868	4756868	chr17	69214749	69215665	NA	NA	NA
CAGE_peak_10633,DHS_kidney_adult_peak_31259	chr13	4774078	4775558	chr17	69200899	69202382	NA	NA	NA
CAGE_peak_10634	chr13	4914669	4915669	chr17	69103572	69104589	NA	NA	NA
CAGE_peak_10635	chr13	5157773	5158773	chr17	68891738	68892641	NA	NA	NA
CAGE_peak_10637	chr13	5601244	5602244	chr17	68190806	68191814	NA	NA	NA
CAGE_peak_1064	chr1	87663544	87664544	chr9	94793249	94794288	NA	NA	NA
CAGE_peak_10640,DHS_heart_adult_peak_31855	chr13	5666192	5667313	chr17	68108638	68109825	NA	NA	NA
CAGE_peak_10642	chr13	5767249	5768249	chr17	68007122	68008114	NA	NA	NA
CAGE_peak_10643,DHS_heart_adult_peak_31863,DHS_kidney_adult_peak_31287	chr13	5769299	5770352	chr17	68005070	68006116	NA	NA	NA
CAGE_peak_10644	chr13	5773377	5774377	chr17	68001119	68002104	NA	NA	NA
CAGE_peak_10645	chr13	5776429	5777429	chr17	67998122	67999128	NA	NA	NA
CAGE_peak_10648	chr13	5785070	5786070	chr17	67988814	67989840	NA	NA	NA
CAGE_peak_10650	chr13	5788850	5789850	chr17	67984145	67985174	NA	NA	NA
CAGE_peak_10651	chr13	5791518	5792518	chr17	67981683	67982490	NA	NA	NA
CAGE_peak_10657	chr13	5819973	5820973	chr17	67946471	67947143	NA	NA	NA
CAGE_peak_10658	chr13	5836771	5837771	chr17	67929951	67930952	NA	NA	NA
CAGE_peak_10660	chr13	5846745	5847745	chr17	67919106	67920091	NA	NA	NA
CAGE_peak_10661	chr13	5859225	5860225	chr17	67906206	67907129	NA	NA	NA
CAGE_peak_10664,DHS_heart_adult_peak_31880	chr13	5874330	5876203	chr17	67889941	67891767	NA	NA	NA
CAGE_peak_10668	chr13	6076538	6077538	chr17	67673818	67674632	NA	NA	NA
CAGE_peak_1066,DHS_brain_adult_peak_6354	chr1	87792796	87793969	chr9	94916944	94918217	NA	NA	NA
CAGE_peak_1067	chr1	87829304	87830304	chr9	94950490	94951434	NA	NA	NA
CAGE_peak_10671	chr13	6210427	6211427	chr17	67541960	67542940	NA	NA	NA
CAGE_peak_10672	chr13	6213734	6214734	chr17	67538728	67539673	NA	NA	NA
CAGE_peak_10673,DHS_heart_adult_peak_31901,DHS_kidney_adult_peak_31312	chr13	6254952	6256797	chr17	67495892	67497774	NA	NA	NA
CAGE_peak_10675,DHS_brain_adult_peak_48341	chr13	6630287	6631543	chr17	68554423	68555760	NA	NA	NA
CAGE_peak_10679	chr13	8095069	8096069	chr17	58745234	58746178	NA	NA	NA
CAGE_peak_10680	chr13	8330510	8331510	chr17	58534019	58535011	NA	NA	NA
CAGE_peak_10681	chr13	8366089	8367089	chr17	58495651	58496950	NA	NA	NA
CAGE_peak_10683,DHS_kidney_adult_peak_31388,DHS_liver_adult_peak_37070	chr13	9016689	9018056	chr17	63167402	63168853	NA	NA	NA
CAGE_peak_10688	chr13	9309568	9310568	chr17	63459741	63460531	NA	NA	NA
CAGE_peak_10689,DHS_brain_adult_peak_48469,DHS_kidney_adult_peak_31422,DHS_liver_adult_peak_37132	chr13	9313799	9315441	chr17	63462609	63464499	NA	NA	NA
CAGE_peak_1068,DHS_heart_adult_peak_3746,DHS_kidney_adult_peak_3674,DHS_liver_adult_peak_4475	chr1	87846603	87847897	chr9	94973580	94974905	NA	NA	NA
CAGE_peak_10691	chr13	9552239	9553239	chr17	63693411	63694371	NA	NA	NA
CAGE_peak_10692,CAGE_peak_10693	chr13	9677773	9679501	chr17	63818670	63820227	NA	NA	NA
CAGE_peak_10697	chr13	10008032	10009032	chr17	64113632	64114608	NA	NA	NA
CAGE_peak_10698	chr13	10011521	10012521	chr17	64117896	64118937	NA	NA	NA
CAGE_peak_10699	chr13	10104148	10105148	chr17	64217194	64218075	NA	NA	NA
CAGE_peak_1069,CAGE_peak_1070,DHS_brain_adult_peak_6360	chr1	87848384	87849884	chr9	94975357	94977127	NA	NA	NA
CAGE_peak_10700	chr13	10206477	10207477	chr17	64317696	64318566	NA	NA	NA
CAGE_peak_10701,DHS_brain_adult_peak_48580	chr13	10210357	10211550	chr17	64320735	64321808	NA	NA	NA
CAGE_peak_10703	chr13	11640840	11641840	chr17	65619910	65620721	NA	NA	NA
CAGE_peak_10706	chr13	11795782	11796782	chr17	65790853	65791971	NA	NA	NA
CAGE_peak_10707	chr13	11808592	11809592	chr17	65803605	65804238	NA	NA	NA
CAGE_peak_10708	chr13	11907488	11908488	chr17	65916855	65917941	NA	NA	NA
CAGE_peak_10711	chr13	11994957	11995957	chr17	66009327	66010288	NA	NA	NA
CAGE_peak_10712,DHS_heart_adult_peak_32130	chr13	12033096	12034380	chr17	66058189	66059705	NA	NA	NA
CAGE_peak_10713,DHS_heart_adult_peak_32131	chr13	12037150	12039137	chr17	66060372	66062300	NA	NA	NA
CAGE_peak_10714	chr13	12045212	12046212	chr17	66067722	66068691	NA	NA	NA
CAGE_peak_10716	chr13	12080815	12081815	chr17	66104255	66105234	NA	NA	NA
CAGE_peak_10719,DHS_liver_adult_peak_37245	chr13	12132373	12134005	chr17	66153343	66155133	chr16	26782937	26784790
CAGE_peak_10721	chr13	12209661	12210661	chr17	66232018	66233046	NA	NA	NA
CAGE_peak_10723	chr13	12261545	12262545	chr17	66296544	66297273	NA	NA	NA
CAGE_peak_1072,DHS_heart_adult_peak_3750	chr1	87856435	87857463	chr9	94983802	94984906	NA	NA	NA
CAGE_peak_10733,DHS_heart_adult_peak_32243	chr13	13523453	13524686	chr17	90545571	90546870	NA	NA	NA
CAGE_peak_10734	chr13	13525411	13526411	chr17	90543890	90544844	NA	NA	NA
CAGE_peak_10739	chr13	13551640	13552640	chr17	90467276	90468434	NA	NA	NA
CAGE_peak_1073,DHS_brain_adult_peak_6364,DHS_heart_adult_peak_3752,DHS_heart_adult_peak_3753	chr1	87866053	87868155	chr9	94995185	94997080	NA	NA	NA
CAGE_peak_1074	chr1	87877271	87878271	chr9	95008694	95009662	NA	NA	NA
CAGE_peak_10741,DHS_liver_adult_peak_37326	chr13	13558421	13559429	chr17	90459273	90460461	chr16	32299319	32299980
CAGE_peak_10745	chr13	13658898	13659898	chr17	90438378	90439198	NA	NA	NA
CAGE_peak_10749	chr13	14174818	14175818	chr17	53861300	53862360	NA	NA	NA
CAGE_peak_10753	chr13	15339703	15340703	chr2	92198158	92198986	NA	NA	NA
CAGE_peak_10755	chr13	15645351	15646351	chr17	52380991	52381988	NA	NA	NA
CAGE_peak_10756	chr13	15653200	15654200	chr17	52373326	52373998	NA	NA	NA
CAGE_peak_10757	chr13	15846152	15847152	chr17	52154966	52155902	NA	NA	NA
CAGE_peak_10758,DHS_brain_adult_peak_48941	chr13	15848806	15849910	chr17	52152165	52153271	NA	NA	NA
CAGE_peak_1075,DHS_brain_adult_peak_6369,DHS_heart_adult_peak_3760,DHS_liver_adult_peak_4485	chr1	87900571	87901732	chr9	95032607	95033434	chrUn0038	922186	922761
CAGE_peak_10760	chr13	15864086	15865086	chr17	52116100	52117043	NA	NA	NA
CAGE_peak_10761	chr13	15907202	15908202	chr17	52069475	52070461	NA	NA	NA
CAGE_peak_10768	chr13	15984649	15985649	chr17	51948522	51949552	NA	NA	NA
CAGE_peak_10769	chr13	15986763	15987763	chr17	51945829	51947410	NA	NA	NA
CAGE_peak_10771	chr13	15991976	15992976	chr17	51933043	51934038	NA	NA	NA
CAGE_peak_10775	chr13	16314238	16315238	chr17	51585611	51586600	NA	NA	NA
CAGE_peak_10776	chr13	16670167	16671167	chr17	51218265	51219208	NA	NA	NA
CAGE_peak_10778	chr13	16765735	16766735	chr17	51122495	51123424	NA	NA	NA
CAGE_peak_10779	chr13	17297066	17298066	chr17	50580233	50581214	NA	NA	NA
CAGE_peak_10781	chr13	17728481	17729481	chr17	49910196	49910969	NA	NA	NA
CAGE_peak_10783	chr13	17763829	17764829	chr17	49869530	49870453	NA	NA	NA
CAGE_peak_10788,DHS_brain_adult_peak_49033	chr13	18196545	18198138	chr17	49383428	49385084	NA	NA	NA
CAGE_peak_10789	chr13	18309324	18310324	chr17	49248544	49249634	NA	NA	NA
CAGE_peak_10790	chr13	18612140	18613140	chr17	48927320	48928302	NA	NA	NA
CAGE_peak_10793,DHS_brain_adult_peak_49064	chr13	18824377	18825646	chr17	48693335	48694568	NA	NA	NA
CAGE_peak_10797	chr13	19181861	19182861	chr17	47843817	47844775	NA	NA	NA
CAGE_peak_10799	chr13	19186454	19187454	chr17	47848379	47849376	NA	NA	NA
CAGE_peak_10804	chr13	19299941	19300941	chr17	47882235	47883227	NA	NA	NA
CAGE_peak_10809,CAGE_peak_10810	chr13	19345126	19346877	chr1	99106294	99108192	NA	NA	NA
CAGE_peak_10811	chr13	19355591	19356591	chr17	47697498	47698393	NA	NA	NA
CAGE_peak_10813	chr13	19417445	19418445	chr17	47634870	47635656	NA	NA	NA
CAGE_peak_10814	chr13	19794015	19795015	chr17	47208201	47209233	NA	NA	NA
CAGE_peak_10815	chr13	19830208	19831208	chr17	47174460	47175247	NA	NA	NA
CAGE_peak_10818,DHS_heart_adult_peak_32409	chr13	19854315	19855588	chr17	47154285	47155469	NA	NA	NA
CAGE_peak_1081,CAGE_peak_1082,DHS_liver_adult_peak_4574	chr1	88213407	88214765	chr9	95297103	95298445	chrUn0038	1273284	1274522
CAGE_peak_10821	chr13	20101245	20102245	chr17	46876901	46877973	NA	NA	NA
CAGE_peak_10822,DHS_brain_adult_peak_49178,DHS_heart_adult_peak_32431	chr13	20133183	20134416	chr17	46845069	46846272	NA	NA	NA
CAGE_peak_10823	chr13	20139449	20140449	chr17	46839341	46840300	NA	NA	NA
CAGE_peak_10825,DHS_brain_adult_peak_49182,DHS_brain_adult_peak_49183,DHS_heart_adult_peak_32439,DHS_kidney_adult_peak_31771,DHS_liver_adult_peak_37621	chr13	20173751	20175603	chr17	46803615	46805389	chr10	20794692	20796109
CAGE_peak_10827,DHS_brain_adult_peak_49195,DHS_heart_adult_peak_32448	chr13	20227888	20229032	chr17	46747512	46748630	NA	NA	NA
CAGE_peak_10828	chr13	20348067	20349067	chr17	46602164	46603160	NA	NA	NA
CAGE_peak_10830	chr13	20495688	20496688	chr17	46459288	46460242	NA	NA	NA
CAGE_peak_10831	chr13	20721515	20722515	chr17	46199660	46200490	NA	NA	NA
CAGE_peak_10832,CAGE_peak_10833,DHS_kidney_adult_peak_31800	chr13	20782704	20784833	chr17	46124212	46126022	NA	NA	NA
CAGE_peak_10839	chr13	20840924	20841924	chr17	46059069	46060076	NA	NA	NA
CAGE_peak_10840	chr13	20858431	20859431	chr17	46043518	46044500	NA	NA	NA
CAGE_peak_10842	chr13	20913236	20914236	chr17	46006877	46007655	NA	NA	NA
CAGE_peak_10844	chr13	21006491	21007491	chr17	45887960	45888763	NA	NA	NA
CAGE_peak_10845	chr13	21007587	21008587	chr17	45886868	45887865	NA	NA	NA
CAGE_peak_10848	chr13	21298584	21299584	chr17	45459345	45460390	NA	NA	NA
CAGE_peak_10849	chr13	21378269	21379269	chr17	45269180	45269934	NA	NA	NA
CAGE_peak_10855	chr13	21828149	21829149	chr17	44740673	44741359	NA	NA	NA
CAGE_peak_1086	chr1	88279025	88280025	chr9	95365061	95366093	NA	NA	NA
CAGE_peak_1087	chr1	88282344	88283344	chr9	95369706	95370689	NA	NA	NA
CAGE_peak_10877	chr13	23871217	23872217	chr17	43504990	43506095	NA	NA	NA
CAGE_peak_10879,DHS_kidney_adult_peak_31980	chr13	23950180	23951504	chr17	43401587	43402927	NA	NA	NA
CAGE_peak_1088	chr1	88283901	88284901	chr9	95371247	95372325	NA	NA	NA
CAGE_peak_10880	chr13	23993672	23994672	chr17	43353756	43355249	NA	NA	NA
CAGE_peak_10881	chr13	24039816	24040816	chr17	43316855	43317754	NA	NA	NA
CAGE_peak_10882	chr13	24095984	24096984	chr17	43256089	43257070	NA	NA	NA
CAGE_peak_10883	chr13	24104863	24105863	chr17	43248083	43248865	NA	NA	NA
CAGE_peak_10884	chr13	24116605	24117605	chr17	43237168	43238098	NA	NA	NA
CAGE_peak_10887	chr13	24241809	24242809	chr17	43092917	43093976	NA	NA	NA
CAGE_peak_1089	chr1	88433090	88434090	chr9	95517355	95518500	NA	NA	NA
CAGE_peak_10893,DHS_kidney_adult_peak_32009,DHS_liver_adult_peak_37978	chr13	24392082	24393576	chr17	42665919	42667414	NA	NA	NA
CAGE_peak_10895,DHS_liver_adult_peak_37981	chr13	24401692	24403062	chr17	42656377	42657415	NA	NA	NA
CAGE_peak_10897,CAGE_peak_10898	chr13	24447262	24449244	chr17	42609758	42611721	NA	NA	NA
CAGE_peak_10900	chr13	24483357	24484357	chr17	42571489	42572723	NA	NA	NA
CAGE_peak_10908,DHS_heart_adult_peak_32685,DHS_kidney_adult_peak_32022,DHS_liver_adult_peak_38009	chr13	24565036	24566367	chr17	42496598	42497923	chr12	12050487	12051065
CAGE_peak_10914	chr13	24621564	24622564	chr17	42436127	42437157	NA	NA	NA
CAGE_peak_10919,DHS_brain_adult_peak_49573,DHS_heart_adult_peak_32702	chr13	24654498	24655664	chr17	42401674	42402868	NA	NA	NA
CAGE_peak_1091,DHS_kidney_adult_peak_3757	chr1	88464184	88465200	chr9	95545476	95546470	NA	NA	NA
CAGE_peak_10921,DHS_brain_adult_peak_49590,DHS_heart_adult_peak_32715,DHS_heart_adult_peak_32716,DHS_liver_adult_peak_38029,DHS_liver_adult_peak_38030	chr13	24791129	24793154	chr17	42276494	42278365	NA	NA	NA
CAGE_peak_10925	chr13	24866075	24867075	chr17	42202639	42203653	NA	NA	NA
CAGE_peak_10928	chr13	24920903	24921903	chr17	42146093	42146974	NA	NA	NA
CAGE_peak_10932,DHS_kidney_adult_peak_32084,DHS_liver_adult_peak_38090	chr13	25093885	25095180	chr17	41990999	41992267	NA	NA	NA
CAGE_peak_10934	chr13	25401706	25402706	chr17	41684540	41685530	NA	NA	NA
CAGE_peak_10935	chr13	25978704	25979704	chr17	41034329	41035179	NA	NA	NA
CAGE_peak_10936	chr13	26008065	26009065	chr17	41000941	41001864	NA	NA	NA
CAGE_peak_10937	chr13	26032751	26033751	chr17	40959332	40960413	NA	NA	NA
CAGE_peak_10938	chr13	26086089	26087089	chr17	40911606	40912603	NA	NA	NA
CAGE_peak_10939	chr13	26754364	26755364	chr17	40179917	40180903	NA	NA	NA
CAGE_peak_10947,DHS_heart_adult_peak_32787,DHS_kidney_adult_peak_32138,DHS_liver_adult_peak_38141	chr13	28501699	28503101	chr17	38084006	38085367	chr12	14955369	14956261
CAGE_peak_10949	chr13	28596552	28597552	chr17	37987475	37988484	NA	NA	NA
CAGE_peak_1095	chr1	88504070	88505070	chr9	95580782	95581718	NA	NA	NA
CAGE_peak_10950	chr13	28605023	28606023	chr17	37972762	37973543	NA	NA	NA
CAGE_peak_10951,DHS_brain_adult_peak_49749,DHS_brain_adult_peak_49750,DHS_heart_adult_peak_32806	chr13	28616324	28618234	chr17	37960352	37962231	NA	NA	NA
CAGE_peak_10952,DHS_heart_adult_peak_32811	chr13	28651519	28653202	chr17	37928180	37929851	NA	NA	NA
CAGE_peak_10953,DHS_kidney_adult_peak_32158,DHS_liver_adult_peak_38156	chr13	28661646	28662939	chr17	37917036	37918391	NA	NA	NA
CAGE_peak_10954,DHS_heart_adult_peak_32815	chr13	28692222	28694052	chr17	37887586	37889290	NA	NA	NA
CAGE_peak_10955	chr13	28736893	28737893	chr17	37841020	37841987	NA	NA	NA
CAGE_peak_10956,DHS_kidney_adult_peak_32166,DHS_liver_adult_peak_38162	chr13	28738294	28739457	chr17	37839295	37840622	chr12	15198618	15199389
CAGE_peak_10958,DHS_heart_adult_peak_32824	chr13	28768585	28769675	chr17	37808741	37809796	NA	NA	NA
CAGE_peak_1096	chr1	88507394	88508394	chr9	95584606	95585527	NA	NA	NA
CAGE_peak_10960,DHS_liver_adult_peak_38166	chr13	28773259	28775140	chr17	37791455	37793329	chr12	15233661	15235145
CAGE_peak_10962	chr13	28832656	28833656	chr17	37737727	37738694	NA	NA	NA
CAGE_peak_10963	chr13	28838536	28839536	chr17	37733103	37734065	NA	NA	NA
CAGE_peak_10965	chr13	28876633	28877633	chr17	37694655	37695916	NA	NA	NA
CAGE_peak_10969,DHS_kidney_adult_peak_32208	chr13	29430233	29431903	chr17	37042686	37044301	NA	NA	NA
CAGE_peak_10970	chr13	29574280	29575280	chr17	34641933	34642968	NA	NA	NA
CAGE_peak_10971	chr13	29591160	29592160	chr17	34655821	34656794	NA	NA	NA
CAGE_peak_10973,CAGE_peak_10974	chr13	29662973	29664510	chr17	36655538	36656963	NA	NA	NA
CAGE_peak_10975,DHS_heart_adult_peak_32891	chr13	29700701	29702130	chr17	36614398	36615832	NA	NA	NA
CAGE_peak_10976	chr13	29712875	29713875	chr17	36605393	36606316	NA	NA	NA
CAGE_peak_10977	chr13	29725798	29726798	chr17	36590125	36590911	NA	NA	NA
CAGE_peak_10978,DHS_brain_adult_peak_49846	chr13	29746093	29747577	chr17	36564298	36565709	NA	NA	NA
CAGE_peak_1097,DHS_brain_adult_peak_6449	chr1	88553249	88554500	chr9	95631047	95632248	NA	NA	NA
CAGE_peak_10983	chr13	29788530	29789530	chr17	36515567	36516555	NA	NA	NA
CAGE_peak_10984,DHS_heart_adult_peak_32906,DHS_kidney_adult_peak_32261,DHS_liver_adult_peak_38263,DHS_liver_adult_peak_38264	chr13	29973313	29975404	chr17	36344412	36346289	NA	NA	NA
CAGE_peak_10985	chr13	30033411	30034411	chr17	36284893	36285767	NA	NA	NA
CAGE_peak_10986,DHS_kidney_adult_peak_32264,DHS_liver_adult_peak_38273	chr13	30036116	30037341	chr17	36282067	36283264	NA	NA	NA
CAGE_peak_10987	chr13	30068962	30069962	chr17	36250659	36251595	NA	NA	NA
CAGE_peak_1098,DHS_liver_adult_peak_4627	chr1	88566417	88567645	chr9	95642316	95643378	NA	NA	NA
CAGE_peak_10990	chr13	30206846	30207846	chr17	36109409	36110094	NA	NA	NA
CAGE_peak_10992	chr13	30550035	30551035	chr17	35665541	35666728	NA	NA	NA
CAGE_peak_10993	chr13	30564620	30565620	chr17	35637922	35638871	NA	NA	NA
CAGE_peak_10994	chr13	30602432	30603432	chr17	35601887	35602883	NA	NA	NA
CAGE_peak_10995	chr13	30629453	30630453	chr17	35071416	35072395	NA	NA	NA
CAGE_peak_10996	chr13	30656365	30657365	chr17	35039431	35040358	NA	NA	NA
CAGE_peak_10997	chr13	30684142	30685142	chr17	35012914	35013925	NA	NA	NA
CAGE_peak_10998,DHS_heart_adult_peak_32957	chr13	30697446	30698639	chr17	35000921	35002094	NA	NA	NA
CAGE_peak_11	chr1	4934276	4935276	chr5	14467041	14468080	NA	NA	NA
CAGE_peak_11001	chr13	30747214	30748214	chr17	34906132	34907095	NA	NA	NA
CAGE_peak_11003	chr13	30759789	30760789	chr17	34893021	34893978	NA	NA	NA
CAGE_peak_11007	chr13	30824540	30825540	chr17	34829408	34830508	NA	NA	NA
CAGE_peak_11008	chr13	30830760	30831760	chr17	34823336	34824268	NA	NA	NA
CAGE_peak_11009	chr13	30841362	30842362	chr17	34812272	34813235	NA	NA	NA
CAGE_peak_1101	chr1	88579847	88580847	chr9	95655598	95656709	NA	NA	NA
CAGE_peak_11010	chr13	30842476	30843476	chr17	34811133	34812158	NA	NA	NA
CAGE_peak_11015	chr13	30987186	30988186	chr17	35381867	35382893	NA	NA	NA
CAGE_peak_11017	chr13	31290093	31291093	chr17	34500512	34501509	NA	NA	NA
CAGE_peak_11018	chr13	31312141	31313141	chr17	34478903	34479845	NA	NA	NA
CAGE_peak_1102	chr1	88581609	88582609	chr9	95657456	95658425	NA	NA	NA
CAGE_peak_11020	chr13	31742031	31743031	chr17	34015581	34016558	NA	NA	NA
CAGE_peak_11024	chr13	31823130	31824130	chr17	33933881	33934806	NA	NA	NA
CAGE_peak_11026	chr13	32048204	32049204	chr17	33709082	33710076	NA	NA	NA
CAGE_peak_11027	chr13	32051727	32052727	chr17	33705596	33706602	NA	NA	NA
CAGE_peak_11028	chr13	32079698	32080698	chr17	33676480	33677820	NA	NA	NA
CAGE_peak_11029	chr13	32150247	32151247	chr17	33602323	33603316	NA	NA	NA
CAGE_peak_1103	chr1	88584022	88585022	chr9	95659880	95660905	NA	NA	NA
CAGE_peak_11030	chr13	32369112	32370112	chr17	33386808	33387823	NA	NA	NA
CAGE_peak_11034,DHS_brain_adult_peak_50040	chr13	32796511	32797636	chr17	32959829	32961028	NA	NA	NA
CAGE_peak_11035	chr13	32828483	32829483	chr17	32925744	32926748	NA	NA	NA
CAGE_peak_11036,DHS_brain_adult_peak_50046	chr13	32831011	32832219	chr17	32923118	32924341	NA	NA	NA
CAGE_peak_11037,DHS_brain_adult_peak_50047	chr13	32832714	32833919	chr17	32921392	32922624	NA	NA	NA
CAGE_peak_11039	chr13	32873587	32874587	chr17	32873408	32874260	NA	NA	NA
CAGE_peak_11040	chr13	32902809	32903809	chr17	32850654	32851986	NA	NA	NA
CAGE_peak_11041	chr13	32903861	32904861	chr17	32849600	32850608	NA	NA	NA
CAGE_peak_11042	chr13	32907868	32908868	chr17	32845065	32846063	NA	NA	NA
CAGE_peak_11050,DHS_heart_adult_peak_33099	chr13	32934507	32935682	chr17	32600090	32600880	NA	NA	NA
CAGE_peak_11051	chr13	32936907	32937907	chr17	32808276	32809248	NA	NA	NA
CAGE_peak_11059,CAGE_peak_11060	chr13	33027690	33029136	chr17	32619405	32620851	NA	NA	NA
CAGE_peak_11061,DHS_brain_adult_peak_50060	chr13	33067637	33068753	chr17	32585157	32586264	NA	NA	NA
CAGE_peak_1106,DHS_brain_adult_peak_6455	chr1	88590423	88591634	chr9	95666657	95667757	NA	NA	NA
CAGE_peak_1107	chr1	88599674	88600674	chr9	95675870	95676574	NA	NA	NA
CAGE_peak_11071,CAGE_peak_11072,DHS_heart_adult_peak_33126,DHS_kidney_adult_peak_32465	chr13	33950924	33952822	chr17	32177115	32179064	NA	NA	NA
CAGE_peak_11075	chr13	33992561	33993561	chr17	31588004	31588994	NA	NA	NA
CAGE_peak_11076	chr13	33998084	33999084	chr17	31574376	31575278	NA	NA	NA
CAGE_peak_11078,DHS_heart_adult_peak_33146	chr13	34105821	34107627	chr17	31462663	31464491	NA	NA	NA
CAGE_peak_1108	chr1	88638280	88639280	chr9	95725230	95725924	NA	NA	NA
CAGE_peak_11083	chr13	34234348	34235348	chr17	31344886	31346107	NA	NA	NA
CAGE_peak_11094	chr13	34597270	34598270	chr17	31016146	31017108	NA	NA	NA
CAGE_peak_11095,DHS_brain_adult_peak_50178	chr13	34606297	34607825	chr17	31006899	31008887	NA	NA	NA
CAGE_peak_11098,DHS_brain_adult_peak_50188	chr13	34684904	34685907	chr17	30934888	30935836	NA	NA	NA
CAGE_peak_11105	chr13	35200426	35201426	chr17	30359840	30360843	NA	NA	NA
CAGE_peak_11106	chr13	35207943	35208943	chr17	30351812	30352820	NA	NA	NA
CAGE_peak_11111	chr13	35868554	35869554	chr17	29677318	29678196	NA	NA	NA
CAGE_peak_11112	chr13	35949343	35950343	chr17	29586977	29587957	NA	NA	NA
CAGE_peak_11114	chr13	36200049	36201049	chr17	29364139	29365031	NA	NA	NA
CAGE_peak_11115	chr13	36213717	36214717	chr17	29350199	29351169	NA	NA	NA
CAGE_peak_11116	chr13	36293103	36294103	chr17	29263863	29264556	NA	NA	NA
CAGE_peak_11117	chr13	36509438	36510438	chr17	29031433	29032402	NA	NA	NA
CAGE_peak_11123	chr13	36800878	36801878	chr17	28745372	28746815	NA	NA	NA
CAGE_peak_11127	chr13	36811521	36812521	chr17	28736750	28737766	NA	NA	NA
CAGE_peak_11128	chr13	36814159	36815159	chr17	28734426	28735433	NA	NA	NA
CAGE_peak_11129	chr13	36885598	36886598	chr17	28662727	28663797	NA	NA	NA
CAGE_peak_11130	chr13	36954590	36955590	chr17	28596346	28597348	NA	NA	NA
CAGE_peak_11132,DHS_liver_adult_peak_38876	chr13	37087834	37089494	chr17	28466831	28468463	NA	NA	NA
CAGE_peak_11135	chr13	37122401	37123401	chr17	28433626	28434447	NA	NA	NA
CAGE_peak_11136,DHS_brain_adult_peak_50407,DHS_liver_adult_peak_38878	chr13	37130197	37131319	chr17	28425801	28427036	chr12	157357	158321
CAGE_peak_11138	chr13	37217441	37218441	chr17	28325753	28326719	NA	NA	NA
CAGE_peak_11139	chr13	37290257	37291257	chr17	28234759	28235753	NA	NA	NA
CAGE_peak_11141	chr13	37330662	37331662	chr17	28194124	28195109	NA	NA	NA
CAGE_peak_11142,CAGE_peak_11143,DHS_kidney_adult_peak_32682	chr13	37336818	37338448	chr17	28187736	28189358	NA	NA	NA
CAGE_peak_11148	chr13	37432310	37433310	chr17	28081225	28082208	NA	NA	NA
CAGE_peak_1114,DHS_liver_adult_peak_4637	chr1	88680470	88682229	chr9	95769690	95771493	NA	NA	NA
CAGE_peak_1115	chr1	88704538	88705538	chr9	95789977	95790950	NA	NA	NA
CAGE_peak_11153,DHS_brain_adult_peak_50451,DHS_heart_adult_peak_33368,DHS_kidney_adult_peak_32694	chr13	37456501	37457771	chr17	28056842	28058103	NA	NA	NA
CAGE_peak_11155,DHS_brain_adult_peak_50453	chr13	37461653	37462856	chr17	28051845	28053063	NA	NA	NA
CAGE_peak_11157,DHS_brain_adult_peak_50455,DHS_heart_adult_peak_33372	chr13	37475726	37477091	chr17	28038433	28039592	NA	NA	NA
CAGE_peak_11166,DHS_heart_adult_peak_33392	chr13	37587511	37589093	chr17	27909224	27910365	NA	NA	NA
CAGE_peak_11168,DHS_kidney_adult_peak_32715,DHS_liver_adult_peak_38927	chr13	37594671	37596101	chr17	27904064	27905298	chr12	630097	630835
CAGE_peak_11176,CAGE_peak_11177,DHS_heart_adult_peak_33411	chr13	37677576	37679289	chr17	27813274	27814861	NA	NA	NA
CAGE_peak_11178	chr13	37702004	37703004	chr17	27790701	27791349	NA	NA	NA
CAGE_peak_1118	chr1	88838039	88839039	chr9	95910693	95911686	NA	NA	NA
CAGE_peak_11181,DHS_kidney_adult_peak_32732,DHS_liver_adult_peak_38961	chr13	37739677	37741054	chr17	27755246	27756437	NA	NA	NA
CAGE_peak_11182,DHS_brain_adult_peak_50477,DHS_heart_adult_peak_33413,DHS_liver_adult_peak_38965	chr13	37751128	37752373	chr17	27745723	27747338	chr12	818835	819420
CAGE_peak_11183,DHS_liver_adult_peak_38967	chr13	37758818	37760496	chr17	27733834	27735659	chr12	828578	830103
CAGE_peak_11185	chr13	37772341	37773341	chr17	27723889	27724814	NA	NA	NA
CAGE_peak_11186	chr13	37776358	37777358	chr17	27719483	27720605	NA	NA	NA
CAGE_peak_11187	chr13	37788370	37789370	chr17	27707712	27708623	NA	NA	NA
CAGE_peak_11191,DHS_kidney_adult_peak_32745,DHS_liver_adult_peak_38991	chr13	37846835	37848367	chr17	27642986	27644394	chr12	905409	906563
CAGE_peak_11192	chr13	37850435	37851435	chr17	27640354	27641199	NA	NA	NA
CAGE_peak_11194	chr13	37874519	37875519	chr17	27616614	27617585	NA	NA	NA
CAGE_peak_1119,DHS_brain_adult_peak_6495	chr1	88839517	88840824	chr9	95912922	95914229	NA	NA	NA
CAGE_peak_11201	chr13	38078950	38079950	chr17	27408593	27409604	NA	NA	NA
CAGE_peak_11204	chr13	38096417	38097417	chr17	27389109	27390042	NA	NA	NA
CAGE_peak_11205	chr13	38123617	38124617	chr17	27364925	27365907	NA	NA	NA
CAGE_peak_11208	chr13	38315435	38316435	chr17	27140050	27141054	NA	NA	NA
CAGE_peak_11209	chr13	38361812	38362812	chr17	27097202	27097953	NA	NA	NA
CAGE_peak_1120,DHS_heart_adult_peak_3859,DHS_kidney_adult_peak_3806	chr1	89040876	89042289	chr9	96110037	96111320	NA	NA	NA
CAGE_peak_1121	chr1	89102255	89103255	chr9	96237811	96238791	NA	NA	NA
CAGE_peak_11210,DHS_kidney_adult_peak_32830,DHS_liver_adult_peak_39090	chr13	38609874	38611263	chr17	26823745	26825191	NA	NA	NA
CAGE_peak_11213	chr13	38770653	38771653	chr17	26672693	26673662	NA	NA	NA
CAGE_peak_11216	chr13	39922684	39923684	chr17	25523059	25524080	NA	NA	NA
CAGE_peak_11217	chr13	39924004	39925004	chr17	25521705	25522679	NA	NA	NA
CAGE_peak_11218	chr13	40130851	40131851	chr17	25308261	25309237	NA	NA	NA
CAGE_peak_11219,CAGE_peak_11220	chr13	40319792	40321704	chr17	25103508	25105409	NA	NA	NA
CAGE_peak_11226,DHS_heart_adult_peak_33561,DHS_kidney_adult_peak_32879	chr13	40868119	40869631	chr17	21725181	21726889	NA	NA	NA
CAGE_peak_11227	chr13	40880187	40881187	chr17	21711822	21712990	NA	NA	NA
CAGE_peak_11228,DHS_heart_adult_peak_33565,DHS_kidney_adult_peak_32886	chr13	40891763	40892954	chr17	21700284	21701462	NA	NA	NA
CAGE_peak_11229	chr13	40893077	40894077	chr17	21699022	21700187	NA	NA	NA
CAGE_peak_1122,DHS_kidney_adult_peak_3813	chr1	89103488	89104688	chr9	96239026	96240049	NA	NA	NA
CAGE_peak_1123	chr1	89130684	89131684	chr9	96265300	96266285	NA	NA	NA
CAGE_peak_11231,DHS_heart_adult_peak_33574	chr13	40913253	40914794	chr17	21680069	21681443	NA	NA	NA
CAGE_peak_11237,CAGE_peak_11238,DHS_liver_adult_peak_39240	chr13	40970797	40972508	chr17	21621329	21622771	NA	NA	NA
CAGE_peak_11241	chr13	41052253	41053253	chr17	21541385	21542398	NA	NA	NA
CAGE_peak_11248,DHS_brain_adult_peak_50668	chr13	41211498	41212799	chr17	21389629	21390858	NA	NA	NA
CAGE_peak_11249,DHS_liver_adult_peak_39282	chr13	41226071	41227889	chr17	21375719	21377133	chr12	4796160	4797843
CAGE_peak_1125	chr1	89375513	89376513	chr9	96516518	96517551	NA	NA	NA
CAGE_peak_11250,DHS_liver_adult_peak_39290	chr13	41263219	41264242	chr17	21342810	21343943	chr12	4843219	4843952
CAGE_peak_11251	chr13	41318755	41319755	chr17	23169938	23170718	NA	NA	NA
CAGE_peak_11252,DHS_brain_adult_peak_50678,DHS_brain_adult_peak_50679,DHS_heart_adult_peak_33605,DHS_kidney_adult_peak_32938,DHS_liver_adult_peak_39298	chr13	41320534	41322141	chr17	23167367	23169113	chr12	4936507	4938215
CAGE_peak_11261	chr13	41417043	41418043	chr17	23059863	23060739	NA	NA	NA
CAGE_peak_11266	chr13	41467803	41468803	chr17	23004649	23005650	NA	NA	NA
CAGE_peak_11267,CAGE_peak_11268	chr13	41468967	41470824	chr17	23003145	23004522	NA	NA	NA
CAGE_peak_11269	chr13	41473050	41474050	chr17	22999846	23000885	NA	NA	NA
CAGE_peak_11276,DHS_liver_adult_peak_39339	chr13	41599581	41600592	chr17	22869686	22870772	NA	NA	NA
CAGE_peak_11277	chr13	41600709	41601709	chr17	22868296	22869537	NA	NA	NA
CAGE_peak_1128	chr1	89539332	89540332	chr9	96682126	96683268	NA	NA	NA
CAGE_peak_11280,DHS_heart_adult_peak_33682,DHS_kidney_adult_peak_32997	chr13	41803524	41804608	chr17	22643468	22644482	NA	NA	NA
CAGE_peak_11281,DHS_kidney_adult_peak_32999,DHS_liver_adult_peak_39371	chr13	41817288	41818620	chr17	22630997	22632009	chr12	5527754	5528376
CAGE_peak_11282,DHS_brain_adult_peak_50747	chr13	41902732	41903831	chr17	22539485	22540771	NA	NA	NA
CAGE_peak_11283	chr13	41975547	41976547	chr17	22474035	22474959	NA	NA	NA
CAGE_peak_11290	chr13	42233656	42234656	chr17	22210406	22211443	NA	NA	NA
CAGE_peak_11291,DHS_kidney_adult_peak_33023,DHS_liver_adult_peak_39405	chr13	42243734	42245384	chr17	22199774	22201598	NA	NA	NA
CAGE_peak_11296	chr13	42251519	42252519	chr17	22192685	22193580	NA	NA	NA
CAGE_peak_11297	chr13	42253229	42254229	chr17	22191024	22192041	NA	NA	NA
CAGE_peak_11298,DHS_heart_adult_peak_33727	chr13	42258006	42259420	chr17	22186160	22187574	NA	NA	NA
CAGE_peak_11299,DHS_heart_adult_peak_33730	chr13	42285406	42286606	chr17	22158006	22159262	NA	NA	NA
CAGE_peak_1129,DHS_heart_adult_peak_3922,DHS_liver_adult_peak_4711	chr1	89554873	89556242	chr9	96696845	96698125	NA	NA	NA
CAGE_peak_11300,CAGE_peak_11301,DHS_brain_adult_peak_50781,DHS_heart_adult_peak_33731	chr13	42292385	42294104	chr17	22150745	22152259	NA	NA	NA
CAGE_peak_11303,DHS_kidney_adult_peak_33033,DHS_liver_adult_peak_39414	chr13	42341650	42342724	chr17	22093913	22095029	chr12	6050179	6050750
CAGE_peak_11304,DHS_heart_adult_peak_33748,DHS_kidney_adult_peak_33042,DHS_liver_adult_peak_39420	chr13	42526131	42527626	chr17	21873300	21874781	chr12	6257318	6258741
CAGE_peak_11305	chr13	42683771	42684771	chr17	23247608	23248595	NA	NA	NA
CAGE_peak_11306	chr13	42694732	42695732	chr17	23257873	23258943	NA	NA	NA
CAGE_peak_11309	chr13	42800348	42801348	chr17	23386563	23387513	NA	NA	NA
CAGE_peak_11311	chr13	42832291	42833291	chr17	23420572	23421233	NA	NA	NA
CAGE_peak_11312	chr13	42857207	42858207	chr17	23446534	23447398	NA	NA	NA
CAGE_peak_11313	chr13	42909195	42910195	chr17	23500452	23501609	NA	NA	NA
CAGE_peak_11314,DHS_brain_adult_peak_50888	chr13	42975672	42977473	chr17	23569767	23571113	NA	NA	NA
CAGE_peak_11315,DHS_brain_adult_peak_50902	chr13	43031937	43033152	chr17	23632292	23633750	NA	NA	NA
CAGE_peak_11316,DHS_brain_adult_peak_50918	chr13	43104927	43106214	chr17	23725872	23726987	NA	NA	NA
CAGE_peak_11317,CAGE_peak_11318	chr13	43176178	43177856	chr17	23800302	23802266	NA	NA	NA
CAGE_peak_11320	chr13	43187322	43188322	chr17	23809919	23810946	NA	NA	NA
CAGE_peak_11328,DHS_brain_adult_peak_50952,DHS_heart_adult_peak_33814,DHS_kidney_adult_peak_33105	chr13	43239295	43240610	chr17	23866370	23867861	NA	NA	NA
CAGE_peak_11329,DHS_kidney_adult_peak_33107	chr13	43242832	43244419	chr17	23870029	23871481	NA	NA	NA
CAGE_peak_1132,DHS_heart_adult_peak_3928	chr1	89571037	89572071	chr9	96712672	96713716	NA	NA	NA
CAGE_peak_11334,DHS_brain_adult_peak_50962	chr13	43267778	43269378	chr17	23895074	23896695	NA	NA	NA
CAGE_peak_11338	chr13	43325052	43326052	chr17	23943197	23944284	NA	NA	NA
CAGE_peak_11339	chr13	43335977	43336977	chr17	23955275	23956277	NA	NA	NA
CAGE_peak_11340,DHS_heart_adult_peak_33831	chr13	43350288	43351399	chr17	23974227	23975286	NA	NA	NA
CAGE_peak_11342	chr13	43505349	43506349	chr17	24128124	24129502	NA	NA	NA
CAGE_peak_11343,DHS_kidney_adult_peak_33135,DHS_liver_adult_peak_39517	chr13	43512333	43514016	chr17	24135688	24137314	NA	NA	NA
CAGE_peak_11349	chr13	43673956	43674956	chr17	24296145	24297605	NA	NA	NA
CAGE_peak_11350,DHS_heart_adult_peak_33877	chr13	43750232	43751598	chr17	24384389	24385617	NA	NA	NA
CAGE_peak_11351	chr13	43762364	43763364	chr17	24397204	24398105	NA	NA	NA
CAGE_peak_11353,DHS_heart_adult_peak_33881	chr13	43767076	43768423	chr17	24401707	24402983	NA	NA	NA
CAGE_peak_1135,DHS_brain_adult_peak_6610,DHS_heart_adult_peak_3935	chr1	89599668	89601562	chr9	96741677	96743392	NA	NA	NA
CAGE_peak_1136	chr1	89602436	89603436	chr9	96744241	96745205	NA	NA	NA
CAGE_peak_11368	chr13	43898128	43899128	chr17	24524593	24525760	NA	NA	NA
CAGE_peak_11369,DHS_heart_adult_peak_33899,DHS_kidney_adult_peak_33177	chr13	43900392	43901472	chr17	24526494	24527537	NA	NA	NA
CAGE_peak_11370	chr13	43960993	43961993	chr17	20828821	20829800	NA	NA	NA
CAGE_peak_11372,DHS_heart_adult_peak_33924	chr13	44060713	44062211	chr17	20936320	20937751	NA	NA	NA
CAGE_peak_11373,DHS_kidney_adult_peak_33203,DHS_liver_adult_peak_39572,DHS_liver_adult_peak_39573	chr13	44062428	44064373	chr17	20937940	20939898	chr12	8082950	8084149
CAGE_peak_11375	chr13	44086668	44087668	chr17	20962476	20963487	NA	NA	NA
CAGE_peak_11377	chr13	44184574	44185574	chr17	21062762	21063419	NA	NA	NA
CAGE_peak_11378,DHS_heart_adult_peak_33935	chr13	44190854	44192228	chr17	21068964	21070228	NA	NA	NA
CAGE_peak_1138	chr1	89808797	89809797	chr9	96945636	96946648	NA	NA	NA
CAGE_peak_11384,DHS_brain_adult_peak_51118,DHS_heart_adult_peak_33950	chr13	44311434	44313075	chr17	21194107	21195698	NA	NA	NA
CAGE_peak_11386	chr13	44385941	44386941	chr17	20721109	20721928	NA	NA	NA
CAGE_peak_11387,DHS_heart_adult_peak_33968	chr13	44403624	44404818	chr17	20703036	20704507	NA	NA	NA
CAGE_peak_11388,DHS_kidney_adult_peak_33244	chr13	44418242	44419282	chr17	20687930	20688992	NA	NA	NA
CAGE_peak_11392	chr13	44482332	44483332	chr17	20623006	20623964	NA	NA	NA
CAGE_peak_11394	chr13	44506312	44507312	chr17	20600303	20601618	NA	NA	NA
CAGE_peak_1139,DHS_heart_adult_peak_3961,DHS_kidney_adult_peak_3933	chr1	89876289	89877333	chr9	97015023	97016046	NA	NA	NA
CAGE_peak_11402	chr13	44537735	44538735	chr17	20569551	20570596	NA	NA	NA
CAGE_peak_11403	chr13	44539939	44540939	chr17	20567372	20568238	NA	NA	NA
CAGE_peak_11405	chr13	44564290	44565290	chr17	20540215	20541242	NA	NA	NA
CAGE_peak_1140,DHS_heart_adult_peak_3977	chr1	90025919	90027645	chr9	97165099	97166757	NA	NA	NA
CAGE_peak_11411	chr13	44677606	44678606	chr17	20421319	20422638	NA	NA	NA
CAGE_peak_11416	chr13	44708898	44709898	chr17	20385946	20386820	NA	NA	NA
CAGE_peak_11418,DHS_brain_adult_peak_51179,DHS_heart_adult_peak_34019	chr13	44799372	44800702	chr17	20299053	20300372	NA	NA	NA
CAGE_peak_11419	chr13	44810586	44811586	chr17	20290225	20291084	NA	NA	NA
CAGE_peak_11420,DHS_brain_adult_peak_51182,DHS_heart_adult_peak_34022,DHS_kidney_adult_peak_33292,DHS_liver_adult_peak_39645	chr13	44818911	44820761	chr17	20281558	20283430	NA	NA	NA
CAGE_peak_11423,DHS_brain_adult_peak_51218	chr13	44960670	44961869	chr17	20128145	20129697	NA	NA	NA
CAGE_peak_11426	chr13	45104715	45105715	chr17	19975074	19976048	NA	NA	NA
CAGE_peak_11427,CAGE_peak_11428,DHS_brain_adult_peak_51243,DHS_kidney_adult_peak_33322	chr13	45108126	45109607	chr17	19970961	19972561	NA	NA	NA
CAGE_peak_11431,DHS_brain_adult_peak_51258,DHS_heart_adult_peak_34057,DHS_kidney_adult_peak_33349	chr13	45300176	45301646	chr17	19789454	19790910	NA	NA	NA
CAGE_peak_11432,DHS_brain_adult_peak_51274,DHS_heart_adult_peak_34065,DHS_kidney_adult_peak_33361,DHS_liver_adult_peak_39688,DHS_liver_adult_peak_39689	chr13	45442143	45443830	chr17	19649803	19651423	chrUn0013	3849259	3850301
CAGE_peak_11433,DHS_heart_adult_peak_34067	chr13	45451582	45452643	chr17	19639542	19640573	NA	NA	NA
CAGE_peak_11439,DHS_kidney_adult_peak_33378	chr13	45523924	45525426	chr17	19564135	19565545	NA	NA	NA
CAGE_peak_11441	chr13	45731330	45732330	chr17	19381710	19382684	NA	NA	NA
CAGE_peak_11443	chr13	45767073	45768073	chr17	19344819	19345742	NA	NA	NA
CAGE_peak_11445	chr13	45789184	45790184	chr17	19326906	19327670	NA	NA	NA
CAGE_peak_11446,DHS_heart_adult_peak_34136	chr13	45839652	45841249	chr17	19260633	19262190	NA	NA	NA
CAGE_peak_11448,DHS_brain_adult_peak_51387	chr13	45911501	45912619	chr17	19191511	19192239	NA	NA	NA
CAGE_peak_11455,DHS_brain_adult_peak_51405	chr13	45988388	45989705	chr17	16771267	16772609	NA	NA	NA
CAGE_peak_1145,DHS_heart_adult_peak_4056	chr1	90696853	90697939	chr9	97861660	97862750	NA	NA	NA
CAGE_peak_11460	chr13	46339457	46340457	chr17	18756025	18757365	NA	NA	NA
CAGE_peak_11469	chr13	46730401	46731401	chr17	18354943	18356139	NA	NA	NA
CAGE_peak_1147	chr1	90818309	90819309	chr9	97977671	97978661	NA	NA	NA
CAGE_peak_11479	chr13	47089714	47090714	chr17	17981758	17982846	NA	NA	NA
CAGE_peak_1148	chr1	90824906	90825906	chr9	97984303	97985390	NA	NA	NA
CAGE_peak_11481,DHS_brain_adult_peak_51587,DHS_heart_adult_peak_34287,DHS_kidney_adult_peak_33544,DHS_liver_adult_peak_39938	chr13	47223460	47225279	chr17	17841930	17843735	chrUn0013	1682903	1685607
CAGE_peak_11487	chr13	47315289	47316289	chr17	17747781	17748813	NA	NA	NA
CAGE_peak_11492	chr13	47950194	47951194	chr17	17050697	17051692	NA	NA	NA
CAGE_peak_11493	chr13	48007776	48008776	chr17	16991772	16992734	NA	NA	NA
CAGE_peak_11496	chr13	48393797	48394797	chr17	16568667	16569710	NA	NA	NA
CAGE_peak_11498	chr13	48515512	48516512	chr17	16440447	16441329	NA	NA	NA
CAGE_peak_11503,DHS_brain_adult_peak_51692,DHS_heart_adult_peak_34347,DHS_kidney_adult_peak_33596,DHS_liver_adult_peak_39985	chr13	48565855	48566998	chr17	16391120	16392179	chr1	71533907	71534447
CAGE_peak_11506,DHS_kidney_adult_peak_33613,DHS_liver_adult_peak_39997	chr13	48782349	48783697	chr17	16295082	16296496	chr1	71216671	71218002
CAGE_peak_11507	chr13	48838138	48839138	chr17	16238470	16239510	NA	NA	NA
CAGE_peak_11510	chr13	48863113	48864113	chr17	16211587	16212599	NA	NA	NA
CAGE_peak_11516	chr13	49013096	49014096	chr17	16062306	16063341	NA	NA	NA
CAGE_peak_1151,DHS_brain_adult_peak_6774,DHS_kidney_adult_peak_4033	chr1	90896140	90897540	chr9	98054606	98055876	NA	NA	NA
CAGE_peak_11520	chr13	49160151	49161151	chr17	15909865	15910743	NA	NA	NA
CAGE_peak_11521	chr13	49168047	49169047	chr17	15902768	15903713	NA	NA	NA
CAGE_peak_11522,DHS_brain_adult_peak_51790,DHS_heart_adult_peak_34411,DHS_kidney_adult_peak_33654,DHS_liver_adult_peak_40055	chr13	49178123	49179811	chr17	15891560	15893271	NA	NA	NA
CAGE_peak_11527	chr13	49200026	49201026	chr17	15860466	15861187	NA	NA	NA
CAGE_peak_1152,CAGE_peak_1153,DHS_kidney_adult_peak_4034	chr1	90899957	90901730	chr9	98058411	98060101	NA	NA	NA
CAGE_peak_11532,DHS_brain_adult_peak_51802,DHS_heart_adult_peak_34427,DHS_kidney_adult_peak_33666,DHS_liver_adult_peak_40070	chr13	49271617	49273000	chr17	15787780	15789040	chr1	70884925	70885667
CAGE_peak_11537,DHS_kidney_adult_peak_33674	chr13	49323782	49325625	chr17	15732108	15734104	NA	NA	NA
CAGE_peak_11538,DHS_heart_adult_peak_34454	chr13	49466325	49467361	chr17	15599907	15601011	NA	NA	NA
CAGE_peak_1154	chr1	91014828	91015828	chr9	98155519	98156396	NA	NA	NA
CAGE_peak_11545	chr13	49767566	49768566	chr17	15334009	15335006	NA	NA	NA
CAGE_peak_11554	chr13	51014679	51015679	chr17	14224921	14225844	NA	NA	NA
CAGE_peak_11555,DHS_heart_adult_peak_34492,DHS_kidney_adult_peak_33722	chr13	51016553	51018516	chr17	14222654	14224347	NA	NA	NA
CAGE_peak_11556	chr13	51069949	51070949	chr17	14174785	14175769	NA	NA	NA
CAGE_peak_11557	chr13	51087635	51088635	chr17	14151595	14152661	NA	NA	NA
CAGE_peak_11561,DHS_brain_adult_peak_51883	chr13	51226045	51227453	chr17	13996481	13997908	NA	NA	NA
CAGE_peak_11563	chr13	51397417	51398417	chr17	13820629	13821607	NA	NA	NA
CAGE_peak_11566	chr13	51406049	51407049	chr17	13814205	13815187	NA	NA	NA
CAGE_peak_1156,DHS_heart_adult_peak_4114,DHS_kidney_adult_peak_4054,DHS_liver_adult_peak_4811	chr1	91023486	91024718	chr9	98163954	98165196	NA	NA	NA
CAGE_peak_11571	chr13	51557586	51558586	chr17	13678953	13679892	NA	NA	NA
CAGE_peak_11573,DHS_brain_adult_peak_51945,DHS_heart_adult_peak_34568	chr13	51731217	51732876	chr17	13509356	13511044	NA	NA	NA
CAGE_peak_11577,DHS_kidney_adult_peak_33800	chr13	51738916	51740189	chr17	13501839	13503505	NA	NA	NA
CAGE_peak_11578	chr13	51740347	51741347	chr17	13500722	13501684	NA	NA	NA
CAGE_peak_11581,DHS_brain_adult_peak_51964	chr13	51797562	51798891	chr17	13441699	13442982	NA	NA	NA
CAGE_peak_11583,DHS_brain_adult_peak_51965	chr13	51800555	51801649	chr17	13439288	13440270	NA	NA	NA
CAGE_peak_11584,CAGE_peak_11585	chr13	51813494	51815359	chr17	13425698	13427659	NA	NA	NA
CAGE_peak_11592,DHS_kidney_adult_peak_33827,DHS_liver_adult_peak_40218	chr13	51856480	51857899	chr17	13381794	13382945	NA	NA	NA
CAGE_peak_11595,DHS_kidney_adult_peak_33839,DHS_liver_adult_peak_40230	chr13	51918395	51919703	chr17	13321912	13323201	chr1	78179632	78180609
CAGE_peak_11597,DHS_heart_adult_peak_34610,DHS_kidney_adult_peak_33847	chr13	51962038	51963326	chr17	13279491	13280781	NA	NA	NA
CAGE_peak_11598,DHS_heart_adult_peak_34611,DHS_kidney_adult_peak_33848	chr13	51963929	51965113	chr17	13277699	13278912	NA	NA	NA
CAGE_peak_116	chr1	19029224	19030224	chr9	25231046	25232023	NA	NA	NA
CAGE_peak_11600	chr13	52070437	52071437	chr17	13170160	13171127	NA	NA	NA
CAGE_peak_11602,DHS_kidney_adult_peak_33866,DHS_liver_adult_peak_40259	chr13	52084649	52085887	chr17	13154297	13155875	NA	NA	NA
CAGE_peak_11606	chr13	52395162	52396162	chr17	12856675	12857603	NA	NA	NA
CAGE_peak_11608,DHS_brain_adult_peak_52101	chr13	52554417	52555434	chr17	12714641	12715590	NA	NA	NA
CAGE_peak_11611	chr13	52567521	52568521	chr17	12700898	12701868	NA	NA	NA
CAGE_peak_11616,DHS_heart_adult_peak_34670	chr13	52576809	52578537	chr17	12691098	12692821	NA	NA	NA
CAGE_peak_1161,CAGE_peak_1162,DHS_brain_adult_peak_6800,DHS_kidney_adult_peak_4064	chr1	91062003	91063707	chr9	98198132	98199840	NA	NA	NA
CAGE_peak_11620	chr13	52604283	52605283	chr17	12661883	12662878	NA	NA	NA
CAGE_peak_11622	chr13	52635731	52636731	chr17	12627660	12628422	NA	NA	NA
CAGE_peak_11623	chr13	52703324	52704324	chr17	12559733	12560676	NA	NA	NA
CAGE_peak_11626,DHS_heart_adult_peak_34696	chr13	52806910	52808232	chr17	12429119	12430279	NA	NA	NA
CAGE_peak_11627,DHS_kidney_adult_peak_33912	chr13	52818077	52819351	chr17	12417841	12419160	NA	NA	NA
CAGE_peak_11628	chr13	52819736	52820736	chr17	12416392	12417427	NA	NA	NA
CAGE_peak_11629,DHS_heart_adult_peak_34699,DHS_kidney_adult_peak_33913,DHS_liver_adult_peak_40311	chr13	52821022	52822854	chr17	12414460	12416144	NA	NA	NA
CAGE_peak_11632,CAGE_peak_11633	chr13	52913573	52915087	chr17	12326228	12327680	NA	NA	NA
CAGE_peak_1163,DHS_heart_adult_peak_4128,DHS_liver_adult_peak_4819	chr1	91064573	91065684	chr9	98200715	98201851	NA	NA	NA
CAGE_peak_11641,DHS_kidney_adult_peak_33952,DHS_liver_adult_peak_40358	chr13	53125226	53126497	chr17	12117105	12118412	NA	NA	NA
CAGE_peak_11645,DHS_heart_adult_peak_34745	chr13	53193179	53194236	chr17	12052586	12053646	NA	NA	NA
CAGE_peak_11646	chr13	53205878	53206878	chr17	12039234	12040282	NA	NA	NA
CAGE_peak_11647	chr13	53210590	53211590	chr17	12034944	12035852	NA	NA	NA
CAGE_peak_11650	chr13	53361120	53362120	chr17	11871325	11872249	NA	NA	NA
CAGE_peak_11654	chr13	53662349	53663349	chr17	11494198	11495152	NA	NA	NA
CAGE_peak_11657	chr13	54089898	54090898	chr17	11063554	11064283	NA	NA	NA
CAGE_peak_11658,DHS_brain_adult_peak_52278,DHS_heart_adult_peak_34812,DHS_kidney_adult_peak_34006,DHS_liver_adult_peak_40381	chr13	54100509	54101762	chr17	11052477	11053708	NA	NA	NA
CAGE_peak_11660	chr13	54211245	54212245	chr17	10931736	10932900	NA	NA	NA
CAGE_peak_11662	chr13	54215411	54216411	chr17	10927590	10928652	NA	NA	NA
CAGE_peak_11663,DHS_brain_adult_peak_52307,DHS_liver_adult_peak_40387	chr13	54217857	54219143	chr17	10925152	10926420	NA	NA	NA
CAGE_peak_11664,DHS_brain_adult_peak_52317	chr13	54257520	54258753	chr17	10875636	10876866	NA	NA	NA
CAGE_peak_11665	chr13	54279449	54280449	chr17	10853178	10854107	NA	NA	NA
CAGE_peak_11666	chr13	54308895	54309895	chr17	10821744	10822784	NA	NA	NA
CAGE_peak_11667,DHS_heart_adult_peak_34847	chr13	54322992	54324158	chr17	10805474	10806592	NA	NA	NA
CAGE_peak_11670,DHS_kidney_adult_peak_34040	chr13	54418394	54419549	chr17	10722295	10723295	NA	NA	NA
CAGE_peak_11674,DHS_brain_adult_peak_52411	chr13	54807877	54809649	chr17	10346355	10347834	NA	NA	NA
CAGE_peak_11675	chr13	54818407	54819407	chr17	10336794	10337774	NA	NA	NA
CAGE_peak_11676	chr13	55015881	55016881	chr17	10142234	10143198	NA	NA	NA
CAGE_peak_11684	chr13	55199187	55200187	chr17	9965600	9966762	NA	NA	NA
CAGE_peak_11691	chr13	55431758	55432758	chr17	9731139	9732360	NA	NA	NA
CAGE_peak_1170	chr1	91182936	91183936	chr9	98316491	98317987	NA	NA	NA
CAGE_peak_11703	chr13	55729363	55730363	chr17	9424313	9425139	NA	NA	NA
CAGE_peak_11705	chr13	55811609	55812609	chr17	8896537	8897499	NA	NA	NA
CAGE_peak_11710	chr13	55895036	55896036	chr17	8809755	8810764	NA	NA	NA
CAGE_peak_11713,DHS_brain_adult_peak_52565	chr13	56003614	56004795	chr17	8694146	8695322	NA	NA	NA
CAGE_peak_11714,DHS_heart_adult_peak_34993	chr13	56113055	56114151	chr17	9303860	9304819	NA	NA	NA
CAGE_peak_11718	chr13	56138807	56139807	chr17	9277534	9278607	NA	NA	NA
CAGE_peak_11725	chr13	56149140	56150140	chr17	9266957	9267938	NA	NA	NA
CAGE_peak_11731	chr13	56160836	56161836	chr17	9253089	9254017	NA	NA	NA
CAGE_peak_11733,DHS_liver_adult_peak_40632	chr13	56169688	56171446	chr17	9243495	9245291	chr3	18070864	18072570
CAGE_peak_11734,DHS_brain_adult_peak_52587	chr13	56181034	56182137	chr17	9230107	9231212	NA	NA	NA
CAGE_peak_11740	chr13	56334295	56335295	chr17	9069532	9070481	NA	NA	NA
CAGE_peak_11745	chr13	56455780	56456780	chr17	8585092	8586093	NA	NA	NA
CAGE_peak_11748,DHS_heart_adult_peak_35047,DHS_liver_adult_peak_40684	chr13	56587877	56589334	chr17	8448704	8450319	NA	NA	NA
CAGE_peak_1175	chr1	91392539	91393539	chr9	98529764	98530695	NA	NA	NA
CAGE_peak_11759	chr13	57638504	57639504	chr17	7233734	7234385	NA	NA	NA
CAGE_peak_11760	chr13	57647433	57648433	chr17	7245305	7246267	NA	NA	NA
CAGE_peak_11762	chr13	57823025	57824025	chr17	7424078	7425096	NA	NA	NA
CAGE_peak_11763	chr13	57998011	57999011	chr17	7600111	7601351	NA	NA	NA
CAGE_peak_11766	chr13	58071879	58072879	chr17	6969535	6970525	NA	NA	NA
CAGE_peak_11767,DHS_kidney_adult_peak_34301,DHS_liver_adult_peak_40756	chr13	58114748	58116099	chr17	6922158	6923584	chr3	20050052	20051364
CAGE_peak_1176,DHS_brain_adult_peak_6846,DHS_heart_adult_peak_4172,DHS_kidney_adult_peak_4106	chr1	91435896	91437094	chr9	98574499	98575720	NA	NA	NA
CAGE_peak_11773,DHS_liver_adult_peak_40807	chr13	58421645	58422808	chr17	6640981	6642042	NA	NA	NA
CAGE_peak_11776,DHS_heart_adult_peak_35140,DHS_kidney_adult_peak_34345,DHS_kidney_adult_peak_34346,DHS_liver_adult_peak_40813,DHS_liver_adult_peak_40814	chr13	58477914	58479908	chr17	6591527	6593473	NA	NA	NA
CAGE_peak_11777,DHS_heart_adult_peak_35141	chr13	58480586	58481934	chr17	6589031	6590626	NA	NA	NA
CAGE_peak_11784	chr13	58627282	58628282	chr17	6442378	6443575	NA	NA	NA
CAGE_peak_11788,DHS_brain_adult_peak_53003	chr13	58939839	58941419	chr17	6110324	6111902	NA	NA	NA
CAGE_peak_11789,DHS_brain_adult_peak_53010	chr13	58970928	58972220	chr17	6085105	6086410	NA	NA	NA
CAGE_peak_11790,DHS_liver_adult_peak_40840	chr13	58999078	59000346	chr17	6056543	6058042	chrUn0030	1913250	1914151
CAGE_peak_11791,DHS_brain_adult_peak_53015,DHS_heart_adult_peak_35174	chr13	59003249	59005035	chr17	6051702	6053471	NA	NA	NA
CAGE_peak_11799	chr13	59389647	59390647	chr17	5671212	5672170	NA	NA	NA
CAGE_peak_11800	chr13	59455727	59456727	chr17	5608411	5609471	NA	NA	NA
CAGE_peak_11803,CAGE_peak_11804	chr13	59661045	59662511	chr17	5384693	5386071	NA	NA	NA
CAGE_peak_1181	chr1	91496516	91497516	chr9	98623108	98623785	NA	NA	NA
CAGE_peak_11814,DHS_kidney_adult_peak_34422	chr13	59942606	59944254	chr17	5083951	5085674	NA	NA	NA
CAGE_peak_11816	chr13	60156903	60157903	chr17	4870116	4871085	NA	NA	NA
CAGE_peak_11818	chr13	60359591	60360591	chr17	3352780	3353743	NA	NA	NA
CAGE_peak_11819,DHS_heart_adult_peak_35300,DHS_kidney_adult_peak_34468	chr13	60364527	60365646	chr17	4666947	4668016	NA	NA	NA
CAGE_peak_1182	chr1	91612445	91613445	chr9	98743943	98744923	NA	NA	NA
CAGE_peak_11820,DHS_heart_adult_peak_35305	chr13	60409667	60410711	chr17	4630266	4631284	NA	NA	NA
CAGE_peak_11821,DHS_heart_adult_peak_35308,DHS_kidney_adult_peak_34473,DHS_liver_adult_peak_40941	chr13	60417050	60418240	chr17	4623113	4624343	chr1	73111027	73111973
CAGE_peak_11825,DHS_liver_adult_peak_40966	chr13	60611792	60613472	chr17	4443282	4444756	NA	NA	NA
CAGE_peak_11828	chr13	60632662	60633662	chr17	4424031	4424918	NA	NA	NA
CAGE_peak_11829,CAGE_peak_11830,DHS_brain_adult_peak_53229,DHS_heart_adult_peak_35331,DHS_liver_adult_peak_40977	chr13	60643794	60645283	chr17	4413460	4415084	NA	NA	NA
CAGE_peak_1183	chr1	91692357	91693357	chr9	98818368	98819393	NA	NA	NA
CAGE_peak_11838	chr13	61642626	61643626	chr17	3142419	3143356	NA	NA	NA
CAGE_peak_11839,DHS_kidney_adult_peak_34568,DHS_liver_adult_peak_41042	chr13	62892929	62894322	chr17	421490	422822	NA	NA	NA
CAGE_peak_1184	chr1	91694721	91695721	chr9	98820716	98821703	NA	NA	NA
CAGE_peak_11841,CAGE_peak_11842	chr13	62951549	62953153	chr17	492281	493948	NA	NA	NA
CAGE_peak_11843,DHS_brain_adult_peak_53303,DHS_heart_adult_peak_35398,DHS_kidney_adult_peak_34589	chr13	63045460	63047136	chr17	586463	588147	NA	NA	NA
CAGE_peak_11845,DHS_heart_adult_peak_35401	chr13	63071612	63073100	chr17	614008	615471	NA	NA	NA
CAGE_peak_11846,DHS_heart_adult_peak_35404,DHS_kidney_adult_peak_34592,DHS_liver_adult_peak_41061	chr13	63094017	63095487	chr17	633962	635348	chr1	73841401	73842995
CAGE_peak_1185	chr1	91814450	91815450	chr9	98936318	98937273	NA	NA	NA
CAGE_peak_11856,DHS_heart_adult_peak_35419,DHS_kidney_adult_peak_34603	chr13	63147654	63148996	chr17	685843	686809	NA	NA	NA
CAGE_peak_11858,DHS_liver_adult_peak_41080	chr13	63216066	63217869	chr17	745311	746980	NA	NA	NA
CAGE_peak_11866	chr13	63266365	63267365	chr17	788995	790028	NA	NA	NA
CAGE_peak_11868	chr13	63285659	63286659	chr17	807764	808674	NA	NA	NA
CAGE_peak_11870	chr13	63362123	63363123	chr17	883311	884286	NA	NA	NA
CAGE_peak_11882	chr13	63701362	63702362	chr17	1221037	1221948	NA	NA	NA
CAGE_peak_11883,DHS_heart_adult_peak_35475,DHS_kidney_adult_peak_34679,DHS_liver_adult_peak_41154	chr13	63718777	63720027	chr17	1234615	1235825	chr1	74716565	74717412
CAGE_peak_11884	chr13	63720791	63721791	chr17	1236746	1237783	NA	NA	NA
CAGE_peak_11885	chr13	63979751	63980751	chr17	1501581	1502572	NA	NA	NA
CAGE_peak_11886	chr13	63993507	63994507	chr17	1514116	1514921	NA	NA	NA
CAGE_peak_11887	chr13	64060370	64061370	chr17	1581024	1581932	NA	NA	NA
CAGE_peak_1189	chr1	92058330	92059330	chr9	99181677	99183263	NA	NA	NA
CAGE_peak_11892	chr13	64284725	64285725	chr17	1807329	1808611	NA	NA	NA
CAGE_peak_11896,DHS_heart_adult_peak_35523,DHS_kidney_adult_peak_34752,DHS_liver_adult_peak_41240	chr13	64400972	64402514	chr17	1904499	1906110	NA	NA	NA
CAGE_peak_11897	chr13	64407741	64408741	chr17	1913408	1914395	NA	NA	NA
CAGE_peak_11898	chr13	64412402	64413402	chr17	1917803	1918777	NA	NA	NA
CAGE_peak_11899	chr13	64413461	64414461	chr17	1918837	1919852	NA	NA	NA
CAGE_peak_119	chr1	20381605	20382605	chr9	26527444	26528459	NA	NA	NA
CAGE_peak_1190	chr1	92063766	92064766	chr9	99187787	99188779	NA	NA	NA
CAGE_peak_11911	chr13	68683142	68684142	chr1	37573527	37574451	NA	NA	NA
CAGE_peak_11913	chr13	68787269	68788269	chr1	37417855	37418821	NA	NA	NA
CAGE_peak_1191,DHS_brain_adult_peak_6947,DHS_heart_adult_peak_4256,DHS_kidney_adult_peak_4165,DHS_liver_adult_peak_4939	chr1	92129982	92131134	chr9	99248832	99249995	NA	NA	NA
CAGE_peak_11920	chr13	69721710	69722710	chr1	36202428	36203182	NA	NA	NA
CAGE_peak_11921,DHS_brain_adult_peak_53711	chr13	69931600	69932933	chr1	36012462	36013872	NA	NA	NA
CAGE_peak_11922,DHS_brain_adult_peak_53717	chr13	69986797	69987969	chr1	35958089	35959891	NA	NA	NA
CAGE_peak_11926,DHS_kidney_adult_peak_34935	chr13	71275687	71276723	chr1	34617668	34618535	NA	NA	NA
CAGE_peak_11928	chr13	72096240	72097240	chr1	33793343	33794233	NA	NA	NA
CAGE_peak_11929,DHS_liver_adult_peak_41480	chr13	72292959	72294819	chr1	33600288	33602207	NA	NA	NA
CAGE_peak_11930,DHS_heart_adult_peak_35674	chr13	72418976	72420154	chr1	33487078	33488240	NA	NA	NA
CAGE_peak_11935	chr13	72637047	72638047	chr1	33266845	33267846	NA	NA	NA
CAGE_peak_11940	chr13	73350391	73351391	chr1	32553919	32554933	NA	NA	NA
CAGE_peak_11945,DHS_brain_adult_peak_53908	chr13	73489483	73490631	chr1	32403987	32405143	NA	NA	NA
CAGE_peak_11947	chr13	73599739	73600739	chr1	32299773	32300705	NA	NA	NA
CAGE_peak_11949	chr13	73724930	73725930	chr1	32175680	32176523	NA	NA	NA
CAGE_peak_11950	chr13	73736324	73737324	chr1	32163666	32164652	NA	NA	NA
CAGE_peak_11961	chr13	74272029	74273029	chr1	31628783	31629577	NA	NA	NA
CAGE_peak_11969	chr13	74755061	74756061	chr2	1512296	1513090	NA	NA	NA
CAGE_peak_11970	chr13	74789390	74790390	chr2	1537453	1538485	NA	NA	NA
CAGE_peak_11979	chr13	75773254	75774254	chr2	2526463	2527572	NA	NA	NA
CAGE_peak_1197,CAGE_peak_1198,DHS_heart_adult_peak_4272	chr1	92347921	92349422	chr9	99472215	99473680	NA	NA	NA
CAGE_peak_11981	chr13	75788980	75789980	chr2	2544327	2545357	NA	NA	NA
CAGE_peak_11984	chr13	75824253	75825253	chr2	2598950	2599984	NA	NA	NA
CAGE_peak_11985	chr13	75865452	75866452	chr2	2623387	2624511	NA	NA	NA
CAGE_peak_11986,DHS_kidney_adult_peak_35177,DHS_liver_adult_peak_41751	chr13	75879020	75880421	chr2	2640157	2641486	NA	NA	NA
CAGE_peak_11987	chr13	76194848	76195848	chr2	3010926	3011642	NA	NA	NA
CAGE_peak_11988	chr13	76300215	76301215	chr2	3287156	3288157	NA	NA	NA
CAGE_peak_11990	chr13	76940214	76941214	chr2	4007970	4009099	NA	NA	NA
CAGE_peak_11992	chr13	77107496	77108496	chr2	4162021	4162994	NA	NA	NA
CAGE_peak_11998	chr13	79290763	79291763	chr2	7040177	7040873	NA	NA	NA
CAGE_peak_1199,DHS_brain_adult_peak_6999	chr1	92431669	92432782	chr9	99610381	99611512	NA	NA	NA
CAGE_peak_12	chr1	5142525	5143525	chr5	14288152	14288956	NA	NA	NA
CAGE_peak_12003,DHS_heart_adult_peak_35898	chr13	80936064	80937083	chr2	8788675	8789609	NA	NA	NA
CAGE_peak_12004,DHS_heart_adult_peak_35902,DHS_kidney_adult_peak_35247,DHS_liver_adult_peak_41832	chr13	80948615	80949940	chr2	8798919	8800303	chr11	11103665	11105226
CAGE_peak_12005,DHS_heart_adult_peak_35903,DHS_kidney_adult_peak_35248,DHS_liver_adult_peak_41833	chr13	80950948	80952237	chr2	8801401	8802635	chr11	11102739	11103517
CAGE_peak_12008,DHS_brain_adult_peak_54279,DHS_heart_adult_peak_35920,DHS_kidney_adult_peak_35258,DHS_liver_adult_peak_41842	chr13	81108034	81109220	chr2	8940028	8941200	chr11	10889152	10890672
CAGE_peak_12011,CAGE_peak_12012,DHS_brain_adult_peak_54281,DHS_heart_adult_peak_35923,DHS_kidney_adult_peak_35261,DHS_liver_adult_peak_41846	chr13	81135631	81137505	chr2	8971185	8973096	chr11	10869912	10871112
CAGE_peak_12015	chr13	81424772	81425772	chr2	9299090	9299953	NA	NA	NA
CAGE_peak_12021	chr13	82763375	82764375	chr2	10789710	10791019	NA	NA	NA
CAGE_peak_12022	chr13	82914774	82915774	chr2	10940327	10941745	NA	NA	NA
CAGE_peak_12023,DHS_brain_adult_peak_54401	chr13	82949171	82950243	chr2	10984340	10985422	NA	NA	NA
CAGE_peak_12024,DHS_heart_adult_peak_35978,DHS_kidney_adult_peak_35320	chr13	83020440	83021754	chr2	11098368	11099652	NA	NA	NA
CAGE_peak_12025	chr13	83041151	83042151	chr2	11117776	11118530	NA	NA	NA
CAGE_peak_12026,CAGE_peak_12027	chr13	83045123	83046586	chr2	11123120	11124590	NA	NA	NA
CAGE_peak_12029,DHS_brain_adult_peak_54411	chr13	83075093	83076132	chr2	11148696	11149733	NA	NA	NA
CAGE_peak_1202,DHS_brain_adult_peak_7031	chr1	92711955	92713039	chr9	99887896	99888923	NA	NA	NA
CAGE_peak_12033,DHS_brain_adult_peak_54446,DHS_heart_adult_peak_36001	chr13	83544207	83545718	chr2	11698848	11700269	NA	NA	NA
CAGE_peak_12034	chr13	83564359	83565359	chr2	11718199	11719051	NA	NA	NA
CAGE_peak_12037,DHS_brain_adult_peak_54455	chr13	83584957	83586030	chr2	11740218	11741254	NA	NA	NA
CAGE_peak_12038,DHS_brain_adult_peak_54456,DHS_heart_adult_peak_36009	chr13	83587615	83589039	chr2	11742307	11743473	NA	NA	NA
CAGE_peak_1204	chr1	92724609	92725609	chr9	99900008	99900942	NA	NA	NA
CAGE_peak_12040	chr13	83599244	83600244	chr2	11752569	11753647	NA	NA	NA
CAGE_peak_12054	chr13	83747797	83748797	chr2	11894074	11895059	NA	NA	NA
CAGE_peak_12055	chr13	83868574	83869574	chr2	12022382	12023382	NA	NA	NA
CAGE_peak_12058	chr13	83879850	83880850	chr2	12033421	12034420	NA	NA	NA
CAGE_peak_12059	chr13	83891941	83892941	chr2	12044872	12045815	NA	NA	NA
CAGE_peak_1205,DHS_heart_adult_peak_4299	chr1	92741942	92743153	chr9	99917268	99918445	NA	NA	NA
CAGE_peak_1206	chr1	92748848	92749848	chr9	99924971	99926036	NA	NA	NA
CAGE_peak_12077	chr13	84564235	84565235	chr2	12844707	12845671	NA	NA	NA
CAGE_peak_12078	chr13	84626488	84627488	chr2	12918102	12919074	NA	NA	NA
CAGE_peak_12079	chr13	84749771	84750771	chr2	13056271	13057265	NA	NA	NA
CAGE_peak_12084	chr13	84761425	84762425	chr2	13067876	13068884	NA	NA	NA
CAGE_peak_12085,DHS_brain_adult_peak_54541	chr13	84783104	84784192	chr2	13088178	13089248	NA	NA	NA
CAGE_peak_12086	chr13	84804701	84805701	chr2	13112351	13113337	NA	NA	NA
CAGE_peak_12088	chr13	85267797	85268797	chr2	13676057	13677184	NA	NA	NA
CAGE_peak_12090,DHS_heart_adult_peak_36039	chr13	85358742	85359990	chr2	13759820	13761053	NA	NA	NA
CAGE_peak_12091,DHS_heart_adult_peak_36042,DHS_heart_adult_peak_36043,DHS_kidney_adult_peak_35361	chr13	85429593	85431563	chr2	13849135	13851083	NA	NA	NA
CAGE_peak_12093	chr13	85479577	85480577	chr2	13887806	13888699	NA	NA	NA
CAGE_peak_12097	chr13	85509204	85510204	chr2	13910015	13910962	NA	NA	NA
CAGE_peak_121	chr1	20655513	20656513	chr9	26773445	26774392	NA	NA	NA
CAGE_peak_12102	chr13	86575182	86576182	chr2	15104678	15105454	NA	NA	NA
CAGE_peak_12104	chr13	88880258	88881258	chr2	17668609	17669353	NA	NA	NA
CAGE_peak_12106	chr13	89548782	89549782	chr2	18360906	18361634	NA	NA	NA
CAGE_peak_12107	chr13	89698176	89699176	chr2	18535831	18536837	NA	NA	NA
CAGE_peak_12108	chr13	89853964	89854964	chr2	18682386	18683330	NA	NA	NA
CAGE_peak_12110	chr13	90341769	90342769	chr2	19205975	19206921	NA	NA	NA
CAGE_peak_12115	chr13	91021060	91022060	chr2	19963160	19963960	NA	NA	NA
CAGE_peak_12117,DHS_brain_adult_peak_54735	chr13	91090975	91092287	chr2	20015628	20016860	NA	NA	NA
CAGE_peak_12119,DHS_brain_adult_peak_54743,DHS_heart_adult_peak_36118	chr13	91164678	91165856	chr2	20087356	20088624	NA	NA	NA
CAGE_peak_12120	chr13	91205775	91206775	chr2	20134556	20135516	NA	NA	NA
CAGE_peak_12123	chr13	91451054	91452054	chr2	20408393	20409390	NA	NA	NA
CAGE_peak_12125,DHS_brain_adult_peak_54780,DHS_heart_adult_peak_36145,DHS_heart_adult_peak_36146	chr13	91493557	91495584	chr2	20459657	20461307	NA	NA	NA
CAGE_peak_12127,DHS_heart_adult_peak_36148,DHS_kidney_adult_peak_35467	chr13	91509112	91510202	chr2	20473903	20474859	NA	NA	NA
CAGE_peak_12128	chr13	91643816	91644816	chr2	20628263	20629265	NA	NA	NA
CAGE_peak_12133,DHS_liver_adult_peak_42117	chr13	92334396	92335583	chr2	21910393	21911569	NA	NA	NA
CAGE_peak_12134,DHS_brain_adult_peak_54870,DHS_brain_adult_peak_54871	chr13	92336368	92338278	chr2	21912494	21914042	NA	NA	NA
CAGE_peak_12135	chr13	92515349	92516349	chr2	22088449	22089136	NA	NA	NA
CAGE_peak_12139,DHS_heart_adult_peak_36201,DHS_kidney_adult_peak_35540,DHS_liver_adult_peak_42141	chr13	92636115	92637519	chr2	22215131	22216577	NA	NA	NA
CAGE_peak_1214	chr1	92993439	92994439	chr9	100149017	100149979	NA	NA	NA
CAGE_peak_12142	chr13	92860912	92861912	chr2	22442919	22443929	NA	NA	NA
CAGE_peak_12145,DHS_brain_adult_peak_54986	chr13	93086062	93088055	chr2	22694059	22695716	NA	NA	NA
CAGE_peak_12147,DHS_brain_adult_peak_55006	chr13	93248215	93249360	chr2	22863542	22864663	NA	NA	NA
CAGE_peak_12151,DHS_kidney_adult_peak_35586,DHS_liver_adult_peak_42248	chr13	93698271	93699404	chr2	23310242	23311430	NA	NA	NA
CAGE_peak_12152	chr13	93702319	93703319	chr2	23314542	23315442	NA	NA	NA
CAGE_peak_12153	chr13	93704223	93705223	chr2	23316393	23317630	NA	NA	NA
CAGE_peak_12154,DHS_liver_adult_peak_42270	chr13	93839790	93841762	chr2	23439920	23441813	NA	NA	NA
CAGE_peak_12155	chr13	93893731	93894731	chr2	23497831	23499436	NA	NA	NA
CAGE_peak_12156	chr13	93919271	93920271	chr2	23520529	23521853	NA	NA	NA
CAGE_peak_1215,DHS_heart_adult_peak_4327	chr1	93008824	93009886	chr9	100158363	100159379	NA	NA	NA
CAGE_peak_12162,DHS_heart_adult_peak_36329,DHS_kidney_adult_peak_35626,DHS_liver_adult_peak_42293	chr13	94064022	94065275	chr2	23711157	23712346	NA	NA	NA
CAGE_peak_12163,DHS_heart_adult_peak_36333,DHS_liver_adult_peak_42297	chr13	94104384	94105758	chr2	23751845	23753279	NA	NA	NA
CAGE_peak_12167,DHS_heart_adult_peak_36346	chr13	94154045	94155239	chr2	23806163	23807349	NA	NA	NA
CAGE_peak_12170	chr13	94161067	94162067	chr2	23814712	23816094	NA	NA	NA
CAGE_peak_12171,DHS_liver_adult_peak_42305	chr13	94163966	94164983	chr2	23817988	23819087	NA	NA	NA
CAGE_peak_12172,DHS_brain_adult_peak_55111	chr13	94168710	94170028	chr2	23821823	23823144	NA	NA	NA
CAGE_peak_12173	chr13	94240424	94241424	chr2	23893669	23894497	NA	NA	NA
CAGE_peak_12179,DHS_kidney_adult_peak_35666	chr13	94327604	94328767	chr2	23987934	23989079	NA	NA	NA
CAGE_peak_12180	chr13	94371807	94372807	chr2	24036917	24038043	NA	NA	NA
CAGE_peak_12182	chr13	94463872	94464872	chr2	24127524	24128571	NA	NA	NA
CAGE_peak_12187	chr13	94969102	94970102	chr2	24663074	24663904	NA	NA	NA
CAGE_peak_12189	chr13	95044862	95045862	chr2	24743078	24744005	NA	NA	NA
CAGE_peak_12190	chr13	95047991	95048991	chr2	24746533	24747219	NA	NA	NA
CAGE_peak_12191	chr13	95077346	95078346	chr2	24774042	24774999	NA	NA	NA
CAGE_peak_12192,DHS_brain_adult_peak_55197	chr13	95098436	95099607	chr2	24797883	24799346	NA	NA	NA
CAGE_peak_12201	chr13	95688324	95689324	chr2	26231180	26231856	NA	NA	NA
CAGE_peak_12203,DHS_kidney_adult_peak_35768,DHS_liver_adult_peak_42475	chr13	95782239	95783539	chr2	26327306	26328552	NA	NA	NA
CAGE_peak_12204	chr13	95844980	95845980	chr2	26393123	26393816	NA	NA	NA
CAGE_peak_12206	chr13	95900325	95901325	chr2	26446957	26447753	NA	NA	NA
CAGE_peak_12207,DHS_brain_adult_peak_55303	chr13	95942218	95943400	chr2	26482788	26483890	NA	NA	NA
CAGE_peak_1221	chr1	93328308	93329308	chr9	100470118	100470982	NA	NA	NA
CAGE_peak_12213	chr13	95987670	95988670	chr2	26537183	26538181	NA	NA	NA
CAGE_peak_12223	chr13	97060059	97061059	chr2	27870176	27871055	NA	NA	NA
CAGE_peak_12226	chr13	97087087	97088087	chr2	27898553	27899475	NA	NA	NA
CAGE_peak_12227	chr13	97192968	97193968	chr2	27998415	27999325	NA	NA	NA
CAGE_peak_12228,DHS_brain_adult_peak_55436	chr13	97207676	97209285	chr2	28013520	28015169	NA	NA	NA
CAGE_peak_12229	chr13	97237919	97238919	chr2	28045871	28046877	NA	NA	NA
CAGE_peak_12231	chr13	97275175	97276175	chr2	28081349	28082586	NA	NA	NA
CAGE_peak_12233,DHS_kidney_adult_peak_35881,DHS_liver_adult_peak_42640	chr13	97299853	97300977	chr2	28106934	28108007	chrUn0022	3217077	3218142
CAGE_peak_12234,DHS_liver_adult_peak_42642	chr13	97312537	97313876	chr2	28119510	28120819	chrUn0022	3203429	3205042
CAGE_peak_12236	chr13	97432184	97433184	chr2	28261098	28261978	NA	NA	NA
CAGE_peak_12240	chr13	97477072	97478072	chr2	25257585	25258575	NA	NA	NA
CAGE_peak_12245,DHS_heart_adult_peak_36569,DHS_kidney_adult_peak_35900,DHS_liver_adult_peak_42669	chr13	97545742	97547695	chr2	25331130	25333101	NA	NA	NA
CAGE_peak_12246,DHS_brain_adult_peak_55500,DHS_heart_adult_peak_36570,DHS_kidney_adult_peak_35901,DHS_liver_adult_peak_42670	chr13	97547888	97549316	chr2	25333356	25334721	chrUn0022	2932613	2933562
CAGE_peak_12249	chr13	97587577	97588577	chr2	25383351	25384402	NA	NA	NA
CAGE_peak_12252,DHS_brain_adult_peak_55521,DHS_heart_adult_peak_36591,DHS_kidney_adult_peak_35908	chr13	97644838	97646249	chr2	25436796	25438125	NA	NA	NA
CAGE_peak_12257,DHS_brain_adult_peak_55557	chr13	97881998	97883071	chr2	25720965	25721753	NA	NA	NA
CAGE_peak_12258,DHS_kidney_adult_peak_35935	chr13	97976188	97977411	chr2	25818262	25819471	NA	NA	NA
CAGE_peak_1225,DHS_brain_adult_peak_7152	chr1	93698115	93699737	chr9	100842459	100843766	NA	NA	NA
CAGE_peak_12263	chr13	98160083	98161083	chr2	25981048	25981854	NA	NA	NA
CAGE_peak_12266	chr13	98201025	98202025	chr2	28311751	28312735	NA	NA	NA
CAGE_peak_12267	chr13	98280710	98281710	chr2	28388252	28389245	NA	NA	NA
CAGE_peak_12275,DHS_kidney_adult_peak_36006	chr13	98698852	98699958	chr2	28805384	28806877	NA	NA	NA
CAGE_peak_12279,DHS_kidney_adult_peak_36021	chr13	98818374	98819765	chr2	29031988	29033595	NA	NA	NA
CAGE_peak_12284	chr13	99150421	99151421	chr2	29375269	29376394	NA	NA	NA
CAGE_peak_12288,DHS_brain_adult_peak_55712,DHS_brain_adult_peak_55713	chr13	99181106	99183014	chr2	29407524	29409263	NA	NA	NA
CAGE_peak_12291	chr13	99214987	99215987	chr2	29465821	29466750	NA	NA	NA
CAGE_peak_12294	chr13	99287532	99288532	chr2	29538986	29540102	NA	NA	NA
CAGE_peak_12295	chr13	99361389	99362389	chr2	29613291	29613982	NA	NA	NA
CAGE_peak_12297,DHS_brain_adult_peak_55769,DHS_heart_adult_peak_36799	chr13	99450495	99452013	chr2	29706115	29707561	NA	NA	NA
CAGE_peak_12298,DHS_brain_adult_peak_55779,DHS_heart_adult_peak_36803	chr13	99474899	99476203	chr2	29727014	29728446	NA	NA	NA
CAGE_peak_12299,DHS_brain_adult_peak_55797,DHS_brain_adult_peak_55798	chr13	99549581	99551572	chr2	29799559	29801504	NA	NA	NA
CAGE_peak_122,DHS_brain_adult_peak_820	chr1	20907839	20909083	chr9	27024387	27025590	NA	NA	NA
CAGE_peak_12301,DHS_brain_adult_peak_55832	chr13	99695756	99697175	chr2	29934199	29935534	NA	NA	NA
CAGE_peak_12304,DHS_brain_adult_peak_55868	chr13	99938964	99940003	chr2	30165746	30167141	NA	NA	NA
CAGE_peak_12305,DHS_brain_adult_peak_55869	chr13	99940198	99941213	chr2	30167312	30168346	NA	NA	NA
CAGE_peak_12306,DHS_heart_adult_peak_36839	chr13	99955107	99956164	chr2	30182249	30183302	NA	NA	NA
CAGE_peak_1230,CAGE_peak_1231	chr1	94073834	94075184	chr9	101332939	101334290	NA	NA	NA
CAGE_peak_12315,DHS_brain_adult_peak_55893,DHS_liver_adult_peak_42851	chr13	100515433	100517404	chr2	30540864	30542347	NA	NA	NA
CAGE_peak_12316,DHS_kidney_adult_peak_36168,DHS_liver_adult_peak_42855	chr13	100532404	100533899	chr2	30556970	30558418	NA	NA	NA
CAGE_peak_1232	chr1	94077854	94078854	chr9	101338290	101339296	NA	NA	NA
CAGE_peak_12320	chr13	100575493	100576493	chr2	30596532	30597223	NA	NA	NA
CAGE_peak_12321,DHS_heart_adult_peak_36853,DHS_kidney_adult_peak_36174,DHS_liver_adult_peak_42867	chr13	100581423	100582782	chr2	30603156	30604420	NA	NA	NA
CAGE_peak_12322	chr13	100647687	100648687	chr2	30660827	30661958	NA	NA	NA
CAGE_peak_12325,DHS_heart_adult_peak_36873,DHS_kidney_adult_peak_36199,DHS_liver_adult_peak_42905	chr13	100842449	100843974	chr2	30858919	30860594	NA	NA	NA
CAGE_peak_12326	chr13	101502097	101503097	chr2	31545415	31546480	NA	NA	NA
CAGE_peak_12327,DHS_kidney_adult_peak_36241	chr13	101532553	101533664	chr2	31583014	31583882	NA	NA	NA
CAGE_peak_12329	chr13	101542259	101543259	chr2	31592756	31593471	NA	NA	NA
CAGE_peak_12331,DHS_brain_adult_peak_56006	chr13	101550489	101551728	chr2	31600542	31602234	NA	NA	NA
CAGE_peak_12334,DHS_heart_adult_peak_36919,DHS_kidney_adult_peak_36253	chr13	101658633	101659769	chr2	31720189	31721086	NA	NA	NA
CAGE_peak_12336,DHS_kidney_adult_peak_36255,DHS_liver_adult_peak_42969	chr13	101668503	101669582	chr2	31730770	31731884	NA	NA	NA
CAGE_peak_12337,CAGE_peak_12338	chr13	101706023	101707768	chr2	31767290	31769060	NA	NA	NA
CAGE_peak_12339,DHS_heart_adult_peak_36936	chr13	101744093	101745605	chr2	31804256	31805834	NA	NA	NA
CAGE_peak_12341	chr13	101866465	101867465	chr2	31934120	31935145	NA	NA	NA
CAGE_peak_12344,DHS_heart_adult_peak_36975,DHS_kidney_adult_peak_36295	chr13	101994354	101995961	chr2	32062817	32064507	NA	NA	NA
CAGE_peak_12346	chr13	102070333	102071333	chr2	32136932	32137789	NA	NA	NA
CAGE_peak_12347	chr13	102089185	102090185	chr2	32155281	32156878	NA	NA	NA
CAGE_peak_12348	chr13	102105947	102106947	chr2	32181004	32181963	NA	NA	NA
CAGE_peak_12352	chr13	102582448	102583448	chr2	32727330	32728306	NA	NA	NA
CAGE_peak_12357,DHS_brain_adult_peak_56103	chr13	102682109	102683213	chr2	32809147	32810041	NA	NA	NA
CAGE_peak_12358	chr13	102684359	102685359	chr2	32811014	32811999	NA	NA	NA
CAGE_peak_1235,DHS_heart_adult_peak_4409	chr1	95317942	95319503	chr9	102867072	102868660	NA	NA	NA
CAGE_peak_1236	chr1	95380588	95381588	chr9	102925402	102926101	NA	NA	NA
CAGE_peak_12360	chr13	102691036	102692036	chr2	32817819	32818807	NA	NA	NA
CAGE_peak_12363,DHS_heart_adult_peak_37047	chr13	102744846	102746352	chr2	32869846	32871449	NA	NA	NA
CAGE_peak_12364	chr13	102748785	102749785	chr2	32873815	32874867	NA	NA	NA
CAGE_peak_12365	chr13	102774474	102775474	chr2	32899908	32900897	NA	NA	NA
CAGE_peak_12371	chr13	103008181	103009181	chr2	33130357	33131330	NA	NA	NA
CAGE_peak_12374	chr13	103186096	103187096	chr2	33302374	33303347	NA	NA	NA
CAGE_peak_12375,DHS_kidney_adult_peak_36414	chr13	103262217	103264022	chr2	33378982	33380763	NA	NA	NA
CAGE_peak_12376	chr13	103326729	103327729	chr2	33443612	33444604	NA	NA	NA
CAGE_peak_12378	chr13	103427676	103428676	chr2	33538941	33539868	NA	NA	NA
CAGE_peak_1238	chr1	95530655	95531655	chr9	103054491	103055485	NA	NA	NA
CAGE_peak_12383,DHS_brain_adult_peak_56237	chr13	103993324	103994599	chr2	34062901	34064069	NA	NA	NA
CAGE_peak_12384,DHS_liver_adult_peak_43178	chr13	104028714	104030147	chr2	34092675	34094114	chr11	81960902	81961986
CAGE_peak_12385,DHS_brain_adult_peak_56243,DHS_heart_adult_peak_37163,DHS_kidney_adult_peak_36465,DHS_kidney_adult_peak_36466,DHS_liver_adult_peak_43180	chr13	104031122	104033378	chr2	34094759	34096495	chr11	81957779	81960133
CAGE_peak_12386	chr13	104082892	104083892	chr2	34160637	34161668	NA	NA	NA
CAGE_peak_12388,DHS_liver_adult_peak_43193	chr13	104115984	104117941	chr2	34192046	34193660	NA	NA	NA
CAGE_peak_12389	chr13	104374094	104375094	chr2	34474850	34475540	NA	NA	NA
CAGE_peak_1239	chr1	95596286	95597286	chr9	103123431	103124076	NA	NA	NA
CAGE_peak_12390,DHS_kidney_adult_peak_36499	chr13	104498878	104500337	chr2	34592386	34593823	NA	NA	NA
CAGE_peak_12392	chr13	104573901	104574901	chr2	34665770	34666729	NA	NA	NA
CAGE_peak_12393	chr13	104575780	104576780	chr2	34667594	34668477	NA	NA	NA
CAGE_peak_12395	chr13	104608003	104609003	chr2	34698372	34699294	NA	NA	NA
CAGE_peak_12397,CAGE_peak_12398	chr13	104619361	104620920	chr2	34707902	34709354	NA	NA	NA
CAGE_peak_12399,DHS_heart_adult_peak_37199	chr13	104622818	104623858	chr2	34711200	34712228	NA	NA	NA
CAGE_peak_124	chr1	20928054	20929054	chr9	27044047	27045055	NA	NA	NA
CAGE_peak_12400,DHS_heart_adult_peak_37201,DHS_kidney_adult_peak_36510,DHS_liver_adult_peak_43226	chr13	104635274	104636712	chr2	34723397	34724833	chr11	81189368	81191431
CAGE_peak_12402	chr13	104648069	104649069	chr2	34733313	34734329	NA	NA	NA
CAGE_peak_12404	chr13	104967488	104968488	chr2	35090760	35091701	NA	NA	NA
CAGE_peak_12405,DHS_heart_adult_peak_37220	chr13	104977865	104979362	chr2	35098958	35100819	NA	NA	NA
CAGE_peak_1241	chr1	95617092	95618092	chr9	103144617	103146164	NA	NA	NA
CAGE_peak_12411	chr13	105299499	105300499	chr2	35894004	35894996	NA	NA	NA
CAGE_peak_12412	chr13	105307175	105308175	chr2	35900504	35901536	NA	NA	NA
CAGE_peak_12418	chr13	107106371	107107371	chr2	38320432	38321303	NA	NA	NA
CAGE_peak_12419	chr13	107389121	107390121	chr2	38626984	38628441	NA	NA	NA
CAGE_peak_12420	chr13	107531098	107532098	chr2	38788034	38788795	NA	NA	NA
CAGE_peak_12421,DHS_brain_adult_peak_56526	chr13	107540352	107541785	chr2	38797053	38798514	NA	NA	NA
CAGE_peak_12424,DHS_heart_adult_peak_37287,DHS_kidney_adult_peak_36585,DHS_liver_adult_peak_43311	chr13	107606811	107608172	chr2	38859763	38861160	chr11	77712289	77713829
CAGE_peak_12425,DHS_liver_adult_peak_43312,DHS_liver_adult_peak_43313	chr13	107615885	107617492	chr2	38868628	38870259	chr11	77705208	77706797
CAGE_peak_12426	chr13	107639241	107640241	chr2	38893641	38894792	NA	NA	NA
CAGE_peak_12427,DHS_heart_adult_peak_37290,DHS_kidney_adult_peak_36595,DHS_liver_adult_peak_43319	chr13	107676225	107677468	chr2	38932062	38933212	chr11	77642246	77643352
CAGE_peak_1243	chr1	95643613	95644613	chr9	103175746	103176738	NA	NA	NA
CAGE_peak_12431	chr13	107781266	107782266	chr2	39036496	39037421	NA	NA	NA
CAGE_peak_12434,DHS_kidney_adult_peak_36628	chr13	107899166	107900497	chr2	39154079	39155408	NA	NA	NA
CAGE_peak_12435,DHS_heart_adult_peak_37312,DHS_kidney_adult_peak_36629,DHS_liver_adult_peak_43349	chr13	107903109	107904264	chr2	39157818	39158971	chr11	77364922	77366284
CAGE_peak_12436,DHS_brain_adult_peak_56565,DHS_heart_adult_peak_37313,DHS_liver_adult_peak_43350	chr13	107922691	107924167	chr2	39175190	39176717	chr11	77344339	77346302
CAGE_peak_12439,DHS_kidney_adult_peak_36642	chr13	107961050	107962528	chr2	39225138	39226930	NA	NA	NA
CAGE_peak_12445,DHS_kidney_adult_peak_36693,DHS_liver_adult_peak_43381	chr13	108337652	108339023	chr2	40019982	40021390	NA	NA	NA
CAGE_peak_12446,DHS_kidney_adult_peak_36694	chr13	108339462	108340977	chr2	40021825	40023394	NA	NA	NA
CAGE_peak_12447	chr13	108424368	108425368	chr2	40095316	40096276	NA	NA	NA
CAGE_peak_12448,DHS_brain_adult_peak_56636	chr13	108598914	108600145	chr2	39867968	39868966	NA	NA	NA
CAGE_peak_12449	chr13	108603222	108604222	chr2	39864445	39865409	NA	NA	NA
CAGE_peak_1244,DHS_heart_adult_peak_4429	chr1	95656757	95657896	chr9	103196288	103197409	NA	NA	NA
CAGE_peak_12451	chr13	108765666	108766666	chr2	39702373	39703684	NA	NA	NA
CAGE_peak_12453,DHS_kidney_adult_peak_36732	chr13	108865880	108867526	chr2	40226304	40228056	NA	NA	NA
CAGE_peak_12456,DHS_brain_adult_peak_56681	chr13	109174801	109176496	chr2	40713220	40714620	NA	NA	NA
CAGE_peak_12457	chr13	109184107	109185107	chr2	40722794	40723794	NA	NA	NA
CAGE_peak_12458,DHS_brain_adult_peak_56682	chr13	109190278	109191856	chr2	40728487	40729967	NA	NA	NA
CAGE_peak_12464,DHS_kidney_adult_peak_36755	chr13	109242024	109243521	chr2	40775673	40777183	NA	NA	NA
CAGE_peak_12465	chr13	109264818	109265818	chr2	40797165	40798201	NA	NA	NA
CAGE_peak_12467,DHS_kidney_adult_peak_36762,DHS_liver_adult_peak_43420	chr13	109315240	109317095	chr2	40855261	40856578	NA	NA	NA
CAGE_peak_12470,DHS_liver_adult_peak_43445	chr13	109563551	109565535	chr2	41092497	41093947	NA	NA	NA
CAGE_peak_12473	chr13	109640487	109641487	chr2	41165534	41166508	NA	NA	NA
CAGE_peak_12474	chr13	109646384	109647384	chr2	41170625	41171620	NA	NA	NA
CAGE_peak_12475,DHS_heart_adult_peak_37395,DHS_kidney_adult_peak_36802	chr13	109656829	109658085	chr2	41182407	41183491	NA	NA	NA
CAGE_peak_12480	chr13	109827282	109828282	chr2	41345347	41346323	NA	NA	NA
CAGE_peak_12489	chr13	110222434	110223434	chr2	41729980	41731023	NA	NA	NA
CAGE_peak_12490,DHS_liver_adult_peak_43534	chr13	110471116	110472267	chr2	41986002	41987115	chr11	74281847	74282504
CAGE_peak_12491	chr13	110480300	110481300	chr2	41994070	41994854	NA	NA	NA
CAGE_peak_12492,DHS_heart_adult_peak_37449,DHS_kidney_adult_peak_36867,DHS_liver_adult_peak_43542	chr13	110537664	110538794	chr2	42060990	42062114	chr11	74188457	74190036
CAGE_peak_12493,DHS_brain_adult_peak_56876	chr13	110540828	110542168	chr2	42065302	42066725	NA	NA	NA
CAGE_peak_12494,DHS_heart_adult_peak_37450,DHS_kidney_adult_peak_36868	chr13	110544944	110546164	chr2	42069844	42071017	NA	NA	NA
CAGE_peak_12499,DHS_heart_adult_peak_37458,DHS_kidney_adult_peak_36877,DHS_liver_adult_peak_43547	chr13	110577534	110578870	chr2	42142811	42144114	NA	NA	NA
CAGE_peak_125	chr1	20985849	20986849	chr9	27100931	27101927	NA	NA	NA
CAGE_peak_12500,DHS_kidney_adult_peak_36879,DHS_liver_adult_peak_43548	chr13	110599319	110601031	chr2	42162664	42164466	NA	NA	NA
CAGE_peak_12504	chr13	110671312	110672312	chr2	42240508	42241493	NA	NA	NA
CAGE_peak_12505,DHS_heart_adult_peak_37472,DHS_liver_adult_peak_43558	chr13	110746993	110748237	chr2	42315071	42316229	chr11	73940140	73941094
CAGE_peak_12506,DHS_heart_adult_peak_37490	chr13	110929219	110930269	chr2	42507724	42508782	NA	NA	NA
CAGE_peak_12507,DHS_heart_adult_peak_37491	chr13	110932040	110933146	chr2	42510838	42511973	NA	NA	NA
CAGE_peak_12508	chr13	110941062	110942062	chr2	42520669	42521605	NA	NA	NA
CAGE_peak_12509	chr13	110942377	110943377	chr2	42521701	42522553	NA	NA	NA
CAGE_peak_12510	chr13	110944083	110945083	chr2	42523279	42524237	NA	NA	NA
CAGE_peak_12511	chr13	110970290	110971290	chr2	42546809	42547821	NA	NA	NA
CAGE_peak_12512	chr13	110971475	110972475	chr2	42548102	42549090	NA	NA	NA
CAGE_peak_12515	chr13	111525187	111526187	chr2	43097237	43098359	NA	NA	NA
CAGE_peak_12516	chr13	111554929	111555929	chr2	43128444	43129442	NA	NA	NA
CAGE_peak_12518,DHS_brain_adult_peak_57012	chr13	111783561	111784563	chr2	43366730	43367757	NA	NA	NA
CAGE_peak_12527,DHS_liver_adult_peak_43648	chr13	111815767	111817140	chr2	43399547	43400607	NA	NA	NA
CAGE_peak_12529,DHS_heart_adult_peak_37539,DHS_liver_adult_peak_43660	chr13	111895809	111897028	chr2	43470397	43471726	NA	NA	NA
CAGE_peak_12531,DHS_kidney_adult_peak_36959	chr13	111933121	111934387	chr2	43506362	43507656	NA	NA	NA
CAGE_peak_12538	chr13	111962777	111963777	chr2	43537698	43538500	NA	NA	NA
CAGE_peak_1254	chr1	98042446	98043446	chr9	105171343	105172297	NA	NA	NA
CAGE_peak_12545,CAGE_peak_12546	chr13	111999203	112000742	chr2	43572521	43574232	NA	NA	NA
CAGE_peak_12552	chr13	112018168	112019168	chr2	43590471	43591411	NA	NA	NA
CAGE_peak_12554,DHS_heart_adult_peak_37571,DHS_kidney_adult_peak_36983	chr13	112061479	112062707	chr2	43629982	43631111	NA	NA	NA
CAGE_peak_12557	chr13	112114319	112115319	chr2	43695261	43696238	NA	NA	NA
CAGE_peak_1255,DHS_heart_adult_peak_4484	chr1	98059070	98060512	chr9	105155051	105156343	NA	NA	NA
CAGE_peak_12561,DHS_liver_adult_peak_43698	chr13	112191919	112193193	chr2	43768803	43770670	chr11	72291852	72294162
CAGE_peak_12565,DHS_brain_adult_peak_57074,DHS_heart_adult_peak_37613,DHS_kidney_adult_peak_37018,DHS_liver_adult_peak_43715	chr13	112330931	112332153	chr2	44139277	44140574	chr11	72115310	72116607
CAGE_peak_12566	chr13	112341196	112342196	chr2	44150282	44151364	NA	NA	NA
CAGE_peak_12567,DHS_heart_adult_peak_37625	chr13	112365268	112366291	chr2	44177798	44178812	NA	NA	NA
CAGE_peak_12568,DHS_brain_adult_peak_57080	chr13	112396191	112397326	chr2	44210070	44211106	NA	NA	NA
CAGE_peak_12571	chr13	112418588	112419588	chr2	44230003	44231151	NA	NA	NA
CAGE_peak_12578,DHS_heart_adult_peak_37644,DHS_liver_adult_peak_43739	chr13	112442661	112443847	chr2	44258946	44260276	chr11	71989863	71990761
CAGE_peak_12581	chr13	112535521	112536521	chr2	44350447	44351344	NA	NA	NA
CAGE_peak_12582	chr13	112538742	112539742	chr2	44353523	44354505	NA	NA	NA
CAGE_peak_12595,DHS_brain_adult_peak_57109,DHS_heart_adult_peak_37686	chr13	112823481	112824693	chr2	44686567	44687619	NA	NA	NA
CAGE_peak_12596,DHS_heart_adult_peak_37691,DHS_kidney_adult_peak_37083,DHS_liver_adult_peak_43782	chr13	112861121	112862718	chr2	44721052	44722523	chr11	71368444	71369507
CAGE_peak_1260	chr1	99606038	99607038	chr13	15623945	15624577	NA	NA	NA
CAGE_peak_12604	chr13	113070656	113071656	chr2	44937508	44938548	NA	NA	NA
CAGE_peak_12605	chr13	113072355	113073355	chr2	44939252	44940084	NA	NA	NA
CAGE_peak_12606	chr13	113087276	113088276	chr2	44960836	44961856	NA	NA	NA
CAGE_peak_12608	chr13	113104407	113105407	chr2	44982807	44983796	NA	NA	NA
CAGE_peak_12616,DHS_kidney_adult_peak_37111	chr13	113214470	113215662	chr2	45109496	45110753	NA	NA	NA
CAGE_peak_12619	chr13	113434716	113435716	chr2	45297803	45298854	NA	NA	NA
CAGE_peak_12620	chr13	113435888	113436888	chr2	45298998	45299899	NA	NA	NA
CAGE_peak_12622,DHS_brain_adult_peak_57166,DHS_brain_adult_peak_57167,DHS_heart_adult_peak_37744,DHS_kidney_adult_peak_37139	chr13	113486083	113487788	chr2	45347079	45348739	NA	NA	NA
CAGE_peak_12624	chr13	113573850	113574850	chr2	45432351	45433435	NA	NA	NA
CAGE_peak_12627,DHS_heart_adult_peak_37765,DHS_kidney_adult_peak_37160,DHS_liver_adult_peak_43845	chr13	113590185	113591995	chr2	45452880	45454606	chr11	70557631	70558582
CAGE_peak_12633,DHS_heart_adult_peak_37784,DHS_kidney_adult_peak_37182	chr13	113729977	113731769	chr2	45590021	45591523	NA	NA	NA
CAGE_peak_12634,DHS_brain_adult_peak_57205	chr13	113733673	113734796	chr2	45592824	45593533	NA	NA	NA
CAGE_peak_12640	chr13	114050834	114051834	chr2	45940364	45941356	NA	NA	NA
CAGE_peak_12641,DHS_brain_adult_peak_57249,DHS_liver_adult_peak_43896	chr13	114063717	114065645	chr2	45953433	45954993	chr11	69993690	69995982
CAGE_peak_12643	chr13	114292028	114293028	chr2	46377946	46378943	NA	NA	NA
CAGE_peak_12647	chr13	114504595	114505595	chr2	46584954	46585921	NA	NA	NA
CAGE_peak_12649,DHS_heart_adult_peak_37849,DHS_kidney_adult_peak_37236,DHS_liver_adult_peak_43952	chr13	114679940	114681255	chr2	46773308	46774877	chr11	69299365	69300769
CAGE_peak_1265	chr1	100697103	100698103	chr13	3620726	3621508	NA	NA	NA
CAGE_peak_12650	chr13	114734604	114735604	chr2	46899648	46900655	NA	NA	NA
CAGE_peak_12655	chr13	114945461	114946461	chr2	47113452	47114513	NA	NA	NA
CAGE_peak_12658,DHS_heart_adult_peak_37907	chr13	115118212	115119443	chr2	47299942	47301010	NA	NA	NA
CAGE_peak_12659,DHS_liver_adult_peak_44021	chr13	115496196	115497668	chr2	47904447	47905982	NA	NA	NA
CAGE_peak_12662	chr13	116864669	116865669	chr2	49097562	49098549	NA	NA	NA
CAGE_peak_12663	chr13	116874930	116875930	chr2	49108066	49108929	NA	NA	NA
CAGE_peak_12664	chr13	116905484	116906484	chr2	49141417	49142452	NA	NA	NA
CAGE_peak_12665,DHS_kidney_adult_peak_37331,DHS_liver_adult_peak_44051	chr13	117016172	117017634	chr2	49446931	49448351	chr11	66789755	66791434
CAGE_peak_12668	chr13	117035912	117036912	chr2	49467293	49468121	NA	NA	NA
CAGE_peak_12669,DHS_brain_adult_peak_57368,DHS_heart_adult_peak_37947	chr13	117047945	117049385	chr2	49475536	49477412	NA	NA	NA
CAGE_peak_12671	chr13	117051486	117052486	chr2	49478996	49480041	NA	NA	NA
CAGE_peak_12675	chr13	117210902	117211902	chr2	49675240	49676199	NA	NA	NA
CAGE_peak_12679,DHS_brain_adult_peak_57404	chr13	117675804	117677276	chr2	50179314	50180766	NA	NA	NA
CAGE_peak_12681	chr13	118593115	118594115	chr2	51559703	51560645	NA	NA	NA
CAGE_peak_12684	chr13	119326470	119327470	chr2	52179562	52180660	NA	NA	NA
CAGE_peak_12685	chr13	119351657	119352657	chr2	52206416	52207274	NA	NA	NA
CAGE_peak_12687	chr13	119490105	119491105	chr2	52360029	52360969	NA	NA	NA
CAGE_peak_12692,CAGE_peak_12693	chr14	7857392	7859009	chr15	18841238	18842820	NA	NA	NA
CAGE_peak_12694,DHS_brain_adult_peak_57522,DHS_heart_adult_peak_38052,DHS_kidney_adult_peak_37430	chr14	7899728	7901540	chr15	18799277	18801076	NA	NA	NA
CAGE_peak_12698,DHS_liver_adult_peak_44160	chr14	7962564	7963729	chr15	18739717	18740935	NA	NA	NA
CAGE_peak_126,DHS_brain_adult_peak_839,DHS_heart_adult_peak_393	chr1	21013909	21015208	chr9	27130607	27132188	NA	NA	NA
CAGE_peak_12701,DHS_liver_adult_peak_44172	chr14	8010739	8011868	chr15	18687011	18688262	NA	NA	NA
CAGE_peak_12705	chr14	8104201	8105201	chr15	18609141	18610224	NA	NA	NA
CAGE_peak_12706,DHS_brain_adult_peak_57557,DHS_heart_adult_peak_38088	chr14	8113596	8114896	chr15	18599205	18600552	NA	NA	NA
CAGE_peak_12708	chr14	8302378	8303378	chr15	18406867	18407941	NA	NA	NA
CAGE_peak_12713	chr14	9432619	9433619	chr15	16990243	16991283	NA	NA	NA
CAGE_peak_12715,DHS_liver_adult_peak_44278	chr14	9976796	9978026	chr15	16446152	16447553	chr9	26945649	26947056
CAGE_peak_12716	chr14	10315973	10316973	chr15	16008574	16009552	NA	NA	NA
CAGE_peak_12718	chr14	10322866	10323866	chr15	16000902	16001800	NA	NA	NA
CAGE_peak_12719	chr14	10446706	10447706	chr15	15937601	15938331	NA	NA	NA
CAGE_peak_1271,CAGE_peak_1272,DHS_brain_adult_peak_7510	chr1	104827193	104828750	chr13	24689795	24691377	NA	NA	NA
CAGE_peak_12721	chr14	10733061	10734061	chr15	15692696	15694063	NA	NA	NA
CAGE_peak_12722	chr14	11021361	11022361	chr15	14157564	14158552	NA	NA	NA
CAGE_peak_12726	chr14	11740742	11741742	chr15	13434489	13435466	NA	NA	NA
CAGE_peak_12727	chr14	11756330	11757330	chr15	13419296	13420285	NA	NA	NA
CAGE_peak_12728,DHS_liver_adult_peak_44399	chr14	11945342	11946838	chr15	13234574	13235981	chr9	28863918	28865130
CAGE_peak_12730	chr14	11965927	11966927	chr15	13210980	13211768	NA	NA	NA
CAGE_peak_12731	chr14	11967673	11968673	chr15	13209378	13210356	NA	NA	NA
CAGE_peak_12732	chr14	12102382	12103382	chr15	13072001	13072870	NA	NA	NA
CAGE_peak_12734	chr14	12289342	12290342	chr15	12883160	12883927	NA	NA	NA
CAGE_peak_12736	chr14	12395102	12396102	chr15	12772248	12773260	NA	NA	NA
CAGE_peak_12737	chr14	12860145	12861145	chr15	15245589	15247012	NA	NA	NA
CAGE_peak_12747,DHS_heart_adult_peak_38285	chr14	14599214	14600389	chr15	12024822	12025826	NA	NA	NA
CAGE_peak_12748	chr14	14603136	14604136	chr15	12021092	12022085	NA	NA	NA
CAGE_peak_12753	chr14	14719018	14720018	chr15	11896201	11897175	NA	NA	NA
CAGE_peak_12758	chr14	14768576	14769576	chr15	11857146	11858135	NA	NA	NA
CAGE_peak_1275,DHS_kidney_adult_peak_4398,DHS_liver_adult_peak_5288	chr1	105088762	105089859	chr13	25002121	25003275	chr9	101983754	101984772
CAGE_peak_12760	chr14	14800022	14801022	chr15	11831514	11832526	NA	NA	NA
CAGE_peak_12761,DHS_heart_adult_peak_38297	chr14	14868823	14869952	chr15	11760560	11761704	NA	NA	NA
CAGE_peak_12762,DHS_heart_adult_peak_38298	chr14	14870078	14871190	chr15	11759317	11760435	NA	NA	NA
CAGE_peak_12765	chr14	15525194	15526194	chr15	11162185	11163260	NA	NA	NA
CAGE_peak_12766	chr14	15746431	15747431	chr15	10965043	10965752	NA	NA	NA
CAGE_peak_12768	chr14	15882479	15883479	chr15	10832613	10833647	NA	NA	NA
CAGE_peak_1276,DHS_brain_adult_peak_7544,DHS_heart_adult_peak_4522,DHS_kidney_adult_peak_4404	chr1	105123468	105124577	chr13	25034988	25036223	NA	NA	NA
CAGE_peak_1277	chr1	105490904	105491904	chr13	25415254	25416044	NA	NA	NA
CAGE_peak_12771	chr14	16172820	16173820	chr15	10545145	10546072	NA	NA	NA
CAGE_peak_12773,DHS_heart_adult_peak_38333,DHS_kidney_adult_peak_37749	chr14	16316568	16318273	chr15	10399170	10400835	NA	NA	NA
CAGE_peak_12774,DHS_heart_adult_peak_38334,DHS_kidney_adult_peak_37750	chr14	16327944	16329561	chr15	10342346	10344036	NA	NA	NA
CAGE_peak_12777	chr14	16848434	16849434	chr15	9891903	9892921	NA	NA	NA
CAGE_peak_12782	chr14	18314321	18315321	chr15	8141474	8142401	NA	NA	NA
CAGE_peak_12787,DHS_liver_adult_peak_44754	chr14	18796521	18798127	chr15	7732212	7733571	NA	NA	NA
CAGE_peak_12788	chr14	18930576	18931576	chr15	8493680	8494733	NA	NA	NA
CAGE_peak_12793,DHS_heart_adult_peak_38470	chr14	19714682	19715766	chr15	5015391	5016443	NA	NA	NA
CAGE_peak_12796	chr14	19889380	19890380	chr15	4835444	4836537	NA	NA	NA
CAGE_peak_12797,CAGE_peak_12798	chr14	19957405	19958785	chr15	4765244	4766854	NA	NA	NA
CAGE_peak_1279,DHS_heart_adult_peak_4560	chr1	105800936	105802320	chr13	25796799	25798098	NA	NA	NA
CAGE_peak_127,DHS_heart_adult_peak_397	chr1	21039735	21041717	chr9	27151638	27153636	NA	NA	NA
CAGE_peak_12805	chr14	20061733	20062733	chr15	4674757	4675733	NA	NA	NA
CAGE_peak_12807,DHS_heart_adult_peak_38514,DHS_kidney_adult_peak_37968	chr14	20106030	20107075	chr15	4628903	4629895	NA	NA	NA
CAGE_peak_1280,CAGE_peak_1281,DHS_heart_adult_peak_4564,DHS_kidney_adult_peak_4449	chr1	105864135	105865715	chr13	25851655	25853263	NA	NA	NA
CAGE_peak_12810	chr14	20129338	20130338	chr15	4605751	4606905	NA	NA	NA
CAGE_peak_12812,DHS_kidney_adult_peak_37978	chr14	20158165	20160086	chr15	4576371	4578357	NA	NA	NA
CAGE_peak_12813,DHS_kidney_adult_peak_37983	chr14	20171775	20173280	chr15	4562764	4564151	NA	NA	NA
CAGE_peak_12814,DHS_liver_adult_peak_44836	chr14	20173435	20174713	chr15	4561516	4562605	NA	NA	NA
CAGE_peak_12815,DHS_liver_adult_peak_44837	chr14	20174990	20176322	chr15	4560145	4561318	NA	NA	NA
CAGE_peak_12817	chr14	20216771	20217771	chr15	4521738	4522852	NA	NA	NA
CAGE_peak_1282	chr1	105869216	105870216	chr13	25856709	25857692	NA	NA	NA
CAGE_peak_12820	chr14	20441850	20442850	chr15	4298886	4299722	NA	NA	NA
CAGE_peak_12823	chr14	20534925	20535925	chr15	4203629	4204587	NA	NA	NA
CAGE_peak_12824	chr14	20553856	20554856	chr15	4184985	4185746	NA	NA	NA
CAGE_peak_12826	chr14	20629620	20630620	chr15	4104826	4105878	NA	NA	NA
CAGE_peak_12832,DHS_brain_adult_peak_58554,DHS_heart_adult_peak_38574	chr14	20768028	20769806	chr15	3960545	3962163	NA	NA	NA
CAGE_peak_12835	chr14	20810716	20811716	chr15	3672094	3673077	NA	NA	NA
CAGE_peak_12836,DHS_brain_adult_peak_58573	chr14	20824470	20826341	chr15	3662364	3664345	NA	NA	NA
CAGE_peak_12837	chr14	20827017	20828017	chr15	3660188	3661188	NA	NA	NA
CAGE_peak_12845,DHS_heart_adult_peak_38596,DHS_kidney_adult_peak_38074	chr14	20893405	20894516	chr15	3586787	3587786	NA	NA	NA
CAGE_peak_1284,DHS_heart_adult_peak_4569	chr1	105906043	105907159	chr13	25884619	25885604	NA	NA	NA
CAGE_peak_12851,DHS_brain_adult_peak_58634,DHS_heart_adult_peak_38649	chr14	21310082	21311113	chr15	3161976	3162975	NA	NA	NA
CAGE_peak_12858	chr14	21681449	21682449	chr15	2800044	2801583	NA	NA	NA
CAGE_peak_1285,DHS_brain_adult_peak_7602,DHS_kidney_adult_peak_4454,DHS_liver_adult_peak_5388	chr1	105907841	105909098	chr13	25886259	25887226	chr9	102755327	102756313
CAGE_peak_12861,DHS_liver_adult_peak_45253	chr14	21807807	21809043	chr15	2674983	2676449	NA	NA	NA
CAGE_peak_12865,DHS_brain_adult_peak_58722,DHS_brain_adult_peak_58723,DHS_liver_adult_peak_45257,DHS_liver_adult_peak_45258	chr14	21825489	21827308	chr15	2652342	2654162	NA	NA	NA
CAGE_peak_12869	chr14	22057862	22058862	chr15	2305501	2306359	NA	NA	NA
CAGE_peak_12870	chr14	22077908	22078908	chr15	2286213	2287000	NA	NA	NA
CAGE_peak_12871	chr14	22132935	22133935	chr15	2223002	2223904	NA	NA	NA
CAGE_peak_12873	chr14	22456035	22457035	chr15	1880149	1881200	NA	NA	NA
CAGE_peak_12874,DHS_liver_adult_peak_45291	chr14	22589150	22590308	chr15	1740903	1742025	chr18	11462626	11463593
CAGE_peak_12875	chr14	22669116	22670116	chr15	1642790	1643641	NA	NA	NA
CAGE_peak_12876	chr14	22696385	22697385	chr15	1617955	1618629	NA	NA	NA
CAGE_peak_12879	chr14	23011522	23012522	chr15	1306999	1308418	NA	NA	NA
CAGE_peak_12880,DHS_kidney_adult_peak_38279	chr14	23114471	23115617	chr15	1206225	1207364	NA	NA	NA
CAGE_peak_12881	chr14	23160135	23161135	chr15	1168064	1168967	NA	NA	NA
CAGE_peak_12883	chr14	23404194	23405194	chr15	936739	937740	NA	NA	NA
CAGE_peak_12884	chr14	23464728	23465728	chr15	884942	885936	NA	NA	NA
CAGE_peak_12885	chr14	23584735	23585735	chr15	767359	768356	NA	NA	NA
CAGE_peak_12886	chr14	23611357	23612357	chr15	740860	741941	NA	NA	NA
CAGE_peak_12887	chr14	23719873	23720873	chr15	621707	622658	NA	NA	NA
CAGE_peak_12889	chr14	23979063	23980063	chr15	369152	370211	NA	NA	NA
CAGE_peak_12890,CAGE_peak_12891,DHS_brain_adult_peak_58945,DHS_kidney_adult_peak_38320	chr14	23988737	23990484	chr15	358187	360171	NA	NA	NA
CAGE_peak_12895	chr14	24083981	24084981	chr15	276026	277014	NA	NA	NA
CAGE_peak_12898,DHS_brain_adult_peak_58979	chr14	24212382	24213975	chr15	150900	152740	NA	NA	NA
CAGE_peak_12900	chr14	24220311	24221311	chr15	144460	145458	NA	NA	NA
CAGE_peak_12902,DHS_brain_adult_peak_58991	chr14	24262390	24263518	chr15	100044	101148	NA	NA	NA
CAGE_peak_12907,DHS_brain_adult_peak_59019,DHS_heart_adult_peak_38846	chr14	24577967	24579607	chr16	845829	847431	NA	NA	NA
CAGE_peak_12908	chr14	24643740	24644740	chr16	960043	961035	NA	NA	NA
CAGE_peak_12909,DHS_brain_adult_peak_59038,DHS_heart_adult_peak_38856,DHS_kidney_adult_peak_38363,DHS_liver_adult_peak_45358	chr14	24747283	24749006	chr16	1014096	1015925	NA	NA	NA
CAGE_peak_12913	chr14	24822901	24823901	chr16	1093330	1094307	NA	NA	NA
CAGE_peak_12914	chr14	24854967	24855967	chr16	1129281	1130272	NA	NA	NA
CAGE_peak_12918,DHS_heart_adult_peak_38896,DHS_kidney_adult_peak_38396,DHS_liver_adult_peak_45376	chr14	25207789	25208899	chr16	1434503	1435572	chrUn0138	64117	64919
CAGE_peak_12926	chr14	25407738	25408738	chr16	1701368	1702302	NA	NA	NA
CAGE_peak_12929,DHS_brain_adult_peak_59171	chr14	25467190	25469033	chr16	1757009	1758651	NA	NA	NA
CAGE_peak_12930	chr14	25469812	25470812	chr16	1759477	1760469	NA	NA	NA
CAGE_peak_12931,DHS_brain_adult_peak_59173	chr14	25472574	25473637	chr16	1762210	1763257	NA	NA	NA
CAGE_peak_12932	chr14	25474370	25475370	chr16	1763996	1765016	NA	NA	NA
CAGE_peak_12933	chr14	25475700	25476700	chr16	1765356	1766317	NA	NA	NA
CAGE_peak_12935,DHS_brain_adult_peak_59178	chr14	25483598	25484711	chr16	1773081	1774173	NA	NA	NA
CAGE_peak_12939	chr14	25492967	25493967	chr16	1782198	1783193	NA	NA	NA
CAGE_peak_12946	chr14	25519827	25520827	chr16	1808872	1809854	NA	NA	NA
CAGE_peak_12948	chr14	25526896	25527896	chr16	1816107	1817082	NA	NA	NA
CAGE_peak_12950	chr14	25573936	25574936	chr16	1861527	1862477	NA	NA	NA
CAGE_peak_12951,DHS_brain_adult_peak_59201	chr14	25584965	25586603	chr16	1872858	1874263	NA	NA	NA
CAGE_peak_12954,DHS_heart_adult_peak_38997,DHS_kidney_adult_peak_38489,DHS_liver_adult_peak_45487	chr14	25735509	25737299	chr16	2013718	2015532	chrUn0138	605756	607611
CAGE_peak_12958,DHS_brain_adult_peak_59240,DHS_heart_adult_peak_39004,DHS_kidney_adult_peak_38490,DHS_liver_adult_peak_45496	chr14	25759310	25760767	chr16	2038494	2039924	chrUn0138	635188	637670
CAGE_peak_12960,DHS_liver_adult_peak_45500	chr14	25772677	25774373	chr16	2052114	2053742	chrUn0138	648273	649955
CAGE_peak_12962	chr14	25823958	25824958	chr16	3946044	3946873	NA	NA	NA
CAGE_peak_12963	chr14	25825775	25826775	chr16	3944396	3945297	NA	NA	NA
CAGE_peak_12965	chr14	25846797	25847797	chr16	3906400	3907373	NA	NA	NA
CAGE_peak_12967	chr14	25853538	25854538	chr16	3899532	3900493	NA	NA	NA
CAGE_peak_12969,DHS_brain_adult_peak_59257,DHS_heart_adult_peak_39024	chr14	25861327	25862505	chr16	3890152	3891297	NA	NA	NA
CAGE_peak_12970	chr14	26296627	26297627	chr16	3737268	3738234	NA	NA	NA
CAGE_peak_12972	chr14	26380071	26381071	chr16	3681921	3682573	NA	NA	NA
CAGE_peak_12973	chr14	26511929	26512929	chr16	2205111	2205858	NA	NA	NA
CAGE_peak_12974,DHS_liver_adult_peak_45570	chr14	26586746	26587944	chr16	2284564	2285648	NA	NA	NA
CAGE_peak_12977,DHS_kidney_adult_peak_38540	chr14	26690522	26691712	chr16	2378528	2379695	NA	NA	NA
CAGE_peak_12978	chr14	26719659	26720659	chr16	2405580	2406570	NA	NA	NA
CAGE_peak_12980	chr14	26805142	26806142	chr16	2464348	2465400	NA	NA	NA
CAGE_peak_12981	chr14	26825653	26826653	chr16	2481194	2482172	NA	NA	NA
CAGE_peak_12982,DHS_heart_adult_peak_39061,DHS_kidney_adult_peak_38546,DHS_liver_adult_peak_45583	chr14	26857939	26859102	chr16	2502632	2503728	NA	NA	NA
CAGE_peak_12984	chr14	27048282	27049282	chr16	2680455	2681418	NA	NA	NA
CAGE_peak_12986	chr14	27078913	27079913	chr16	2709651	2710846	NA	NA	NA
CAGE_peak_12988,DHS_heart_adult_peak_39088,DHS_kidney_adult_peak_38581,DHS_liver_adult_peak_45605	chr14	27123053	27124186	chr16	2751021	2752194	chr9	23941771	23943139
CAGE_peak_12993	chr14	27233857	27234857	chr16	2857201	2858237	NA	NA	NA
CAGE_peak_12995	chr14	27248744	27249744	chr16	2871386	2872356	NA	NA	NA
CAGE_peak_12996,DHS_heart_adult_peak_39127,DHS_kidney_adult_peak_38618,DHS_liver_adult_peak_45636	chr14	27298640	27300374	chr16	2920246	2921878	chr9	23739633	23740734
CAGE_peak_12997	chr14	27309373	27310373	chr16	2930316	2931203	NA	NA	NA
CAGE_peak_12998	chr14	27316695	27317695	chr16	2939476	2940470	NA	NA	NA
CAGE_peak_13002	chr14	27342713	27343713	chr16	2963901	2964685	NA	NA	NA
CAGE_peak_13004,DHS_heart_adult_peak_39145,DHS_kidney_adult_peak_38636,DHS_liver_adult_peak_45659	chr14	27375891	27377034	chr16	2996554	2997509	chr9	23653945	23655189
CAGE_peak_13008	chr14	27411158	27412158	chr16	3033723	3034739	NA	NA	NA
CAGE_peak_1301	chr1	106145226	106146226	chr13	26145685	26146678	NA	NA	NA
CAGE_peak_13010	chr14	27783132	27784132	chr16	3416308	3417068	NA	NA	NA
CAGE_peak_13011,DHS_brain_adult_peak_59468,DHS_kidney_adult_peak_38701	chr14	28003683	28004720	chr16	3655513	3656564	NA	NA	NA
CAGE_peak_13012	chr14	28197156	28198156	chr16	4144515	4145541	NA	NA	NA
CAGE_peak_13013	chr14	28371712	28372712	chr16	4339207	4340290	NA	NA	NA
CAGE_peak_13014	chr14	28376941	28377941	chr16	4344460	4345446	NA	NA	NA
CAGE_peak_13018	chr14	28877446	28878446	chr16	4843670	4844656	NA	NA	NA
CAGE_peak_13019	chr14	28915322	28916322	chr16	4881262	4882269	NA	NA	NA
CAGE_peak_1302	chr1	106162170	106163170	chr13	26162518	26163486	NA	NA	NA
CAGE_peak_13020,DHS_brain_adult_peak_59558	chr14	28958221	28959231	chr16	4921191	4922210	NA	NA	NA
CAGE_peak_13023	chr14	29220602	29221602	chr16	5288684	5290274	NA	NA	NA
CAGE_peak_13024,DHS_brain_adult_peak_59591	chr14	29225191	29226717	chr16	5294185	5295724	NA	NA	NA
CAGE_peak_13027	chr14	29530849	29531849	chr16	5601242	5602107	NA	NA	NA
CAGE_peak_13029	chr14	29965247	29966247	chr16	6032621	6033636	NA	NA	NA
CAGE_peak_13040	chr14	30130889	30131889	chr16	6194604	6195632	NA	NA	NA
CAGE_peak_13041	chr14	30146262	30147262	chr16	6210206	6211666	NA	NA	NA
CAGE_peak_13042,DHS_brain_adult_peak_59744,DHS_heart_adult_peak_39265	chr14	30163840	30164985	chr16	6226265	6227391	NA	NA	NA
CAGE_peak_13046	chr14	30246566	30247566	chr16	6300235	6301532	NA	NA	NA
CAGE_peak_13048	chr14	30356587	30357587	chr16	6408452	6409282	NA	NA	NA
CAGE_peak_13051	chr14	30453991	30454991	chr16	6516714	6517701	NA	NA	NA
CAGE_peak_13052,DHS_brain_adult_peak_59808,DHS_kidney_adult_peak_38845,DHS_liver_adult_peak_45850	chr14	30564039	30565293	chr16	6624890	6626303	NA	NA	NA
CAGE_peak_13053,CAGE_peak_13054,DHS_liver_adult_peak_45856	chr14	30578884	30580370	chr16	6638703	6639877	NA	NA	NA
CAGE_peak_13055	chr14	30596042	30597042	chr16	6655831	6657074	NA	NA	NA
CAGE_peak_13063	chr14	30633169	30634169	chr16	6691189	6692152	NA	NA	NA
CAGE_peak_13067	chr14	30757274	30758274	chr16	6823991	6825054	NA	NA	NA
CAGE_peak_13068,CAGE_peak_13069,DHS_liver_adult_peak_45890	chr14	30760082	30762056	chr16	6828497	6830320	NA	NA	NA
CAGE_peak_1306,DHS_heart_adult_peak_4626,DHS_kidney_adult_peak_4504	chr1	106320330	106322108	chr13	26310080	26311994	NA	NA	NA
CAGE_peak_13070	chr14	30841482	30842482	chr16	6917584	6918639	NA	NA	NA
CAGE_peak_13073,DHS_heart_adult_peak_39358	chr14	31125084	31126137	chr16	7207210	7208249	NA	NA	NA
CAGE_peak_13079	chr14	31366883	31367883	chr16	7466749	7467670	NA	NA	NA
CAGE_peak_13081,DHS_heart_adult_peak_39394,DHS_kidney_adult_peak_38953,DHS_liver_adult_peak_46007	chr14	31385708	31387367	chr16	7484671	7486279	NA	NA	NA
CAGE_peak_13083	chr14	31392319	31393319	chr16	7491522	7492482	NA	NA	NA
CAGE_peak_13084,DHS_brain_adult_peak_59907	chr14	31401072	31402554	chr16	7500370	7501819	NA	NA	NA
CAGE_peak_13088	chr14	31413375	31414375	chr16	7514945	7515897	NA	NA	NA
CAGE_peak_13089,DHS_brain_adult_peak_59915,DHS_heart_adult_peak_39407,DHS_kidney_adult_peak_38971	chr14	31428120	31429254	chr16	7529355	7530436	NA	NA	NA
CAGE_peak_1309	chr1	106351164	106352164	chr13	26350236	26351222	NA	NA	NA
CAGE_peak_13094	chr14	31540110	31541110	chr16	7645694	7646772	NA	NA	NA
CAGE_peak_13095	chr14	31545648	31546648	chr16	7650545	7651592	NA	NA	NA
CAGE_peak_13098,DHS_heart_adult_peak_39427	chr14	31559587	31561394	chr16	7664235	7666156	NA	NA	NA
CAGE_peak_13103,DHS_brain_adult_peak_59944	chr14	31659709	31660769	chr16	7781936	7783064	NA	NA	NA
CAGE_peak_13108	chr14	31681261	31682261	chr16	7804498	7805483	NA	NA	NA
CAGE_peak_13109,CAGE_peak_13110	chr14	31683931	31685282	chr16	7807001	7808243	NA	NA	NA
CAGE_peak_1310,DHS_brain_adult_peak_7660	chr1	106352306	106353749	chr13	26351361	26352565	NA	NA	NA
CAGE_peak_13111,DHS_brain_adult_peak_59950,DHS_heart_adult_peak_39443	chr14	31696558	31698279	chr16	7813366	7815114	NA	NA	NA
CAGE_peak_13113,DHS_liver_adult_peak_46091	chr14	31826959	31828811	chr16	7948584	7950487	NA	NA	NA
CAGE_peak_13119	chr14	31963129	31964129	chr16	8060043	8061078	NA	NA	NA
CAGE_peak_1311,DHS_heart_adult_peak_4632,DHS_heart_adult_peak_4633	chr1	106394257	106396102	chr13	26394518	26396378	NA	NA	NA
CAGE_peak_13131	chr14	32782684	32783684	chr16	9020180	9021190	NA	NA	NA
CAGE_peak_13132,DHS_heart_adult_peak_39538,DHS_kidney_adult_peak_39092,DHS_liver_adult_peak_46173	chr14	32783700	32784945	chr16	9021206	9022377	NA	NA	NA
CAGE_peak_13133	chr14	32819571	32820571	chr16	9056418	9057195	NA	NA	NA
CAGE_peak_13134,DHS_kidney_adult_peak_39114	chr14	33034971	33035999	chr16	9279829	9280850	NA	NA	NA
CAGE_peak_13135	chr14	33109913	33110913	chr16	9351601	9353150	NA	NA	NA
CAGE_peak_13138	chr14	33170596	33171596	chr16	9415708	9416392	NA	NA	NA
CAGE_peak_13143,DHS_heart_adult_peak_39586	chr14	33231535	33232783	chr16	9468522	9469731	NA	NA	NA
CAGE_peak_13144,DHS_heart_adult_peak_39587	chr14	33235213	33236372	chr16	9471993	9473298	NA	NA	NA
CAGE_peak_13145,DHS_brain_adult_peak_60090	chr14	33240015	33241158	chr16	9476695	9477720	NA	NA	NA
CAGE_peak_13152,DHS_heart_adult_peak_39595	chr14	33278119	33279317	chr16	9517764	9518958	NA	NA	NA
CAGE_peak_13153	chr14	33287437	33288437	chr16	9526898	9527839	NA	NA	NA
CAGE_peak_13154	chr14	33303074	33304074	chr16	9544993	9546244	NA	NA	NA
CAGE_peak_13155	chr14	33324264	33325264	chr16	9568251	9569269	NA	NA	NA
CAGE_peak_13158	chr14	33645838	33646838	chr16	9978994	9980103	NA	NA	NA
CAGE_peak_13163	chr14	34295998	34296998	chr16	10642648	10643650	NA	NA	NA
CAGE_peak_13166	chr14	34348727	34349727	chr16	10699129	10699930	NA	NA	NA
CAGE_peak_13167	chr14	34359270	34360270	chr16	10709988	10711143	NA	NA	NA
CAGE_peak_13185	chr14	34720926	34721926	chr16	11069714	11070502	NA	NA	NA
CAGE_peak_13189,DHS_brain_adult_peak_60330	chr14	35383523	35385173	chr16	11742442	11744065	NA	NA	NA
CAGE_peak_1318,DHS_brain_adult_peak_7684,DHS_kidney_adult_peak_4531	chr1	106602192	106603767	chr13	26665262	26666823	NA	NA	NA
CAGE_peak_13191	chr14	36845596	36846596	chr16	14060643	14061614	NA	NA	NA
CAGE_peak_13192	chr14	36890474	36891474	chr16	14105532	14106551	NA	NA	NA
CAGE_peak_13193,DHS_kidney_adult_peak_39309	chr14	36954587	36956106	chr16	14195940	14197395	NA	NA	NA
CAGE_peak_13194,DHS_kidney_adult_peak_39313	chr14	36970775	36972074	chr16	14212451	14213732	NA	NA	NA
CAGE_peak_13195	chr14	37731661	37732661	chr16	14963958	14964945	NA	NA	NA
CAGE_peak_13196	chr14	38493648	38494648	chr16	15888956	15889674	NA	NA	NA
CAGE_peak_13197	chr14	38524801	38525801	chr16	15928117	15929096	NA	NA	NA
CAGE_peak_13198	chr14	38620992	38621992	chr16	16027354	16028229	NA	NA	NA
CAGE_peak_1319,CAGE_peak_1320,DHS_brain_adult_peak_7686,DHS_kidney_adult_peak_4532	chr1	106611970	106613890	chr13	26674402	26676275	NA	NA	NA
CAGE_peak_131,DHS_kidney_adult_peak_518,DHS_liver_adult_peak_660	chr1	21323542	21325091	chr9	27509254	27510768	NA	NA	NA
CAGE_peak_13200	chr14	38900963	38901963	chr16	16354239	16355401	NA	NA	NA
CAGE_peak_13201	chr14	38916163	38917163	chr16	16371322	16372335	NA	NA	NA
CAGE_peak_13203	chr14	39199513	39200513	chr16	16663910	16664714	NA	NA	NA
CAGE_peak_13205	chr14	39323380	39324380	chr16	16779133	16780142	NA	NA	NA
CAGE_peak_13208	chr14	40081123	40082123	chr16	18432912	18433707	NA	NA	NA
CAGE_peak_1321	chr1	106616599	106617599	chr13	26677905	26679174	NA	NA	NA
CAGE_peak_13210,DHS_kidney_adult_peak_39356,DHS_liver_adult_peak_46533	chr14	40830323	40832181	chr16	17684087	17685877	chrUn0018	427719	429108
CAGE_peak_13213,DHS_kidney_adult_peak_39370,DHS_liver_adult_peak_46544	chr14	40924287	40925372	chr16	17577884	17578921	chrUn0018	308018	308831
CAGE_peak_13214,DHS_brain_adult_peak_60599	chr14	40932567	40934024	chr16	17568885	17570286	NA	NA	NA
CAGE_peak_13219	chr14	41065971	41066971	chr16	18643477	18644285	NA	NA	NA
CAGE_peak_13221	chr14	41125184	41126184	chr16	18710020	18710824	NA	NA	NA
CAGE_peak_13226	chr14	44985852	44986852	chr15	19335110	19336264	NA	NA	NA
CAGE_peak_13228	chr14	45037503	45038503	chr15	19377783	19378699	NA	NA	NA
CAGE_peak_13229	chr14	45040471	45041471	chr15	19381331	19382263	NA	NA	NA
CAGE_peak_1322,DHS_heart_adult_peak_4657	chr1	106618634	106620389	chr13	26680738	26682385	NA	NA	NA
CAGE_peak_13230,DHS_brain_adult_peak_60662,DHS_heart_adult_peak_39834,DHS_kidney_adult_peak_39428,DHS_liver_adult_peak_46610	chr14	45049238	45050472	chr15	19382706	19383915	chr17	71230846	71232525
CAGE_peak_13231	chr14	45084211	45085211	chr15	19426694	19427689	NA	NA	NA
CAGE_peak_13233	chr14	45155118	45156118	chr15	19491321	19492901	NA	NA	NA
CAGE_peak_13234,DHS_liver_adult_peak_46625	chr14	45324834	45326180	chr15	19662203	19663944	NA	NA	NA
CAGE_peak_1324	chr1	106695198	106696198	chr13	26751205	26752125	NA	NA	NA
CAGE_peak_13240,DHS_liver_adult_peak_46701	chr14	45639823	45640937	chr15	20011603	20012806	NA	NA	NA
CAGE_peak_13241	chr14	45650162	45651162	chr15	20023719	20024707	NA	NA	NA
CAGE_peak_13243	chr14	45929522	45930522	chr15	20348764	20349761	NA	NA	NA
CAGE_peak_13247	chr14	46953462	46954462	chr15	23731958	23732964	NA	NA	NA
CAGE_peak_13248	chr14	46973055	46974055	chr15	23749979	23751127	NA	NA	NA
CAGE_peak_1325	chr1	106816259	106817259	chr13	26860729	26861728	NA	NA	NA
CAGE_peak_13252,DHS_heart_adult_peak_40001	chr14	47169537	47171322	chr15	23950060	23952036	NA	NA	NA
CAGE_peak_13257	chr14	47350305	47351305	chr15	24131172	24132107	NA	NA	NA
CAGE_peak_1326	chr1	106866317	106867317	chr13	26907464	26908368	NA	NA	NA
CAGE_peak_13264	chr14	47369483	47370483	chr15	24149299	24150197	NA	NA	NA
CAGE_peak_13265,DHS_kidney_adult_peak_39596	chr14	47371130	47372414	chr15	24150835	24152093	NA	NA	NA
CAGE_peak_13266,DHS_liver_adult_peak_46906	chr14	47536919	47538401	chr15	24339682	24341117	NA	NA	NA
CAGE_peak_13267	chr14	47603311	47604311	chr15	24427616	24428384	NA	NA	NA
CAGE_peak_13269,DHS_heart_adult_peak_40042	chr14	47646273	47647432	chr15	24463686	24464837	NA	NA	NA
CAGE_peak_1327	chr1	106932108	106933108	chr13	26968536	26969522	NA	NA	NA
CAGE_peak_1328	chr1	107349525	107350525	chr13	27220299	27221233	NA	NA	NA
CAGE_peak_13282,CAGE_peak_13283	chr14	48579597	48580874	chr15	25423326	25424509	NA	NA	NA
CAGE_peak_13286	chr14	48593266	48594266	chr15	25438118	25439075	NA	NA	NA
CAGE_peak_13287	chr14	48608532	48609532	chr15	25454045	25455035	NA	NA	NA
CAGE_peak_13288	chr14	48616099	48617099	chr15	25461258	25462264	NA	NA	NA
CAGE_peak_13290	chr14	48653231	48654231	chr15	25496708	25497681	NA	NA	NA
CAGE_peak_13297	chr14	48741830	48742830	chr15	25608739	25609637	NA	NA	NA
CAGE_peak_13298	chr14	48753701	48754701	chr15	25620178	25621168	NA	NA	NA
CAGE_peak_1330	chr1	107502894	107503894	chr13	27441218	27442205	NA	NA	NA
CAGE_peak_13302	chr14	49062443	49063443	chr15	25929517	25930369	NA	NA	NA
CAGE_peak_13308	chr14	50861329	50862329	chr15	27789323	27790174	NA	NA	NA
CAGE_peak_13310	chr14	51052804	51053804	chr15	27977495	27978290	NA	NA	NA
CAGE_peak_13311	chr14	51053829	51054829	chr15	27978315	27979283	NA	NA	NA
CAGE_peak_13313	chr14	51060333	51061333	chr15	27984969	27985977	NA	NA	NA
CAGE_peak_13319	chr14	51150094	51151094	chr15	28066383	28067330	NA	NA	NA
CAGE_peak_1332	chr1	107583735	107584735	chr13	27877349	27878371	NA	NA	NA
CAGE_peak_13322	chr14	51249930	51250930	chr15	28149209	28150230	NA	NA	NA
CAGE_peak_13326,DHS_liver_adult_peak_47130	chr14	51932014	51933050	chr15	28332570	28333555	chr17	41349191	41350223
CAGE_peak_13333	chr14	52288973	52289973	chr15	28705188	28706047	NA	NA	NA
CAGE_peak_13337	chr14	53802077	53803077	chr15	32417434	32418322	NA	NA	NA
CAGE_peak_1334	chr1	107977941	107978941	chr13	28300126	28301117	NA	NA	NA
CAGE_peak_13346	chr14	54110682	54111682	chr15	32747826	32748790	NA	NA	NA
CAGE_peak_13350	chr14	54137761	54138761	chr15	32771265	32772259	NA	NA	NA
CAGE_peak_13351	chr14	54150899	54151899	chr15	32782126	32783239	NA	NA	NA
CAGE_peak_13358,DHS_brain_adult_peak_61231,DHS_heart_adult_peak_40286	chr14	54224398	54225730	chr15	32856604	32857822	NA	NA	NA
CAGE_peak_13367	chr14	54234331	54235331	chr15	32867025	32867938	NA	NA	NA
CAGE_peak_13368	chr14	54236513	54237513	chr15	32869156	32870249	NA	NA	NA
CAGE_peak_1337	chr1	109081893	109082893	chr13	29996468	29997116	NA	NA	NA
CAGE_peak_13370,DHS_heart_adult_peak_40300	chr14	54382900	54384034	chr15	33025503	33026695	NA	NA	NA
CAGE_peak_13379	chr14	54480907	54481907	chr15	33126230	33127221	NA	NA	NA
CAGE_peak_13389	chr14	54751038	54752038	chr15	33401482	33402589	NA	NA	NA
CAGE_peak_13390,DHS_liver_adult_peak_47282	chr14	54755775	54757090	chr15	33406253	33408054	chr17	43380773	43381882
CAGE_peak_13391	chr14	54765144	54766144	chr15	33414502	33415150	NA	NA	NA
CAGE_peak_13392,DHS_brain_adult_peak_61302	chr14	54767853	54769280	chr15	33415150	33416388	NA	NA	NA
CAGE_peak_13393,CAGE_peak_13394	chr14	54769949	54771621	chr15	33417048	33418874	NA	NA	NA
CAGE_peak_13397	chr14	54929375	54930375	chr15	33592929	33593956	NA	NA	NA
CAGE_peak_13405,DHS_kidney_adult_peak_39993,DHS_liver_adult_peak_47318	chr14	55084938	55086245	chr15	33745188	33746494	chr17	43712656	43713792
CAGE_peak_13406,DHS_heart_adult_peak_40400,DHS_kidney_adult_peak_40006,DHS_liver_adult_peak_47332	chr14	55156784	55158038	chr15	33815818	33817023	NA	NA	NA
CAGE_peak_13409	chr14	55255131	55256131	chr15	33918515	33919313	NA	NA	NA
CAGE_peak_13414	chr14	55685422	55686422	chr15	34366136	34367137	NA	NA	NA
CAGE_peak_13434,DHS_brain_adult_peak_61546	chr14	57301265	57302717	chr15	37566812	37568203	NA	NA	NA
CAGE_peak_13435	chr14	57305529	57306529	chr15	37570783	37571739	NA	NA	NA
CAGE_peak_13436	chr14	57313250	57314250	chr15	37578660	37579584	NA	NA	NA
CAGE_peak_13437	chr14	57351033	57352033	chr15	37613541	37614539	NA	NA	NA
CAGE_peak_1344	chr1	112829720	112830720	chr13	8559468	8560543	NA	NA	NA
CAGE_peak_13441,CAGE_peak_13442,DHS_brain_adult_peak_61573,DHS_heart_adult_peak_40532	chr14	57529041	57530618	chr15	37794039	37795816	NA	NA	NA
CAGE_peak_13447,DHS_heart_adult_peak_40578	chr14	57907978	57909725	chr15	38185091	38186769	NA	NA	NA
CAGE_peak_13448	chr14	57940090	57941090	chr15	38213792	38214697	NA	NA	NA
CAGE_peak_1345	chr1	114515253	114516253	chr13	8485698	8486445	NA	NA	NA
CAGE_peak_13450	chr14	58062822	58063822	chr15	38330524	38331602	NA	NA	NA
CAGE_peak_13461	chr14	59552021	59553021	chr15	39852153	39853094	NA	NA	NA
CAGE_peak_13462,DHS_kidney_adult_peak_40320,DHS_kidney_adult_peak_40321	chr14	59553703	59555671	chr15	39853821	39855790	NA	NA	NA
CAGE_peak_13463,DHS_liver_adult_peak_47682	chr14	59583050	59584074	chr15	39879585	39880549	NA	NA	NA
CAGE_peak_13464	chr14	59594743	59595743	chr15	39890641	39891625	NA	NA	NA
CAGE_peak_13465	chr14	59677042	59678042	chr15	39991766	39992807	NA	NA	NA
CAGE_peak_13466	chr14	59689118	59690118	chr15	40004686	40005602	NA	NA	NA
CAGE_peak_13467	chr14	59960806	59961806	chr15	40273420	40274396	NA	NA	NA
CAGE_peak_13468	chr14	60128906	60129906	chr15	40424887	40426186	NA	NA	NA
CAGE_peak_13470	chr14	60173368	60174368	chr15	40462007	40463487	NA	NA	NA
CAGE_peak_13472	chr14	60307017	60308017	chr15	40601614	40602778	NA	NA	NA
CAGE_peak_13475,DHS_liver_adult_peak_47704	chr14	60366159	60367402	chr15	40651840	40653132	NA	NA	NA
CAGE_peak_13476	chr14	60422431	60423431	chr15	40724723	40725844	NA	NA	NA
CAGE_peak_13477	chr14	60431144	60432144	chr15	40734508	40735510	NA	NA	NA
CAGE_peak_1348	chr1	115726444	115727444	chr13	12306789	12307735	NA	NA	NA
CAGE_peak_13481,DHS_liver_adult_peak_47749	chr14	60721212	60722581	chr15	41024450	41026068	NA	NA	NA
CAGE_peak_13482	chr14	60723119	60724119	chr15	41026596	41027544	NA	NA	NA
CAGE_peak_13486,DHS_kidney_adult_peak_40407,DHS_liver_adult_peak_47755	chr14	60740994	60742343	chr15	41043908	41045272	chr8	40816016	40817359
CAGE_peak_13487	chr14	60744053	60745053	chr15	41046966	41047905	NA	NA	NA
CAGE_peak_13489,DHS_heart_adult_peak_40729,DHS_kidney_adult_peak_40410	chr14	60764686	60765733	chr15	41066774	41067826	NA	NA	NA
CAGE_peak_1349	chr1	115752698	115753698	chr13	6370734	6371585	NA	NA	NA
CAGE_peak_13495,DHS_brain_adult_peak_61904	chr14	61061282	61062368	chr15	41360395	41361817	NA	NA	NA
CAGE_peak_13497,DHS_heart_adult_peak_40754	chr14	61141781	61143397	chr15	41451729	41453519	NA	NA	NA
CAGE_peak_13499	chr14	61348105	61349105	chr15	41676983	41677760	NA	NA	NA
CAGE_peak_13500	chr14	61379420	61380420	chr15	41709430	41710432	NA	NA	NA
CAGE_peak_13502,CAGE_peak_13503	chr14	61518231	61519730	chr15	41841723	41842846	NA	NA	NA
CAGE_peak_13508	chr14	61587984	61588984	chr15	41922165	41922916	NA	NA	NA
CAGE_peak_13509	chr14	61589240	61590240	chr15	41923093	41924002	NA	NA	NA
CAGE_peak_13515,DHS_liver_adult_peak_47872	chr14	61695048	61696932	chr15	42031316	42033308	chrUn0007	3758270	3759948
CAGE_peak_13519,DHS_kidney_adult_peak_40473	chr14	61860933	61862027	chr15	42193663	42194750	NA	NA	NA
CAGE_peak_13520,DHS_heart_adult_peak_40826	chr14	61880460	61881535	chr15	42219789	42220816	NA	NA	NA
CAGE_peak_13521	chr14	61884840	61885840	chr15	42224784	42225704	NA	NA	NA
CAGE_peak_13524	chr14	62037122	62038122	chr15	42414371	42415427	NA	NA	NA
CAGE_peak_13525,CAGE_peak_13526,DHS_heart_adult_peak_40844,DHS_liver_adult_peak_47898	chr14	62244977	62246395	chr15	45182712	45184092	NA	NA	NA
CAGE_peak_13529	chr14	62350493	62351493	chr15	45441941	45442854	NA	NA	NA
CAGE_peak_13530	chr14	62383157	62384157	chr15	45476791	45477683	NA	NA	NA
CAGE_peak_13533,DHS_heart_adult_peak_40869,DHS_liver_adult_peak_47919	chr14	62496623	62497985	chr15	45659110	45660222	NA	NA	NA
CAGE_peak_13536	chr14	62591381	62592381	chr15	45750157	45751124	NA	NA	NA
CAGE_peak_13537	chr14	62594924	62595924	chr15	45754680	45755626	NA	NA	NA
CAGE_peak_13539	chr14	62795239	62796239	chr15	45969909	45970834	NA	NA	NA
CAGE_peak_13540,DHS_liver_adult_peak_47963	chr14	62808265	62809306	chr15	45982719	45983582	chrUn0007	5297323	5297897
CAGE_peak_13544	chr14	62867644	62868644	chr15	46037338	46038493	NA	NA	NA
CAGE_peak_13546	chr14	62990639	62991639	chr15	46172677	46173657	NA	NA	NA
CAGE_peak_13550,CAGE_peak_13551,DHS_liver_adult_peak_48006	chr14	63077787	63079596	chr15	46267086	46268661	NA	NA	NA
CAGE_peak_13553	chr14	63081623	63082623	chr15	46276463	46277371	NA	NA	NA
CAGE_peak_13558	chr14	63130179	63131179	chr15	46324886	46325895	NA	NA	NA
CAGE_peak_13559,DHS_kidney_adult_peak_40571,DHS_liver_adult_peak_48022	chr14	63131342	63132649	chr15	46326051	46327326	NA	NA	NA
CAGE_peak_1355,CAGE_peak_1356	chr1	118379744	118380925	chr13	34347792	34348848	NA	NA	NA
CAGE_peak_13576	chr14	63418267	63419267	chr15	46594722	46595768	NA	NA	NA
CAGE_peak_13580	chr14	63700413	63701413	chr15	47030443	47031423	NA	NA	NA
CAGE_peak_13581	chr14	63711323	63712323	chr15	47040846	47041846	NA	NA	NA
CAGE_peak_13582,DHS_brain_adult_peak_62165	chr14	63714203	63715429	chr15	47043755	47044988	NA	NA	NA
CAGE_peak_13583	chr14	63807662	63808662	chr15	47159285	47160313	NA	NA	NA
CAGE_peak_13588,DHS_brain_adult_peak_62210	chr14	63978185	63979371	chr15	47329111	47330232	NA	NA	NA
CAGE_peak_13589	chr14	64071384	64072384	chr15	47429755	47430562	NA	NA	NA
CAGE_peak_13590	chr14	64123379	64124379	chr15	47489075	47490083	NA	NA	NA
CAGE_peak_13591,DHS_brain_adult_peak_62232	chr14	64136381	64137556	chr15	47501034	47502263	NA	NA	NA
CAGE_peak_13593,DHS_brain_adult_peak_62239	chr14	64163879	64164955	chr15	47527118	47528180	NA	NA	NA
CAGE_peak_13595	chr14	64197815	64198815	chr15	47561186	47562202	NA	NA	NA
CAGE_peak_13597	chr14	64269611	64270611	chr15	47633036	47634017	NA	NA	NA
CAGE_peak_13598	chr14	64273490	64274490	chr15	47636996	47638054	NA	NA	NA
CAGE_peak_1359,DHS_liver_adult_peak_5606	chr1	118397026	118398231	chr13	34375323	34376210	NA	NA	NA
CAGE_peak_136	chr1	21412953	21413953	chr9	27577140	27578041	NA	NA	NA
CAGE_peak_13602,DHS_brain_adult_peak_62305	chr14	64386484	64387719	chr15	47744989	47746015	NA	NA	NA
CAGE_peak_13603	chr14	64433597	64434597	chr15	47791993	47792919	NA	NA	NA
CAGE_peak_13607	chr14	64582523	64583523	chr15	47955269	47956263	NA	NA	NA
CAGE_peak_1360,DHS_kidney_adult_peak_4663	chr1	118647554	118648662	chr13	34634790	34635937	NA	NA	NA
CAGE_peak_1361	chr1	118649825	118650825	chr13	34637311	34638364	NA	NA	NA
CAGE_peak_13612,DHS_kidney_adult_peak_40663,DHS_liver_adult_peak_48204	chr14	64637074	64638183	chr15	48014070	48015229	NA	NA	NA
CAGE_peak_13616,DHS_brain_adult_peak_62362	chr14	64702376	64703456	chr15	48080269	48081413	NA	NA	NA
CAGE_peak_13617	chr14	64771134	64772134	chr15	48153873	48154700	NA	NA	NA
CAGE_peak_1362	chr1	118873205	118874205	chr13	34867656	34868658	NA	NA	NA
CAGE_peak_13624,DHS_heart_adult_peak_41113,DHS_kidney_adult_peak_40692,DHS_liver_adult_peak_48258	chr14	64915347	64916697	chr15	48296402	48297847	chr2	40582237	40583562
CAGE_peak_13626	chr14	64991961	64992961	chr15	48362935	48363972	NA	NA	NA
CAGE_peak_13628,DHS_brain_adult_peak_62426	chr14	65085705	65087426	chr15	48453613	48455282	NA	NA	NA
CAGE_peak_13639,DHS_liver_adult_peak_48300	chr14	65346477	65347595	chr15	48089841	48090727	NA	NA	NA
CAGE_peak_1364	chr1	119073536	119074536	chr13	35070080	35070808	NA	NA	NA
CAGE_peak_13640	chr14	65362920	65363920	chr15	48766865	48767706	NA	NA	NA
CAGE_peak_13645	chr14	65522914	65523914	chr15	48935599	48936589	NA	NA	NA
CAGE_peak_13646	chr14	65537146	65538146	chr15	48948593	48949587	NA	NA	NA
CAGE_peak_13649	chr14	65878272	65879272	chr15	42564976	42565935	NA	NA	NA
CAGE_peak_1365	chr1	119075472	119076472	chr13	35071854	35072872	NA	NA	NA
CAGE_peak_13650	chr14	65880964	65881964	chr15	42568215	42569191	NA	NA	NA
CAGE_peak_13652,DHS_kidney_adult_peak_40768	chr14	65915694	65916747	chr15	42601277	42602299	NA	NA	NA
CAGE_peak_13656	chr14	66184388	66185388	chr15	42857410	42858261	NA	NA	NA
CAGE_peak_13657	chr14	66186116	66187116	chr15	42858920	42859962	NA	NA	NA
CAGE_peak_13663	chr14	66218208	66219208	chr15	42885976	42886988	NA	NA	NA
CAGE_peak_13664,DHS_brain_adult_peak_62571	chr14	66220809	66222056	chr15	42888335	42889487	NA	NA	NA
CAGE_peak_13666,CAGE_peak_13667,DHS_kidney_adult_peak_40814,DHS_liver_adult_peak_48436	chr14	66224546	66226381	chr15	42890579	42892465	chr2	42342921	42344289
CAGE_peak_13668	chr14	66228486	66229486	chr15	42894472	42895456	NA	NA	NA
CAGE_peak_1366,DHS_heart_adult_peak_4826,DHS_kidney_adult_peak_4724,DHS_liver_adult_peak_5680	chr1	119219280	119220488	chr13	35233970	35235194	NA	NA	NA
CAGE_peak_13672	chr14	66243561	66244561	chr15	42911243	42912169	NA	NA	NA
CAGE_peak_13673,DHS_liver_adult_peak_48443	chr14	66259815	66261296	chr15	42924740	42926236	NA	NA	NA
CAGE_peak_13674	chr14	66276345	66277345	chr15	42942866	42943855	NA	NA	NA
CAGE_peak_13676,DHS_brain_adult_peak_62593	chr14	66319148	66320175	chr15	42982609	42983641	NA	NA	NA
CAGE_peak_13678	chr14	66435841	66436841	chr15	43101727	43102638	NA	NA	NA
CAGE_peak_13679,DHS_brain_adult_peak_62618	chr14	66494207	66495502	chr15	43152770	43154320	NA	NA	NA
CAGE_peak_1367,DHS_kidney_adult_peak_4732,DHS_liver_adult_peak_5687	chr1	119278474	119280193	chr13	35292051	35293823	NA	NA	NA
CAGE_peak_1368	chr1	119289282	119290282	chr13	35303534	35304670	NA	NA	NA
CAGE_peak_13680,CAGE_peak_13681	chr14	66540734	66542711	chr15	43207830	43209813	NA	NA	NA
CAGE_peak_13692	chr14	66855302	66856302	chr15	43528244	43529399	NA	NA	NA
CAGE_peak_13696	chr14	66902154	66903154	chr15	43573205	43574147	NA	NA	NA
CAGE_peak_13697,DHS_brain_adult_peak_62686	chr14	66949570	66950590	chr15	43615784	43616770	NA	NA	NA
CAGE_peak_13698	chr14	66962342	66963342	chr15	43627219	43628088	NA	NA	NA
CAGE_peak_13699	chr14	66972631	66973631	chr15	43631317	43632435	NA	NA	NA
CAGE_peak_137	chr1	21494637	21495637	chr9	27667778	27668770	NA	NA	NA
CAGE_peak_13704,DHS_brain_adult_peak_62710,DHS_heart_adult_peak_41343,DHS_kidney_adult_peak_40904,DHS_liver_adult_peak_48532,DHS_liver_adult_peak_48533	chr14	67100433	67102172	chr15	43762824	43764511	chr2	43452204	43453210
CAGE_peak_13708,DHS_heart_adult_peak_41359	chr14	67257275	67259207	chr15	43928462	43930315	NA	NA	NA
CAGE_peak_13711	chr14	67889353	67890353	chr15	44585454	44586439	NA	NA	NA
CAGE_peak_13713,DHS_kidney_adult_peak_40959	chr14	68038247	68039281	chr15	44756764	44757910	NA	NA	NA
CAGE_peak_13718	chr14	68539251	68540251	chr15	49471631	49472617	NA	NA	NA
CAGE_peak_13719	chr14	68660664	68661664	chr15	50432769	50433622	NA	NA	NA
CAGE_peak_13723	chr14	69135394	69136394	chr15	50987652	50988606	NA	NA	NA
CAGE_peak_13724	chr14	69253437	69254437	chr15	51137453	51138476	NA	NA	NA
CAGE_peak_1374,DHS_heart_adult_peak_4864,DHS_kidney_adult_peak_4755	chr1	119508083	119509474	chr13	35535500	35536547	NA	NA	NA
CAGE_peak_1375	chr1	119537343	119538343	chr13	35568553	35569404	NA	NA	NA
CAGE_peak_13752	chr14	69664511	69665511	chr15	51335982	51337225	NA	NA	NA
CAGE_peak_13753,DHS_heart_adult_peak_41522	chr14	69674086	69675169	chr15	51344526	51345559	NA	NA	NA
CAGE_peak_13754	chr14	69676002	69677002	chr15	51346506	51347453	NA	NA	NA
CAGE_peak_1376	chr1	119670243	119671243	chr13	35695991	35696786	NA	NA	NA
CAGE_peak_13765	chr14	69965121	69966121	chr15	51646905	51647905	NA	NA	NA
CAGE_peak_13767	chr14	70037609	70038609	chr15	51719227	51719992	NA	NA	NA
CAGE_peak_13768	chr14	70053696	70054696	chr15	51734277	51735240	NA	NA	NA
CAGE_peak_1377	chr1	119946459	119947459	chr13	35970964	35971987	NA	NA	NA
CAGE_peak_13773,DHS_brain_adult_peak_62971	chr14	70061607	70062745	chr15	51741796	51742893	NA	NA	NA
CAGE_peak_13774	chr14	70063404	70064404	chr15	51743558	51744491	NA	NA	NA
CAGE_peak_13777	chr14	70068626	70069626	chr15	51749071	51750081	NA	NA	NA
CAGE_peak_13781	chr14	70149491	70150491	chr15	51829853	51830775	NA	NA	NA
CAGE_peak_13783,DHS_heart_adult_peak_41581,DHS_liver_adult_peak_48753	chr14	70179094	70180320	chr15	51857599	51858815	chrUn0100	107239	108407
CAGE_peak_13784	chr14	70232273	70233273	chr15	51912438	51913650	NA	NA	NA
CAGE_peak_13786	chr14	70276231	70277231	chr15	51954322	51955313	NA	NA	NA
CAGE_peak_13787,DHS_heart_adult_peak_41600	chr14	70329559	70330624	chr15	52007953	52009020	NA	NA	NA
CAGE_peak_13790,DHS_liver_adult_peak_48796	chr14	70353031	70354773	chr15	52031431	52033317	NA	NA	NA
CAGE_peak_13792	chr14	70460692	70461692	chr15	52151769	52152772	NA	NA	NA
CAGE_peak_13794,DHS_kidney_adult_peak_41143,DHS_liver_adult_peak_48827	chr14	70540278	70541599	chr15	52229644	52231097	chrUn0100	528382	529506
CAGE_peak_138	chr1	21811320	21812320	chr9	27986452	27987430	NA	NA	NA
CAGE_peak_1380	chr1	120075087	120076087	chr13	36102420	36103517	NA	NA	NA
CAGE_peak_13807	chr14	70798017	70799017	chr15	52475481	52476243	NA	NA	NA
CAGE_peak_13809,DHS_heart_adult_peak_41671,DHS_kidney_adult_peak_41181,DHS_liver_adult_peak_48887,DHS_liver_adult_peak_48888	chr14	70929895	70931631	chr15	52595821	52597507	chrUn0100	865617	866585
CAGE_peak_13811,DHS_brain_adult_peak_63105,DHS_heart_adult_peak_41676	chr14	70962743	70964201	chr15	52632990	52634434	NA	NA	NA
CAGE_peak_13812	chr14	71081957	71082957	chr15	52801086	52801958	NA	NA	NA
CAGE_peak_13815	chr14	72149042	72150042	chr15	53977286	53978298	NA	NA	NA
CAGE_peak_13823	chr14	72806814	72807814	chr15	54685994	54686992	NA	NA	NA
CAGE_peak_13825	chr14	72809860	72810860	chr15	54695673	54696641	NA	NA	NA
CAGE_peak_13826,DHS_brain_adult_peak_63231	chr14	72821835	72822936	chr15	54707731	54708836	NA	NA	NA
CAGE_peak_13827,DHS_kidney_adult_peak_41237	chr14	72873913	72874986	chr15	54762953	54764001	NA	NA	NA
CAGE_peak_13830	chr14	73104884	73105884	chr15	55001169	55002046	NA	NA	NA
CAGE_peak_13832	chr14	73110675	73111675	chr15	55006974	55007956	NA	NA	NA
CAGE_peak_13833,DHS_heart_adult_peak_41756,DHS_kidney_adult_peak_41250,DHS_liver_adult_peak_48945	chr14	73111953	73113038	chr15	55008227	55009244	NA	NA	NA
CAGE_peak_13838,DHS_heart_adult_peak_41761,DHS_kidney_adult_peak_41255,DHS_liver_adult_peak_48949	chr14	73123332	73124486	chr15	55015435	55016557	NA	NA	NA
CAGE_peak_1384	chr1	120090510	120091510	chr13	36119376	36120356	NA	NA	NA
CAGE_peak_13841,DHS_kidney_adult_peak_41261,DHS_liver_adult_peak_48964	chr14	73169755	73170975	chr15	55060972	55062108	NA	NA	NA
CAGE_peak_13842	chr14	73171602	73172602	chr15	55062822	55063661	NA	NA	NA
CAGE_peak_13843,DHS_brain_adult_peak_63261,DHS_heart_adult_peak_41770	chr14	73175262	73176753	chr15	55065872	55067304	NA	NA	NA
CAGE_peak_13846	chr14	73199950	73200950	chr15	55086076	55087284	NA	NA	NA
CAGE_peak_13847,CAGE_peak_13848,DHS_heart_adult_peak_41774,DHS_kidney_adult_peak_41270,DHS_liver_adult_peak_48970	chr14	73208758	73210353	chr15	55095749	55097295	NA	NA	NA
CAGE_peak_13849	chr14	73281563	73282563	chr15	55170429	55171331	NA	NA	NA
CAGE_peak_13850	chr14	73312974	73313974	chr15	55200801	55201870	NA	NA	NA
CAGE_peak_13853,DHS_heart_adult_peak_41793,DHS_kidney_adult_peak_41289	chr14	73348690	73349894	chr15	55241268	55242434	NA	NA	NA
CAGE_peak_13858,CAGE_peak_13859,DHS_heart_adult_peak_41802	chr14	73399443	73400915	chr15	55293110	55294402	NA	NA	NA
CAGE_peak_1386	chr1	120222198	120223198	chr13	36252646	36253665	NA	NA	NA
CAGE_peak_13861,DHS_kidney_adult_peak_41305,DHS_liver_adult_peak_49004,DHS_liver_adult_peak_49005	chr14	73433057	73434975	chr15	55328608	55330323	NA	NA	NA
CAGE_peak_13866	chr14	73454486	73455486	chr15	55348241	55349150	NA	NA	NA
CAGE_peak_13869,DHS_heart_adult_peak_41838	chr14	73838428	73839607	chr15	55786831	55787946	NA	NA	NA
CAGE_peak_1387	chr1	120235976	120236976	chr13	36267229	36268092	NA	NA	NA
CAGE_peak_13870	chr14	73873867	73874867	chr15	55813238	55814109	NA	NA	NA
CAGE_peak_13874	chr14	74372548	74373548	chr15	56402947	56404167	NA	NA	NA
CAGE_peak_13875	chr14	74677726	74678726	chr15	56706912	56707944	NA	NA	NA
CAGE_peak_13876	chr14	74696790	74697790	chr15	56722975	56723844	NA	NA	NA
CAGE_peak_13877,DHS_heart_adult_peak_41854,DHS_liver_adult_peak_49045	chr14	74703461	74704495	chr15	56729384	56730445	NA	NA	NA
CAGE_peak_13879	chr14	74787154	74788154	chr15	56809009	56809997	NA	NA	NA
CAGE_peak_13884	chr14	74915656	74916656	chr15	56939299	56940210	NA	NA	NA
CAGE_peak_13886	chr14	74940353	74941353	chr15	56963372	56964250	NA	NA	NA
CAGE_peak_13891	chr14	75065861	75066861	chr15	57113087	57114075	NA	NA	NA
CAGE_peak_13894,DHS_liver_adult_peak_49101	chr14	75163847	75164984	chr15	57206952	57208050	NA	NA	NA
CAGE_peak_13895	chr14	75166194	75167194	chr15	57209479	57210427	NA	NA	NA
CAGE_peak_13896,CAGE_peak_13897,DHS_heart_adult_peak_41919	chr14	75169902	75171555	chr15	57213247	57214922	NA	NA	NA
CAGE_peak_13898,CAGE_peak_13899	chr14	75171821	75173456	chr15	57215197	57216682	NA	NA	NA
CAGE_peak_139	chr1	21862788	21863788	chr9	28036922	28037959	NA	NA	NA
CAGE_peak_13900,DHS_liver_adult_peak_49108	chr14	75185423	75186747	chr15	57229343	57230674	chr8	48983787	48985159
CAGE_peak_13901	chr14	75187612	75188612	chr15	57231603	57232574	NA	NA	NA
CAGE_peak_13902,DHS_liver_adult_peak_49109	chr14	75192202	75193340	chr15	57236183	57237339	chr8	48991368	48992520
CAGE_peak_13903	chr14	75222975	75223975	chr15	57269067	57270209	NA	NA	NA
CAGE_peak_13910	chr14	75730922	75731922	chr15	57781230	57782289	NA	NA	NA
CAGE_peak_13912,DHS_heart_adult_peak_41949	chr14	75790002	75791315	chr15	57837385	57839275	NA	NA	NA
CAGE_peak_13916	chr14	75854835	75855835	chr15	57903593	57904281	NA	NA	NA
CAGE_peak_13917	chr14	75949710	75950710	chr15	58003501	58004476	NA	NA	NA
CAGE_peak_13919	chr14	75976989	75977989	chr15	58030472	58031638	NA	NA	NA
CAGE_peak_13920,DHS_brain_adult_peak_63553	chr14	76032676	76033791	chr15	58093337	58094446	NA	NA	NA
CAGE_peak_13921,DHS_brain_adult_peak_63560	chr14	76083577	76085275	chr15	58146503	58148233	NA	NA	NA
CAGE_peak_1393	chr1	120441218	120442218	chr16	85081231	85082199	NA	NA	NA
CAGE_peak_13930,DHS_brain_adult_peak_63609	chr14	76559809	76561408	chr15	58715073	58716671	NA	NA	NA
CAGE_peak_13933	chr14	76579430	76580430	chr15	58731025	58732071	NA	NA	NA
CAGE_peak_13936,DHS_brain_adult_peak_63615,DHS_heart_adult_peak_42018,DHS_kidney_adult_peak_41532	chr14	76610067	76611442	chr15	58763778	58765100	NA	NA	NA
CAGE_peak_13937,DHS_brain_adult_peak_63627,DHS_heart_adult_peak_42028,DHS_liver_adult_peak_49237	chr14	76657008	76658735	chr15	58815718	58817437	chr8	50743715	50745796
CAGE_peak_13939,DHS_heart_adult_peak_42031,DHS_kidney_adult_peak_41539	chr14	76664206	76665286	chr15	58820993	58822000	NA	NA	NA
CAGE_peak_1394	chr1	120442760	120443760	chr16	85083063	85084099	NA	NA	NA
CAGE_peak_13942,DHS_heart_adult_peak_42032	chr14	76673237	76674936	chr15	58827709	58829501	NA	NA	NA
CAGE_peak_13944	chr14	76689973	76690973	chr15	58850228	58851006	NA	NA	NA
CAGE_peak_13945,DHS_brain_adult_peak_63635,DHS_heart_adult_peak_42037,DHS_kidney_adult_peak_41545	chr14	76693288	76694634	chr15	58853308	58854636	NA	NA	NA
CAGE_peak_13948,DHS_heart_adult_peak_42039,DHS_kidney_adult_peak_41547,DHS_liver_adult_peak_49239	chr14	76698232	76699394	chr15	58859340	58860447	chr8	50787321	50788480
CAGE_peak_13949	chr14	76699933	76700933	chr15	58860937	58861899	NA	NA	NA
CAGE_peak_1395	chr1	120451133	120452133	chr16	85089651	85090607	NA	NA	NA
CAGE_peak_13950,DHS_kidney_adult_peak_41553	chr14	76721268	76722445	chr15	58881653	58882928	NA	NA	NA
CAGE_peak_13952	chr14	76741873	76742873	chr15	58898946	58899948	NA	NA	NA
CAGE_peak_13953,DHS_heart_adult_peak_42052	chr14	76763210	76764892	chr15	58922355	58924019	NA	NA	NA
CAGE_peak_13954,DHS_heart_adult_peak_42056,DHS_kidney_adult_peak_41563	chr14	76787061	76788374	chr15	58942817	58944031	NA	NA	NA
CAGE_peak_13957	chr14	76937738	76938738	chr15	59099690	59100986	NA	NA	NA
CAGE_peak_1396	chr1	120466957	120467957	chr16	85108592	85109610	NA	NA	NA
CAGE_peak_13962	chr14	77370449	77371449	chr15	59538894	59539625	NA	NA	NA
CAGE_peak_13964,DHS_brain_adult_peak_63781	chr14	77546166	77547796	chr15	59714440	59716050	NA	NA	NA
CAGE_peak_13966	chr14	77858594	77859594	chr15	60041371	60042288	NA	NA	NA
CAGE_peak_13967	chr14	77921233	77922233	chr15	60108678	60109573	NA	NA	NA
CAGE_peak_13968	chr14	77962577	77963577	chr15	60151177	60151921	NA	NA	NA
CAGE_peak_13969,DHS_kidney_adult_peak_41641	chr14	77974718	77976352	chr15	60163691	60165248	NA	NA	NA
CAGE_peak_1397	chr1	120468320	120469320	chr16	85110012	85110986	NA	NA	NA
CAGE_peak_13970	chr14	78045516	78046516	chr15	60237801	60238816	NA	NA	NA
CAGE_peak_13972	chr14	78288455	78289455	chr15	60492878	60493841	NA	NA	NA
CAGE_peak_13973	chr14	78289571	78290571	chr15	60493940	60494711	NA	NA	NA
CAGE_peak_13976	chr14	78356188	78357188	chr15	60563709	60564718	NA	NA	NA
CAGE_peak_13977	chr14	78381654	78382654	chr15	60597646	60598572	NA	NA	NA
CAGE_peak_13979,CAGE_peak_13980	chr14	78434317	78436216	chr15	60655404	60657210	NA	NA	NA
CAGE_peak_1398	chr1	120473385	120474385	chr16	85114394	85115033	NA	NA	NA
CAGE_peak_13981	chr14	78437661	78438661	chr15	60658656	60659603	NA	NA	NA
CAGE_peak_13982	chr14	78458389	78459389	chr15	60690944	60691931	NA	NA	NA
CAGE_peak_13986	chr14	78717564	78718564	chr15	60953294	60954052	NA	NA	NA
CAGE_peak_13988	chr14	78744295	78745295	chr15	60977919	60979075	NA	NA	NA
CAGE_peak_13989	chr14	78884870	78885870	chr15	61103085	61103885	NA	NA	NA
CAGE_peak_1399	chr1	120482585	120483585	chr16	85123784	85124793	NA	NA	NA
CAGE_peak_13990,DHS_heart_adult_peak_42198,DHS_kidney_adult_peak_41700,DHS_liver_adult_peak_49365	chr14	78900305	78901501	chr15	61179253	61180388	chr8	53188906	53190458
CAGE_peak_13999	chr14	79243083	79244083	chr15	61507566	61508682	NA	NA	NA
CAGE_peak_14000	chr14	79267344	79268344	chr15	61528902	61529824	NA	NA	NA
CAGE_peak_14001	chr14	79280074	79281074	chr15	61542023	61542736	NA	NA	NA
CAGE_peak_14006	chr14	79392857	79393857	chr15	61657317	61657949	NA	NA	NA
CAGE_peak_14007,DHS_heart_adult_peak_42251	chr14	79441076	79442153	chr15	61713020	61713933	NA	NA	NA
CAGE_peak_14009,DHS_kidney_adult_peak_41753,DHS_liver_adult_peak_49427	chr14	79493589	79495277	chr15	61784058	61785581	NA	NA	NA
CAGE_peak_14011,DHS_heart_adult_peak_42262,DHS_kidney_adult_peak_41757,DHS_liver_adult_peak_49434	chr14	79510965	79512318	chr15	61799410	61800496	NA	NA	NA
CAGE_peak_14016,DHS_kidney_adult_peak_41761	chr14	79527289	79528436	chr15	61818090	61819229	NA	NA	NA
CAGE_peak_14018	chr14	79531641	79532641	chr15	61822287	61823289	NA	NA	NA
CAGE_peak_14019,DHS_kidney_adult_peak_41762	chr14	79533738	79534809	chr15	61824368	61825308	NA	NA	NA
CAGE_peak_1402	chr1	120526944	120527944	chr13	36668226	36669159	NA	NA	NA
CAGE_peak_14020	chr14	79551286	79552286	chr15	61837582	61838558	NA	NA	NA
CAGE_peak_14021	chr14	79590064	79591064	chr15	61875350	61876263	NA	NA	NA
CAGE_peak_14023,DHS_brain_adult_peak_64040,DHS_heart_adult_peak_42285	chr14	79680263	79681345	chr15	61967646	61968759	NA	NA	NA
CAGE_peak_14024	chr14	79700715	79701715	chr15	61990001	61990973	NA	NA	NA
CAGE_peak_14025	chr14	79819976	79820976	chr15	62245524	62246465	NA	NA	NA
CAGE_peak_14027	chr14	79980977	79981977	chr15	62387829	62388781	NA	NA	NA
CAGE_peak_14028	chr14	79984953	79985953	chr15	62391661	62392622	NA	NA	NA
CAGE_peak_14030	chr14	80245782	80246782	chr15	62640507	62641685	NA	NA	NA
CAGE_peak_14031	chr14	81229847	81230847	chr15	63709358	63710348	NA	NA	NA
CAGE_peak_14033	chr14	82672904	82673904	chr15	65666072	65667007	NA	NA	NA
CAGE_peak_14034	chr14	82761843	82762843	chr15	65766012	65767000	NA	NA	NA
CAGE_peak_14036	chr14	83236257	83237257	chr15	66257363	66258070	NA	NA	NA
CAGE_peak_14038	chr14	83358659	83359659	chr15	66413524	66414355	NA	NA	NA
CAGE_peak_14039	chr14	83829731	83830731	chr15	66943298	66943998	NA	NA	NA
CAGE_peak_14041	chr14	85093805	85094805	chr15	68281248	68282229	NA	NA	NA
CAGE_peak_14043	chr14	85789675	85790675	chr15	69063602	69064390	NA	NA	NA
CAGE_peak_14044,DHS_heart_adult_peak_42314,DHS_kidney_adult_peak_41869	chr14	86321925	86323080	chr15	69587167	69588252	NA	NA	NA
CAGE_peak_14046	chr14	86690629	86691629	chr15	69954839	69955654	NA	NA	NA
CAGE_peak_14047	chr14	86752270	86753270	chr15	70013358	70014400	NA	NA	NA
CAGE_peak_14048	chr14	86838409	86839409	chr15	70107953	70108917	NA	NA	NA
CAGE_peak_14054	chr14	89154352	89155352	chr15	72540823	72541834	NA	NA	NA
CAGE_peak_14055	chr14	89595011	89596011	chr15	73025274	73026290	NA	NA	NA
CAGE_peak_14058	chr14	92347261	92348261	chr15	76113269	76114286	NA	NA	NA
CAGE_peak_14059	chr14	92509926	92510926	chr15	76264039	76265006	NA	NA	NA
CAGE_peak_14061	chr14	93182581	93183581	chr15	76966460	76967410	NA	NA	NA
CAGE_peak_14062	chr14	93298921	93299921	chr15	77076107	77077129	NA	NA	NA
CAGE_peak_14063	chr14	93595599	93596599	chr15	77441117	77441847	NA	NA	NA
CAGE_peak_14065	chr14	93850642	93851642	chr15	77697549	77698436	NA	NA	NA
CAGE_peak_14066	chr14	93857934	93858934	chr15	77707380	77708138	NA	NA	NA
CAGE_peak_14069	chr14	95143665	95144665	chr15	79201747	79202712	NA	NA	NA
CAGE_peak_14072	chr14	96426260	96427260	chr15	80595156	80596151	NA	NA	NA
CAGE_peak_14075	chr14	97086947	97087947	chr15	81377962	81378959	NA	NA	NA
CAGE_peak_14078	chr14	97857627	97858627	chr15	82168143	82169141	NA	NA	NA
CAGE_peak_14079	chr14	97888769	97889769	chr15	82203624	82204621	NA	NA	NA
CAGE_peak_1408	chr1	121245755	121246755	chr13	37199613	37200450	NA	NA	NA
CAGE_peak_14080	chr14	97938825	97939825	chr15	82254140	82255203	NA	NA	NA
CAGE_peak_14081	chr14	98051533	98052533	chr15	82364521	82365644	NA	NA	NA
CAGE_peak_14082	chr14	98109490	98110490	chr15	82422776	82423908	NA	NA	NA
CAGE_peak_14083,DHS_kidney_adult_peak_41975	chr14	98126150	98127881	chr15	82440078	82441449	NA	NA	NA
CAGE_peak_14085	chr14	98158824	98159824	chr15	82472308	82473322	NA	NA	NA
CAGE_peak_14088	chr14	98576673	98577673	chr15	82898244	82899126	NA	NA	NA
CAGE_peak_14089,DHS_heart_adult_peak_42412,DHS_kidney_adult_peak_41995	chr14	98928875	98930010	chr15	83316897	83318111	NA	NA	NA
CAGE_peak_1409	chr1	121317674	121318674	chr13	37277563	37278688	NA	NA	NA
CAGE_peak_14091	chr14	99145107	99146107	chr15	83547664	83548596	NA	NA	NA
CAGE_peak_14093,CAGE_peak_14094	chr14	99323723	99324983	chr15	83731964	83733240	NA	NA	NA
CAGE_peak_14095,CAGE_peak_14096	chr14	99338544	99340065	chr15	83748409	83749604	NA	NA	NA
CAGE_peak_14097,DHS_brain_adult_peak_64620	chr14	99347197	99348948	chr15	83756603	83758343	NA	NA	NA
CAGE_peak_14098	chr14	99349501	99350501	chr15	83758892	83760039	NA	NA	NA
CAGE_peak_141	chr1	22513636	22514636	chr9	28637274	28638503	NA	NA	NA
CAGE_peak_1410	chr1	121428358	121429358	chr13	37397772	37398754	NA	NA	NA
CAGE_peak_14100,DHS_kidney_adult_peak_42014	chr14	99392157	99393946	chr15	83794844	83796577	NA	NA	NA
CAGE_peak_14101,DHS_kidney_adult_peak_42020	chr14	99548034	99549228	chr15	83953829	83955011	NA	NA	NA
CAGE_peak_14105	chr14	99583551	99584551	chr15	83988954	83989708	NA	NA	NA
CAGE_peak_14106	chr14	99616507	99617507	chr15	84028543	84029424	NA	NA	NA
CAGE_peak_14109	chr14	99705567	99706567	chr15	84120168	84121167	NA	NA	NA
CAGE_peak_14110,DHS_heart_adult_peak_42427	chr14	99777951	99779133	chr15	84181706	84182877	NA	NA	NA
CAGE_peak_14111,DHS_kidney_adult_peak_42031	chr14	99805743	99807456	chr15	84213810	84215501	NA	NA	NA
CAGE_peak_14114,DHS_liver_adult_peak_49767	chr14	100266766	100267955	chr15	84730552	84731754	NA	NA	NA
CAGE_peak_14119	chr14	100752296	100753296	chr15	85229324	85230356	NA	NA	NA
CAGE_peak_1412	chr1	121597961	121598961	chr13	37567243	37568208	NA	NA	NA
CAGE_peak_14120	chr14	100982843	100983843	chr15	85450742	85451849	NA	NA	NA
CAGE_peak_14122	chr14	101492099	101493099	chr15	85977410	85978477	NA	NA	NA
CAGE_peak_14123	chr14	101515685	101516685	chr15	86004098	86005166	NA	NA	NA
CAGE_peak_14127,DHS_heart_adult_peak_42515,DHS_kidney_adult_peak_42099	chr14	101593803	101595013	chr15	86089709	86090891	NA	NA	NA
CAGE_peak_14130	chr14	101704931	101705931	chr15	86206285	86207211	NA	NA	NA
CAGE_peak_14133,DHS_kidney_adult_peak_42127	chr14	101787414	101788554	chr15	86316321	86317365	NA	NA	NA
CAGE_peak_14134,DHS_heart_adult_peak_42528,DHS_kidney_adult_peak_42129	chr14	101796788	101798536	chr15	86325129	86326754	NA	NA	NA
CAGE_peak_14135	chr14	101803736	101804736	chr15	86332731	86333679	NA	NA	NA
CAGE_peak_14136,DHS_kidney_adult_peak_42131	chr14	101805076	101806700	chr15	86333999	86335605	NA	NA	NA
CAGE_peak_14137,DHS_brain_adult_peak_64787,DHS_heart_adult_peak_42533,DHS_kidney_adult_peak_42135	chr14	101829410	101830817	chr15	86350159	86351548	NA	NA	NA
CAGE_peak_14138,DHS_kidney_adult_peak_42137,DHS_liver_adult_peak_49854	chr14	101835543	101836984	chr15	86356593	86358017	NA	NA	NA
CAGE_peak_14139,DHS_heart_adult_peak_42536,DHS_liver_adult_peak_49858	chr14	101853087	101854275	chr15	86374906	86376100	chr8	77369801	77371388
CAGE_peak_1413,CAGE_peak_1414	chr1	121607655	121609279	chr13	37578473	37580024	NA	NA	NA
CAGE_peak_14140,DHS_brain_adult_peak_64793,DHS_heart_adult_peak_42539	chr14	101866498	101867799	chr15	86387251	86388494	NA	NA	NA
CAGE_peak_14141,DHS_heart_adult_peak_42547	chr14	101891834	101892884	chr15	86413386	86414396	NA	NA	NA
CAGE_peak_14142	chr14	101906438	101907438	chr15	86429362	86430488	NA	NA	NA
CAGE_peak_14144	chr14	102091848	102092848	chr15	86580702	86581708	NA	NA	NA
CAGE_peak_14145	chr14	102460934	102461934	chr15	86941648	86942632	NA	NA	NA
CAGE_peak_14146	chr14	102736768	102737768	chr15	87176817	87177839	NA	NA	NA
CAGE_peak_1415	chr1	121618202	121619202	chr13	37590703	37591734	NA	NA	NA
CAGE_peak_14155	chr14	103007202	103008202	chr15	93567810	93568810	NA	NA	NA
CAGE_peak_1416	chr1	121707928	121708928	chr13	37688080	37689011	NA	NA	NA
CAGE_peak_14160,DHS_heart_adult_peak_42601	chr14	103036571	103037984	chr15	93598847	93599787	NA	NA	NA
CAGE_peak_14161	chr14	103038895	103039895	chr15	93600623	93601625	NA	NA	NA
CAGE_peak_14162	chr14	103042345	103043345	chr15	93608354	93609207	NA	NA	NA
CAGE_peak_14166	chr14	103341562	103342562	chr15	87535735	87536784	NA	NA	NA
CAGE_peak_1417	chr1	123202899	123203899	chr13	39291257	39292049	NA	NA	NA
CAGE_peak_14172	chr14	103486516	103487516	chr15	87678506	87679453	NA	NA	NA
CAGE_peak_14173	chr14	103666558	103667558	chr15	87865387	87866405	NA	NA	NA
CAGE_peak_1418	chr1	123394586	123395586	chr13	39505925	39506864	NA	NA	NA
CAGE_peak_14180	chr14	104936731	104937731	chr15	89099998	89100977	NA	NA	NA
CAGE_peak_14195,DHS_brain_adult_peak_65114,DHS_heart_adult_peak_42751	chr14	106011145	106012695	chr15	90249854	90251454	NA	NA	NA
CAGE_peak_14196	chr14	106026998	106027998	chr15	90261495	90262499	NA	NA	NA
CAGE_peak_1420	chr1	123745246	123746246	chr13	39984233	39984999	NA	NA	NA
CAGE_peak_14201	chr14	108870791	108871791	chr15	93263900	93264787	NA	NA	NA
CAGE_peak_14203	chr14	109706553	109707553	chr15	94493525	94494318	NA	NA	NA
CAGE_peak_14208	chr14	111696264	111697264	chr15	96840291	96841313	NA	NA	NA
CAGE_peak_14210	chr14	111772336	111773336	chr15	96926397	96927408	NA	NA	NA
CAGE_peak_14211	chr14	111927016	111928016	chr15	97096811	97097501	NA	NA	NA
CAGE_peak_14213	chr14	113115682	113116682	chr15	98300559	98301525	NA	NA	NA
CAGE_peak_14214	chr14	113416940	113417940	chr15	98660960	98661777	NA	NA	NA
CAGE_peak_1421,DHS_brain_adult_peak_8321	chr1	123900757	123901891	chr13	40138809	40139918	NA	NA	NA
CAGE_peak_14220	chr14	115177162	115178162	chr15	100342646	100343610	NA	NA	NA
CAGE_peak_14221	chr14	115185159	115186159	chr15	100351299	100352643	NA	NA	NA
CAGE_peak_14223	chr14	115374252	115375252	chr15	100569051	100569839	NA	NA	NA
CAGE_peak_14229	chr14	117021819	117022819	chr15	102259530	102260189	NA	NA	NA
CAGE_peak_1422,DHS_kidney_adult_peak_4899	chr1	123933497	123934795	chr13	40163771	40165048	NA	NA	NA
CAGE_peak_1423	chr1	123983324	123984324	chr13	40223634	40224646	NA	NA	NA
CAGE_peak_14230	chr14	117304231	117305231	chr15	102504107	102505083	NA	NA	NA
CAGE_peak_14231	chr14	117354712	117355712	chr15	102554704	102555678	NA	NA	NA
CAGE_peak_14232	chr14	117621633	117622633	chr15	102810569	102811462	NA	NA	NA
CAGE_peak_14234	chr14	118031624	118032624	chr15	103224907	103225915	NA	NA	NA
CAGE_peak_1424	chr1	124060067	124061067	chr13	40314502	40315183	NA	NA	NA
CAGE_peak_14240	chr14	118227817	118228817	chr15	103433314	103434245	NA	NA	NA
CAGE_peak_14243	chr14	118305615	118306615	chr15	103516240	103517267	NA	NA	NA
CAGE_peak_14245	chr14	118503148	118504148	chr15	103715285	103715940	NA	NA	NA
CAGE_peak_14248	chr14	118573708	118574708	chr15	103791478	103792427	NA	NA	NA
CAGE_peak_1425	chr1	124073362	124074362	chr13	40336911	40337858	NA	NA	NA
CAGE_peak_14253,DHS_heart_adult_peak_42906,DHS_liver_adult_peak_50264	chr14	118667106	118668271	chr15	103883804	103884943	chr8	97160899	97162038
CAGE_peak_14262	chr14	119315379	119316379	chr15	104692665	104693627	NA	NA	NA
CAGE_peak_14263	chr14	119397246	119398246	chr15	104775772	104776851	NA	NA	NA
CAGE_peak_14264	chr14	119684494	119685494	chr15	105064692	105065650	NA	NA	NA
CAGE_peak_1427	chr1	124313511	124314511	chr13	40581366	40582306	NA	NA	NA
CAGE_peak_14272	chr14	120420855	120421855	chr15	105786661	105787708	NA	NA	NA
CAGE_peak_14273	chr14	120422253	120423253	chr15	105788541	105789633	NA	NA	NA
CAGE_peak_14274	chr14	120425861	120426861	chr15	105792375	105793162	NA	NA	NA
CAGE_peak_14277	chr14	120525322	120526322	chr15	105903516	105904770	NA	NA	NA
CAGE_peak_14278,DHS_kidney_adult_peak_42699,DHS_liver_adult_peak_50400	chr14	120543555	120544912	chr15	105920831	105922217	chr8	99403611	99405456
CAGE_peak_14280	chr14	120741203	120742203	chr8	101172824	101174013	NA	NA	NA
CAGE_peak_14282	chr14	120759321	120760321	chr15	106125106	106126123	NA	NA	NA
CAGE_peak_14283,DHS_brain_adult_peak_65811,DHS_kidney_adult_peak_42714,DHS_liver_adult_peak_50407	chr14	120761916	120763379	chr15	106128016	106129781	NA	NA	NA
CAGE_peak_14287,DHS_heart_adult_peak_43055	chr14	121050641	121051806	chr15	106391211	106392226	NA	NA	NA
CAGE_peak_14290	chr14	121160317	121161317	chr15	106496266	106497267	NA	NA	NA
CAGE_peak_14299	chr14	121383630	121384630	chr15	106727303	106728271	NA	NA	NA
CAGE_peak_143	chr1	22579507	22580507	chr9	28709788	28710723	NA	NA	NA
CAGE_peak_1430	chr1	124469884	124470884	chr13	40756458	40757229	NA	NA	NA
CAGE_peak_1431	chr1	124754242	124755242	chr13	41079583	41080407	NA	NA	NA
CAGE_peak_14313,DHS_kidney_adult_peak_42880	chr14	121898319	121899705	chr15	108310805	108311994	NA	NA	NA
CAGE_peak_14314,CAGE_peak_14315	chr14	121905423	121907025	chr15	108316162	108317327	NA	NA	NA
CAGE_peak_14319,DHS_liver_adult_peak_50575	chr14	121934000	121935167	chr15	108350429	108351678	chr8	101021680	101022318
CAGE_peak_1432	chr1	124838298	124839298	chr13	41166302	41167285	NA	NA	NA
CAGE_peak_14323	chr14	121948724	121949724	chr15	108359419	108360416	NA	NA	NA
CAGE_peak_14324,DHS_brain_adult_peak_66028,DHS_kidney_adult_peak_42888	chr14	121958040	121959609	chr15	108368975	108370532	NA	NA	NA
CAGE_peak_14325	chr14	121959970	121960970	chr15	108370894	108371958	NA	NA	NA
CAGE_peak_14328,DHS_brain_adult_peak_66033,DHS_heart_adult_peak_43185,DHS_liver_adult_peak_50580	chr14	121985101	121986411	chr15	108396645	108397974	NA	NA	NA
CAGE_peak_14329,DHS_brain_adult_peak_66034	chr14	121986900	121987918	chr15	108398245	108399229	NA	NA	NA
CAGE_peak_1433	chr1	124866817	124867817	chr13	41201089	41202071	NA	NA	NA
CAGE_peak_14331	chr14	121995083	121996083	chr15	108404830	108406215	NA	NA	NA
CAGE_peak_14333,DHS_heart_adult_peak_43191	chr14	122009002	122010406	chr15	108418187	108419558	NA	NA	NA
CAGE_peak_14334,DHS_heart_adult_peak_43192	chr14	122013147	122014171	chr15	108422745	108423955	NA	NA	NA
CAGE_peak_14338	chr14	122041771	122042771	chr15	108458388	108459339	NA	NA	NA
CAGE_peak_14339,CAGE_peak_14340,CAGE_peak_14341	chr14	122052469	122054452	chr15	108466784	108468670	NA	NA	NA
CAGE_peak_14344	chr14	122062408	122063408	chr15	108478168	108478994	NA	NA	NA
CAGE_peak_14345	chr14	122065872	122066872	chr15	108483742	108484989	NA	NA	NA
CAGE_peak_14354	chr14	122385410	122386410	chr15	108820750	108821913	NA	NA	NA
CAGE_peak_14357	chr14	122438747	122439747	chr15	108871876	108872952	NA	NA	NA
CAGE_peak_14359	chr14	122454556	122455556	chr15	108887716	108888624	NA	NA	NA
CAGE_peak_1436	chr1	125413659	125414659	chr13	41717751	41718568	NA	NA	NA
CAGE_peak_14366	chr14	122831977	122832977	chr15	109252357	109253365	NA	NA	NA
CAGE_peak_14367	chr14	122849174	122850174	chr15	109262303	109263529	NA	NA	NA
CAGE_peak_14368	chr14	122859760	122860760	chr15	109273536	109274558	NA	NA	NA
CAGE_peak_14369	chr14	122877981	122878981	chr15	109294876	109295827	NA	NA	NA
CAGE_peak_14370,DHS_brain_adult_peak_66121	chr14	122881828	122883026	chr15	109298642	109299848	NA	NA	NA
CAGE_peak_14373	chr14	122957622	122958622	chr15	109371409	109372379	NA	NA	NA
CAGE_peak_14374	chr14	123471853	123472853	chr15	109915885	109916681	NA	NA	NA
CAGE_peak_14375	chr14	123495426	123496426	chr15	109951934	109952931	NA	NA	NA
CAGE_peak_14377	chr14	124110961	124111961	chr15	110522769	110523469	NA	NA	NA
CAGE_peak_1438	chr1	125437514	125438514	chr13	41740717	41741672	NA	NA	NA
CAGE_peak_14380,DHS_brain_adult_peak_66237,DHS_liver_adult_peak_50699	chr14	124484836	124486348	chr15	110856020	110857572	NA	NA	NA
CAGE_peak_14385	chr15	3227732	3228732	chr2	53062626	53063756	NA	NA	NA
CAGE_peak_14391,DHS_heart_adult_peak_43283	chr15	3344089	3345184	chr2	53182414	53183337	NA	NA	NA
CAGE_peak_14392	chr15	3381564	3382564	chr2	53220184	53220969	NA	NA	NA
CAGE_peak_14393,DHS_kidney_adult_peak_43032	chr15	3568673	3569685	chr2	53400581	53401278	NA	NA	NA
CAGE_peak_14394	chr15	3576459	3577459	chr2	53407344	53408366	NA	NA	NA
CAGE_peak_14395	chr15	3986737	3987737	chr2	53817849	53818926	NA	NA	NA
CAGE_peak_14397	chr15	4122650	4123650	chr2	53948375	53949318	NA	NA	NA
CAGE_peak_14399	chr15	4412000	4413000	chr2	54221947	54222962	NA	NA	NA
CAGE_peak_144	chr1	22583667	22584667	chr9	28716333	28717281	NA	NA	NA
CAGE_peak_14400	chr15	4804652	4805652	chr2	54524288	54525279	NA	NA	NA
CAGE_peak_14403	chr15	4839397	4840397	chr2	54589820	54591143	NA	NA	NA
CAGE_peak_14405	chr15	5138374	5139374	chr2	54852314	54853350	NA	NA	NA
CAGE_peak_14406,DHS_heart_adult_peak_43384,DHS_liver_adult_peak_50922	chr15	5141344	5142684	chr2	54855282	54856419	NA	NA	NA
CAGE_peak_14411	chr15	5238184	5239184	chr2	54958568	54959560	NA	NA	NA
CAGE_peak_14415	chr15	5413891	5414891	chr2	55185554	55186329	NA	NA	NA
CAGE_peak_14416,DHS_kidney_adult_peak_43132	chr15	5415594	5416700	chr2	55186877	55188016	NA	NA	NA
CAGE_peak_14417	chr15	5422024	5423024	chr2	55193167	55194121	NA	NA	NA
CAGE_peak_1441,DHS_heart_adult_peak_5007	chr1	125466200	125467307	chr13	41772566	41773559	NA	NA	NA
CAGE_peak_14423	chr15	5533849	5534849	chr2	55338261	55339260	NA	NA	NA
CAGE_peak_14425	chr15	5694709	5695709	chr2	235454100	235455026	NA	NA	NA
CAGE_peak_14426	chr15	6029225	6030225	chr2	234814444	234815893	NA	NA	NA
CAGE_peak_14428,DHS_kidney_adult_peak_43172	chr15	6334325	6335460	chr2	55672451	55673634	NA	NA	NA
CAGE_peak_1442,DHS_heart_adult_peak_5008	chr1	125467422	125468487	chr13	41773646	41774706	NA	NA	NA
CAGE_peak_1443	chr1	125470419	125471419	chr13	41776456	41777669	NA	NA	NA
CAGE_peak_14430,CAGE_peak_14431,DHS_kidney_adult_peak_43174	chr15	6340018	6341985	chr2	55679795	55681475	NA	NA	NA
CAGE_peak_14432	chr15	6342988	6343988	chr2	55682478	55683339	NA	NA	NA
CAGE_peak_14433	chr15	6352276	6353276	chr2	55689217	55690090	NA	NA	NA
CAGE_peak_14435,DHS_liver_adult_peak_50980	chr15	6410858	6412049	chr2	55740893	55742106	NA	NA	NA
CAGE_peak_14436	chr15	6413292	6414292	chr2	55744254	55745072	NA	NA	NA
CAGE_peak_14439	chr15	6524995	6525995	chr2	55837312	55838362	NA	NA	NA
CAGE_peak_14442,DHS_heart_adult_peak_43473	chr15	6556463	6557608	chr2	55866814	55867909	NA	NA	NA
CAGE_peak_14444	chr15	6567431	6568431	chr2	55878989	55880221	NA	NA	NA
CAGE_peak_14447,DHS_heart_adult_peak_43479	chr15	6574126	6575826	chr2	55885970	55887685	NA	NA	NA
CAGE_peak_1444,CAGE_peak_1445,DHS_heart_adult_peak_5010	chr1	125472760	125474500	chr13	41779652	41781427	NA	NA	NA
CAGE_peak_14450	chr15	6592188	6593188	chr2	55904071	55905049	NA	NA	NA
CAGE_peak_14451	chr15	6598660	6599660	chr2	55910634	55911527	NA	NA	NA
CAGE_peak_14452,CAGE_peak_14453	chr15	6599948	6601904	chr2	55911527	55912991	NA	NA	NA
CAGE_peak_14460	chr15	6912172	6913172	chr2	56198580	56199613	NA	NA	NA
CAGE_peak_14461,DHS_heart_adult_peak_43530,DHS_liver_adult_peak_51039	chr15	7069778	7070969	chr2	56359980	56361180	chr11	59676091	59677308
CAGE_peak_14463,DHS_liver_adult_peak_51043	chr15	7084255	7085508	chr2	56375913	56377280	NA	NA	NA
CAGE_peak_14465	chr15	7113550	7114550	chr2	56410654	56411761	NA	NA	NA
CAGE_peak_14468,DHS_heart_adult_peak_43561	chr15	7213143	7214374	chr2	56508951	56510082	NA	NA	NA
CAGE_peak_14469	chr15	7315010	7316010	chr2	56604499	56605182	NA	NA	NA
CAGE_peak_1446,CAGE_peak_1447,DHS_heart_adult_peak_5016	chr1	125507378	125509085	chr13	41815447	41816929	NA	NA	NA
CAGE_peak_14470	chr15	7580104	7581104	chr2	58348501	58349418	NA	NA	NA
CAGE_peak_14478	chr15	8353030	8354030	chr2	57577442	57578372	NA	NA	NA
CAGE_peak_14479,DHS_liver_adult_peak_51113	chr15	8374290	8375626	chr2	57601101	57602399	chr11	58080448	58081324
CAGE_peak_14480	chr15	8411435	8412435	chr2	57640571	57641544	NA	NA	NA
CAGE_peak_14481	chr15	8554515	8555515	chr2	57788113	57788908	NA	NA	NA
CAGE_peak_14482	chr15	8555856	8556856	chr2	57789026	57789923	NA	NA	NA
CAGE_peak_14486	chr15	8601986	8602986	chr2	57830510	57831554	NA	NA	NA
CAGE_peak_14498,CAGE_peak_14499	chr15	9473142	9474884	chr2	58752256	58754006	NA	NA	NA
CAGE_peak_1450	chr1	125700550	125701550	chr13	42035426	42036555	NA	NA	NA
CAGE_peak_14500	chr15	9475812	9476812	chr2	58754919	58756222	NA	NA	NA
CAGE_peak_14501	chr15	9491717	9492717	chr2	58774920	58775929	NA	NA	NA
CAGE_peak_14508	chr15	9534707	9535707	chr2	59929302	59930328	NA	NA	NA
CAGE_peak_14509	chr15	9547230	9548230	chr2	59928144	59928960	NA	NA	NA
CAGE_peak_14511	chr15	9555453	9556453	chr2	59924627	59925445	NA	NA	NA
CAGE_peak_14512	chr15	9563790	9564790	chr2	59918497	59919521	NA	NA	NA
CAGE_peak_14513	chr15	9569650	9570650	chr2	59912749	59913589	NA	NA	NA
CAGE_peak_14514	chr15	9571403	9572403	chr2	59911057	59911980	NA	NA	NA
CAGE_peak_14515	chr15	9574358	9575358	chr2	59907699	59909003	NA	NA	NA
CAGE_peak_14516	chr15	9575396	9576396	chr2	59906363	59907669	NA	NA	NA
CAGE_peak_14518	chr15	9580057	9581057	chr2	58903000	58903990	NA	NA	NA
CAGE_peak_1452	chr1	126113553	126114553	chr13	42473862	42474864	NA	NA	NA
CAGE_peak_14520	chr15	9869616	9870616	chr2	65139396	65140415	NA	NA	NA
CAGE_peak_14521	chr15	10074534	10075534	chr2	60029055	60030051	NA	NA	NA
CAGE_peak_14523,DHS_liver_adult_peak_51240	chr15	10236385	10237488	chr2	60201609	60203239	chr11	56496327	56497838
CAGE_peak_14524	chr15	10263823	10264823	chr2	60228915	60229908	NA	NA	NA
CAGE_peak_14527	chr15	10505691	10506691	chr2	60482649	60483643	NA	NA	NA
CAGE_peak_14528,DHS_liver_adult_peak_51298	chr15	10596842	10598815	chr2	60568642	60570340	chr11	56124379	56126168
CAGE_peak_1453	chr1	126124647	126125647	chr13	42485044	42486003	NA	NA	NA
CAGE_peak_14531,DHS_brain_adult_peak_66659,DHS_liver_adult_peak_51322	chr15	10696302	10697611	chr2	60662931	60664283	NA	NA	NA
CAGE_peak_14534,DHS_brain_adult_peak_66664	chr15	10749303	10751030	chr2	60718247	60719617	NA	NA	NA
CAGE_peak_14535	chr15	10758324	10759324	chr2	60723894	60724935	NA	NA	NA
CAGE_peak_14536	chr15	10759546	10760546	chr2	60725159	60726168	NA	NA	NA
CAGE_peak_14538,DHS_heart_adult_peak_43696,DHS_kidney_adult_peak_43470	chr15	10770173	10771994	chr2	60735905	60737761	NA	NA	NA
CAGE_peak_14539,DHS_brain_adult_peak_66666,DHS_heart_adult_peak_43699,DHS_kidney_adult_peak_43474,DHS_liver_adult_peak_51331	chr15	10817782	10819110	chr2	60766457	60767786	chr11	55890639	55893198
CAGE_peak_1454	chr1	126195529	126196529	chr13	42552055	42553022	NA	NA	NA
CAGE_peak_14540	chr15	10838218	10839218	chr2	60785521	60786672	NA	NA	NA
CAGE_peak_14542,DHS_heart_adult_peak_43711,DHS_kidney_adult_peak_43488,DHS_liver_adult_peak_51345	chr15	10889749	10891099	chr2	60847258	60848815	chr11	55820249	55821037
CAGE_peak_14543	chr15	10897935	10898935	chr2	60855062	60856161	NA	NA	NA
CAGE_peak_14545	chr15	11077803	11078803	chr2	61062726	61063701	NA	NA	NA
CAGE_peak_14546	chr15	11117617	11118617	chr2	61101035	61102006	NA	NA	NA
CAGE_peak_14547,DHS_heart_adult_peak_43746,DHS_kidney_adult_peak_43531	chr15	11532537	11533659	chr2	61555138	61556293	NA	NA	NA
CAGE_peak_14549	chr15	11690425	11691425	chr2	61706077	61707072	NA	NA	NA
CAGE_peak_14553	chr15	11835376	11836376	chr2	61879306	61880261	NA	NA	NA
CAGE_peak_14554	chr15	11989677	11990677	chr2	62028413	62029406	NA	NA	NA
CAGE_peak_14559,DHS_heart_adult_peak_43782	chr15	12013533	12014558	chr2	62047823	62048651	NA	NA	NA
CAGE_peak_14568,DHS_brain_adult_peak_66787	chr15	12211043	12212471	chr2	62242562	62244035	NA	NA	NA
CAGE_peak_14569,DHS_kidney_adult_peak_43583,DHS_liver_adult_peak_51459	chr15	12226884	12228327	chr2	62257583	62259044	NA	NA	NA
CAGE_peak_1456,CAGE_peak_1457	chr1	126374198	126375725	chr13	42737799	42739355	NA	NA	NA
CAGE_peak_14573	chr15	12408836	12409836	chr2	62448240	62449104	NA	NA	NA
CAGE_peak_14575,DHS_brain_adult_peak_66828,DHS_heart_adult_peak_43853,DHS_kidney_adult_peak_43619,DHS_liver_adult_peak_51493	chr15	12490140	12491618	chr2	62536754	62538603	chr11	53785591	53786615
CAGE_peak_14577	chr15	12499566	12500566	chr2	62545956	62547035	NA	NA	NA
CAGE_peak_14578	chr15	12512482	12513482	chr2	62562615	62563678	NA	NA	NA
CAGE_peak_14579	chr15	12516235	12517235	chr2	62566304	62567092	NA	NA	NA
CAGE_peak_14585,DHS_brain_adult_peak_66887	chr15	12895049	12896458	chr2	62960807	62962378	NA	NA	NA
CAGE_peak_14588	chr15	13164656	13165656	chr2	63238075	63239075	NA	NA	NA
CAGE_peak_14589	chr15	13243104	13244104	chr2	63314889	63315906	NA	NA	NA
CAGE_peak_1458,DHS_liver_adult_peak_5956	chr1	126436935	126438862	chr13	42795295	42797217	chr7	70341669	70343550
CAGE_peak_1459	chr1	126503684	126504684	chr13	42863264	42864209	NA	NA	NA
CAGE_peak_14591	chr15	13568496	13569496	chr2	63686602	63687703	NA	NA	NA
CAGE_peak_14593	chr15	15215095	15216095	chr2	59772396	59773216	NA	NA	NA
CAGE_peak_14594	chr15	15368348	15369348	chr2	65316195	65317048	NA	NA	NA
CAGE_peak_14596	chr15	16263192	16264192	chr2	66342650	66343602	NA	NA	NA
CAGE_peak_14597	chr15	16472609	16473609	chr2	66613581	66614371	NA	NA	NA
CAGE_peak_14599	chr15	16757206	16758206	chr2	66968643	66970167	NA	NA	NA
CAGE_peak_145,DHS_brain_adult_peak_973	chr1	22654524	22656294	chr9	28792365	28794119	NA	NA	NA
CAGE_peak_146	chr1	22677210	22678210	chr9	28810444	28811695	NA	NA	NA
CAGE_peak_1460	chr1	126587124	126588124	chr13	42947013	42947937	NA	NA	NA
CAGE_peak_14601	chr15	17420731	17421731	chr2	67647648	67648617	NA	NA	NA
CAGE_peak_14603	chr15	18583908	18584908	chr2	69104586	69105658	NA	NA	NA
CAGE_peak_14604	chr15	18652027	18653027	chr2	69238000	69238932	NA	NA	NA
CAGE_peak_14606	chr15	18910099	18911099	chr2	69517185	69518135	NA	NA	NA
CAGE_peak_14607	chr15	19161840	19162840	chr2	69805966	69806952	NA	NA	NA
CAGE_peak_14609	chr15	20966689	20967689	chr2	71840956	71841650	NA	NA	NA
CAGE_peak_1461	chr1	126813275	126814275	chr13	43153362	43154434	NA	NA	NA
CAGE_peak_14612	chr15	22728995	22729995	chr2	73843495	73844235	NA	NA	NA
CAGE_peak_14613	chr15	22868502	22869502	chr2	74012875	74013710	NA	NA	NA
CAGE_peak_14616	chr15	23015888	23016888	chr2	74167701	74168712	NA	NA	NA
CAGE_peak_14617	chr15	24157351	24158351	chr2	75443615	75444608	NA	NA	NA
CAGE_peak_14619	chr15	25202887	25203887	chr2	76512346	76513263	NA	NA	NA
CAGE_peak_1462	chr1	127001103	127002103	chr13	43340903	43341989	NA	NA	NA
CAGE_peak_14620,DHS_heart_adult_peak_43950	chr15	25268043	25269144	chr2	77472792	77473644	NA	NA	NA
CAGE_peak_14622	chr15	25282002	25283002	chr2	77492562	77493511	NA	NA	NA
CAGE_peak_14623	chr15	25287430	25288430	chr2	77497936	77499003	NA	NA	NA
CAGE_peak_14625,CAGE_peak_14626,DHS_brain_adult_peak_67292,DHS_heart_adult_peak_43954	chr15	25301921	25303580	chr2	77512609	77513867	NA	NA	NA
CAGE_peak_14627	chr15	25321199	25322199	chr2	77531669	77532656	NA	NA	NA
CAGE_peak_14628	chr15	25326527	25327527	chr2	77537014	77537636	NA	NA	NA
CAGE_peak_14629	chr15	25352415	25353415	chr2	77568620	77569704	NA	NA	NA
CAGE_peak_1463	chr1	127135277	127136277	chr13	43669613	43670480	NA	NA	NA
CAGE_peak_14630,CAGE_peak_14631	chr15	25354252	25355904	chr2	77574620	77576473	NA	NA	NA
CAGE_peak_14635,DHS_kidney_adult_peak_43727	chr15	25495527	25496790	chr2	77736770	77738055	NA	NA	NA
CAGE_peak_14636	chr15	25496802	25497802	chr2	77738067	77739058	NA	NA	NA
CAGE_peak_14637,DHS_heart_adult_peak_43971,DHS_kidney_adult_peak_43734	chr15	25524994	25526101	chr2	77763818	77764819	NA	NA	NA
CAGE_peak_14641,DHS_kidney_adult_peak_43757	chr15	25686491	25688071	chr2	77947733	77949625	NA	NA	NA
CAGE_peak_14647,DHS_heart_adult_peak_44024,DHS_liver_adult_peak_51704,DHS_liver_adult_peak_51705	chr15	25829900	25831444	chr2	78093052	78094750	chr11	41516128	41517280
CAGE_peak_1465	chr1	127209666	127210666	chr13	43855180	43855888	NA	NA	NA
CAGE_peak_14650	chr15	25861925	25862925	chr2	78122278	78123304	NA	NA	NA
CAGE_peak_14653	chr15	25884113	25885113	chr2	78148189	78149158	NA	NA	NA
CAGE_peak_14654,DHS_brain_adult_peak_67379,DHS_heart_adult_peak_44030,DHS_kidney_adult_peak_43797	chr15	25890585	25892197	chr2	78159679	78161180	NA	NA	NA
CAGE_peak_14656	chr15	25906600	25907600	chr2	78176590	78177606	NA	NA	NA
CAGE_peak_14658,DHS_heart_adult_peak_44035	chr15	25911521	25912912	chr2	78182186	78183613	NA	NA	NA
CAGE_peak_14659,DHS_heart_adult_peak_44036,DHS_liver_adult_peak_51716	chr15	25914334	25915650	chr2	78184816	78186084	chr11	41423841	41424781
CAGE_peak_1466	chr1	127235902	127236902	chr13	43904684	43905918	NA	NA	NA
CAGE_peak_14660	chr15	25915835	25916835	chr2	78186269	78187260	NA	NA	NA
CAGE_peak_14661	chr15	25930778	25931778	chr2	78201914	78202924	NA	NA	NA
CAGE_peak_14665	chr15	26288530	26289530	chr2	78798351	78799186	NA	NA	NA
CAGE_peak_14667	chr15	26714024	26715024	chr2	79249168	79250036	NA	NA	NA
CAGE_peak_14668,DHS_heart_adult_peak_44074,DHS_kidney_adult_peak_43832	chr15	26717705	26719177	chr2	79253114	79254527	NA	NA	NA
CAGE_peak_14669	chr15	26754811	26755811	chr2	79287619	79288616	NA	NA	NA
CAGE_peak_14670,DHS_kidney_adult_peak_43841	chr15	26812594	26813847	chr2	79344723	79345960	NA	NA	NA
CAGE_peak_14671	chr15	26852316	26853316	chr2	79395290	79396107	NA	NA	NA
CAGE_peak_14676	chr15	27554372	27555372	chr2	80216516	80217447	NA	NA	NA
CAGE_peak_14686	chr15	27640814	27641814	chr2	80300827	80301630	NA	NA	NA
CAGE_peak_14687,CAGE_peak_14688	chr15	27666803	27668730	chr2	80394176	80395500	NA	NA	NA
CAGE_peak_14691,DHS_heart_adult_peak_44141	chr15	27675086	27676209	chr2	80401789	80402889	NA	NA	NA
CAGE_peak_14692	chr15	27697159	27698159	chr2	80422604	80423533	NA	NA	NA
CAGE_peak_14696,CAGE_peak_14697	chr15	27708206	27709811	chr2	80444508	80446199	NA	NA	NA
CAGE_peak_147	chr1	22704171	22705171	chr9	28839179	28840520	NA	NA	NA
CAGE_peak_1470	chr1	127249912	127250912	chr13	43917763	43918772	NA	NA	NA
CAGE_peak_14709,DHS_liver_adult_peak_51837	chr15	27877439	27878499	chr2	80616394	80617451	chr11	39188707	39189223
CAGE_peak_14719	chr15	27967626	27968626	chr2	80712496	80713441	NA	NA	NA
CAGE_peak_1471,DHS_heart_adult_peak_5111,DHS_liver_adult_peak_6003	chr1	127256509	127257770	chr13	43923993	43925247	NA	NA	NA
CAGE_peak_14720	chr15	28009351	28010351	chr2	80752304	80753327	NA	NA	NA
CAGE_peak_14731	chr15	29583195	29584195	chr2	82625606	82626856	NA	NA	NA
CAGE_peak_14732	chr15	29875248	29876248	chr2	82936124	82937080	NA	NA	NA
CAGE_peak_14734	chr15	30370438	30371438	chr2	83431030	83432165	NA	NA	NA
CAGE_peak_14735,DHS_brain_adult_peak_67758	chr15	30421914	30423873	chr2	83485295	83486971	NA	NA	NA
[truncated: 103,702 more rows]
