# Supplementary material for: Repurposing of promoters and enhancers during mammalian evolution
Source: Nat Commun. 2018 Oct 4;9:4066. doi: 10.1038/s41467-018-06544-z (PMC6172195; doi:10.1038/s41467-018-06544-z)
Supplement: Supplementary file 9 — supplementary data 6 [file 41467_2018_6544_MOESM9_ESM.xlsx]

## Sheet: human
# Supplementary Data 6: human PE elements
chr	start	end	locus_ID	PE_element_type
chr1	8197202	8198370	CAGE_peak_238,DHS_liver_peak_478	extended
chr1	20440457	20441457	DHS_brain_peak_2092	novel
chr1	29416003	29417823	DHS_heart_peak_4076,DHS_heart_peak_4077	novel
chr1	34742329	34743329	DHS_brain_peak_3573	extended
chr1	54575603	54576602	DHS_heart_peak_6860	novel
chr1	59730394	59731863	CAGE_peak_1817,DHS_brain_peak_5705,DHS_heart_peak_7472,DHS_heart_peak_7473,DHS_kidney_peak_4911	novel
chr1	86811247	86812247	DHS_liver_peak_5316	novel
chr1	88168827	88170652	DHS_kidney_peak_6583,DHS_kidney_peak_6584,DHS_liver_peak_5366,DHS_liver_peak_5367	novel
chr1	109846908	109847908	DHS_brain_peak_8454	novel
chr1	109904048	109905173	CAGE_peak_2886,DHS_brain_peak_8464,DHS_heart_peak_11488,DHS_liver_peak_6208	novel
chr1	110634349	110635393	CAGE_peak_2915,DHS_brain_peak_8533,DHS_heart_peak_11604,DHS_kidney_peak_7884	extended
chr1	119387474	119388474	CAGE_peak_3126	novel
chr1	164648318	164649318	DHS_heart_peak_14927	novel
chr1	172850785	172851785	CAGE_peak_3914	novel
chr1	180530239	180531197	DHS_kidney_peak_11364	novel
chr1	185678843	185679843	DHS_kidney_peak_11808	novel
chr1	205324487	205326102	DHS_brain_peak_13935,DHS_kidney_peak_12817,DHS_kidney_peak_12818	novel
chr1	240927530	240928530	DHS_liver_peak_12361	novel
chr1	241524730	241525730	DHS_liver_peak_12376	novel
chr10	510130	511775	CAGE_peak_6013,CAGE_peak_6014,DHS_brain_peak_17041,DHS_heart_peak_22829,DHS_kidney_peak_15903	novel
chr10	5507712	5508712	DHS_kidney_peak_16287	novel
chr10	24438826	24439826	DHS_heart_peak_25006	novel
chr10	44647747	44649287	CAGE_peak_7228,DHS_kidney_peak_18524,DHS_kidney_peak_18525	novel
chr10	57628131	57629315	CAGE_peak_7450,DHS_kidney_peak_18976,DHS_liver_peak_14806	novel
chr10	93915174	93916174	CAGE_peak_8374	novel
chr10	114181616	114182616	DHS_kidney_peak_22971	extended
chr10	114876716	114877731	DHS_brain_peak_24695,DHS_kidney_peak_23060,DHS_liver_peak_17999	novel
chr10	122258420	122259420	DHS_heart_peak_33667	extended
chr11	12079659	12080792	CAGE_peak_9667,DHS_heart_peak_35686	novel
chr11	18223623	18224623	DHS_liver_peak_19852	novel
chr11	33646873	33647703	CAGE_peak_9978	novel
chr11	68012865	68013865	DHS_heart_peak_40366,DHS_kidney_peak_28041	extended
chr11	69965384	69966384	CAGE_peak_10786	extended
chr11	73865790	73866790	DHS_heart_peak_41097	novel
chr11	78192104	78193404	DHS_liver_peak_22975,DHS_liver_peak_22976	extended
chr11	83539907	83541167	DHS_brain_peak_31656,DHS_brain_peak_31657	novel
chr11	86518206	86519753	CAGE_peak_11166,DHS_heart_peak_42125	novel
chr11	93570444	93571449	DHS_heart_peak_42477,DHS_liver_peak_23437	extended
chr11	119764036	119765081	DHS_brain_peak_33957,DHS_heart_peak_44846,DHS_kidney_peak_31330,DHS_liver_peak_24536	novel
chr11	132893874	132894874	CAGE_peak_12229	novel
chr12	18242916	18243916	DHS_liver_peak_26322	extended
chr12	24491696	24492696	DHS_liver_peak_26584	extended
chr12	69067850	69069110	CAGE_peak_13951,DHS_kidney_peak_36781,DHS_liver_peak_28660	novel
chr12	75781095	75782095	DHS_heart_peak_53100	extended
chr12	92069954	92071727	CAGE_peak_14380,DHS_kidney_peak_37947,DHS_kidney_peak_37948,DHS_liver_peak_29307,DHS_liver_peak_29308,DHS_liver_peak_29309	novel
chr12	107659781	107661388	CAGE_peak_14790,CAGE_peak_14791	novel
chr12	117025230	117026245	DHS_brain_peak_42637,DHS_heart_peak_56949	novel
chr12	120944227	120945076	DHS_liver_peak_30998	novel
chr12	127160741	127161741	CAGE_peak_15386	extended
chr12	128974045	128975045	DHS_liver_peak_31525	novel
chr13	23146297	23147297	CAGE_peak_15591	novel
chr13	24052276	24054096	DHS_heart_peak_58508,DHS_kidney_peak_41005,DHS_liver_peak_31804	novel
chr13	38656858	38657490	DHS_kidney_peak_41872	extended
chr13	51995314	51996594	DHS_brain_peak_46504,DHS_heart_peak_61589,DHS_kidney_peak_43007,DHS_liver_peak_33213	extended
chr13	53513582	53514582	CAGE_peak_16339	novel
chr13	110600243	110601065	DHS_liver_peak_34602	novel
chr14	86673266	86674266	DHS_liver_peak_37577	novel
chr14	94636453	94637524	DHS_kidney_peak_50050,DHS_liver_peak_38083	extended
chr15	35147029	35148409	DHS_brain_peak_55398,DHS_brain_peak_55399	extended
chr15	58332676	58333731	DHS_kidney_peak_52819,DHS_liver_peak_40158	extended
chr15	68271356	68273152	CAGE_peak_20457,CAGE_peak_20458,DHS_brain_peak_57794,DHS_heart_peak_76452	extended
chr15	81273529	81274424	DHS_liver_peak_41895	novel
chr15	96181501	96182726	DHS_heart_peak_79625,DHS_heart_peak_79626,DHS_liver_peak_42593	novel
chr15	98304086	98305086	DHS_kidney_peak_55870	novel
chr15	98839391	98840721	CAGE_peak_21384,DHS_brain_peak_60124	novel
chr16	19776628	19777628	DHS_brain_peak_61968	extended
chr16	50956864	50957864	DHS_kidney_peak_58314	novel
chr17	4935989	4936989	CAGE_peak_23812	novel
chr17	5877630	5878650	DHS_brain_peak_66975,DHS_liver_peak_47935	novel
chr17	17009821	17011701	DHS_heart_peak_88869,DHS_heart_peak_88870,DHS_kidney_peak_61745,DHS_kidney_peak_61746	novel
chr17	37067110	37068950	CAGE_peak_24585,DHS_brain_peak_69386,DHS_brain_peak_69387,DHS_kidney_peak_62870,DHS_liver_peak_49581,DHS_liver_peak_49582	novel
chr17	44921147	44922147	DHS_heart_peak_91891	extended
chr17	64631937	64632937	DHS_kidney_peak_65335	extended
chr17	70139017	70140017	CAGE_peak_25747	novel
chr17	73718511	73720411	DHS_brain_peak_72763,DHS_liver_peak_51996	novel
chr17	74199271	74200291	DHS_brain_peak_72795,DHS_liver_peak_52021	novel
chr18	22465732	22467312	CAGE_peak_26959,DHS_heart_peak_98220,DHS_heart_peak_98221,DHS_kidney_peak_67948,DHS_kidney_peak_67949,DHS_liver_peak_53666,DHS_liver_peak_53667	novel
chr18	50653400	50655380	DHS_liver_peak_54769,DHS_liver_peak_54770	novel
chr19	778493	779379	CAGE_peak_28106,DHS_heart_peak_102326,DHS_kidney_peak_71065,DHS_liver_peak_55841	novel
chr19	44727963	44728963	CAGE_peak_29565	novel
chr19	44943669	44944493	CAGE_peak_29579,DHS_liver_peak_59280	extended
chr19	53612323	53613322	CAGE_peak_29936	novel
chr2	11962589	11963589	DHS_kidney_peak_75727	novel
chr2	12542749	12544589	DHS_heart_peak_109781,DHS_kidney_peak_75771,DHS_kidney_peak_75772	novel
chr2	20137032	20137866	CAGE_peak_30589	novel
chr2	20535150	20536770	DHS_liver_peak_61266,DHS_liver_peak_61267	novel
chr2	54431838	54432953	DHS_brain_peak_87452,DHS_heart_peak_113760	novel
chr2	62293075	62294500	DHS_brain_peak_87981,DHS_brain_peak_87982,DHS_heart_peak_114284,DHS_kidney_peak_78987,DHS_kidney_peak_78988,DHS_liver_peak_63255,DHS_liver_peak_63256	novel
chr2	109021554	109022554	DHS_liver_peak_65178	novel
chr2	118318851	118319914	CAGE_peak_32881,DHS_liver_peak_65541	novel
chr2	127118154	127118871	DHS_brain_peak_91563	novel
chr2	136381412	136382412	CAGE_peak_33206	novel
chr2	142753881	142754881	DHS_liver_peak_66371	novel
chr2	166632285	166633285	DHS_heart_peak_121571	novel
chr2	174022973	174023973	CAGE_peak_33873	novel
chr2	176104633	176105633	CAGE_peak_33917	novel
chr2	189225533	189226533	CAGE_peak_34094	extended
chr2	191193775	191194775	CAGE_peak_34170	novel
chr2	200274407	200275407	DHS_brain_peak_95371	extended
chr2	202311607	202312444	CAGE_peak_34404	extended
chr2	203582192	203583267	DHS_heart_peak_124805,DHS_liver_peak_68672	novel
chr2	218296587	218297587	DHS_brain_peak_96498	extended
chr2	240387356	240388313	DHS_brain_peak_98150,DHS_heart_peak_128563,DHS_liver_peak_70460	novel
chr20	3080684	3081769	DHS_brain_peak_98511,DHS_heart_peak_129018,DHS_kidney_peak_89662,DHS_liver_peak_70766	novel
chr20	5890551	5891397	CAGE_peak_35852	novel
chr20	23155033	23156713	CAGE_peak_36209,DHS_brain_peak_99742,DHS_liver_peak_71641	extended
chr20	25190739	25192419	DHS_heart_peak_130798,DHS_heart_peak_130799	extended
chr20	58557399	58558399	DHS_kidney_peak_93231	novel
chr22	20028947	20029947	DHS_brain_peak_105378	extended
chr22	30392159	30393721	CAGE_peak_38990,DHS_liver_peak_76629	extended
chr22	31043795	31045044	CAGE_peak_39006,DHS_brain_peak_106281	extended
chr22	37546643	37547643	DHS_brain_peak_106785	extended
chr22	44519555	44520555	DHS_heart_peak_140819	novel
chr3	13530215	13531215	DHS_heart_peak_142322	novel
chr3	30517783	30519563	DHS_heart_peak_143764,DHS_heart_peak_143765,DHS_kidney_peak_99408,DHS_liver_peak_79248,DHS_liver_peak_79249	extended
chr3	58299743	58300834	DHS_brain_peak_112066,DHS_liver_peak_80810	novel
chr3	72679519	72680519	DHS_brain_peak_113058	novel
chr3	113834863	113835863	DHS_liver_peak_82370	extended
chr3	123718788	123720443	DHS_brain_peak_115141,DHS_brain_peak_115142,DHS_heart_peak_150512	novel
chr3	125650326	125651326	CAGE_peak_42278	novel
chr3	148534083	148535083	DHS_liver_peak_83964	novel
chr3	149400883	149402643	CAGE_peak_42730,DHS_liver_peak_84040,DHS_liver_peak_84041,DHS_liver_peak_84042	extended
chr3	161349562	161350562	DHS_brain_peak_117666	extended
chr3	170597661	170598741	DHS_brain_peak_117939,DHS_liver_peak_84804	novel
chr4	13988606	13989606	DHS_brain_peak_121157	novel
chr4	17517187	17518347	DHS_brain_peak_121405,DHS_brain_peak_121406	extended
chr4	67106444	67107444	CAGE_peak_44893	novel
chr4	81588856	81589856	CAGE_peak_45213	novel
chr4	99361266	99362098	DHS_heart_peak_164054	novel
chr4	99362438	99363438	DHS_heart_peak_164055	novel
chr4	104507873	104508873	DHS_liver_peak_89798	extended
chr4	125638760	125639900	DHS_heart_peak_165783,DHS_kidney_peak_116098,DHS_liver_peak_90426	novel
chr4	151809364	151810364	CAGE_peak_46197	novel
chr4	151865058	151866058	DHS_brain_peak_127073	novel
chr4	152020938	152022698	DHS_brain_peak_127089,DHS_brain_peak_127090	extended
chr4	173746019	173747019	CAGE_peak_46519	novel
chr5	5649282	5650982	DHS_heart_peak_170034,DHS_heart_peak_170035	novel
chr5	15363301	15364301	DHS_brain_peak_129452	novel
chr5	31027408	31028408	DHS_kidney_peak_120194	novel
chr5	37891548	37892548	DHS_liver_peak_93155	novel
chr5	39447793	39448793	DHS_kidney_peak_120868	novel
chr5	56078568	56079568	DHS_heart_peak_172882	novel
chr5	74895605	74896410	DHS_brain_peak_131972,DHS_heart_peak_174593,DHS_kidney_peak_122889,DHS_liver_peak_94520	novel
chr5	74948790	74949805	DHS_kidney_peak_122897,DHS_liver_peak_94529	novel
chr5	136732727	136733397	DHS_kidney_peak_126239	extended
chr5	172509151	172510151	DHS_kidney_peak_128685	extended
chr5	174159202	174160202	CAGE_peak_50256	novel
chr5	175548261	175549261	CAGE_peak_50280	novel
chr6	11943747	11944937	CAGE_peak_50877,DHS_liver_peak_99516	extended
chr6	14207204	14208204	DHS_kidney_peak_130457	novel
chr6	32945153	32946153	DHS_liver_peak_100980	novel
chr6	37778799	37779799	DHS_kidney_peak_132693	novel
chr6	113183748	113185453	CAGE_peak_53204,DHS_heart_peak_192739,DHS_heart_peak_192740	novel
chr6	131635095	131636095	DHS_kidney_peak_137351	extended
chr6	139577836	139578938	CAGE_peak_53841,DHS_kidney_peak_138067	novel
chr6	146699754	146700754	DHS_brain_peak_147549	novel
chr6	149137314	149138314	DHS_liver_peak_105632	novel
chr6	158752258	158753323	DHS_brain_peak_148407,DHS_heart_peak_197224	novel
chr6	160136938	160138918	DHS_brain_peak_148527,DHS_kidney_peak_139545,DHS_liver_peak_106248	novel
chr6	167237822	167238822	DHS_liver_peak_106549	extended
chr6	167661110	167662110	DHS_liver_peak_106586	novel
chr6	168163070	168164070	DHS_brain_peak_149246	novel
chr6	168913735	168914735	CAGE_peak_54651	novel
chr7	991874	993839	DHS_brain_peak_149588,DHS_brain_peak_149589,DHS_heart_peak_198430,DHS_kidney_peak_140194,DHS_liver_peak_106844,DHS_liver_peak_106845	novel
chr7	38222169	38223174	DHS_brain_peak_152252,DHS_heart_peak_201642	novel
chr7	142856330	142857330	CAGE_peak_57630	novel
chr8	22364037	22365037	DHS_liver_peak_113995	novel
chr8	41157056	41158836	CAGE_peak_58955,DHS_brain_peak_161139,DHS_heart_peak_213683,DHS_heart_peak_213684	novel
chr8	54773835	54774835	DHS_kidney_peak_152024	novel
chr8	62138551	62140271	CAGE_peak_59298,DHS_brain_peak_161988,DHS_brain_peak_161989	novel
chr8	80908175	80909142	DHS_liver_peak_116268	novel
chr8	93898387	93899387	DHS_heart_peak_216662	novel
chr8	94944067	94945142	DHS_brain_peak_163417,DHS_heart_peak_216795	extended
chr8	95194707	95195707	DHS_kidney_peak_153976	extended
chr8	100473507	100474622	CAGE_peak_59891,DHS_kidney_peak_154319,DHS_liver_peak_117016	extended
chr8	133320227	133321292	DHS_kidney_peak_156588,DHS_liver_peak_118429	novel
chr9	11064525	11065525	CAGE_peak_61497	extended
chr9	27302937	27303937	DHS_heart_peak_223479	extended
chr9	37417833	37419238	DHS_kidney_peak_159330,DHS_kidney_peak_159331,DHS_liver_peak_120373	novel
chr9	70476899	70478719	DHS_kidney_peak_159723,DHS_kidney_peak_159724	extended
chr9	73037259	73038259	DHS_kidney_peak_159944	extended
chr9	89993851	89995728	DHS_brain_peak_170004,DHS_liver_peak_121559,DHS_liver_peak_121560	novel
chr9	113609375	113610450	DHS_brain_peak_171852,DHS_kidney_peak_162888,DHS_liver_peak_122913	novel
chr9	134282784	134283909	DHS_brain_peak_174054,DHS_heart_peak_231518,DHS_liver_peak_124371	novel

## Sheet: macaque
# Supplementary Data 6: macaque PE elements
chr	start	end	locus_ID	PE_element_type
chr1	7328539	7329715	CAGE_peak_238,DHS_liver_peak_478	extended
chr1	19233548	19234549	DHS_brain_peak_2092	novel
chr1	28397083	28398915	DHS_heart_peak_4076,DHS_heart_peak_4077	novel
chr1	33888467	33889456	DHS_brain_peak_3573	extended
chr1	54253201	54254223	DHS_heart_peak_6860	novel
chr1	59383694	59385188	CAGE_peak_1817,DHS_brain_peak_5705,DHS_heart_peak_7472,DHS_heart_peak_7473,DHS_kidney_peak_4911	novel
chr1	86977012	86978042	DHS_liver_peak_5316	novel
chr1	88354836	88356654	DHS_kidney_peak_6583,DHS_kidney_peak_6584,DHS_liver_peak_5366,DHS_liver_peak_5367	novel
chr1	110863602	110864598	DHS_brain_peak_8454	novel
chr1	110922694	110923832	CAGE_peak_2886,DHS_brain_peak_8464,DHS_heart_peak_11488,DHS_liver_peak_6208	novel
chr1	111659835	111660919	CAGE_peak_2915,DHS_brain_peak_8533,DHS_heart_peak_11604,DHS_kidney_peak_7884	extended
chr1	120541077	120542078	CAGE_peak_3126	novel
chr1	161252333	161253972	DHS_brain_peak_13935,DHS_kidney_peak_12817,DHS_kidney_peak_12818	novel
chr1	181546811	181547802	DHS_kidney_peak_11808	novel
chr1	186888382	186889323	DHS_kidney_peak_11364	novel
chr1	194694050	194695033	CAGE_peak_3914	novel
chr1	203012289	203013277	DHS_heart_peak_14927	novel
chr1	217347121	217348116	DHS_liver_peak_12361	novel
chr1	217937716	217938734	DHS_liver_peak_12376	novel
chr10	5846158	5847150	DHS_kidney_peak_93231	novel
chr10	35910338	35911422	DHS_brain_peak_98511,DHS_heart_peak_129018,DHS_kidney_peak_89662,DHS_liver_peak_70766	novel
chr10	38746916	38747756	CAGE_peak_35852	novel
chr10	56306808	56308414	CAGE_peak_36209,DHS_brain_peak_99742,DHS_liver_peak_71641	extended
chr10	58249626	58251335	DHS_heart_peak_130798,DHS_heart_peak_130799	extended
chr10	61767810	61768810	DHS_brain_peak_105378	extended
chr10	72230801	72232380	CAGE_peak_38990,DHS_liver_peak_76629	extended
chr10	72909057	72910616	CAGE_peak_39006,DHS_brain_peak_106281	extended
chr10	79532620	79533634	DHS_brain_peak_106785	extended
chr10	86652184	86653206	DHS_heart_peak_140819	novel
chr11	19095365	19096376	DHS_liver_peak_26322	extended
chr11	25407905	25408900	DHS_liver_peak_26584	extended
chr11	67809816	67811070	CAGE_peak_13951,DHS_kidney_peak_36781,DHS_liver_peak_28660	novel
chr11	74666526	74667537	DHS_heart_peak_53100	extended
chr11	91812718	91814464	CAGE_peak_14380,DHS_kidney_peak_37947,DHS_kidney_peak_37948,DHS_liver_peak_29307,DHS_liver_peak_29308,DHS_liver_peak_29309	novel
chr11	107547379	107548942	CAGE_peak_14790,CAGE_peak_14791	novel
chr11	117094339	117095447	DHS_brain_peak_42637,DHS_heart_peak_56949	novel
chr11	121198869	121200020	DHS_liver_peak_30998	novel
chr11	127413462	127414464	CAGE_peak_15386	extended
chr11	129176125	129177224	DHS_liver_peak_31525	novel
chr12	3514839	3515554	DHS_brain_peak_91563	novel
chr12	12910077	12911137	CAGE_peak_32881,DHS_liver_peak_65541	novel
chr12	21902827	21903811	CAGE_peak_33206	novel
chr12	29149073	29150070	DHS_liver_peak_66371	novel
chr12	53582332	53583331	DHS_heart_peak_121571	novel
chr12	61028875	61029939	CAGE_peak_33873	novel
chr12	63127056	63128053	CAGE_peak_33917	novel
chr12	76637962	76638964	CAGE_peak_34094	extended
chr12	78823342	78824297	CAGE_peak_34170	novel
chr12	81604994	81606002	DHS_brain_peak_95371	extended
chr12	83903737	83904541	CAGE_peak_34404	extended
chr12	85278711	85279805	DHS_heart_peak_124805,DHS_liver_peak_68672	novel
chr12	100389258	100390232	DHS_brain_peak_96498	extended
chr12	123119672	123120635	DHS_brain_peak_98150,DHS_heart_peak_128563,DHS_liver_peak_70460	novel
chr13	11930079	11931077	DHS_kidney_peak_75727	novel
chr13	12556752	12558596	DHS_heart_peak_109781,DHS_kidney_peak_75771,DHS_kidney_peak_75772	novel
chr13	20047355	20048163	CAGE_peak_30589	novel
chr13	20522275	20523897	DHS_liver_peak_61266,DHS_liver_peak_61267	novel
chr13	55336383	55337506	DHS_brain_peak_87452,DHS_heart_peak_113760	novel
chr13	63158543	63159976	DHS_brain_peak_87981,DHS_brain_peak_87982,DHS_heart_peak_114284,DHS_kidney_peak_78987,DHS_kidney_peak_78988,DHS_liver_peak_63255,DHS_liver_peak_63256	novel
chr13	104610421	104611415	DHS_liver_peak_65178	novel
chr14	4653817	4654823	CAGE_peak_10786	extended
chr14	6628629	6629650	DHS_heart_peak_40366,DHS_kidney_peak_28041	extended
chr14	32274436	32275244	CAGE_peak_9978	novel
chr14	48140232	48141270	DHS_liver_peak_19852	novel
chr14	54341265	54342393	CAGE_peak_9667,DHS_heart_peak_35686	novel
chr14	65888975	65890307	DHS_heart_peak_41097	novel
chr14	70401551	70402859	DHS_liver_peak_22975,DHS_liver_peak_22976	extended
chr14	75912833	75914099	DHS_brain_peak_31656,DHS_brain_peak_31657	novel
chr14	79109291	79110847	CAGE_peak_11166,DHS_heart_peak_42125	novel
chr14	86212013	86213020	DHS_heart_peak_42477,DHS_liver_peak_23437	extended
chr14	112620052	112621086	DHS_brain_peak_33957,DHS_heart_peak_44846,DHS_kidney_peak_31330,DHS_liver_peak_24536	novel
chr14	125601569	125602583	CAGE_peak_12229	novel
chr15	4065365	4066484	DHS_brain_peak_174054,DHS_heart_peak_231518,DHS_liver_peak_124371	novel
chr15	25800070	25801148	DHS_brain_peak_171852,DHS_kidney_peak_162888,DHS_liver_peak_122913	novel
chr15	46630518	46631925	DHS_kidney_peak_159330,DHS_kidney_peak_159331,DHS_liver_peak_120373	novel
chr15	56575423	56576399	DHS_heart_peak_223479	extended
chr15	73208623	73209649	CAGE_peak_61497	extended
chr15	86670492	86672285	DHS_kidney_peak_159723,DHS_kidney_peak_159724	extended
chr15	89238663	89239665	DHS_kidney_peak_159944	extended
chr15	106168824	106170697	DHS_brain_peak_170004,DHS_liver_peak_121559,DHS_liver_peak_121560	novel
chr16	4885655	4886653	CAGE_peak_23812	novel
chr16	5833225	5834252	DHS_brain_peak_66975,DHS_liver_peak_47935	novel
chr16	17138671	17140547	DHS_heart_peak_88869,DHS_heart_peak_88870,DHS_kidney_peak_61745,DHS_kidney_peak_61746	novel
chr16	43082959	43084789	CAGE_peak_24585,DHS_brain_peak_69386,DHS_brain_peak_69387,DHS_kidney_peak_62870,DHS_liver_peak_49581,DHS_liver_peak_49582	novel
chr16	50807340	50808317	DHS_heart_peak_91891	extended
chr16	58252523	58253510	DHS_kidney_peak_65335	extended
chr16	63467325	63468320	CAGE_peak_25747	novel
chr16	67269488	67271323	DHS_brain_peak_72763,DHS_liver_peak_51996	novel
chr16	67770928	67771939	DHS_brain_peak_72795,DHS_liver_peak_52021	novel
chr17	3370569	3371907	CAGE_peak_15591	novel
chr17	4100707	4102520	DHS_heart_peak_58508,DHS_kidney_peak_41005,DHS_liver_peak_31804	novel
chr17	18035210	18035840	DHS_kidney_peak_41872	extended
chr17	31357713	31359047	DHS_brain_peak_46504,DHS_heart_peak_61589,DHS_kidney_peak_43007,DHS_liver_peak_33213	extended
chr17	32797965	32798955	CAGE_peak_16339	novel
chr17	92302929	92303716	DHS_liver_peak_34602	novel
chr18	10948505	10950086	CAGE_peak_26959,DHS_heart_peak_98220,DHS_heart_peak_98221,DHS_kidney_peak_67948,DHS_kidney_peak_67949,DHS_liver_peak_53666,DHS_liver_peak_53667	novel
chr18	39741582	39743562	DHS_liver_peak_54769,DHS_liver_peak_54770	novel
chr19	542737	543664	CAGE_peak_28106,DHS_heart_peak_102326,DHS_kidney_peak_71065,DHS_liver_peak_55841	novel
chr19	40036051	40037111	CAGE_peak_29565	novel
chr19	40251313	40252151	CAGE_peak_29579,DHS_liver_peak_59280	extended
chr19	48952904	48954153	CAGE_peak_29936	novel
chr2	34864425	34865327	DHS_liver_peak_82370	extended
chr2	44948071	44949743	DHS_brain_peak_115141,DHS_brain_peak_115142,DHS_heart_peak_150512	novel
chr2	46889689	46891035	CAGE_peak_42278	novel
chr2	52868169	52869164	DHS_heart_peak_142322	novel
chr2	69283575	69284574	DHS_brain_peak_113058	novel
chr2	83837503	83838593	DHS_brain_peak_112066,DHS_liver_peak_80810	novel
chr2	123209165	123210229	DHS_brain_peak_117939,DHS_liver_peak_84804	novel
chr2	133358753	133359771	DHS_brain_peak_117666	extended
chr2	136083560	136085432	CAGE_peak_42730,DHS_liver_peak_84040,DHS_liver_peak_84041,DHS_liver_peak_84042	extended
chr2	153173173	153174172	DHS_liver_peak_83964	novel
chr2	190613394	190615180	DHS_heart_peak_143764,DHS_heart_peak_143765,DHS_kidney_peak_99408,DHS_liver_peak_79248,DHS_liver_peak_79249	extended
chr20	18935861	18936847	DHS_brain_peak_61968	extended
chr20	34896966	34897965	DHS_kidney_peak_58314	novel
chr3	34917136	34919066	DHS_brain_peak_149588,DHS_brain_peak_149589,DHS_heart_peak_198430,DHS_kidney_peak_140194,DHS_liver_peak_106844,DHS_liver_peak_106845	novel
chr3	70513983	70514992	DHS_brain_peak_152252,DHS_heart_peak_201642	novel
chr3	169404288	169405293	CAGE_peak_57630	novel
chr4	12168965	12170156	CAGE_peak_50877,DHS_liver_peak_99516	extended
chr4	14477603	14478612	DHS_kidney_peak_130457	novel
chr4	33772457	33773465	DHS_liver_peak_100980	novel
chr4	38742508	38743508	DHS_kidney_peak_132693	novel
chr4	107204603	107205669	DHS_brain_peak_148407,DHS_heart_peak_197224	novel
chr4	117366891	117367920	DHS_liver_peak_105632	novel
chr4	119932321	119933340	DHS_brain_peak_147549	novel
chr4	127688916	127690017	CAGE_peak_53841,DHS_kidney_peak_138067	novel
chr4	135846088	135847362	DHS_kidney_peak_137351	extended
chr4	154763646	154765343	CAGE_peak_53204,DHS_heart_peak_192739,DHS_heart_peak_192740	novel
chr4	161271475	161273461	DHS_brain_peak_148527,DHS_kidney_peak_139545,DHS_liver_peak_106248	novel
chr4	168759180	168760178	DHS_liver_peak_106549	extended
chr4	169103734	169104727	DHS_liver_peak_106586	novel
chr4	169627326	169628274	DHS_brain_peak_149246	novel
chr4	170375897	170376893	CAGE_peak_54651	novel
chr5	13308158	13309160	DHS_brain_peak_121157	novel
chr5	16897959	16899129	DHS_brain_peak_121405,DHS_brain_peak_121406	extended
chr5	52784755	52785881	CAGE_peak_45213	novel
chr5	67241948	67242943	CAGE_peak_44893	novel
chr5	98101225	98102054	DHS_heart_peak_164054	novel
chr5	98102395	98103398	DHS_heart_peak_164055	novel
chr5	105863749	105864744	DHS_liver_peak_89798	extended
chr5	124888481	124889594	DHS_heart_peak_165783,DHS_kidney_peak_116098,DHS_liver_peak_90426	novel
chr5	151724593	151725589	CAGE_peak_46197	novel
chr5	151776324	151777329	DHS_brain_peak_127073	novel
chr5	151935325	151937102	DHS_brain_peak_127089,DHS_brain_peak_127090	extended
chr5	173903553	173904548	CAGE_peak_46519	novel
chr6	5519175	5520856	DHS_heart_peak_170034,DHS_heart_peak_170035	novel
chr6	15809009	15810005	DHS_brain_peak_129452	novel
chr6	31649423	31650417	DHS_kidney_peak_120194	novel
chr6	38409960	38410960	DHS_liver_peak_93155	novel
chr6	39935562	39936566	DHS_kidney_peak_120868	novel
chr6	57035853	57037181	DHS_heart_peak_172882	novel
chr6	71535792	71536591	DHS_brain_peak_131972,DHS_heart_peak_174593,DHS_kidney_peak_122889,DHS_liver_peak_94520	novel
chr6	71645161	71646529	DHS_kidney_peak_122897,DHS_liver_peak_94529	novel
chr6	134476066	134476738	DHS_kidney_peak_126239	extended
chr6	170788103	170789106	DHS_kidney_peak_128685	extended
chr6	172450329	172451332	CAGE_peak_50256	novel
chr6	173912835	173913821	CAGE_peak_50280	novel
chr7	11204935	11206328	DHS_brain_peak_55398,DHS_brain_peak_55399	extended
chr7	34882040	34883092	DHS_kidney_peak_52819,DHS_liver_peak_40158	extended
chr7	45193927	45195719	CAGE_peak_20457,CAGE_peak_20458,DHS_brain_peak_57794,DHS_heart_peak_76452	extended
chr7	58875255	58876160	DHS_liver_peak_41895	novel
chr7	74582843	74584066	DHS_heart_peak_79625,DHS_heart_peak_79626,DHS_liver_peak_42593	novel
chr7	76880099	76881078	DHS_kidney_peak_55870	novel
chr7	77472669	77474009	CAGE_peak_21384,DHS_brain_peak_60124	novel
chr7	148846369	148847385	DHS_liver_peak_37577	novel
chr7	156886555	156887614	DHS_kidney_peak_50050,DHS_liver_peak_38083	extended
chr8	22272525	22273831	DHS_liver_peak_113995	novel
chr8	43616614	43618419	CAGE_peak_58955,DHS_brain_peak_161139,DHS_heart_peak_213683,DHS_heart_peak_213684	novel
chr8	52672974	52673970	DHS_kidney_peak_152024	novel
chr8	60168873	60170601	CAGE_peak_59298,DHS_brain_peak_161988,DHS_brain_peak_161989	novel
chr8	79180049	79181030	DHS_liver_peak_116268	novel
chr8	92430222	92431215	DHS_heart_peak_216662	novel
chr8	93477024	93478099	DHS_brain_peak_163417,DHS_heart_peak_216795	extended
chr8	93734494	93735469	DHS_kidney_peak_153976	extended
chr8	99188802	99189907	CAGE_peak_59891,DHS_kidney_peak_154319,DHS_liver_peak_117016	extended
chr8	132621174	132622246	DHS_kidney_peak_156588,DHS_liver_peak_118429	novel
chr9	405050	406706	CAGE_peak_6013,CAGE_peak_6014,DHS_brain_peak_17041,DHS_heart_peak_22829,DHS_kidney_peak_15903	novel
chr9	5372303	5373222	DHS_kidney_peak_16287	novel
chr9	24620557	24621576	DHS_heart_peak_25006	novel
chr9	40066912	40068456	CAGE_peak_7228,DHS_kidney_peak_18524,DHS_kidney_peak_18525	novel
chr9	75170448	75171622	CAGE_peak_7450,DHS_kidney_peak_18976,DHS_liver_peak_14806	novel
chr9	89126624	89127627	CAGE_peak_8374	novel
chr9	110080816	110081627	DHS_kidney_peak_22971	extended
chr9	110768043	110769048	DHS_brain_peak_24695,DHS_kidney_peak_23060,DHS_liver_peak_17999	novel
chr9	118263206	118264164	DHS_heart_peak_33667	extended

## Sheet: mouse
# Supplementary Data 6: mouse PE elements
chr	start	end	locus_ID	PE_element_type
chr1	65130391	65131391	DHS_kidney_adult_peak_2468	extended
chr1	66820022	66821022	DHS_kidney_adult_peak_2508	extended
chr1	67212691	67213691	DHS_liver_adult_peak_3020	novel
chr1	72031907	72033116	DHS_heart_adult_peak_2635,DHS_liver_adult_peak_3207	extended
chr1	75121560	75122560	DHS_liver_adult_peak_3562	novel
chr1	98025683	98026683	DHS_kidney_adult_peak_4344	novel
chr1	127164172	127165473	DHS_brain_adult_peak_8532,DHS_kidney_adult_peak_4997	novel
chr1	131786605	131787605	DHS_heart_adult_peak_5393	novel
chr1	154089900	154091358	DHS_heart_adult_peak_6761,DHS_kidney_adult_peak_6513,DHS_liver_adult_peak_7824	novel
chr1	154182188	154183869	CAGE_peak_2091,DHS_kidney_adult_peak_6526,DHS_liver_adult_peak_7838	novel
chr1	156990751	156991798	CAGE_peak_2164,DHS_kidney_adult_peak_6754,DHS_liver_adult_peak_8101	novel
chr1	157448155	157449115	DHS_kidney_adult_peak_6793	extended
chr1	174959724	174960713	DHS_liver_adult_peak_9461	novel
chr1	179662894	179663894	DHS_brain_adult_peak_13633	novel
chr1	185143786	185144786	DHS_brain_adult_peak_14198	novel
chr1	191426441	191427441	DHS_kidney_adult_peak_8938	novel
chr10	17361969	17363380	DHS_heart_adult_peak_10394,DHS_kidney_adult_peak_9852,DHS_liver_adult_peak_11659	novel
chr10	19927798	19928902	DHS_heart_adult_peak_10615,DHS_kidney_adult_peak_10089	novel
chr10	21453829	21454829	DHS_brain_adult_peak_16735	novel
chr10	21570812	21571903	CAGE_peak_3397,DHS_kidney_adult_peak_10260	novel
chr10	51435447	51436255	CAGE_peak_3780	novel
chr10	56440625	56441625	CAGE_peak_3835	novel
chr10	67020252	67021252	DHS_liver_adult_peak_14652	novel
chr10	69124872	69125644	DHS_kidney_adult_peak_12456,DHS_liver_adult_peak_14903	novel
chr10	70225332	70226332	DHS_heart_adult_peak_13288	novel
chr10	77206147	77207822	CAGE_peak_4350,CAGE_peak_4351,DHS_brain_adult_peak_20917,DHS_heart_adult_peak_13695,DHS_kidney_adult_peak_13076,DHS_liver_adult_peak_15423	novel
chr10	82847608	82848420	DHS_kidney_adult_peak_13668,DHS_liver_adult_peak_16152	extended
chr10	84229309	84230651	DHS_brain_adult_peak_21775,DHS_heart_adult_peak_14410	novel
chr10	86069174	86070358	DHS_kidney_adult_peak_13936,DHS_liver_adult_peak_16368	novel
chr10	87711161	87712461	DHS_heart_adult_peak_14682,DHS_kidney_adult_peak_14065,DHS_liver_adult_peak_16510	novel
chr10	94449324	94450459	DHS_brain_adult_peak_22818,DHS_heart_adult_peak_15080,DHS_kidney_adult_peak_14497,DHS_liver_adult_peak_16981	novel
chr10	95773711	95774929	CAGE_peak_4904,DHS_heart_adult_peak_15250	novel
chr10	96821854	96823389	DHS_heart_adult_peak_15348,DHS_kidney_adult_peak_14766,DHS_liver_adult_peak_17291	novel
chr10	122515296	122516296	DHS_liver_adult_peak_18735	novel
chr10	127499438	127500438	DHS_brain_adult_peak_25644	extended
chr10	127893079	127894316	CAGE_peak_5539,DHS_kidney_adult_peak_16224,DHS_liver_adult_peak_19139	extended
chr11	7423032	7424367	CAGE_peak_5725,DHS_heart_adult_peak_17381	novel
chr11	20556110	20557464	DHS_kidney_adult_peak_17380,DHS_liver_adult_peak_20540	novel
chr11	20896511	20897511	DHS_heart_adult_peak_17925	novel
chr11	26013406	26014406	DHS_brain_adult_peak_27534	extended
chr11	31677772	31678772	DHS_brain_adult_peak_27855	extended
chr11	31717805	31719338	CAGE_peak_6086,DHS_brain_adult_peak_27865,DHS_heart_adult_peak_18410,DHS_kidney_adult_peak_17865,DHS_liver_adult_peak_21207	novel
chr11	52377437	52378322	DHS_heart_adult_peak_19562,DHS_liver_adult_peak_22372	novel
chr11	52536253	52537253	DHS_brain_adult_peak_29772	novel
chr11	57694088	57695088	CAGE_peak_6603	novel
chr11	66043371	66044277	DHS_kidney_adult_peak_19991	novel
chr11	72525516	72526972	DHS_brain_adult_peak_32174,DHS_heart_adult_peak_21360	novel
chr11	79306711	79308084	CAGE_peak_7218,DHS_kidney_adult_peak_21368	novel
chr11	80723687	80725428	DHS_brain_adult_peak_33238,DHS_brain_adult_peak_33239	novel
chr11	84028230	84029342	DHS_heart_adult_peak_22468,DHS_liver_adult_peak_25523	novel
chr11	90342173	90343888	DHS_kidney_adult_peak_22368,DHS_liver_adult_peak_26249	novel
chr11	101480313	101481552	DHS_kidney_adult_peak_23386,DHS_liver_adult_peak_27433	extended
chr11	102793648	102794648	DHS_heart_adult_peak_24084	novel
chr11	116428986	116430059	CAGE_peak_8423,DHS_kidney_adult_peak_24770	novel
chr12	16106383	16107383	DHS_heart_adult_peak_26738	novel
chr12	28587589	28588589	CAGE_peak_9042	extended
chr12	70282943	70284125	DHS_brain_adult_peak_42986,DHS_heart_adult_peak_28498,DHS_kidney_adult_peak_27978,DHS_liver_adult_peak_32916	novel
chr12	70624277	70625277	DHS_brain_adult_peak_43041	novel
chr12	72727337	72728337	DHS_liver_adult_peak_33181	novel
chr12	75706296	75707395	DHS_kidney_adult_peak_28380,DHS_liver_adult_peak_33411	novel
chr12	79506535	79507690	DHS_brain_adult_peak_44039,DHS_heart_adult_peak_29254	novel
chr12	79989917	79991563	DHS_brain_adult_peak_44106,DHS_heart_adult_peak_29346,DHS_kidney_adult_peak_28805	novel
chr12	99470209	99472129	DHS_brain_adult_peak_45934,DHS_brain_adult_peak_45935	novel
chr12	104740735	104742174	DHS_heart_adult_peak_30912,DHS_liver_adult_peak_35756	extended
chr13	15984649	15985649	CAGE_peak_10768	extended
chr13	34411468	34412468	DHS_brain_adult_peak_50164	novel
chr13	35619109	35620109	DHS_heart_adult_peak_33244	extended
chr13	42532278	42533278	DHS_kidney_adult_peak_33043	novel
chr13	54837317	54838317	DHS_brain_adult_peak_52416	novel
chr13	56575487	56576547	DHS_heart_adult_peak_35043,DHS_kidney_adult_peak_34231	novel
chr13	59238336	59239336	DHS_brain_adult_peak_53053	novel
chr13	63929266	63930593	DHS_kidney_adult_peak_34687,DHS_liver_adult_peak_41165	novel
chr13	81334044	81335392	DHS_kidney_adult_peak_35279,DHS_liver_adult_peak_41862	extended
chr13	93538805	93539805	DHS_liver_adult_peak_42223	novel
chr13	97468163	97470065	DHS_brain_adult_peak_55475,DHS_liver_adult_peak_42661	novel
chr13	97892291	97894042	DHS_brain_adult_peak_55560,DHS_kidney_adult_peak_35925	novel
chr13	100581423	100582782	CAGE_peak_12321,DHS_heart_adult_peak_36853,DHS_kidney_adult_peak_36174,DHS_liver_adult_peak_42867	novel
chr13	107676225	107677397	CAGE_peak_12427,DHS_heart_adult_peak_37290,DHS_kidney_adult_peak_36595,DHS_liver_adult_peak_43319	novel
chr14	8262226	8262949	DHS_kidney_adult_peak_37484	extended
chr14	8283609	8284437	DHS_kidney_adult_peak_37485,DHS_liver_adult_peak_44230	extended
chr14	20233210	20235163	DHS_kidney_adult_peak_37998,DHS_liver_adult_peak_44853,DHS_liver_adult_peak_44854	novel
chr14	30907470	30908470	DHS_heart_adult_peak_39348	novel
chr14	45707065	45708548	DHS_kidney_adult_peak_39484,DHS_liver_adult_peak_46713	novel
chr14	48624573	48625695	DHS_heart_adult_peak_40122,DHS_kidney_adult_peak_39701,DHS_liver_adult_peak_46999	novel
chr14	52059647	52060647	DHS_kidney_adult_peak_39819	novel
chr14	58511027	58512186	DHS_kidney_adult_peak_40265,DHS_liver_adult_peak_47609	novel
chr14	77497772	77498598	DHS_kidney_adult_peak_41619	novel
chr15	3227732	3228732	CAGE_peak_14385	extended
chr15	6905890	6906890	DHS_heart_adult_peak_43505	novel
chr15	12789106	12790106	DHS_brain_adult_peak_66871	novel
chr15	51696367	51697367	DHS_heart_adult_peak_45076	novel
chr15	74676498	74677724	DHS_brain_adult_peak_71418,DHS_heart_adult_peak_46433,DHS_kidney_adult_peak_46006	novel
chr15	76558621	76559536	DHS_kidney_adult_peak_46247,DHS_liver_adult_peak_54628	novel
chr15	77579035	77580035	DHS_kidney_adult_peak_46354	novel
chr15	77883322	77884321	DHS_liver_adult_peak_54877	novel
chr15	78416580	78417717	CAGE_peak_15642,DHS_kidney_adult_peak_46442,DHS_liver_adult_peak_54926	novel
chr15	80658439	80659439	DHS_brain_adult_peak_72320	novel
chr15	83255645	83256967	DHS_heart_adult_peak_47362,DHS_kidney_adult_peak_47012	extended
chr15	84058254	84059740	DHS_brain_adult_peak_72820,DHS_liver_adult_peak_55704	extended
chr15	96547277	96548700	DHS_brain_adult_peak_74354,DHS_liver_adult_peak_56449	novel
chr15	96843865	96844865	DHS_heart_adult_peak_48194	novel
chr15	100673285	100674285	CAGE_peak_16306	novel
chr16	5038816	5039816	DHS_kidney_adult_peak_48853	extended
chr16	10033173	10034173	DHS_brain_adult_peak_76216	novel
chr16	10657846	10658846	CAGE_peak_16614	novel
chr16	21382259	21383008	CAGE_peak_16850,DHS_heart_adult_peak_50021,DHS_liver_adult_peak_58731	novel
chr16	24012720	24013720	CAGE_peak_16925	extended
chr16	24114160	24115160	DHS_liver_adult_peak_59055	novel
chr16	24120655	24121655	DHS_liver_adult_peak_59056	novel
chr16	24202259	24203259	CAGE_peak_16940	novel
chr16	30661000	30662108	DHS_brain_adult_peak_78168,DHS_heart_adult_peak_50644,DHS_kidney_adult_peak_50557	novel
chr16	32535001	32535995	DHS_heart_adult_peak_50862	novel
chr16	76946848	76947847	DHS_brain_adult_peak_81442	novel
chr16	92267351	92268347	DHS_kidney_adult_peak_53187	novel
chr16	97655475	97656497	DHS_kidney_adult_peak_53622,DHS_liver_adult_peak_63341	novel
chr17	8272209	8273209	DHS_liver_adult_peak_63828	novel
chr17	12677713	12678698	DHS_kidney_adult_peak_54360,DHS_liver_adult_peak_64113	novel
chr17	25083190	25084783	DHS_kidney_adult_peak_54826,DHS_liver_adult_peak_64770	extended
chr17	29048668	29049896	DHS_brain_adult_peak_85691,DHS_heart_adult_peak_55583	novel
chr17	30255740	30256740	DHS_liver_adult_peak_65566	novel
chr17	35721551	35723217	DHS_heart_adult_peak_56280,DHS_kidney_adult_peak_56103,DHS_liver_adult_peak_66324	novel
chr17	46570273	46571273	CAGE_peak_19241	extended
chr17	58891076	58892189	DHS_kidney_adult_peak_57298,DHS_liver_adult_peak_67690	extended
chr17	64590064	64590967	DHS_liver_adult_peak_67888	novel
chr17	72976330	72978100	DHS_heart_adult_peak_58202,DHS_liver_adult_peak_68365,DHS_liver_adult_peak_68366	novel
chr17	80919334	80920334	DHS_liver_adult_peak_68961	extended
chr17	84873517	84874674	DHS_heart_adult_peak_59084,DHS_kidney_adult_peak_58697	novel
chr17	91451221	91452221	DHS_brain_adult_peak_91124	novel
chr18	3665832	3667315	DHS_brain_adult_peak_91208,DHS_heart_adult_peak_59512,DHS_kidney_adult_peak_59118,DHS_liver_adult_peak_69782	novel
chr18	5690568	5691650	DHS_heart_adult_peak_59721,DHS_liver_adult_peak_69962	novel
chr18	15281189	15282192	DHS_kidney_adult_peak_59786,DHS_liver_adult_peak_70705	novel
chr18	21254648	21255648	DHS_heart_adult_peak_60391	novel
chr18	33433535	33434560	DHS_kidney_adult_peak_60302,DHS_liver_adult_peak_71387	novel
chr18	65519852	65521260	CAGE_peak_21230,DHS_heart_adult_peak_62954,DHS_kidney_adult_peak_62327,DHS_liver_adult_peak_73830	novel
chr18	68149320	68150540	DHS_heart_adult_peak_63163,DHS_kidney_adult_peak_62523,DHS_liver_adult_peak_74023	novel
chr18	83959374	83960374	DHS_brain_adult_peak_98287	novel
chr19	10126516	10127316	DHS_liver_adult_peak_76173	novel
chr19	18746357	18747216	CAGE_peak_22143	novel
chr19	25210865	25211734	DHS_kidney_adult_peak_65196	novel
chr19	25221617	25222989	DHS_kidney_adult_peak_65198,DHS_liver_adult_peak_77139	novel
chr19	29422505	29423505	CAGE_peak_22352	novel
chr19	33065398	33066463	DHS_brain_adult_peak_101333,DHS_heart_adult_peak_66235	novel
chr19	36646165	36647188	DHS_heart_adult_peak_66410,DHS_kidney_adult_peak_65992	extended
chr19	38014950	38016254	CAGE_peak_22535,DHS_brain_adult_peak_101685,DHS_heart_adult_peak_66547,DHS_kidney_adult_peak_66116	novel
chr19	46496751	46497623	DHS_kidney_adult_peak_66781	novel
chr19	56515426	56516465	DHS_brain_adult_peak_103480,DHS_heart_adult_peak_67778	novel
chr19	57576623	57577845	DHS_brain_adult_peak_103692,DHS_kidney_adult_peak_67524,DHS_liver_adult_peak_80256	novel
chr19	59678895	59679875	DHS_kidney_adult_peak_67635	novel
chr2	5116680	5117680	DHS_brain_adult_peak_104271	novel
chr2	10272510	10274283	DHS_brain_adult_peak_104807,DHS_heart_adult_peak_68524,DHS_kidney_adult_peak_68106	novel
chr2	18441520	18442765	DHS_heart_adult_peak_68892,DHS_kidney_adult_peak_68452,DHS_liver_adult_peak_81548	novel
chr2	30541366	30542473	DHS_heart_adult_peak_69799,DHS_kidney_adult_peak_69408	novel
chr2	32482386	32483386	DHS_kidney_adult_peak_69711	novel
chr2	43578866	43579866	DHS_liver_adult_peak_83731	novel
chr2	62454842	62455850	DHS_brain_adult_peak_109352,DHS_liver_adult_peak_84726	novel
chr2	62907392	62908204	DHS_kidney_adult_peak_71173,DHS_liver_adult_peak_84753	novel
chr2	68803803	68804815	DHS_kidney_adult_peak_71420,DHS_liver_adult_peak_85062	novel
chr2	75715881	75716881	DHS_kidney_adult_peak_72010	novel
chr2	79971930	79972930	DHS_kidney_adult_peak_72263	novel
chr2	84933429	84934928	CAGE_peak_24621,DHS_heart_adult_peak_72848,DHS_kidney_adult_peak_72454,DHS_liver_adult_peak_86270	extended
chr2	92806801	92807801	DHS_brain_adult_peak_111787	novel
chr2	93567733	93568733	DHS_heart_adult_peak_73257	novel
chr2	110204700	110205700	DHS_kidney_adult_peak_73469	novel
chr2	121214011	121215011	DHS_kidney_adult_peak_74142	novel
chr2	130039208	130040208	DHS_brain_adult_peak_114903	extended
chr2	143223966	143224966	DHS_brain_adult_peak_116257	novel
chr2	148487553	148489498	CAGE_peak_25606,CAGE_peak_25607	novel
chr2	156425207	156426207	CAGE_peak_25792	extended
chr2	170468452	170469436	DHS_brain_adult_peak_119567	novel
chr2	170476104	170477293	DHS_kidney_adult_peak_77765,DHS_liver_adult_peak_92357	novel
chr2	173126896	173127896	DHS_kidney_adult_peak_77894	novel
chr3	9210924	9211906	DHS_kidney_adult_peak_78466	novel
chr3	15111907	15113288	DHS_brain_adult_peak_120928,DHS_liver_adult_peak_93368	novel
chr3	28021059	28022097	DHS_heart_adult_peak_79140,DHS_liver_adult_peak_94003	novel
chr3	30736666	30738597	DHS_brain_adult_peak_121813,DHS_brain_adult_peak_121814	novel
chr3	36059661	36060792	DHS_heart_adult_peak_79498,DHS_liver_adult_peak_94353	novel
chr3	36170916	36171916	DHS_brain_adult_peak_122233	novel
chr3	57972012	57973011	DHS_brain_adult_peak_123665	novel
chr3	68742730	68743730	DHS_brain_adult_peak_124350	novel
chr3	79989572	79990597	DHS_heart_adult_peak_81176,DHS_kidney_adult_peak_81138	novel
chr3	85497653	85498653	DHS_brain_adult_peak_125460	novel
chr3	88603311	88604322	DHS_heart_adult_peak_81755,DHS_kidney_adult_peak_81675	extended
chr3	107430972	107431972	DHS_brain_adult_peak_127566	novel
chr3	121344461	121345929	DHS_heart_adult_peak_83545,DHS_kidney_adult_peak_83574,DHS_liver_adult_peak_99551	novel
chr3	121418991	121419877	DHS_heart_adult_peak_83554	novel
chr3	138242654	138243647	DHS_liver_adult_peak_100694	extended
chr3	152355055	152356279	DHS_brain_adult_peak_130787,DHS_kidney_adult_peak_85278,DHS_liver_adult_peak_101473	extended
chr4	47315197	47317070	DHS_brain_adult_peak_134224,DHS_heart_adult_peak_86738,DHS_liver_adult_peak_103702	novel
chr4	56707883	56709206	DHS_brain_adult_peak_134863,DHS_heart_adult_peak_87127	novel
chr4	95278343	95279358	DHS_heart_adult_peak_88477,DHS_kidney_adult_peak_88869	novel
chr4	95378339	95379339	DHS_kidney_adult_peak_88879	novel
chr4	95759157	95760196	DHS_kidney_adult_peak_88918,DHS_liver_adult_peak_105938	novel
chr4	104686677	104687677	DHS_brain_adult_peak_138257	novel
chr4	125194308	125195308	DHS_brain_adult_peak_140114	novel
chr4	132760026	132761475	DHS_kidney_adult_peak_91642,DHS_liver_adult_peak_109263	novel
chr4	134367990	134368990	DHS_brain_adult_peak_141436	novel
chr4	138518630	138519630	DHS_brain_adult_peak_142132	novel
chr4	138700065	138701065	DHS_brain_adult_peak_142174	novel
chr4	154725951	154726950	DHS_kidney_adult_peak_93857	novel
chr4	155237831	155238981	CAGE_peak_31167,DHS_liver_adult_peak_111957	novel
chr5	22433445	22434445	DHS_liver_adult_peak_112754	novel
chr5	24273502	24274502	DHS_heart_adult_peak_93949	novel
chr5	52357165	52358165	DHS_kidney_adult_peak_96170	extended
chr5	74927461	74928629	CAGE_peak_32171,DHS_heart_adult_peak_96385	novel
chr5	87572755	87574087	DHS_kidney_adult_peak_97514,DHS_liver_adult_peak_116067	extended
chr5	92599073	92600259	DHS_brain_adult_peak_150711,DHS_liver_adult_peak_116602	novel
chr5	102393656	102394656	DHS_heart_adult_peak_97381	novel
chr5	104042540	104044391	DHS_heart_adult_peak_97522,DHS_heart_adult_peak_97523,DHS_kidney_adult_peak_98528	extended
chr5	126274036	126275036	DHS_brain_adult_peak_154687	novel
chr5	131557647	131558893	DHS_brain_adult_peak_155357,DHS_heart_adult_peak_99713	extended
chr5	133487538	133488805	DHS_brain_adult_peak_155594,DHS_heart_adult_peak_99808,DHS_liver_adult_peak_120012	novel
chr6	3426755	3427755	CAGE_peak_34013	novel
chr6	50933594	50934594	DHS_brain_adult_peak_161231	novel
chr6	54728777	54729983	DHS_kidney_adult_peak_104987,DHS_liver_adult_peak_125100	novel
chr6	72243712	72245534	CAGE_peak_34966,DHS_brain_adult_peak_162585,DHS_heart_adult_peak_104270,DHS_kidney_adult_peak_105568,DHS_liver_adult_peak_125844	novel
chr6	94217174	94218882	DHS_brain_adult_peak_164631,DHS_heart_adult_peak_105553,DHS_kidney_adult_peak_106911,DHS_liver_adult_peak_127383,DHS_liver_adult_peak_127384	novel
chr6	113795213	113796213	DHS_heart_adult_peak_106412	novel
chr6	128533907	128534757	DHS_liver_adult_peak_130022	extended
chr6	133870659	133871659	DHS_kidney_adult_peak_109033	novel
chr6	137873941	137874941	DHS_kidney_adult_peak_109456	novel
chr6	140366723	140367723	DHS_kidney_adult_peak_109510	novel
chr6	145321504	145322504	DHS_brain_adult_peak_169281	novel
chr6	145604588	145605588	DHS_heart_adult_peak_108598	novel
chr7	31107525	31108525	DHS_kidney_adult_peak_111480	novel
chr7	70868816	70869816	DHS_liver_adult_peak_135279	novel
chr7	71032851	71033851	DHS_heart_adult_peak_111559	novel
chr7	80160310	80161619	DHS_brain_adult_peak_174622,DHS_heart_adult_peak_112119,DHS_kidney_adult_peak_113539,DHS_liver_adult_peak_135834	novel
chr7	81307469	81308369	DHS_brain_adult_peak_174782	novel
chr7	84164569	84165569	DHS_kidney_adult_peak_113916	novel
chr7	84165857	84166857	DHS_liver_adult_peak_136239	novel
chr7	101312609	101313609	DHS_liver_adult_peak_137307	novel
chr7	104290588	104292012	DHS_heart_adult_peak_113592,DHS_liver_adult_peak_137523,DHS_liver_adult_peak_137524	novel
chr7	120036138	120037138	DHS_brain_adult_peak_178258	novel
chr7	126340060	126341051	DHS_liver_adult_peak_139157	novel
chr7	129527563	129528984	CAGE_peak_38629,CAGE_peak_38630	novel
chr7	130959537	130961179	DHS_brain_adult_peak_179483,DHS_heart_adult_peak_115423,DHS_kidney_adult_peak_116841,DHS_liver_adult_peak_139681	novel
chr7	138967892	138968892	CAGE_peak_38780	extended
chr8	12730330	12731330	DHS_kidney_adult_peak_117855	novel
chr8	26844269	26845531	DHS_heart_adult_peak_117071,DHS_kidney_adult_peak_118575	extended
chr8	29765958	29766958	DHS_kidney_adult_peak_118666	novel
chr8	35417014	35418569	DHS_heart_adult_peak_117373,DHS_kidney_adult_peak_118903	novel
chr8	42972883	42973883	CAGE_peak_39626	novel
chr8	46394449	46396023	CAGE_peak_39663,DHS_brain_adult_peak_183609,DHS_brain_adult_peak_183610	novel
chr8	46406295	46407279	CAGE_peak_39664	novel
chr8	61824095	61825457	CAGE_peak_39865,DHS_heart_adult_peak_118363	extended
chr8	70215912	70217690	DHS_brain_adult_peak_184991,DHS_heart_adult_peak_118698,DHS_kidney_adult_peak_120231	novel
chr8	88949099	88950099	CAGE_peak_40361	novel
chr8	103467469	103468574	DHS_kidney_adult_peak_121986,DHS_liver_adult_peak_145455	novel
chr8	106847571	106848516	DHS_brain_adult_peak_188043	novel
chr8	121262597	121263800	DHS_heart_adult_peak_121828,DHS_kidney_adult_peak_123481,DHS_liver_adult_peak_147181	extended
chr9	15715025	15716099	CAGE_peak_41405,DHS_liver_adult_peak_148395	novel
chr9	23665708	23666708	DHS_brain_adult_peak_191739	novel
chr9	31851377	31852372	DHS_liver_adult_peak_149179	novel
chr9	32870595	32871941	DHS_heart_adult_peak_123834,DHS_kidney_adult_peak_125365,DHS_liver_adult_peak_149296	novel
chr9	52081415	52082415	DHS_liver_adult_peak_150644	novel
chr9	53370504	53371504	DHS_liver_adult_peak_150709	novel
chr9	53835777	53836777	DHS_brain_adult_peak_195210	extended
chr9	54519787	54520606	DHS_kidney_adult_peak_126670,DHS_liver_adult_peak_150796	novel
chr9	55250249	55251572	DHS_heart_adult_peak_125203,DHS_kidney_adult_peak_126746,DHS_liver_adult_peak_150895	novel
chr9	61314869	61316391	DHS_heart_adult_peak_125817,DHS_kidney_adult_peak_127290,DHS_liver_adult_peak_151452	novel
chr9	72202397	72203397	CAGE_peak_42725	novel

## Sheet: rat
# Supplementary Data 6: rat PE elements
chr	start	end	locus_ID	PE_element_type
chr1	12454716	12456144	DHS_heart_adult_peak_10394,DHS_kidney_adult_peak_9852,DHS_liver_adult_peak_11659	novel
chr1	15406364	15407471	DHS_heart_adult_peak_10615,DHS_kidney_adult_peak_10089	novel
chr1	24628089	24629157	CAGE_peak_3397,DHS_kidney_adult_peak_10260	novel
chr1	24743022	24743983	DHS_brain_adult_peak_16735	novel
chr1	48268350	48269254	DHS_kidney_adult_peak_54360,DHS_liver_adult_peak_64113	novel
chr1	53048258	53049319	DHS_liver_adult_peak_63828	novel
chr1	73619145	73619954	CAGE_peak_3780	novel
chr1	89542165	89543494	DHS_kidney_adult_peak_111480	novel
chr1	131991989	131992971	DHS_liver_adult_peak_135279	novel
chr1	132186993	132187983	DHS_heart_adult_peak_111559	novel
chr1	141943704	141945009	DHS_brain_adult_peak_174622,DHS_heart_adult_peak_112119,DHS_kidney_adult_peak_113539,DHS_liver_adult_peak_135834	novel
chr1	143133878	143134776	DHS_brain_adult_peak_174782	novel
chr1	146305481	146306270	DHS_kidney_adult_peak_113916	novel
chr1	146306560	146307649	DHS_liver_adult_peak_136239	novel
chr1	166424518	166425598	DHS_liver_adult_peak_137307	novel
chr1	169464154	169465568	DHS_heart_adult_peak_113592,DHS_liver_adult_peak_137523,DHS_liver_adult_peak_137524	novel
chr1	189797689	189798702	DHS_brain_adult_peak_178258	novel
chr1	197744350	197745311	DHS_liver_adult_peak_139157	novel
chr1	201521426	201523072	DHS_brain_adult_peak_179483,DHS_heart_adult_peak_115423,DHS_kidney_adult_peak_116841,DHS_liver_adult_peak_139681	novel
chr1	202709241	202710452	CAGE_peak_38629,CAGE_peak_38630	novel
chr1	211321001	211322190	CAGE_peak_38780	extended
chr1	226178966	226179752	DHS_liver_adult_peak_76173	novel
chr1	234630944	234631785	CAGE_peak_22143	novel
chr1	243160360	243161256	DHS_kidney_adult_peak_65196	novel
chr1	243182421	243183696	DHS_kidney_adult_peak_65198,DHS_liver_adult_peak_77139	novel
chr1	247581294	247582280	CAGE_peak_22352	novel
chr1	251755989	251757047	DHS_brain_adult_peak_101333,DHS_heart_adult_peak_66235	novel
chr1	255281404	255282389	DHS_heart_adult_peak_66410,DHS_kidney_adult_peak_65992	extended
chr1	256705301	256706666	CAGE_peak_22535,DHS_brain_adult_peak_101685,DHS_heart_adult_peak_66547,DHS_kidney_adult_peak_66116	novel
chr1	266250869	266251886	DHS_kidney_adult_peak_66781	novel
chr1	277322375	277323354	DHS_brain_adult_peak_103480,DHS_heart_adult_peak_67778	novel
chr1	278522528	278523742	DHS_brain_adult_peak_103692,DHS_kidney_adult_peak_67524,DHS_liver_adult_peak_80256	novel
chr1	280842847	280843756	DHS_kidney_adult_peak_67635	novel
chr10	5082794	5083761	CAGE_peak_16614	novel
chr10	5671376	5672373	DHS_brain_adult_peak_76216	novel
chr10	10736175	10737102	DHS_kidney_adult_peak_48853	extended
chr10	14445045	14446926	DHS_kidney_adult_peak_54826,DHS_liver_adult_peak_64770	extended
chr10	16212532	16214013	CAGE_peak_6086,DHS_brain_adult_peak_27865,DHS_heart_adult_peak_18410,DHS_kidney_adult_peak_17865,DHS_liver_adult_peak_21207	novel
chr10	16253604	16254607	DHS_brain_adult_peak_27855	extended
chr10	37740534	37741568	DHS_heart_adult_peak_19562,DHS_liver_adult_peak_22372	novel
chr10	37875174	37876199	DHS_brain_adult_peak_29772	novel
chr10	43113309	43114389	CAGE_peak_6603	novel
chr10	52563628	52564535	DHS_kidney_adult_peak_19991	novel
chr10	59086692	59088153	DHS_brain_adult_peak_32174,DHS_heart_adult_peak_21360	novel
chr10	66654205	66655804	CAGE_peak_7218,DHS_kidney_adult_peak_21368	novel
chr10	68091724	68093332	DHS_brain_adult_peak_33238,DHS_brain_adult_peak_33239	novel
chr10	71344807	71345993	DHS_heart_adult_peak_22468,DHS_liver_adult_peak_25523	novel
chr10	77841951	77843620	DHS_kidney_adult_peak_22368,DHS_liver_adult_peak_26249	novel
chr10	89386978	89388272	DHS_kidney_adult_peak_23386,DHS_liver_adult_peak_27433	extended
chr10	90776238	90777399	DHS_heart_adult_peak_24084	novel
chr10	105387125	105388135	CAGE_peak_8423,DHS_kidney_adult_peak_24770	novel
chr11	15376078	15377015	DHS_brain_adult_peak_81442	novel
chr11	32409959	32410930	DHS_kidney_adult_peak_53187	novel
chr11	38156548	38157790	DHS_kidney_adult_peak_53622,DHS_liver_adult_peak_63341	novel
chr11	71482877	71483891	DHS_heart_adult_peak_50862	novel
chr11	73618745	73619852	DHS_brain_adult_peak_78168,DHS_heart_adult_peak_50644,DHS_kidney_adult_peak_50557	novel
chr11	80031879	80032849	CAGE_peak_16940	novel
chr11	80117211	80118202	DHS_liver_adult_peak_59056	novel
chr11	80122246	80123312	DHS_liver_adult_peak_59055	novel
chr11	80229586	80230550	CAGE_peak_16925	extended
chr11	83364488	83365277	CAGE_peak_16850,DHS_heart_adult_peak_50021,DHS_liver_adult_peak_58731	novel
chr12	26241157	26242411	DHS_brain_adult_peak_155594,DHS_heart_adult_peak_99808,DHS_liver_adult_peak_120012	novel
chr12	28134642	28135892	DHS_brain_adult_peak_155357,DHS_heart_adult_peak_99713	extended
chr12	34209766	34210776	DHS_brain_adult_peak_154687	novel
chr13	43640401	43641660	DHS_brain_adult_peak_8532,DHS_kidney_adult_peak_4997	novel
chr13	48554719	48555661	DHS_heart_adult_peak_5393	novel
chr13	71544260	71545640	DHS_heart_adult_peak_6761,DHS_kidney_adult_peak_6513,DHS_liver_adult_peak_7824	novel
chr13	71635491	71637174	CAGE_peak_2091,DHS_kidney_adult_peak_6526,DHS_liver_adult_peak_7838	novel
chr13	74613722	74614860	CAGE_peak_2164,DHS_kidney_adult_peak_6754,DHS_liver_adult_peak_8101	novel
chr13	75102287	75103230	DHS_kidney_adult_peak_6793	extended
chr13	93008886	93010179	DHS_liver_adult_peak_9461	novel
chr13	97936578	97937677	DHS_brain_adult_peak_13633	novel
chr13	103101368	103102488	DHS_brain_adult_peak_14198	novel
chr13	110111205	110112194	DHS_kidney_adult_peak_8938	novel
chr14	7057118	7058948	DHS_heart_adult_peak_97522,DHS_heart_adult_peak_97523,DHS_kidney_adult_peak_98528	extended
chr14	8816279	8817265	DHS_heart_adult_peak_97381	novel
chr14	16981857	16983311	DHS_brain_adult_peak_150711,DHS_liver_adult_peak_116602	novel
chr14	22091354	22092662	DHS_kidney_adult_peak_97514,DHS_liver_adult_peak_116067	extended
chr14	35802965	35804181	CAGE_peak_32171,DHS_heart_adult_peak_96385	novel
chr14	60970727	60971682	DHS_kidney_adult_peak_96170	extended
chr14	87686548	87687887	CAGE_peak_5725,DHS_heart_adult_peak_17381	novel
chr14	104800018	104801798	DHS_kidney_adult_peak_17380,DHS_liver_adult_peak_20540	novel
chr14	105124176	105125266	DHS_heart_adult_peak_17925	novel
chr14	110102788	110103425	DHS_brain_adult_peak_27534	extended
chr15	4504587	4506432	DHS_kidney_adult_peak_37998,DHS_liver_adult_peak_44853,DHS_liver_adult_peak_44854	novel
chr15	18423793	18424584	DHS_kidney_adult_peak_37485,DHS_liver_adult_peak_44230	extended
chr15	18444550	18445512	DHS_kidney_adult_peak_37484	extended
chr15	20091389	20092890	DHS_kidney_adult_peak_39484,DHS_liver_adult_peak_46713	novel
chr15	25469279	25470446	DHS_heart_adult_peak_40122,DHS_kidney_adult_peak_39701,DHS_liver_adult_peak_46999	novel
chr15	28468712	28469755	DHS_kidney_adult_peak_39819	novel
chr15	38924682	38925830	DHS_kidney_adult_peak_40265,DHS_liver_adult_peak_47609	novel
chr15	59666502	59667387	DHS_kidney_adult_peak_41619	novel
chr16	6990983	6991971	DHS_heart_adult_peak_39348	novel
chr16	20956891	20958729	DHS_brain_adult_peak_184991,DHS_heart_adult_peak_118698,DHS_kidney_adult_peak_120231	novel
chr16	31615866	31617345	CAGE_peak_39865,DHS_heart_adult_peak_118363	extended
chr16	49072806	49073564	CAGE_peak_39664	novel
chr16	49082207	49083815	CAGE_peak_39663,DHS_brain_adult_peak_183609,DHS_brain_adult_peak_183610	novel
chr16	60385166	60386684	DHS_heart_adult_peak_117373,DHS_kidney_adult_peak_118903	novel
chr16	66536176	66537166	DHS_kidney_adult_peak_118666	novel
chr16	69364102	69365399	DHS_heart_adult_peak_117071,DHS_kidney_adult_peak_118575	extended
chr16	82127108	82128068	DHS_kidney_adult_peak_117855	novel
chr17	1454019	1455297	DHS_kidney_adult_peak_34687,DHS_liver_adult_peak_41165	novel
chr17	5830052	5831134	DHS_brain_adult_peak_53053	novel
chr17	8462377	8463326	DHS_heart_adult_peak_35043,DHS_kidney_adult_peak_34231	novel
chr17	10320521	10321376	DHS_brain_adult_peak_52416	novel
chr17	21867770	21868695	DHS_kidney_adult_peak_33043	novel
chr17	29936055	29937078	DHS_heart_adult_peak_33244	extended
chr17	31171772	31172754	DHS_brain_adult_peak_50164	novel
chr17	51948522	51949552	CAGE_peak_10768	extended
chr17	54727114	54728316	DHS_heart_adult_peak_59721,DHS_liver_adult_peak_69962	novel
chr17	56798971	56800494	DHS_brain_adult_peak_91208,DHS_heart_adult_peak_59512,DHS_kidney_adult_peak_59118,DHS_liver_adult_peak_69782	novel
chr17	72011231	72012522	DHS_brain_adult_peak_104807,DHS_heart_adult_peak_68524,DHS_kidney_adult_peak_68106	novel
chr17	77114932	77115893	DHS_brain_adult_peak_104271	novel
chr17	85194836	85196435	DHS_heart_adult_peak_68892,DHS_kidney_adult_peak_68452,DHS_liver_adult_peak_81548	novel
chr18	6688734	6689699	DHS_kidney_adult_peak_59786,DHS_liver_adult_peak_70705	novel
chr18	12246648	12247650	DHS_heart_adult_peak_60391	novel
chr18	26177092	26178085	DHS_kidney_adult_peak_60302,DHS_liver_adult_peak_71387	novel
chr18	61195502	61197300	CAGE_peak_21230,DHS_heart_adult_peak_62954,DHS_kidney_adult_peak_62327,DHS_liver_adult_peak_73830	novel
chr18	63927109	63928322	DHS_heart_adult_peak_63163,DHS_kidney_adult_peak_62523,DHS_liver_adult_peak_74023	novel
chr18	80808329	80809426	DHS_brain_adult_peak_98287	novel
chr19	1703376	1704470	DHS_kidney_adult_peak_121986,DHS_liver_adult_peak_145455	novel
chr19	19047227	19048710	CAGE_peak_40361	novel
chr19	39046999	39047791	DHS_brain_adult_peak_188043	novel
chr19	53206872	53208052	DHS_heart_adult_peak_121828,DHS_kidney_adult_peak_123481,DHS_liver_adult_peak_147181	extended
chr2	9193920	9195274	DHS_kidney_adult_peak_35279,DHS_liver_adult_peak_41862	extended
chr2	23135374	23136994	DHS_liver_adult_peak_42223	novel
chr2	25249623	25251525	DHS_brain_adult_peak_55475,DHS_liver_adult_peak_42661	novel
chr2	25732418	25734234	DHS_brain_adult_peak_55560,DHS_kidney_adult_peak_35925	novel
chr2	30603156	30604420	CAGE_peak_12321,DHS_heart_adult_peak_36853,DHS_kidney_adult_peak_36174,DHS_liver_adult_peak_42867	novel
chr2	38932062	38933212	CAGE_peak_12427,DHS_heart_adult_peak_37290,DHS_kidney_adult_peak_36595,DHS_liver_adult_peak_43319	novel
chr2	53062626	53063756	CAGE_peak_14385	extended
chr2	56192291	56193349	DHS_heart_adult_peak_43505	novel
chr2	62851886	62852837	DHS_brain_adult_peak_66871	novel
chr2	87897678	87899068	DHS_brain_adult_peak_120928,DHS_liver_adult_peak_93368	novel
chr2	94767176	94768271	DHS_kidney_adult_peak_78466	novel
chr2	113736459	113737523	DHS_heart_adult_peak_79140,DHS_liver_adult_peak_94003	novel
chr2	116271843	116273668	DHS_brain_adult_peak_121813,DHS_brain_adult_peak_121814	novel
chr2	122773571	122775126	DHS_heart_adult_peak_79498,DHS_liver_adult_peak_94353	novel
chr2	122874285	122875147	DHS_brain_adult_peak_122233	novel
chr2	148173534	148174560	DHS_brain_adult_peak_123665	novel
chr2	165372338	165373348	DHS_brain_adult_peak_124350	novel
chr2	178820907	178821912	DHS_heart_adult_peak_81176,DHS_kidney_adult_peak_81138	novel
chr2	184517201	184518179	DHS_brain_adult_peak_125460	novel
chr2	187974079	187975673	DHS_heart_adult_peak_81755,DHS_kidney_adult_peak_81675	extended
chr2	210213656	210214631	DHS_brain_adult_peak_127566	novel
chr2	224910935	224912411	DHS_heart_adult_peak_83545,DHS_kidney_adult_peak_83574,DHS_liver_adult_peak_99551	novel
chr2	224990061	224990936	DHS_heart_adult_peak_83554	novel
chr2	243528571	243530092	DHS_liver_adult_peak_100694	extended
chr2	257566031	257567108	DHS_brain_adult_peak_130787,DHS_kidney_adult_peak_85278,DHS_liver_adult_peak_101473	extended
chr20	3533449	3535408	DHS_heart_adult_peak_56280,DHS_kidney_adult_peak_56103,DHS_liver_adult_peak_66324	novel
chr20	6304464	6305805	DHS_brain_adult_peak_85691,DHS_heart_adult_peak_55583	novel
chr20	8941348	8942387	DHS_liver_adult_peak_65566	novel
chr20	12180225	12181954	CAGE_peak_4350,CAGE_peak_4351,DHS_brain_adult_peak_20917,DHS_heart_adult_peak_13695,DHS_kidney_adult_peak_13076,DHS_liver_adult_peak_15423	novel
chr20	19695848	19697084	DHS_heart_adult_peak_13288	novel
chr20	20789835	20790629	DHS_kidney_adult_peak_12456,DHS_liver_adult_peak_14903	novel
chr20	22986496	22987544	DHS_liver_adult_peak_14652	novel
chr20	37943988	37945340	CAGE_peak_3835	novel
chr3	9108963	9110049	DHS_heart_adult_peak_69799,DHS_kidney_adult_peak_69408	novel
chr3	11499838	11500982	DHS_kidney_adult_peak_69711	novel
chr3	28449566	28450626	DHS_liver_adult_peak_83731	novel
chr3	48421901	48422951	DHS_brain_adult_peak_109352,DHS_liver_adult_peak_84726	novel
chr3	48882609	48883395	DHS_kidney_adult_peak_71173,DHS_liver_adult_peak_84753	novel
chr3	55024252	55025271	DHS_kidney_adult_peak_71420,DHS_liver_adult_peak_85062	novel
chr3	62537183	62538562	DHS_kidney_adult_peak_72010	novel
chr3	66922219	66923627	DHS_kidney_adult_peak_72263	novel
chr3	72328108	72329306	CAGE_peak_24621,DHS_heart_adult_peak_72848,DHS_kidney_adult_peak_72454,DHS_liver_adult_peak_86270	extended
chr3	81703308	81704251	DHS_brain_adult_peak_111787	novel
chr3	82477161	82478160	DHS_heart_adult_peak_73257	novel
chr3	101378126	101379119	DHS_kidney_adult_peak_73469	novel
chr3	113174614	113175657	DHS_kidney_adult_peak_74142	novel
chr3	122571291	122572730	DHS_brain_adult_peak_114903	extended
chr3	137301921	137302881	DHS_brain_adult_peak_116257	novel
chr3	142818100	142820048	CAGE_peak_25606,CAGE_peak_25607	novel
chr3	152501958	152503226	CAGE_peak_25792	extended
chr3	168082237	168083277	DHS_brain_adult_peak_119567	novel
chr3	168091181	168092907	DHS_kidney_adult_peak_77765,DHS_liver_adult_peak_92357	novel
chr3	171175262	171176149	DHS_kidney_adult_peak_77894	novel
chr4	7438393	7439378	DHS_heart_adult_peak_93949	novel
chr4	9271309	9272472	DHS_liver_adult_peak_112754	novel
chr4	28350567	28351528	CAGE_peak_34013	novel
chr4	80674018	80675067	DHS_brain_adult_peak_161231	novel
chr4	84899659	84900801	DHS_kidney_adult_peak_104987,DHS_liver_adult_peak_125100	novel
chr4	100108076	100109763	CAGE_peak_34966,DHS_brain_adult_peak_162585,DHS_heart_adult_peak_104270,DHS_kidney_adult_peak_105568,DHS_liver_adult_peak_125844	novel
chr4	126233441	126235060	DHS_brain_adult_peak_164631,DHS_heart_adult_peak_105553,DHS_kidney_adult_peak_106911,DHS_liver_adult_peak_127383,DHS_liver_adult_peak_127384	novel
chr4	145755339	145756347	DHS_heart_adult_peak_106412	novel
chr4	161855798	161856616	DHS_liver_adult_peak_130022	extended
chr4	167581411	167582366	DHS_kidney_adult_peak_109033	novel
chr4	171861944	171863033	DHS_kidney_adult_peak_109456	novel
chr4	174546217	174547235	DHS_kidney_adult_peak_109510	novel
chr4	179586470	179587431	DHS_brain_adult_peak_169281	novel
chr4	179893973	179894964	DHS_heart_adult_peak_108598	novel
chr5	62951992	62953907	DHS_brain_adult_peak_134224,DHS_heart_adult_peak_86738,DHS_liver_adult_peak_103702	novel
chr5	73456546	73458369	DHS_brain_adult_peak_134863,DHS_heart_adult_peak_87127	novel
chr5	114228160	114229182	DHS_heart_adult_peak_88477,DHS_kidney_adult_peak_88869	novel
chr5	114340377	114341410	DHS_kidney_adult_peak_88879	novel
chr5	114736660	114737695	DHS_kidney_adult_peak_88918,DHS_liver_adult_peak_105938	novel
chr5	124219395	124220398	DHS_brain_adult_peak_138257	novel
chr5	143189210	143190149	DHS_brain_adult_peak_140114	novel
chr5	150949094	150950917	DHS_kidney_adult_peak_91642,DHS_liver_adult_peak_109263	novel
chr5	152585240	152586242	DHS_brain_adult_peak_141436	novel
chr5	156949240	156950275	DHS_brain_adult_peak_142132	novel
chr5	157139966	157140906	DHS_brain_adult_peak_142174	novel
chr5	172139461	172140440	DHS_kidney_adult_peak_93857	novel
chr5	172637605	172638739	CAGE_peak_31167,DHS_liver_adult_peak_111957	novel
chr6	3631480	3632445	DHS_liver_adult_peak_68961	extended
chr6	5873166	5874144	CAGE_peak_39626	novel
chr6	8144871	8146075	DHS_heart_adult_peak_59084,DHS_kidney_adult_peak_58697	novel
chr6	15777380	15778352	DHS_brain_adult_peak_91124	novel
chr6	24225470	24227265	DHS_heart_adult_peak_58202,DHS_liver_adult_peak_68365,DHS_liver_adult_peak_68366	novel
chr6	41334070	41335045	DHS_heart_adult_peak_26738	novel
chr6	47852177	47852991	CAGE_peak_9042	extended
chr6	92697710	92699075	DHS_brain_adult_peak_42986,DHS_heart_adult_peak_28498,DHS_kidney_adult_peak_27978,DHS_liver_adult_peak_32916	novel
chr6	93069301	93070050	DHS_brain_adult_peak_43041	novel
chr6	95602338	95603361	DHS_liver_adult_peak_33181	novel
chr6	98665788	98666822	DHS_kidney_adult_peak_28380,DHS_liver_adult_peak_33411	novel
chr6	102706202	102707297	DHS_brain_adult_peak_44039,DHS_heart_adult_peak_29254	novel
chr6	103193558	103195223	DHS_brain_adult_peak_44106,DHS_heart_adult_peak_29346,DHS_kidney_adult_peak_28805	novel
chr6	123486279	123488239	DHS_brain_adult_peak_45934,DHS_brain_adult_peak_45935	novel
chr6	128441947	128443497	DHS_heart_adult_peak_30912,DHS_liver_adult_peak_35756	extended
chr7	23793035	23794220	DHS_kidney_adult_peak_13936,DHS_liver_adult_peak_16368	novel
chr7	25263400	25264711	DHS_brain_adult_peak_21775,DHS_heart_adult_peak_14410	novel
chr7	26993211	26994109	DHS_kidney_adult_peak_13668,DHS_liver_adult_peak_16152	extended
chr7	28259959	28261254	DHS_heart_adult_peak_14682,DHS_kidney_adult_peak_14065,DHS_liver_adult_peak_16510	novel
chr7	35402070	35403494	DHS_brain_adult_peak_22818,DHS_heart_adult_peak_15080,DHS_kidney_adult_peak_14497,DHS_liver_adult_peak_16981	novel
chr7	36884243	36885447	CAGE_peak_4904,DHS_heart_adult_peak_15250	novel
chr7	38043927	38045454	DHS_heart_adult_peak_15348,DHS_kidney_adult_peak_14766,DHS_liver_adult_peak_17291	novel
chr7	67285330	67286318	DHS_liver_adult_peak_18735	novel
chr7	70805304	70806332	DHS_brain_adult_peak_25644	extended
chr7	71151312	71152160	CAGE_peak_5539,DHS_kidney_adult_peak_16224,DHS_liver_adult_peak_19139	extended
chr7	91142434	91143431	DHS_heart_adult_peak_45076	novel
chr7	115914528	115915768	DHS_brain_adult_peak_71418,DHS_heart_adult_peak_46433,DHS_kidney_adult_peak_46006	novel
chr7	117628001	117628907	DHS_kidney_adult_peak_46247,DHS_liver_adult_peak_54628	novel
chr7	118684013	118685037	DHS_kidney_adult_peak_46354	novel
chr7	119118183	119119258	DHS_liver_adult_peak_54877	novel
chr7	119634061	119635353	CAGE_peak_15642,DHS_kidney_adult_peak_46442,DHS_liver_adult_peak_54926	novel
chr7	121872318	121873282	DHS_brain_adult_peak_72320	novel
chr7	124113022	124114352	DHS_heart_adult_peak_47362,DHS_kidney_adult_peak_47012	extended
chr7	124942958	124944201	DHS_brain_adult_peak_72820,DHS_liver_adult_peak_55704	extended
chr7	137951911	137953426	DHS_brain_adult_peak_74354,DHS_liver_adult_peak_56449	novel
chr7	138241794	138242780	DHS_heart_adult_peak_48194	novel
chr7	142303824	142305203	CAGE_peak_16306	novel
chr8	14245320	14246463	CAGE_peak_41405,DHS_liver_adult_peak_148395	novel
chr8	24810403	24811431	DHS_brain_adult_peak_191739	novel
chr8	32956104	32957084	DHS_liver_adult_peak_149179	novel
chr8	33987239	33988768	DHS_heart_adult_peak_123834,DHS_kidney_adult_peak_125365,DHS_liver_adult_peak_149296	novel
chr8	56605756	56606692	DHS_liver_adult_peak_150644	novel
chr8	57952276	57953012	DHS_liver_adult_peak_150709	novel
chr8	58408790	58409779	DHS_brain_adult_peak_195210	extended
chr8	59094142	59094953	DHS_kidney_adult_peak_126670,DHS_liver_adult_peak_150796	novel
chr8	59814514	59816392	DHS_heart_adult_peak_125203,DHS_kidney_adult_peak_126746,DHS_liver_adult_peak_150895	novel
chr8	66239048	66240569	DHS_heart_adult_peak_125817,DHS_kidney_adult_peak_127290,DHS_liver_adult_peak_151452	novel
chr8	78759550	78760965	CAGE_peak_42725	novel
chr9	16723122	16724103	CAGE_peak_19241	extended
chr9	71855984	71856962	DHS_kidney_adult_peak_2468	extended
chr9	73818502	73819561	DHS_kidney_adult_peak_2508	extended
chr9	74217469	74218488	DHS_liver_adult_peak_3020	novel
chr9	79361450	79363128	DHS_heart_adult_peak_2635,DHS_liver_adult_peak_3207	extended
chr9	82323684	82324873	DHS_liver_adult_peak_3562	novel
chr9	105184510	105185555	DHS_kidney_adult_peak_4344	novel
chr9	105553095	105554470	DHS_kidney_adult_peak_57298,DHS_liver_adult_peak_67690	extended
chr9	112282352	112283199	DHS_liver_adult_peak_67888	novel
