# Supplementary material for: Repurposing of promoters and enhancers during mammalian evolution
Source: Nat Commun. 2018 Oct 4;9:4066. doi: 10.1038/s41467-018-06544-z (PMC6172195; doi:10.1038/s41467-018-06544-z)
Supplement: Supplementary file 10 — supplementary data 7 [file 41467_2018_6544_MOESM10_ESM.xlsx]

## Sheet: human
# Supplementary Data 7: core promoter motif enrichment at P/E elements in human
P/E_vs_CGI_promoters_enriched
1. Ranksum p-values of motif POL012.1 TATA-Box (STATAAAWRSVVVBN) top 184 seqs (left,right,twotailed): 1 2.759e-07 5.519e-07 U-value: 6.455e+05 (Corrected p-values: 1 3.587e-06 3.587e-06)
2. Ranksum p-values of motif POL007.1 BREd (RTDKBKB) top 184 seqs (left,right,twotailed): 1 1.123e-06 2.246e-06 U-value: 6.553e+05 (Corrected p-values: 1 1.46e-05 1.46e-05)
3. Ranksum p-values of motif POL005.1 DPE (VHRSWYSYN) top 184 seqs (left,right,twotailed): 1 3.129e-06 6.258e-06 U-value: 6.628e+05 (Corrected p-values: 1 4.068e-05 4.068e-05)
P/E_vs_CGI_promoters_depleted
1. Ranksum p-values of motif POL006.1 BREu (MSSRCGCC) top 8941 seqs (left,right,twotailed): 1 2.328e-73 4.655e-73 U-value: 1.831e+05 (Corrected p-values: 1 3.026e-72 3.026e-72)
2. Ranksum p-values of motif POL011.1 XCPE1 (GGGCGGGASC) top 8941 seqs (left,right,twotailed): 1 4.938e-58 9.876e-58 U-value: 2.561e+05 (Corrected p-values: 1 6.419e-57 6.419e-57)
3. Ranksum p-values of motif POL003.1 GC-box (WRGGGGCGGGGCYK) top 8941 seqs (left,right,twotailed): 1 6.35e-45 1.27e-44 U-value: 3.269e+05 (Corrected p-values: 1 8.255e-44 8.255e-44)
4. Ranksum p-values of motif POL013.1 MED-1 (GCTCCS) top 8941 seqs (left,right,twotailed): 1 1.308e-40 2.617e-40 U-value: 3.525e+05 (Corrected p-values: 1 1.701e-39 1.701e-39)
5. Ranksum p-values of motif POL001.1 MTE (BYTCGARCSVARCGGWHSB) top 8941 seqs (left,right,twotailed): 1 5.821e-27 1.164e-26 U-value: 4.445e+05 (Corrected p-values: 1 7.568e-26 7.568e-26)
P/E_vs_nonCGI_promoters_enriched
1. Ranksum p-values of motif POL008.1 DCE_S_I (KCTTCN) top 184 seqs (left,right,twotailed): 0.9977 0.002342 0.004683 U-value: 3.106e+05 (Corrected p-values: 1 0.03002 0.03002)
P/E_vs_nonCGI_promoters_depleted
N/A
P/E_vs_enhancers_enriched
1. Ranksum p-values of motif POL003.1 GC-box (WRGGGGCGGGGCYK) top 184 seqs (left,right,twotailed): 1 3.794e-05 7.589e-05 U-value: 7.636e+05 (Corrected p-values: 1 0.0004931 0.0004931)
2. Ranksum p-values of motif POL006.1 BREu (MSSRCGCC) top 184 seqs (left,right,twotailed): 0.9977 0.002278 0.004555 U-value: 8.079e+05 (Corrected p-values: 1 0.02921 0.02921)
P/E_vs_enhancers_depleted
N/A

## Sheet: mouse
# Supplementary Data 7: core promoter motif enrichment at P/E elements in mouse
P/E_vs_CGI_promoters_enriched
1. Ranksum p-values of motif POL009.1 DCE_S_II (SCTGTS) top 261 seqs (left,right,twotailed): 1 4.467e-07 8.934e-07 U-value: 9.467e+05 (Corrected p-values: 1 5.807e-06 5.807e-06)
2. Ranksum p-values of motif POL012.1 TATA-Box (STATAAAWRSVVVBN) top 261 seqs (left,right,twotailed): 1 2.599e-06 5.198e-06 U-value: 9.616e+05 (Corrected p-values: 1 3.379e-05 3.379e-05)
3. Ranksum p-values of motif POL002.1 INR (KCABHHBB) top 261 seqs (left,right,twotailed): 0.9999 0.0001459 0.0002919 U-value: 1.001e+06 (Corrected p-values: 1 0.001896 0.001896)
4. Ranksum p-values of motif POL005.1 DPE (VHRSWYSYN) top 261 seqs (left,right,twotailed): 0.9995 0.0004827 0.0009655 U-value: 1.014e+06 (Corrected p-values: 1 0.006258 0.006258)
P/E_vs_CGI_promoters_depleted
1. Ranksum p-values of motif POL006.1 BREu (MSSRCGCC) top 8827 seqs (left,right,twotailed): 1 1.143e-81 2.285e-81 U-value: 3.538e+05 (Corrected p-values: 1 1.486e-80 1.486e-80)
2. Ranksum p-values of motif POL011.1 XCPE1 (GGGCGGGASC) top 8827 seqs (left,right,twotailed): 1 1.338e-58 2.675e-58 U-value: 4.795e+05 (Corrected p-values: 1 1.739e-57 1.739e-57)
3. Ranksum p-values of motif POL003.1 GC-box (WRGGGGCGGGGCYK) top 8827 seqs (left,right,twotailed): 1 1.703e-47 3.405e-47 U-value: 5.492e+05 (Corrected p-values: 1 2.213e-46 2.213e-46)
4. Ranksum p-values of motif POL013.1 MED-1 (GCTCCS) top 8827 seqs (left,right,twotailed): 1 2.11e-35 4.22e-35 U-value: 6.355e+05 (Corrected p-values: 1 2.743e-34 2.743e-34)
5. Ranksum p-values of motif POL001.1 MTE (BYTCGARCSVARCGGWHSB) top 8827 seqs (left,right,twotailed): 1 2.546e-24 5.093e-24 U-value: 7.297e+05 (Corrected p-values: 1 3.31e-23 3.31e-23)
P/E_vs_nonCGI_promoters_enriched
1. Ranksum p-values of motif POL009.1 DCE_S_II (SCTGTS) top 261 seqs (left,right,twotailed): 0.9998 0.0002254 0.0004508 U-value: 2.876e+05 (Corrected p-values: 1 0.002927 0.002927)
2. Ranksum p-values of motif POL002.1 INR (KCABHHBB) top 261 seqs (left,right,twotailed): 0.9978 0.002242 0.004485 U-value: 2.959e+05 (Corrected p-values: 1 0.02876 0.02876)
3. Ranksum p-values of motif POL008.1 DCE_S_I (KCTTCN) top 261 seqs (left,right,twotailed): 0.9974 0.002644 0.005288 U-value: 2.965e+05 (Corrected p-values: 1 0.03383 0.03383)
P/E_vs_nonCGI_promoters_depleted
N/A
P/E_vs_enhancers_enriched
N/A
P/E_vs_enhancers_depleted
N/A

## Sheet: macaque
# Supplementary Data 7: core promoter motif enrichment at P/E elements in macaque
P/E_vs_CGI_promoters_enriched
1. Ranksum p-values of motif POL012.1 TATA-Box (STATAAAWRSVVVBN) top 184 seqs (left,right,twotailed): 1 1.09e-08 2.179e-08 U-value: 6.152e+05 (Corrected p-values: 1 1.417e-07 1.417e-07)
2. Ranksum p-values of motif POL007.1 BREd (RTDKBKB) top 184 seqs (left,right,twotailed): 1 1.487e-07 2.973e-07 U-value: 6.316e+05 (Corrected p-values: 1 1.933e-06 1.933e-06)
3. Ranksum p-values of motif POL005.1 DPE (VHRSWYSYN) top 184 seqs (left,right,twotailed): 0.9993 0.0006632 0.001326 U-value: 6.984e+05 (Corrected p-values: 1 0.008587 0.008587)
4. Ranksum p-values of motif POL004.1 CCAAT-box (HNYRRCCAATSA) top 184 seqs (left,right,twotailed): 0.9967 0.003265 0.00653 U-value: 7.155e+05 (Corrected p-values: 1 0.04162 0.04162)
P/E_vs_CGI_promoters_depleted
1. Ranksum p-values of motif POL006.1 BREu (MSSRCGCC) top 8807 seqs (left,right,twotailed): 1 6.359e-70 1.272e-69 U-value: 1.956e+05 (Corrected p-values: 1 8.267e-69 8.267e-69)
2. Ranksum p-values of motif POL011.1 XCPE1 (GGGCGGGASC) top 8807 seqs (left,right,twotailed): 1 1.95e-58 3.9e-58 U-value: 2.501e+05 (Corrected p-values: 1 2.535e-57 2.535e-57)
3. Ranksum p-values of motif POL003.1 GC-box (WRGGGGCGGGGCYK) top 8807 seqs (left,right,twotailed): 1 6.916e-47 1.383e-46 U-value: 3.108e+05 (Corrected p-values: 1 8.99e-46 8.99e-46)
4. Ranksum p-values of motif POL013.1 MED-1 (GCTCCS) top 8807 seqs (left,right,twotailed): 1 8.905e-44 1.781e-43 U-value: 3.285e+05 (Corrected p-values: 1 1.158e-42 1.158e-42)
5. Ranksum p-values of motif POL001.1 MTE (BYTCGARCSVARCGGWHSB) top 8807 seqs (left,right,twotailed): 1 1.891e-28 3.783e-28 U-value: 4.269e+05 (Corrected p-values: 1 2.459e-27 2.459e-27)
P/E_vs_nonCGI_promoters_enriched
1. Ranksum p-values of motif POL008.1 DCE_S_I (KCTTCN) top 184 seqs (left,right,twotailed): 1 3.921e-05 7.843e-05 U-value: 3.077e+05 (Corrected p-values: 1 0.0005097 0.0005097)
2. Ranksum p-values of motif POL004.1 CCAAT-box (HNYRRCCAATSA) top 184 seqs (left,right,twotailed): 0.9963 0.003737 0.007474 U-value: 3.283e+05 (Corrected p-values: 1 0.04751 0.04751)
P/E_vs_nonCGI_promoters_depleted
N/A
P/E_vs_enhancers_enriched
1. Ranksum p-values of motif POL006.1 BREu (MSSRCGCC) top 184 seqs (left,right,twotailed): 0.9995 0.0005045 0.001009 U-value: 7.901e+05 (Corrected p-values: 1 0.006538 0.006538)
2. Ranksum p-values of motif POL008.1 DCE_S_I (KCTTCN) top 184 seqs (left,right,twotailed): 0.9991 0.0009415 0.001883 U-value: 7.972e+05 (Corrected p-values: 1 0.01217 0.01217)
3. Ranksum p-values of motif POL003.1 GC-box (WRGGGGCGGGGCYK) top 184 seqs (left,right,twotailed): 0.9981 0.001943 0.003887 U-value: 8.059e+05 (Corrected p-values: 1 0.02497 0.02497)
P/E_vs_enhancers_depleted
N/A

## Sheet: rat
# Supplementary Data 7: core promoter motif enrichment at P/E elements in rat
P/E_vs_CGI_promoters_enriched
1. Ranksum p-values of motif POL009.1 DCE_S_II (SCTGTS) top 261 seqs (left,right,twotailed): 1 1.384e-06 2.767e-06 U-value: 7.946e+05 (Corrected p-values: 1 1.799e-05 1.799e-05)
2. Ranksum p-values of motif POL005.1 DPE (VHRSWYSYN) top 261 seqs (left,right,twotailed): 1 6.245e-06 1.249e-05 U-value: 8.057e+05 (Corrected p-values: 1 8.119e-05 8.119e-05)
3. Ranksum p-values of motif POL012.1 TATA-Box (STATAAAWRSVVVBN) top 261 seqs (left,right,twotailed): 0.9998 0.0001527 0.0003054 U-value: 8.321e+05 (Corrected p-values: 1 0.001983 0.001983)
4. Ranksum p-values of motif POL007.1 BREd (RTDKBKB) top 261 seqs (left,right,twotailed): 0.9992 0.0007769 0.001554 U-value: 8.476e+05 (Corrected p-values: 1 0.01005 0.01005)
P/E_vs_CGI_promoters_depleted
1. Ranksum p-values of motif POL006.1 BREu (MSSRCGCC) top 7340 seqs (left,right,twotailed): 1 1.766e-77 3.532e-77 U-value: 3.101e+05 (Corrected p-values: 1 2.296e-76 2.296e-76)
2. Ranksum p-values of motif POL011.1 XCPE1 (GGGCGGGASC) top 7340 seqs (left,right,twotailed): 1 1.861e-60 3.723e-60 U-value: 3.88e+05 (Corrected p-values: 1 2.42e-59 2.42e-59)
3. Ranksum p-values of motif POL003.1 GC-box (WRGGGGCGGGGCYK) top 7340 seqs (left,right,twotailed): 1 1.248e-49 2.496e-49 U-value: 4.435e+05 (Corrected p-values: 1 1.622e-48 1.622e-48)
4. Ranksum p-values of motif POL013.1 MED-1 (GCTCCS) top 7340 seqs (left,right,twotailed): 1 2.142e-31 4.284e-31 U-value: 5.539e+05 (Corrected p-values: 1 2.784e-30 2.784e-30)
5. Ranksum p-values of motif POL001.1 MTE (BYTCGARCSVARCGGWHSB) top 7340 seqs (left,right,twotailed): 1 4.313e-14 8.626e-14 U-value: 6.98e+05 (Corrected p-values: 1 5.607e-13 5.607e-13)
P/E_vs_nonCGI_promoters_enriched
1. Ranksum p-values of motif POL009.1 DCE_S_II (SCTGTS) top 261 seqs (left,right,twotailed): 1 1.627e-05 3.254e-05 U-value: 4.508e+05 (Corrected p-values: 1 0.0002115 0.0002115)
2. Ranksum p-values of motif POL008.1 DCE_S_I (KCTTCN) top 261 seqs (left,right,twotailed): 0.9999 9.038e-05 0.0001808 U-value: 4.588e+05 (Corrected p-values: 1 0.001174 0.001174)
3. Ranksum p-values of motif POL005.1 DPE (VHRSWYSYN) top 261 seqs (left,right,twotailed): 0.9997 0.0003404 0.0006808 U-value: 4.656e+05 (Corrected p-values: 1 0.004416 0.004416)
P/E_vs_nonCGI_promoters_depleted
1. Ranksum p-values of motif POL003.1 GC-box (WRGGGGCGGGGCYK) top 4079 seqs (left,right,twotailed): 0.9998 0.0001783 0.0003567 U-value: 4.622e+05 (Corrected p-values: 1 0.002316 0.002316)
2. Ranksum p-values of motif POL011.1 XCPE1 (GGGCGGGASC) top 4079 seqs (left,right,twotailed): 0.9998 0.0002276 0.0004552 U-value: 4.635e+05 (Corrected p-values: 1 0.002955 0.002955)
P/E_vs_enhancers_enriched
1. Ranksum p-values of motif POL006.1 BREu (MSSRCGCC) top 261 seqs (left,right,twotailed): 0.9999 6.458e-05 0.0001292 U-value: 1.124e+06 (Corrected p-values: 1 0.0008392 0.0008392)
2. Ranksum p-values of motif POL003.1 GC-box (WRGGGGCGGGGCYK) top 261 seqs (left,right,twotailed): 0.9999 7.703e-05 0.0001541 U-value: 1.126e+06 (Corrected p-values: 1 0.001001 0.001001)
3. Ranksum p-values of motif POL008.1 DCE_S_I (KCTTCN) top 261 seqs (left,right,twotailed): 0.9997 0.0002627 0.0005255 U-value: 1.141e+06 (Corrected p-values: 1 0.00341 0.00341)
4. Ranksum p-values of motif POL011.1 XCPE1 (GGGCGGGASC) top 261 seqs (left,right,twotailed): 0.999 0.0009802 0.00196 U-value: 1.159e+06 (Corrected p-values: 1 0.01267 0.01267)
5. Ranksum p-values of motif POL001.1 MTE (BYTCGARCSVARCGGWHSB) top 261 seqs (left,right,twotailed): 0.9977 0.002327 0.004655 U-value: 1.171e+06 (Corrected p-values: 1 0.02984 0.02984)
P/E_vs_enhancers_depleted
N/A
