# Supplementary material for: Repurposing of promoters and enhancers during mammalian evolution
Source: Nat Commun. 2018 Oct 4;9:4066. doi: 10.1038/s41467-018-06544-z (PMC6172195; doi:10.1038/s41467-018-06544-z)
Supplement: Supplementary file 11 — supplementary data 8 [file 41467_2018_6544_MOESM11_ESM.xlsx]

## Sheet: human_core
# Supplementary Data 8: human core dataset (Chip-seq + Dnase-seq data)
experiment	organ	peak_file
H3K4me3_ChIP-seq	brain	http://egg2.wustl.edu/roadmap/data/byFileType/peaks/consolidated/narrowPeak/E067-H3K4me3.narrowPeak.gz
H3K4me3_ChIP-seq	brain	http://egg2.wustl.edu/roadmap/data/byFileType/peaks/consolidated/narrowPeak/E068-H3K4me3.narrowPeak.gz
H3K4me3_ChIP-seq	brain	http://egg2.wustl.edu/roadmap/data/byFileType/peaks/consolidated/narrowPeak/E069-H3K4me3.narrowPeak.gz
H3K4me3_ChIP-seq	brain	http://egg2.wustl.edu/roadmap/data/byFileType/peaks/consolidated/narrowPeak/E071-H3K4me3.narrowPeak.gz
H3K4me3_ChIP-seq	brain	http://egg2.wustl.edu/roadmap/data/byFileType/peaks/consolidated/narrowPeak/E072-H3K4me3.narrowPeak.gz
H3K4me3_ChIP-seq	brain	http://egg2.wustl.edu/roadmap/data/byFileType/peaks/consolidated/narrowPeak/E073-H3K4me3.narrowPeak.gz
H3K4me3_ChIP-seq	brain	http://egg2.wustl.edu/roadmap/data/byFileType/peaks/consolidated/narrowPeak/E074-H3K4me3.narrowPeak.gz
H3K4me1_ChIP-seq	brain	http://egg2.wustl.edu/roadmap/data/byFileType/peaks/consolidated/narrowPeak/E067-H3K4me1.narrowPeak.gz
H3K4me1_ChIP-seq	brain	http://egg2.wustl.edu/roadmap/data/byFileType/peaks/consolidated/narrowPeak/E068-H3K4me1.narrowPeak.gz
H3K4me1_ChIP-seq	brain	http://egg2.wustl.edu/roadmap/data/byFileType/peaks/consolidated/narrowPeak/E069-H3K4me1.narrowPeak.gz
H3K4me1_ChIP-seq	brain	http://egg2.wustl.edu/roadmap/data/byFileType/peaks/consolidated/narrowPeak/E071-H3K4me1.narrowPeak.gz
H3K4me1_ChIP-seq	brain	http://egg2.wustl.edu/roadmap/data/byFileType/peaks/consolidated/narrowPeak/E072-H3K4me1.narrowPeak.gz
H3K4me1_ChIP-seq	brain	http://egg2.wustl.edu/roadmap/data/byFileType/peaks/consolidated/narrowPeak/E073-H3K4me1.narrowPeak.gz
H3K4me1_ChIP-seq	brain	http://egg2.wustl.edu/roadmap/data/byFileType/peaks/consolidated/narrowPeak/E074-H3K4me1.narrowPeak.gz
H3K27ac_ChIP-seq	brain	http://egg2.wustl.edu/roadmap/data/byFileType/peaks/consolidated/narrowPeak/E067-H3K27ac.narrowPeak.gz
H3K27ac_ChIP-seq	brain	http://egg2.wustl.edu/roadmap/data/byFileType/peaks/consolidated/narrowPeak/E068-H3K27ac.narrowPeak.gz
H3K27ac_ChIP-seq	brain	http://egg2.wustl.edu/roadmap/data/byFileType/peaks/consolidated/narrowPeak/E069-H3K27ac.narrowPeak.gz
H3K27ac_ChIP-seq	brain	http://egg2.wustl.edu/roadmap/data/byFileType/peaks/consolidated/narrowPeak/E071-H3K27ac.narrowPeak.gz
H3K27ac_ChIP-seq	brain	http://egg2.wustl.edu/roadmap/data/byFileType/peaks/consolidated/narrowPeak/E072-H3K27ac.narrowPeak.gz
H3K27ac_ChIP-seq	brain	http://egg2.wustl.edu/roadmap/data/byFileType/peaks/consolidated/narrowPeak/E073-H3K27ac.narrowPeak.gz
H3K27ac_ChIP-seq	brain	http://egg2.wustl.edu/roadmap/data/byFileType/peaks/consolidated/narrowPeak/E074-H3K27ac.narrowPeak.gz
H3K4me3_ChIP-seq	heart	http://egg2.wustl.edu/roadmap/data/byFileType/peaks/consolidated/narrowPeak/E065-H3K4me3.narrowPeak.gz
H3K4me3_ChIP-seq	heart	http://egg2.wustl.edu/roadmap/data/byFileType/peaks/consolidated/narrowPeak/E095-H3K4me3.narrowPeak.gz
H3K4me3_ChIP-seq	heart	http://egg2.wustl.edu/roadmap/data/byFileType/peaks/consolidated/narrowPeak/E104-H3K4me3.narrowPeak.gz
H3K4me3_ChIP-seq	heart	http://egg2.wustl.edu/roadmap/data/byFileType/peaks/consolidated/narrowPeak/E105-H3K4me3.narrowPeak.gz
H3K4me1_ChIP-seq	heart	http://egg2.wustl.edu/roadmap/data/byFileType/peaks/consolidated/narrowPeak/E065-H3K4me1.narrowPeak.gz
H3K4me1_ChIP-seq	heart	http://egg2.wustl.edu/roadmap/data/byFileType/peaks/consolidated/narrowPeak/E095-H3K4me1.narrowPeak.gz
H3K4me1_ChIP-seq	heart	http://egg2.wustl.edu/roadmap/data/byFileType/peaks/consolidated/narrowPeak/E104-H3K4me1.narrowPeak.gz
H3K4me1_ChIP-seq	heart	http://egg2.wustl.edu/roadmap/data/byFileType/peaks/consolidated/narrowPeak/E105-H3K4me1.narrowPeak.gz
H3K27ac_ChIP-seq	heart	http://egg2.wustl.edu/roadmap/data/byFileType/peaks/consolidated/narrowPeak/E065-H3K27ac.narrowPeak.gz
H3K27ac_ChIP-seq	heart	http://egg2.wustl.edu/roadmap/data/byFileType/peaks/consolidated/narrowPeak/E095-H3K27ac.narrowPeak.gz
H3K27ac_ChIP-seq	heart	http://egg2.wustl.edu/roadmap/data/byFileType/peaks/consolidated/narrowPeak/E104-H3K27ac.narrowPeak.gz
H3K27ac_ChIP-seq	heart	http://egg2.wustl.edu/roadmap/data/byFileType/peaks/consolidated/narrowPeak/E105-H3K27ac.narrowPeak.gz
H3K4me3_ChIP-seq	kidney	http://egg2.wustl.edu/roadmap/data/byFileType/peaks/unconsolidated/narrowPeak/BI.Adult_Kidney.H3K4me3.27.narrowPeak.gz
H3K4me3_ChIP-seq	kidney	http://egg2.wustl.edu/roadmap/data/byFileType/peaks/unconsolidated/narrowPeak/BI.Adult_Kidney.H3K4me3.153.narrowPeak.gz
H3K4me1_ChIP-seq	kidney	http://egg2.wustl.edu/roadmap/data/byFileType/peaks/unconsolidated/narrowPeak/BI.Adult_Kidney.H3K4me1.27.narrowPeak.gz
H3K4me1_ChIP-seq	kidney	http://egg2.wustl.edu/roadmap/data/byFileType/peaks/unconsolidated/narrowPeak/BI.Adult_Kidney.H3K4me1.153.narrowPeak.gz
H3K27ac_ChIP-seq	kidney	http://egg2.wustl.edu/roadmap/data/byFileType/peaks/unconsolidated/narrowPeak/BI.Adult_Kidney.H3K27ac.27.narrowPeak.gz
H3K27ac_ChIP-seq	kidney	http://egg2.wustl.edu/roadmap/data/byFileType/peaks/unconsolidated/narrowPeak/BI.Adult_Kidney.H3K27ac.153.narrowPeak.gz
H3K4me3_ChIP-seq	liver	http://egg2.wustl.edu/roadmap/data/byFileType/peaks/consolidated/narrowPeak/E066-H3K4me3.narrowPeak.gz
H3K4me1_ChIP-seq	liver	http://egg2.wustl.edu/roadmap/data/byFileType/peaks/consolidated/narrowPeak/E066-H3K4me1.narrowPeak.gz
H3K27ac_ChIP-seq	liver	http://egg2.wustl.edu/roadmap/data/byFileType/peaks/consolidated/narrowPeak/E066-H3K27ac.narrowPeak.gz
Dnase-seq	brain	https://www.encodeproject.org/files/ENCFF892CBZ/@@download/ENCFF892CBZ.bed.gz
Dnase-seq	heart	https://www.encodeproject.org/files/ENCFF001VZM/@@download/ENCFF001VZM.bed.gz
Dnase-seq	kidney	https://www.encodeproject.org/files/ENCFF865CGA/@@download/ENCFF865CGA.bed.gz
Dnase-seq	liver	https://www.encodeproject.org/files/ENCFF001SSE/@@download/ENCFF001SSE.bed.gz

## Sheet: human_extended
# Supplementary Data 8: human extended dataset (H3K4me3 Chip-seq peaks from multiple adult and developmental samples)
peak_file
http://egg2.wustl.edu/roadmap/data/byFileType/peaks/consolidated/narrowPeak/E017-H3K4me3.narrowPeak.gz
http://egg2.wustl.edu/roadmap/data/byFileType/peaks/consolidated/narrowPeak/E002-H3K4me3.narrowPeak.gz
http://egg2.wustl.edu/roadmap/data/byFileType/peaks/consolidated/narrowPeak/E008-H3K4me3.narrowPeak.gz
http://egg2.wustl.edu/roadmap/data/byFileType/peaks/consolidated/narrowPeak/E001-H3K4me3.narrowPeak.gz
http://egg2.wustl.edu/roadmap/data/byFileType/peaks/consolidated/narrowPeak/E015-H3K4me3.narrowPeak.gz
http://egg2.wustl.edu/roadmap/data/byFileType/peaks/consolidated/narrowPeak/E014-H3K4me3.narrowPeak.gz
http://egg2.wustl.edu/roadmap/data/byFileType/peaks/consolidated/narrowPeak/E016-H3K4me3.narrowPeak.gz
http://egg2.wustl.edu/roadmap/data/byFileType/peaks/consolidated/narrowPeak/E003-H3K4me3.narrowPeak.gz
http://egg2.wustl.edu/roadmap/data/byFileType/peaks/consolidated/narrowPeak/E024-H3K4me3.narrowPeak.gz
http://egg2.wustl.edu/roadmap/data/byFileType/peaks/consolidated/narrowPeak/E020-H3K4me3.narrowPeak.gz
http://egg2.wustl.edu/roadmap/data/byFileType/peaks/consolidated/narrowPeak/E019-H3K4me3.narrowPeak.gz
http://egg2.wustl.edu/roadmap/data/byFileType/peaks/consolidated/narrowPeak/E018-H3K4me3.narrowPeak.gz
http://egg2.wustl.edu/roadmap/data/byFileType/peaks/consolidated/narrowPeak/E021-H3K4me3.narrowPeak.gz
http://egg2.wustl.edu/roadmap/data/byFileType/peaks/consolidated/narrowPeak/E022-H3K4me3.narrowPeak.gz
http://egg2.wustl.edu/roadmap/data/byFileType/peaks/consolidated/narrowPeak/E007-H3K4me3.narrowPeak.gz
http://egg2.wustl.edu/roadmap/data/byFileType/peaks/consolidated/narrowPeak/E009-H3K4me3.narrowPeak.gz
http://egg2.wustl.edu/roadmap/data/byFileType/peaks/consolidated/narrowPeak/E010-H3K4me3.narrowPeak.gz
http://egg2.wustl.edu/roadmap/data/byFileType/peaks/consolidated/narrowPeak/E013-H3K4me3.narrowPeak.gz
http://egg2.wustl.edu/roadmap/data/byFileType/peaks/consolidated/narrowPeak/E012-H3K4me3.narrowPeak.gz
http://egg2.wustl.edu/roadmap/data/byFileType/peaks/consolidated/narrowPeak/E011-H3K4me3.narrowPeak.gz
http://egg2.wustl.edu/roadmap/data/byFileType/peaks/consolidated/narrowPeak/E004-H3K4me3.narrowPeak.gz
http://egg2.wustl.edu/roadmap/data/byFileType/peaks/consolidated/narrowPeak/E005-H3K4me3.narrowPeak.gz
http://egg2.wustl.edu/roadmap/data/byFileType/peaks/consolidated/narrowPeak/E006-H3K4me3.narrowPeak.gz
http://egg2.wustl.edu/roadmap/data/byFileType/peaks/consolidated/narrowPeak/E062-H3K4me3.narrowPeak.gz
http://egg2.wustl.edu/roadmap/data/byFileType/peaks/consolidated/narrowPeak/E034-H3K4me3.narrowPeak.gz
http://egg2.wustl.edu/roadmap/data/byFileType/peaks/consolidated/narrowPeak/E045-H3K4me3.narrowPeak.gz
http://egg2.wustl.edu/roadmap/data/byFileType/peaks/consolidated/narrowPeak/E033-H3K4me3.narrowPeak.gz
http://egg2.wustl.edu/roadmap/data/byFileType/peaks/consolidated/narrowPeak/E044-H3K4me3.narrowPeak.gz
http://egg2.wustl.edu/roadmap/data/byFileType/peaks/consolidated/narrowPeak/E043-H3K4me3.narrowPeak.gz
http://egg2.wustl.edu/roadmap/data/byFileType/peaks/consolidated/narrowPeak/E039-H3K4me3.narrowPeak.gz
http://egg2.wustl.edu/roadmap/data/byFileType/peaks/consolidated/narrowPeak/E041-H3K4me3.narrowPeak.gz
http://egg2.wustl.edu/roadmap/data/byFileType/peaks/consolidated/narrowPeak/E042-H3K4me3.narrowPeak.gz
http://egg2.wustl.edu/roadmap/data/byFileType/peaks/consolidated/narrowPeak/E040-H3K4me3.narrowPeak.gz
http://egg2.wustl.edu/roadmap/data/byFileType/peaks/consolidated/narrowPeak/E037-H3K4me3.narrowPeak.gz
http://egg2.wustl.edu/roadmap/data/byFileType/peaks/consolidated/narrowPeak/E048-H3K4me3.narrowPeak.gz
http://egg2.wustl.edu/roadmap/data/byFileType/peaks/consolidated/narrowPeak/E038-H3K4me3.narrowPeak.gz
http://egg2.wustl.edu/roadmap/data/byFileType/peaks/consolidated/narrowPeak/E047-H3K4me3.narrowPeak.gz
http://egg2.wustl.edu/roadmap/data/byFileType/peaks/consolidated/narrowPeak/E029-H3K4me3.narrowPeak.gz
http://egg2.wustl.edu/roadmap/data/byFileType/peaks/consolidated/narrowPeak/E031-H3K4me3.narrowPeak.gz
http://egg2.wustl.edu/roadmap/data/byFileType/peaks/consolidated/narrowPeak/E035-H3K4me3.narrowPeak.gz
http://egg2.wustl.edu/roadmap/data/byFileType/peaks/consolidated/narrowPeak/E051-H3K4me3.narrowPeak.gz
http://egg2.wustl.edu/roadmap/data/byFileType/peaks/consolidated/narrowPeak/E050-H3K4me3.narrowPeak.gz
http://egg2.wustl.edu/roadmap/data/byFileType/peaks/consolidated/narrowPeak/E036-H3K4me3.narrowPeak.gz
http://egg2.wustl.edu/roadmap/data/byFileType/peaks/consolidated/narrowPeak/E032-H3K4me3.narrowPeak.gz
http://egg2.wustl.edu/roadmap/data/byFileType/peaks/consolidated/narrowPeak/E046-H3K4me3.narrowPeak.gz
http://egg2.wustl.edu/roadmap/data/byFileType/peaks/consolidated/narrowPeak/E030-H3K4me3.narrowPeak.gz
http://egg2.wustl.edu/roadmap/data/byFileType/peaks/consolidated/narrowPeak/E026-H3K4me3.narrowPeak.gz
http://egg2.wustl.edu/roadmap/data/byFileType/peaks/consolidated/narrowPeak/E049-H3K4me3.narrowPeak.gz
http://egg2.wustl.edu/roadmap/data/byFileType/peaks/consolidated/narrowPeak/E025-H3K4me3.narrowPeak.gz
http://egg2.wustl.edu/roadmap/data/byFileType/peaks/consolidated/narrowPeak/E023-H3K4me3.narrowPeak.gz
http://egg2.wustl.edu/roadmap/data/byFileType/peaks/consolidated/narrowPeak/E052-H3K4me3.narrowPeak.gz
http://egg2.wustl.edu/roadmap/data/byFileType/peaks/consolidated/narrowPeak/E055-H3K4me3.narrowPeak.gz
http://egg2.wustl.edu/roadmap/data/byFileType/peaks/consolidated/narrowPeak/E056-H3K4me3.narrowPeak.gz
http://egg2.wustl.edu/roadmap/data/byFileType/peaks/consolidated/narrowPeak/E059-H3K4me3.narrowPeak.gz
http://egg2.wustl.edu/roadmap/data/byFileType/peaks/consolidated/narrowPeak/E061-H3K4me3.narrowPeak.gz
http://egg2.wustl.edu/roadmap/data/byFileType/peaks/consolidated/narrowPeak/E057-H3K4me3.narrowPeak.gz
http://egg2.wustl.edu/roadmap/data/byFileType/peaks/consolidated/narrowPeak/E058-H3K4me3.narrowPeak.gz
http://egg2.wustl.edu/roadmap/data/byFileType/peaks/consolidated/narrowPeak/E028-H3K4me3.narrowPeak.gz
http://egg2.wustl.edu/roadmap/data/byFileType/peaks/consolidated/narrowPeak/E027-H3K4me3.narrowPeak.gz
http://egg2.wustl.edu/roadmap/data/byFileType/peaks/consolidated/narrowPeak/E054-H3K4me3.narrowPeak.gz
http://egg2.wustl.edu/roadmap/data/byFileType/peaks/consolidated/narrowPeak/E053-H3K4me3.narrowPeak.gz
http://egg2.wustl.edu/roadmap/data/byFileType/peaks/consolidated/narrowPeak/E112-H3K4me3.narrowPeak.gz
http://egg2.wustl.edu/roadmap/data/byFileType/peaks/consolidated/narrowPeak/E093-H3K4me3.narrowPeak.gz
http://egg2.wustl.edu/roadmap/data/byFileType/peaks/consolidated/narrowPeak/E071-H3K4me3.narrowPeak.gz
http://egg2.wustl.edu/roadmap/data/byFileType/peaks/consolidated/narrowPeak/E074-H3K4me3.narrowPeak.gz
http://egg2.wustl.edu/roadmap/data/byFileType/peaks/consolidated/narrowPeak/E068-H3K4me3.narrowPeak.gz
http://egg2.wustl.edu/roadmap/data/byFileType/peaks/consolidated/narrowPeak/E069-H3K4me3.narrowPeak.gz
http://egg2.wustl.edu/roadmap/data/byFileType/peaks/consolidated/narrowPeak/E072-H3K4me3.narrowPeak.gz
http://egg2.wustl.edu/roadmap/data/byFileType/peaks/consolidated/narrowPeak/E067-H3K4me3.narrowPeak.gz
http://egg2.wustl.edu/roadmap/data/byFileType/peaks/consolidated/narrowPeak/E073-H3K4me3.narrowPeak.gz
http://egg2.wustl.edu/roadmap/data/byFileType/peaks/consolidated/narrowPeak/E070-H3K4me3.narrowPeak.gz
http://egg2.wustl.edu/roadmap/data/byFileType/peaks/consolidated/narrowPeak/E082-H3K4me3.narrowPeak.gz
http://egg2.wustl.edu/roadmap/data/byFileType/peaks/consolidated/narrowPeak/E081-H3K4me3.narrowPeak.gz
http://egg2.wustl.edu/roadmap/data/byFileType/peaks/consolidated/narrowPeak/E063-H3K4me3.narrowPeak.gz
http://egg2.wustl.edu/roadmap/data/byFileType/peaks/consolidated/narrowPeak/E100-H3K4me3.narrowPeak.gz
http://egg2.wustl.edu/roadmap/data/byFileType/peaks/consolidated/narrowPeak/E108-H3K4me3.narrowPeak.gz
http://egg2.wustl.edu/roadmap/data/byFileType/peaks/consolidated/narrowPeak/E107-H3K4me3.narrowPeak.gz
http://egg2.wustl.edu/roadmap/data/byFileType/peaks/consolidated/narrowPeak/E089-H3K4me3.narrowPeak.gz
http://egg2.wustl.edu/roadmap/data/byFileType/peaks/consolidated/narrowPeak/E090-H3K4me3.narrowPeak.gz
http://egg2.wustl.edu/roadmap/data/byFileType/peaks/consolidated/narrowPeak/E083-H3K4me3.narrowPeak.gz
http://egg2.wustl.edu/roadmap/data/byFileType/peaks/consolidated/narrowPeak/E104-H3K4me3.narrowPeak.gz
http://egg2.wustl.edu/roadmap/data/byFileType/peaks/consolidated/narrowPeak/E095-H3K4me3.narrowPeak.gz
http://egg2.wustl.edu/roadmap/data/byFileType/peaks/consolidated/narrowPeak/E105-H3K4me3.narrowPeak.gz
http://egg2.wustl.edu/roadmap/data/byFileType/peaks/consolidated/narrowPeak/E065-H3K4me3.narrowPeak.gz
http://egg2.wustl.edu/roadmap/data/byFileType/peaks/consolidated/narrowPeak/E078-H3K4me3.narrowPeak.gz
http://egg2.wustl.edu/roadmap/data/byFileType/peaks/consolidated/narrowPeak/E076-H3K4me3.narrowPeak.gz
http://egg2.wustl.edu/roadmap/data/byFileType/peaks/consolidated/narrowPeak/E103-H3K4me3.narrowPeak.gz
http://egg2.wustl.edu/roadmap/data/byFileType/peaks/consolidated/narrowPeak/E111-H3K4me3.narrowPeak.gz
http://egg2.wustl.edu/roadmap/data/byFileType/peaks/consolidated/narrowPeak/E092-H3K4me3.narrowPeak.gz
http://egg2.wustl.edu/roadmap/data/byFileType/peaks/consolidated/narrowPeak/E085-H3K4me3.narrowPeak.gz
http://egg2.wustl.edu/roadmap/data/byFileType/peaks/consolidated/narrowPeak/E084-H3K4me3.narrowPeak.gz
http://egg2.wustl.edu/roadmap/data/byFileType/peaks/consolidated/narrowPeak/E109-H3K4me3.narrowPeak.gz
http://egg2.wustl.edu/roadmap/data/byFileType/peaks/consolidated/narrowPeak/E106-H3K4me3.narrowPeak.gz
http://egg2.wustl.edu/roadmap/data/byFileType/peaks/consolidated/narrowPeak/E075-H3K4me3.narrowPeak.gz
http://egg2.wustl.edu/roadmap/data/byFileType/peaks/consolidated/narrowPeak/E101-H3K4me3.narrowPeak.gz
http://egg2.wustl.edu/roadmap/data/byFileType/peaks/consolidated/narrowPeak/E102-H3K4me3.narrowPeak.gz
http://egg2.wustl.edu/roadmap/data/byFileType/peaks/consolidated/narrowPeak/E110-H3K4me3.narrowPeak.gz
http://egg2.wustl.edu/roadmap/data/byFileType/peaks/consolidated/narrowPeak/E077-H3K4me3.narrowPeak.gz
http://egg2.wustl.edu/roadmap/data/byFileType/peaks/consolidated/narrowPeak/E079-H3K4me3.narrowPeak.gz
http://egg2.wustl.edu/roadmap/data/byFileType/peaks/consolidated/narrowPeak/E094-H3K4me3.narrowPeak.gz
http://egg2.wustl.edu/roadmap/data/byFileType/peaks/consolidated/narrowPeak/E099-H3K4me3.narrowPeak.gz
http://egg2.wustl.edu/roadmap/data/byFileType/peaks/consolidated/narrowPeak/E086-H3K4me3.narrowPeak.gz
http://egg2.wustl.edu/roadmap/data/byFileType/peaks/consolidated/narrowPeak/E088-H3K4me3.narrowPeak.gz
http://egg2.wustl.edu/roadmap/data/byFileType/peaks/consolidated/narrowPeak/E097-H3K4me3.narrowPeak.gz
http://egg2.wustl.edu/roadmap/data/byFileType/peaks/consolidated/narrowPeak/E087-H3K4me3.narrowPeak.gz
http://egg2.wustl.edu/roadmap/data/byFileType/peaks/consolidated/narrowPeak/E080-H3K4me3.narrowPeak.gz
http://egg2.wustl.edu/roadmap/data/byFileType/peaks/consolidated/narrowPeak/E091-H3K4me3.narrowPeak.gz
http://egg2.wustl.edu/roadmap/data/byFileType/peaks/consolidated/narrowPeak/E066-H3K4me3.narrowPeak.gz
http://egg2.wustl.edu/roadmap/data/byFileType/peaks/consolidated/narrowPeak/E098-H3K4me3.narrowPeak.gz
http://egg2.wustl.edu/roadmap/data/byFileType/peaks/consolidated/narrowPeak/E096-H3K4me3.narrowPeak.gz
http://egg2.wustl.edu/roadmap/data/byFileType/peaks/consolidated/narrowPeak/E113-H3K4me3.narrowPeak.gz
http://egg2.wustl.edu/roadmap/data/byFileType/peaks/consolidated/narrowPeak/E114-H3K4me3.narrowPeak.gz
http://egg2.wustl.edu/roadmap/data/byFileType/peaks/consolidated/narrowPeak/E115-H3K4me3.narrowPeak.gz
http://egg2.wustl.edu/roadmap/data/byFileType/peaks/consolidated/narrowPeak/E116-H3K4me3.narrowPeak.gz
http://egg2.wustl.edu/roadmap/data/byFileType/peaks/consolidated/narrowPeak/E117-H3K4me3.narrowPeak.gz
http://egg2.wustl.edu/roadmap/data/byFileType/peaks/consolidated/narrowPeak/E118-H3K4me3.narrowPeak.gz
http://egg2.wustl.edu/roadmap/data/byFileType/peaks/consolidated/narrowPeak/E119-H3K4me3.narrowPeak.gz
http://egg2.wustl.edu/roadmap/data/byFileType/peaks/consolidated/narrowPeak/E120-H3K4me3.narrowPeak.gz
http://egg2.wustl.edu/roadmap/data/byFileType/peaks/consolidated/narrowPeak/E121-H3K4me3.narrowPeak.gz
http://egg2.wustl.edu/roadmap/data/byFileType/peaks/consolidated/narrowPeak/E122-H3K4me3.narrowPeak.gz
http://egg2.wustl.edu/roadmap/data/byFileType/peaks/consolidated/narrowPeak/E123-H3K4me3.narrowPeak.gz
http://egg2.wustl.edu/roadmap/data/byFileType/peaks/consolidated/narrowPeak/E124-H3K4me3.narrowPeak.gz
http://egg2.wustl.edu/roadmap/data/byFileType/peaks/consolidated/narrowPeak/E125-H3K4me3.narrowPeak.gz
http://egg2.wustl.edu/roadmap/data/byFileType/peaks/consolidated/narrowPeak/E126-H3K4me3.narrowPeak.gz
http://egg2.wustl.edu/roadmap/data/byFileType/peaks/consolidated/narrowPeak/E127-H3K4me3.narrowPeak.gz
http://egg2.wustl.edu/roadmap/data/byFileType/peaks/consolidated/narrowPeak/E128-H3K4me3.narrowPeak.gz
http://egg2.wustl.edu/roadmap/data/byFileType/peaks/consolidated/narrowPeak/E129-H3K4me3.narrowPeak.gz

## Sheet: mouse_core
# Supplementary Data 8: mouse core dataset (Chip-seq + Dnase-seq data)
experiment	organ	peak_file
H3K4me3_ChIP-seq	brain	https://www.encodeproject.org/files/ENCFF001XWN/@@download/ENCFF001XWN.bed.gz
H3K4me3_ChIP-seq	heart	https://www.encodeproject.org/files/ENCFF001XXI/@@download/ENCFF001XXI.bed.gz
H3K4me3_ChIP-seq	kidney	https://www.encodeproject.org/files/ENCFF001XXO/@@download/ENCFF001XXO.bed.gz
H3K4me3_ChIP-seq	liver	https://www.encodeproject.org/files/ENCFF001XYA/@@download/ENCFF001XYA.bed.gz
H3K4me1_ChIP-seq	brain	https://www.encodeproject.org/files/ENCFF001XWM/@@download/ENCFF001XWM.bed.gz
H3K4me1_ChIP-seq	heart	https://www.encodeproject.org/files/ENCFF001XXH/@@download/ENCFF001XXH.bed.gz
H3K4me1_ChIP-seq	kidney	https://www.encodeproject.org/files/ENCFF001XXN/@@download/ENCFF001XXN.bed.gz
H3K4me1_ChIP-seq	liver	https://www.encodeproject.org/files/ENCFF001XXZ/@@download/ENCFF001XXZ.bed.gz
H3K27ac_ChIP-seq	brain	https://www.encodeproject.org/files/ENCFF001XWL/@@download/ENCFF001XWL.bed.gz
H3K27ac_ChIP-seq	heart	https://www.encodeproject.org/files/ENCFF001XXD/@@download/ENCFF001XXD.bed.gz
H3K27ac_ChIP-seq	kidney	https://www.encodeproject.org/files/ENCFF001XXK/@@download/ENCFF001XXK.bed.gz
H3K27ac_ChIP-seq	liver	https://www.encodeproject.org/files/ENCFF001XXV/@@download/ENCFF001XXV.bed.gz
Dnase-seq	brain	https://www.encodeproject.org/files/ENCFF001YUN/@@download/ENCFF001YUN.bed.gz
Dnase-seq	brain	https://www.encodeproject.org/files/ENCFF001YUO/@@download/ENCFF001YUO.bed.gz
Dnase-seq	brain	https://www.encodeproject.org/files/ENCFF001YUP/@@download/ENCFF001YUP.bed.gz
Dnase-seq	brain	https://www.encodeproject.org/files/ENCFF001YUQ/@@download/ENCFF001YUQ.bed.gz
Dnase-seq	brain	https://www.encodeproject.org/files/ENCFF001YUR/@@download/ENCFF001YUR.bed.gz
Dnase-seq	brain	https://www.encodeproject.org/files/ENCFF001YUS/@@download/ENCFF001YUS.bed.gz
Dnase-seq	brain	https://www.encodeproject.org/files/ENCFF001YMA/@@download/ENCFF001YMA.bed.gz
Dnase-seq	brain	https://www.encodeproject.org/files/ENCFF001YUM/@@download/ENCFF001YUM.bed.gz
Dnase-seq	heart	https://www.encodeproject.org/files/ENCFF001YPL/@@download/ENCFF001YPL.bed.gz
Dnase-seq	heart	https://www.encodeproject.org/files/ENCFF001YLA/@@download/ENCFF001YLA.bed.gz
Dnase-seq	heart	https://www.encodeproject.org/files/ENCFF001YPK/@@download/ENCFF001YPK.bed.gz
Dnase-seq	kidney	https://www.encodeproject.org/files/ENCFF001YPX/@@download/ENCFF001YPX.bed.gz
Dnase-seq	kidney	https://www.encodeproject.org/files/ENCFF001YLC/@@download/ENCFF001YLC.bed.gz
Dnase-seq	kidney	https://www.encodeproject.org/files/ENCFF001YPW/@@download/ENCFF001YPW.bed.gz
Dnase-seq	liver	https://www.encodeproject.org/files/ENCFF001YQJ/@@download/ENCFF001YQJ.bed.gz
Dnase-seq	liver	https://www.encodeproject.org/files/ENCFF001YQK/@@download/ENCFF001YQK.bed.gz
Dnase-seq	liver	https://www.encodeproject.org/files/ENCFF001YQL/@@download/ENCFF001YQL.bed.gz
Dnase-seq	liver	https://www.encodeproject.org/files/ENCFF001YQM/@@download/ENCFF001YQM.bed.gz
Dnase-seq	liver	https://www.encodeproject.org/files/ENCFF001YQN/@@download/ENCFF001YQN.bed.gz
Dnase-seq	liver	https://www.encodeproject.org/files/ENCFF001YQO/@@download/ENCFF001YQO.bed.gz
Dnase-seq	liver	https://www.encodeproject.org/files/ENCFF001YQP/@@download/ENCFF001YQP.bed.gz
Dnase-seq	liver	https://www.encodeproject.org/files/ENCFF001YQQ/@@download/ENCFF001YQQ.bed.gz
Dnase-seq	liver	https://www.encodeproject.org/files/ENCFF001YQR/@@download/ENCFF001YQR.bed.gz
Dnase-seq	liver	https://www.encodeproject.org/files/ENCFF001YQS/@@download/ENCFF001YQS.bed.gz
Dnase-seq	liver	https://www.encodeproject.org/files/ENCFF001YQT/@@download/ENCFF001YQT.bed.gz
Dnase-seq	liver	https://www.encodeproject.org/files/ENCFF001YQU/@@download/ENCFF001YQU.bed.gz
Dnase-seq	liver	https://www.encodeproject.org/files/ENCFF001YQV/@@download/ENCFF001YQV.bed.gz
Dnase-seq	liver	https://www.encodeproject.org/files/ENCFF001YQI/@@download/ENCFF001YQI.bed.gz

## Sheet: mouse_extended
# Supplementary Data 8: mouse extended dataset (H3K4me3 Chip-seq peaks from multiple adult and developmental samples)
peak_file
https://www.encodeproject.org/files/ENCFF053WSM/@@download/ENCFF053WSM.bed.gz
https://www.encodeproject.org/files/ENCFF665NGO/@@download/ENCFF665NGO.bed.gz
https://www.encodeproject.org/files/ENCFF817XTO/@@download/ENCFF817XTO.bed.gz
https://www.encodeproject.org/files/ENCFF328RSL/@@download/ENCFF328RSL.bed.gz
https://www.encodeproject.org/files/ENCFF044BQA/@@download/ENCFF044BQA.bed.gz
https://www.encodeproject.org/files/ENCFF968KXJ/@@download/ENCFF968KXJ.bed.gz
https://www.encodeproject.org/files/ENCFF517LUG/@@download/ENCFF517LUG.bed.gz
https://www.encodeproject.org/files/ENCFF772QCX/@@download/ENCFF772QCX.bed.gz
https://www.encodeproject.org/files/ENCFF270TJS/@@download/ENCFF270TJS.bed.gz
https://www.encodeproject.org/files/ENCFF854XHP/@@download/ENCFF854XHP.bed.gz
https://www.encodeproject.org/files/ENCFF712TSL/@@download/ENCFF712TSL.bed.gz
https://www.encodeproject.org/files/ENCFF339VLZ/@@download/ENCFF339VLZ.bed.gz
https://www.encodeproject.org/files/ENCFF984LGR/@@download/ENCFF984LGR.bed.gz
https://www.encodeproject.org/files/ENCFF662FMU/@@download/ENCFF662FMU.bed.gz
https://www.encodeproject.org/files/ENCFF820ZLQ/@@download/ENCFF820ZLQ.bed.gz
https://www.encodeproject.org/files/ENCFF967VAR/@@download/ENCFF967VAR.bed.gz
https://www.encodeproject.org/files/ENCFF909JFP/@@download/ENCFF909JFP.bed.gz
https://www.encodeproject.org/files/ENCFF580EZU/@@download/ENCFF580EZU.bed.gz
https://www.encodeproject.org/files/ENCFF281EBX/@@download/ENCFF281EBX.bed.gz
https://www.encodeproject.org/files/ENCFF591CKA/@@download/ENCFF591CKA.bed.gz
https://www.encodeproject.org/files/ENCFF889IBY/@@download/ENCFF889IBY.bed.gz
https://www.encodeproject.org/files/ENCFF642IEK/@@download/ENCFF642IEK.bed.gz
https://www.encodeproject.org/files/ENCFF346DHG/@@download/ENCFF346DHG.bed.gz
https://www.encodeproject.org/files/ENCFF453OTG/@@download/ENCFF453OTG.bed.gz
https://www.encodeproject.org/files/ENCFF094BPK/@@download/ENCFF094BPK.bed.gz
https://www.encodeproject.org/files/ENCFF977XHN/@@download/ENCFF977XHN.bed.gz
https://www.encodeproject.org/files/ENCFF813KPK/@@download/ENCFF813KPK.bed.gz
https://www.encodeproject.org/files/ENCFF083HSP/@@download/ENCFF083HSP.bed.gz
https://www.encodeproject.org/files/ENCFF547VEN/@@download/ENCFF547VEN.bed.gz
https://www.encodeproject.org/files/ENCFF802IRN/@@download/ENCFF802IRN.bed.gz
https://www.encodeproject.org/files/ENCFF887JUC/@@download/ENCFF887JUC.bed.gz
https://www.encodeproject.org/files/ENCFF286EGT/@@download/ENCFF286EGT.bed.gz
https://www.encodeproject.org/files/ENCFF577AYZ/@@download/ENCFF577AYZ.bed.gz
https://www.encodeproject.org/files/ENCFF123SIN/@@download/ENCFF123SIN.bed.gz
https://www.encodeproject.org/files/ENCFF993XIM/@@download/ENCFF993XIM.bed.gz
https://www.encodeproject.org/files/ENCFF492GJK/@@download/ENCFF492GJK.bed.gz
https://www.encodeproject.org/files/ENCFF202UKJ/@@download/ENCFF202UKJ.bed.gz
https://www.encodeproject.org/files/ENCFF098UMK/@@download/ENCFF098UMK.bed.gz
https://www.encodeproject.org/files/ENCFF504IYN/@@download/ENCFF504IYN.bed.gz
https://www.encodeproject.org/files/ENCFF288BTL/@@download/ENCFF288BTL.bed.gz
https://www.encodeproject.org/files/ENCFF721UGK/@@download/ENCFF721UGK.bed.gz
https://www.encodeproject.org/files/ENCFF723FYN/@@download/ENCFF723FYN.bed.gz
https://www.encodeproject.org/files/ENCFF955BLY/@@download/ENCFF955BLY.bed.gz
https://www.encodeproject.org/files/ENCFF558EQZ/@@download/ENCFF558EQZ.bed.gz
https://www.encodeproject.org/files/ENCFF285ATO/@@download/ENCFF285ATO.bed.gz
https://www.encodeproject.org/files/ENCFF606SHK/@@download/ENCFF606SHK.bed.gz
https://www.encodeproject.org/files/ENCFF245HUH/@@download/ENCFF245HUH.bed.gz
https://www.encodeproject.org/files/ENCFF227BWB/@@download/ENCFF227BWB.bed.gz
https://www.encodeproject.org/files/ENCFF219ABP/@@download/ENCFF219ABP.bed.gz
https://www.encodeproject.org/files/ENCFF457YEW/@@download/ENCFF457YEW.bed.gz
https://www.encodeproject.org/files/ENCFF086ZCH/@@download/ENCFF086ZCH.bed.gz
https://www.encodeproject.org/files/ENCFF058EIK/@@download/ENCFF058EIK.bed.gz
https://www.encodeproject.org/files/ENCFF314UND/@@download/ENCFF314UND.bed.gz
https://www.encodeproject.org/files/ENCFF355WYE/@@download/ENCFF355WYE.bed.gz
https://www.encodeproject.org/files/ENCFF091ORI/@@download/ENCFF091ORI.bed.gz
https://www.encodeproject.org/files/ENCFF648RUX/@@download/ENCFF648RUX.bed.gz
https://www.encodeproject.org/files/ENCFF562XQG/@@download/ENCFF562XQG.bed.gz
https://www.encodeproject.org/files/ENCFF344IWG/@@download/ENCFF344IWG.bed.gz
https://www.encodeproject.org/files/ENCFF221MFZ/@@download/ENCFF221MFZ.bed.gz
https://www.encodeproject.org/files/ENCFF871MCR/@@download/ENCFF871MCR.bed.gz
https://www.encodeproject.org/files/ENCFF005NGN/@@download/ENCFF005NGN.bed.gz
https://www.encodeproject.org/files/ENCFF499ZDR/@@download/ENCFF499ZDR.bed.gz
https://www.encodeproject.org/files/ENCFF932LTL/@@download/ENCFF932LTL.bed.gz
https://www.encodeproject.org/files/ENCFF330ZZE/@@download/ENCFF330ZZE.bed.gz
https://www.encodeproject.org/files/ENCFF356WZA/@@download/ENCFF356WZA.bed.gz
https://www.encodeproject.org/files/ENCFF112WRV/@@download/ENCFF112WRV.bed.gz
https://www.encodeproject.org/files/ENCFF135VGZ/@@download/ENCFF135VGZ.bed.gz
https://www.encodeproject.org/files/ENCFF165NLE/@@download/ENCFF165NLE.bed.gz
https://www.encodeproject.org/files/ENCFF521MVA/@@download/ENCFF521MVA.bed.gz
https://www.encodeproject.org/files/ENCFF557NYG/@@download/ENCFF557NYG.bed.gz
https://www.encodeproject.org/files/ENCFF992YMV/@@download/ENCFF992YMV.bed.gz
https://www.encodeproject.org/files/ENCFF907DNF/@@download/ENCFF907DNF.bed.gz
https://www.encodeproject.org/files/ENCFF247VMW/@@download/ENCFF247VMW.bed.gz
https://www.encodeproject.org/files/ENCFF170VIY/@@download/ENCFF170VIY.bed.gz
https://www.encodeproject.org/files/ENCFF291REC/@@download/ENCFF291REC.bed.gz
https://www.encodeproject.org/files/ENCFF493JBE/@@download/ENCFF493JBE.bed.gz
https://www.encodeproject.org/files/ENCFF392WDT/@@download/ENCFF392WDT.bed.gz
https://www.encodeproject.org/files/ENCFF541SWM/@@download/ENCFF541SWM.bed.gz
https://www.encodeproject.org/files/ENCFF632DOA/@@download/ENCFF632DOA.bed.gz
https://www.encodeproject.org/files/ENCFF992HIL/@@download/ENCFF992HIL.bed.gz
https://www.encodeproject.org/files/ENCFF228BXU/@@download/ENCFF228BXU.bed.gz
https://www.encodeproject.org/files/ENCFF750MLS/@@download/ENCFF750MLS.bed.gz
https://www.encodeproject.org/files/ENCFF717MAC/@@download/ENCFF717MAC.bed.gz
https://www.encodeproject.org/files/ENCFF601RKR/@@download/ENCFF601RKR.bed.gz
https://www.encodeproject.org/files/ENCFF995GLE/@@download/ENCFF995GLE.bed.gz
https://www.encodeproject.org/files/ENCFF841QNM/@@download/ENCFF841QNM.bed.gz
https://www.encodeproject.org/files/ENCFF707ATR/@@download/ENCFF707ATR.bed.gz
https://www.encodeproject.org/files/ENCFF582ZLF/@@download/ENCFF582ZLF.bed.gz
https://www.encodeproject.org/files/ENCFF523YGK/@@download/ENCFF523YGK.bed.gz
https://www.encodeproject.org/files/ENCFF984LBL/@@download/ENCFF984LBL.bed.gz
https://www.encodeproject.org/files/ENCFF265BIS/@@download/ENCFF265BIS.bed.gz
https://www.encodeproject.org/files/ENCFF693IJM/@@download/ENCFF693IJM.bed.gz
https://www.encodeproject.org/files/ENCFF044CEN/@@download/ENCFF044CEN.bed.gz
https://www.encodeproject.org/files/ENCFF495TOG/@@download/ENCFF495TOG.bed.gz
https://www.encodeproject.org/files/ENCFF650CSV/@@download/ENCFF650CSV.bed.gz
https://www.encodeproject.org/files/ENCFF688BGU/@@download/ENCFF688BGU.bed.gz
https://www.encodeproject.org/files/ENCFF903FYT/@@download/ENCFF903FYT.bed.gz
https://www.encodeproject.org/files/ENCFF298ZWT/@@download/ENCFF298ZWT.bed.gz
https://www.encodeproject.org/files/ENCFF497NKH/@@download/ENCFF497NKH.bed.gz
https://www.encodeproject.org/files/ENCFF489LHA/@@download/ENCFF489LHA.bed.gz
https://www.encodeproject.org/files/ENCFF531NXB/@@download/ENCFF531NXB.bed.gz
https://www.encodeproject.org/files/ENCFF874AWT/@@download/ENCFF874AWT.bed.gz
https://www.encodeproject.org/files/ENCFF589NDI/@@download/ENCFF589NDI.bed.gz
https://www.encodeproject.org/files/ENCFF163ITT/@@download/ENCFF163ITT.bed.gz
https://www.encodeproject.org/files/ENCFF345JAU/@@download/ENCFF345JAU.bed.gz
https://www.encodeproject.org/files/ENCFF216PSS/@@download/ENCFF216PSS.bed.gz
https://www.encodeproject.org/files/ENCFF656KQW/@@download/ENCFF656KQW.bed.gz
https://www.encodeproject.org/files/ENCFF876JPZ/@@download/ENCFF876JPZ.bed.gz
https://www.encodeproject.org/files/ENCFF493ZNP/@@download/ENCFF493ZNP.bed.gz
https://www.encodeproject.org/files/ENCFF638QYI/@@download/ENCFF638QYI.bed.gz
https://www.encodeproject.org/files/ENCFF357PHZ/@@download/ENCFF357PHZ.bed.gz
https://www.encodeproject.org/files/ENCFF746QGF/@@download/ENCFF746QGF.bed.gz
https://www.encodeproject.org/files/ENCFF030UJQ/@@download/ENCFF030UJQ.bed.gz
https://www.encodeproject.org/files/ENCFF407IAA/@@download/ENCFF407IAA.bed.gz
https://www.encodeproject.org/files/ENCFF822KMZ/@@download/ENCFF822KMZ.bed.gz
https://www.encodeproject.org/files/ENCFF066LGF/@@download/ENCFF066LGF.bed.gz
https://www.encodeproject.org/files/ENCFF401NVT/@@download/ENCFF401NVT.bed.gz
https://www.encodeproject.org/files/ENCFF623UBG/@@download/ENCFF623UBG.bed.gz
https://www.encodeproject.org/files/ENCFF189APY/@@download/ENCFF189APY.bed.gz
https://www.encodeproject.org/files/ENCFF904VNN/@@download/ENCFF904VNN.bed.gz
https://www.encodeproject.org/files/ENCFF460OSQ/@@download/ENCFF460OSQ.bed.gz
https://www.encodeproject.org/files/ENCFF992WYW/@@download/ENCFF992WYW.bed.gz
https://www.encodeproject.org/files/ENCFF194GAC/@@download/ENCFF194GAC.bed.gz
https://www.encodeproject.org/files/ENCFF574YXI/@@download/ENCFF574YXI.bed.gz
https://www.encodeproject.org/files/ENCFF842MKZ/@@download/ENCFF842MKZ.bed.gz
https://www.encodeproject.org/files/ENCFF582LMK/@@download/ENCFF582LMK.bed.gz
https://www.encodeproject.org/files/ENCFF486JUS/@@download/ENCFF486JUS.bed.gz
https://www.encodeproject.org/files/ENCFF646HZB/@@download/ENCFF646HZB.bed.gz
https://www.encodeproject.org/files/ENCFF035XUB/@@download/ENCFF035XUB.bed.gz
https://www.encodeproject.org/files/ENCFF021HLS/@@download/ENCFF021HLS.bed.gz
https://www.encodeproject.org/files/ENCFF065QHA/@@download/ENCFF065QHA.bed.gz
https://www.encodeproject.org/files/ENCFF169PMN/@@download/ENCFF169PMN.bed.gz
https://www.encodeproject.org/files/ENCFF535EOA/@@download/ENCFF535EOA.bed.gz
https://www.encodeproject.org/files/ENCFF472HXF/@@download/ENCFF472HXF.bed.gz
https://www.encodeproject.org/files/ENCFF432UNI/@@download/ENCFF432UNI.bed.gz
https://www.encodeproject.org/files/ENCFF457BPC/@@download/ENCFF457BPC.bed.gz
https://www.encodeproject.org/files/ENCFF605WNO/@@download/ENCFF605WNO.bed.gz
https://www.encodeproject.org/files/ENCFF878XOD/@@download/ENCFF878XOD.bed.gz
https://www.encodeproject.org/files/ENCFF851HMB/@@download/ENCFF851HMB.bed.gz
https://www.encodeproject.org/files/ENCFF725YBJ/@@download/ENCFF725YBJ.bed.gz
https://www.encodeproject.org/files/ENCFF076VPK/@@download/ENCFF076VPK.bed.gz
https://www.encodeproject.org/files/ENCFF698DTS/@@download/ENCFF698DTS.bed.gz
https://www.encodeproject.org/files/ENCFF553MKC/@@download/ENCFF553MKC.bed.gz
https://www.encodeproject.org/files/ENCFF267FGJ/@@download/ENCFF267FGJ.bed.gz
https://www.encodeproject.org/files/ENCFF336GTW/@@download/ENCFF336GTW.bed.gz
https://www.encodeproject.org/files/ENCFF300QWO/@@download/ENCFF300QWO.bed.gz
https://www.encodeproject.org/files/ENCFF503XZN/@@download/ENCFF503XZN.bed.gz
https://www.encodeproject.org/files/ENCFF042TCX/@@download/ENCFF042TCX.bed.gz
https://www.encodeproject.org/files/ENCFF218AHR/@@download/ENCFF218AHR.bed.gz
https://www.encodeproject.org/files/ENCFF406HOJ/@@download/ENCFF406HOJ.bed.gz
https://www.encodeproject.org/files/ENCFF198WAG/@@download/ENCFF198WAG.bed.gz
https://www.encodeproject.org/files/ENCFF537UKO/@@download/ENCFF537UKO.bed.gz
https://www.encodeproject.org/files/ENCFF437MNM/@@download/ENCFF437MNM.bed.gz
https://www.encodeproject.org/files/ENCFF600UDJ/@@download/ENCFF600UDJ.bed.gz
https://www.encodeproject.org/files/ENCFF368ZJT/@@download/ENCFF368ZJT.bed.gz
https://www.encodeproject.org/files/ENCFF671JLH/@@download/ENCFF671JLH.bed.gz
https://www.encodeproject.org/files/ENCFF801WCM/@@download/ENCFF801WCM.bed.gz
https://www.encodeproject.org/files/ENCFF525ETG/@@download/ENCFF525ETG.bed.gz
https://www.encodeproject.org/files/ENCFF903QJI/@@download/ENCFF903QJI.bed.gz
https://www.encodeproject.org/files/ENCFF960JGW/@@download/ENCFF960JGW.bed.gz
https://www.encodeproject.org/files/ENCFF085FAT/@@download/ENCFF085FAT.bed.gz
https://www.encodeproject.org/files/ENCFF951VQP/@@download/ENCFF951VQP.bed.gz
https://www.encodeproject.org/files/ENCFF561PFZ/@@download/ENCFF561PFZ.bed.gz
https://www.encodeproject.org/files/ENCFF482MZB/@@download/ENCFF482MZB.bed.gz
https://www.encodeproject.org/files/ENCFF571DOP/@@download/ENCFF571DOP.bed.gz
https://www.encodeproject.org/files/ENCFF793VBC/@@download/ENCFF793VBC.bed.gz
https://www.encodeproject.org/files/ENCFF591IXT/@@download/ENCFF591IXT.bed.gz
https://www.encodeproject.org/files/ENCFF071FIM/@@download/ENCFF071FIM.bed.gz
https://www.encodeproject.org/files/ENCFF275ZWQ/@@download/ENCFF275ZWQ.bed.gz
https://www.encodeproject.org/files/ENCFF147ZHH/@@download/ENCFF147ZHH.bed.gz
https://www.encodeproject.org/files/ENCFF473VHK/@@download/ENCFF473VHK.bed.gz
https://www.encodeproject.org/files/ENCFF546JDM/@@download/ENCFF546JDM.bed.gz
https://www.encodeproject.org/files/ENCFF884UTH/@@download/ENCFF884UTH.bed.gz
https://www.encodeproject.org/files/ENCFF485TFI/@@download/ENCFF485TFI.bed.gz
https://www.encodeproject.org/files/ENCFF624FCF/@@download/ENCFF624FCF.bed.gz
https://www.encodeproject.org/files/ENCFF888VOA/@@download/ENCFF888VOA.bed.gz
https://www.encodeproject.org/files/ENCFF090VFS/@@download/ENCFF090VFS.bed.gz
https://www.encodeproject.org/files/ENCFF718UOR/@@download/ENCFF718UOR.bed.gz
https://www.encodeproject.org/files/ENCFF092XGV/@@download/ENCFF092XGV.bed.gz
https://www.encodeproject.org/files/ENCFF899PUD/@@download/ENCFF899PUD.bed.gz
https://www.encodeproject.org/files/ENCFF919NYI/@@download/ENCFF919NYI.bed.gz
https://www.encodeproject.org/files/ENCFF069YVC/@@download/ENCFF069YVC.bed.gz
https://www.encodeproject.org/files/ENCFF114YDJ/@@download/ENCFF114YDJ.bed.gz
https://www.encodeproject.org/files/ENCFF533XPK/@@download/ENCFF533XPK.bed.gz
https://www.encodeproject.org/files/ENCFF761WGW/@@download/ENCFF761WGW.bed.gz
https://www.encodeproject.org/files/ENCFF141FEH/@@download/ENCFF141FEH.bed.gz
https://www.encodeproject.org/files/ENCFF131VAZ/@@download/ENCFF131VAZ.bed.gz
https://www.encodeproject.org/files/ENCFF721TVA/@@download/ENCFF721TVA.bed.gz
https://www.encodeproject.org/files/ENCFF251DLW/@@download/ENCFF251DLW.bed.gz
https://www.encodeproject.org/files/ENCFF334SBL/@@download/ENCFF334SBL.bed.gz
https://www.encodeproject.org/files/ENCFF666HLL/@@download/ENCFF666HLL.bed.gz
https://www.encodeproject.org/files/ENCFF643OPH/@@download/ENCFF643OPH.bed.gz
https://www.encodeproject.org/files/ENCFF156BPQ/@@download/ENCFF156BPQ.bed.gz
https://www.encodeproject.org/files/ENCFF457JGK/@@download/ENCFF457JGK.bed.gz
https://www.encodeproject.org/files/ENCFF561OGC/@@download/ENCFF561OGC.bed.gz
https://www.encodeproject.org/files/ENCFF474NWU/@@download/ENCFF474NWU.bed.gz
https://www.encodeproject.org/files/ENCFF364BXW/@@download/ENCFF364BXW.bed.gz
https://www.encodeproject.org/files/ENCFF715UHV/@@download/ENCFF715UHV.bed.gz
https://www.encodeproject.org/files/ENCFF052ULN/@@download/ENCFF052ULN.bed.gz
https://www.encodeproject.org/files/ENCFF458LEO/@@download/ENCFF458LEO.bed.gz
https://www.encodeproject.org/files/ENCFF026VZV/@@download/ENCFF026VZV.bed.gz
https://www.encodeproject.org/files/ENCFF275FSC/@@download/ENCFF275FSC.bed.gz
https://www.encodeproject.org/files/ENCFF482OFY/@@download/ENCFF482OFY.bed.gz
https://www.encodeproject.org/files/ENCFF334PAF/@@download/ENCFF334PAF.bed.gz
https://www.encodeproject.org/files/ENCFF814IMB/@@download/ENCFF814IMB.bed.gz
https://www.encodeproject.org/files/ENCFF147XHS/@@download/ENCFF147XHS.bed.gz
https://www.encodeproject.org/files/ENCFF807RYJ/@@download/ENCFF807RYJ.bed.gz
https://www.encodeproject.org/files/ENCFF570KDA/@@download/ENCFF570KDA.bed.gz
https://www.encodeproject.org/files/ENCFF811VWM/@@download/ENCFF811VWM.bed.gz
https://www.encodeproject.org/files/ENCFF641YYH/@@download/ENCFF641YYH.bed.gz
https://www.encodeproject.org/files/ENCFF032PKS/@@download/ENCFF032PKS.bed.gz
https://www.encodeproject.org/files/ENCFF922FNB/@@download/ENCFF922FNB.bed.gz
https://www.encodeproject.org/files/ENCFF191YAI/@@download/ENCFF191YAI.bed.gz
https://www.encodeproject.org/files/ENCFF257CWB/@@download/ENCFF257CWB.bed.gz
https://www.encodeproject.org/files/ENCFF742FSL/@@download/ENCFF742FSL.bed.gz
https://www.encodeproject.org/files/ENCFF900CLK/@@download/ENCFF900CLK.bed.gz
https://www.encodeproject.org/files/ENCFF204OCS/@@download/ENCFF204OCS.bed.gz
https://www.encodeproject.org/files/ENCFF930JNV/@@download/ENCFF930JNV.bed.gz
https://www.encodeproject.org/files/ENCFF463FNS/@@download/ENCFF463FNS.bed.gz
https://www.encodeproject.org/files/ENCFF751SFH/@@download/ENCFF751SFH.bed.gz
https://www.encodeproject.org/files/ENCFF939RMX/@@download/ENCFF939RMX.bed.gz
https://www.encodeproject.org/files/ENCFF026JON/@@download/ENCFF026JON.bed.gz
https://www.encodeproject.org/files/ENCFF948JAA/@@download/ENCFF948JAA.bed.gz
https://www.encodeproject.org/files/ENCFF057MKY/@@download/ENCFF057MKY.bed.gz
https://www.encodeproject.org/files/ENCFF097TDI/@@download/ENCFF097TDI.bed.gz
https://www.encodeproject.org/files/ENCFF708UPY/@@download/ENCFF708UPY.bed.gz
https://www.encodeproject.org/files/ENCFF975DTE/@@download/ENCFF975DTE.bed.gz
https://www.encodeproject.org/files/ENCFF948YZT/@@download/ENCFF948YZT.bed.gz
https://www.encodeproject.org/files/ENCFF001XZK/@@download/ENCFF001XZK.bed.gz
https://www.encodeproject.org/files/ENCFF001XYV/@@download/ENCFF001XYV.bed.gz
https://www.encodeproject.org/files/ENCFF001XVP/@@download/ENCFF001XVP.bed.gz
https://www.encodeproject.org/files/ENCFF001XWD/@@download/ENCFF001XWD.bed.gz
https://www.encodeproject.org/files/ENCFF001XYP/@@download/ENCFF001XYP.bed.gz
https://www.encodeproject.org/files/ENCFF001XVW/@@download/ENCFF001XVW.bed.gz
https://www.encodeproject.org/files/ENCFF001XYD/@@download/ENCFF001XYD.bed.gz
https://www.encodeproject.org/files/ENCFF001XZF/@@download/ENCFF001XZF.bed.gz
https://www.encodeproject.org/files/ENCFF001XZD/@@download/ENCFF001XZD.bed.gz
https://www.encodeproject.org/files/ENCFF001XYR/@@download/ENCFF001XYR.bed.gz
