# Supplementary material for: Repurposing of promoters and enhancers during mammalian evolution
Source: Nat Commun. 2018 Oct 4;9:4066. doi: 10.1038/s41467-018-06544-z (PMC6172195; doi:10.1038/s41467-018-06544-z)
Supplement: Supplementary file 12 — supplementary data 9 [file 41467_2018_6544_MOESM12_ESM.zip]

Archive with 54 entries (51 files):
- /
- epigenome_ID_names.txt
- gtf2bed.pl
- scripts/
- metadata/
- pipeline_commands.sh
- scripts/human_roadmap_data_extractor.sh
- scripts/pslx_file_parser.2018_03_23.py
- scripts/star_genome_indexing.sh
- scripts/polarized_turnover_control.sh
- scripts/transcriptome_reconstruction_merge.sh
- scripts/supplementary_data_tables_generator.sh
- scripts/enhancers_extractor.sh
- scripts/star_mapping.sh
- scripts/segdup_repeat_tables_generator.sh
- scripts/core_promoter_motif_comparison.sh
- scripts/expression_cuffnorm_merged_organs.sh
- scripts/bwa_alignment.sh
- scripts/mouseENCODE_data_download_name_assignment.py
- scripts/PAS_motif_homer.sh
- scripts/human_roadmap_data_download.sh
- scripts/repurposed_elements_enrichment_subsampling.sh
- scripts/CAGE_enhancers_dataset.sh
- scripts/paper_figures_and_statistics.R
- scripts/sequence_composition_match.py
- scripts/U1_PAS_analysis.sh
- scripts/gc_content_extractor.sh
- scripts/bwa_genome_indexing.sh
- scripts/Odom_peak_parser.sh
- scripts/mouseENCODE_chip_seq_preprocessing.sh
- scripts/repurposed_elements_enrichment_no_subsampling.sh
- scripts/alternative_chromosomes_removal.py
- scripts/U1_motif_homer.sh
- scripts/transcriptome_reconstruction_stringtie.sh
- scripts/transcriptome_merged_bed_conversion.sh
- scripts/mouseENCODE_data_download.sh
- scripts/chip_coverage_fpkm_extractor.sh
- scripts/autosome_genome_parser.py
- scripts/bwa_alignment_merge.sh
- scripts/chip_coverage_extractor.sh
- scripts/Odom_data_rename.py
- scripts/star_mapping_launcher.sh
- scripts/GC_dinucleotide_counter.2018_03_23.py
- scripts/chip_coverage_fpkm_extractor.py
- scripts/name_setting.py
- scripts/coordinate_conversion.sh
- scripts/enhancers_filtering.sh
- metadata/metadata_H3K4me1_mm10.tsv
- metadata/metadata_H3K4me3_mm10.tsv
- metadata/metadata_H3K27Ac_mm10.tsv
- metadata/metadata_H3K27Ac_mm9.tsv
- metadata/metadata_H3K4me3_mm9.tsv
- metadata/metadata_H3K4me1_mm9.tsv
- metadata/metadata_DHS_mm9.tsv
