# Supplementary material for: Repurposing of promoters and enhancers during mammalian evolution
Source: Nat Commun. 2018 Oct 4;9:4066. doi: 10.1038/s41467-018-06544-z (PMC6172195; doi:10.1038/s41467-018-06544-z)
Supplement: Supplementary file 12 — supplementary data 9 [file 41467_2018_6544_MOESM12_ESM.zip › epigenome_ID_names.txt]

E017	LUNG
E002	ESC
E008	ESC
E001	ESC
E015	ESC
E014	ESC
E016	ESC
E003	ESC
E024	ESC
E020	IPSC
E019	IPSC
E018	IPSC
E021	IPSC
E022	IPSC
E007	ESC_DERIVED
E009	ESC_DERIVED
E010	ESC_DERIVED
E013	ESC_DERIVED
E012	ESC_DERIVED
E011	ESC_DERIVED
E004	ESC_DERIVED
E005	ESC_DERIVED
E006	ESC_DERIVED
E062	BLOOD
E034	BLOOD
E045	BLOOD
E033	BLOOD
E044	BLOOD
E043	BLOOD
E039	BLOOD
E041	BLOOD
E042	BLOOD
E040	BLOOD
E037	BLOOD
E048	BLOOD
E038	BLOOD
E047	BLOOD
E029	BLOOD
E031	BLOOD
E035	BLOOD
E051	BLOOD
E050	BLOOD
E036	BLOOD
E032	BLOOD
E046	BLOOD
E030	BLOOD
E026	STROMAL_CONNECTIVE
E049	STROMAL_CONNECTIVE
E025	FAT
E023	FAT
E052	MUSCLE
E055	SKIN
E056	SKIN
E059	SKIN
E061	SKIN
E057	SKIN
E058	SKIN
E028	BREAST
E027	BREAST
E054	BRAIN
E053	BRAIN
E112	THYMUS
E093	THYMUS
E071	BRAIN
E074	BRAIN
E068	BRAIN
E069	BRAIN
E072	BRAIN
E067	BRAIN
E073	BRAIN
E070	BRAIN
E082	BRAIN
E081	BRAIN
E063	FAT
E100	MUSCLE
E108	MUSCLE
E107	MUSCLE
E089	MUSCLE
E090	MUSCLE_LEG
E083	HEART
E104	HEART
E095	HEART
E105	HEART
E065	VASCULAR
E078	GI_DUODENUM
E076	GI_COLON
E103	GI_RECTUM
E111	GI_STOMACH
E092	GI_STOMACH
E085	GI_INTESTINE
E084	GI_INTESTINE
E109	GI_INTESTINE
E106	GI_COLON
E075	GI_COLON
E101	GI_RECTUM
E102	GI_RECTUM
E110	GI_STOMACH
E077	GI_DUODENUM
E079	GI_ESOPHAGUS
E094	GI_STOMACH
E099	PLACENTA
E086	KIDNEY
E088	LUNG
E097	OVARY
E087	PANCREAS
E080	ADRENAL
E091	PLACENTA
E066	LIVER
E098	PANCREAS
E096	LUNG
E113	SPLEEN
E114	LUNG
E115	BLOOD
E116	BLOOD
E117	CERVIX
E118	LIVER
E119	BREAST
E120	MUSCLE
E121	MUSCLE
E122	VASCULAR
E123	BLOOD
E124	BLOOD
E125	BRAIN
E126	SKIN
E127	SKIN
E128	LUNG
E129	BONE
