# Supplementary material for: Repurposing of promoters and enhancers during mammalian evolution
Source: Nat Commun. 2018 Oct 4;9:4066. doi: 10.1038/s41467-018-06544-z (PMC6172195; doi:10.1038/s41467-018-06544-z)
Supplement: Supplementary file 12 — supplementary data 9 [file 41467_2018_6544_MOESM12_ESM.zip › gtf2bed.pl]

#!/usr/bin/perl


#
# Permission is hereby granted, free of charge, to any person obtaining a copy
# of this software and associated documentation files (the "Software"), to deal
# in the Software without restriction, including without limitation the rights
# to use, copy, modify, merge, publish, distribute, sublicense, and/or sell
# copies of the Software, and to permit persons to whom the Software is
# furnished to do so, subject to the following conditions:
#
# The above copyright notice and this permission notice shall be included in
# all copies or substantial portions of the Software.
#
# THE SOFTWARE IS PROVIDED "AS IS", WITHOUT WARRANTY OF ANY KIND, EXPRESS OR
# IMPLIED, INCLUDING BUT NOT LIMITED TO THE WARRANTIES OF MERCHANTABILITY,
# FITNESS FOR A PARTICULAR PURPOSE AND NONINFRINGEMENT. IN NO EVENT SHALL THE
# AUTHORS OR COPYRIGHT HOLDERS BE LIABLE FOR ANY CLAIM, DAMAGES OR OTHER
# LIABILITY, WHETHER IN AN ACTION OF CONTRACT, TORT OR OTHERWISE, ARISING FROM,
# OUT OF OR IN CONNECTION WITH THE SOFTWARE OR THE USE OR OTHER DEALINGS IN
# THE SOFTWARE.
#
# ALSO, IT WOULD BE NICE IF YOU LET ME KNOW YOU USED IT.

use Data::Dumper;

$in = shift @ARGV;

open IN, ($in =~ /\.gz$/ ? "gunzip -c $in" : $in =~ /\.zip$/ ? "unzip -p $in" : "$in");
while (<IN>) {
    $gff = 2 if /^##gff-version 2/;
        $gff = 3 if /^##gff-version 3/;
            next if /^#/ && $gff;
                
                s/\s+$//;
    # 0-chr 1-src 2-feat 3-beg 4-end 5-scor 6-dir 7-fram 8-attr
    my @f = split /\t/;
    if ($gff) {
        # most ver 2's stick gene names in the id field
        ($id) = $f[8]=~ /\bID="([^"]+)"/;
        # most ver 3's stick unquoted names in the name field
        ($id) = $f[8]=~ /\bName=([^";]+)/ if !$id && $gff == 3;
    } else {
        ($id) = $f[8]=~ /transcript_id "([^"]+)"/;
    }
    
    next unless $id && $f[0];
    
    if ($f[2] eq 'exon') {
        die "no position at exon on line $." if ! $f[3];
        # gff3 puts :\d in exons sometimes
        $id =~ s/:\d+$// if $gff == 3;
        push @{$exons{$id}}, \@f;
        # save lowest start
        $trans{$id} = \@f if !$trans{$id};
    } elsif ($f[2] eq 'start_codon') {
        #optional, output codon start/stop as "thick" region in bed
        $sc{$id}->[0] = $f[3];
    } elsif ($f[2] eq 'stop_codon') {
        $sc{$id}->[1] = $f[4];
    } elsif ($f[2] eq 'miRNA' ) {
        $trans{$id} = \@f if !$trans{$id};
        push @{$exons{$id}}, \@f;
    }
}

for $id (
# sort by chr then pos
sort {
    $trans{$a}->[0] eq $trans{$b}->[0] ?
    $trans{$a}->[3] <=> $trans{$b}->[3] :
    $trans{$a}->[0] cmp $trans{$b}->[0]
} (keys(%trans)) ) {
    my ($chr, undef, undef, undef, undef, undef, $dir, undef, $attr, undef, $cds, $cde) = @{$trans{$id}};
    my ($cds, $cde);
    ($cds, $cde) = @{$sc{$id}} if $sc{$id};
    
    # sort by pos
    my @ex = sort {
        $a->[3] <=> $b->[3]
    } @{$exons{$id}};
    
    my $beg = $ex[0][3];
    my $end = $ex[-1][4];
    
    if ($dir eq '-') {
        # swap
        $tmp=$cds;
        $cds=$cde;
        $cde=$tmp;
        $cds -= 2 if $cds;
        $cde += 2 if $cde;
    }
    
    # not specified, just use exons
    $cds = $beg if !$cds;
    $cde = $end if !$cde;
    
    # adjust start for bed
    --$beg; --$cds;
    
    my $exn = @ex;												# exon count
    my $exst = join ",", map {$_->[3]-$beg-1} @ex;				# exon start
    my $exsz = join ",", map {$_->[4]-$_->[3]+1} @ex;			# exon size
    
    # added an extra comma to make it look exactly like ucsc's beds
    print "$chr\t$beg\t$end\t$id\t0\t$dir\t$cds\t$cde\t0\t$exn\t$exsz,\t$exst,\n";
}


close IN;
