# Supplementary material for: Repurposing of promoters and enhancers during mammalian evolution
Source: Nat Commun. 2018 Oct 4;9:4066. doi: 10.1038/s41467-018-06544-z (PMC6172195; doi:10.1038/s41467-018-06544-z)
Supplement: Supplementary file 12 — supplementary data 9 [file 41467_2018_6544_MOESM12_ESM.zip › pipeline_commands.sh]

# Commands used for paper "Functional repurposing of regulatory element activity during mammalian evolution". Version updated on 09 May 2018

# needs the following software installed in $PATH:

# samtools v0.1.19
# STAR v020201
# bedtools v2.25.0
# liftOver
# gtf2bed.pl
# twoBitToFa
# StringTie v1.3.4d
# bwa 0.7.12-r1039
# meme v4.12.0
# HOMER v4.8.3

# define the working directory
regulatory_evolution_path=~/regulatory_evolution      # substitute with the name of the working directory
mkdir $regulatory_evolution_path

### copy the folder "scripts" included in the supplemental_data/full_code directory in the $regulatory_evolution_path directory

# create /genome folder and download all genomes
mkdir $regulatory_evolution_path/genomes
cd $regulatory_evolution_path/genomes

# human (additional step: remove alterna)
wget http://hgdownload.soe.ucsc.edu/goldenPath/hg38/bigZips/hg38.fa.gz
gunzip hg38.fa.gz
python $regulatory_evolution_path/scripts/alternative_chromosomes_removal.py hg38.fa human.fa
rm hg38.fa
samtools faidx human.fa
cut -f 1,2 human.fa.fai > human.chrom_sizes
python $regulatory_evolution_path/scripts/autosome_genome_parser.py human.fa human.autosomes.fa
samtools faidx human.autosomes.fa
cut -f 1,2 human.autosomes.fa.fai > human.autosomes.chrom_sizes
awk '{print $1 "\t1\t" $2}' human.autosomes.chrom_sizes > human.autosomes.bed

# macaque
wget http://hgdownload.soe.ucsc.edu/goldenPath/rheMac8/bigZips/rheMac8.fa.gz
gunzip rheMac8.fa.gz
mv rheMac8.fa macaque.fa
samtools faidx macaque.fa
cut -f 1,2 macaque.fa.fai > macaque.chrom_sizes
python $regulatory_evolution_path/scripts/autosome_genome_parser.py macaque.fa macaque.autosomes.fa
samtools faidx macaque.autosomes.fa
cut -f 1,2 macaque.autosomes.fa.fai > macaque.autosomes.chrom_sizes
awk '{print $1 "\t1\t" $2}' macaque.autosomes.chrom_sizes > macaque.autosomes.bed

# marmoset
wget http://hgdownload.soe.ucsc.edu/goldenPath/calJac3/bigZips/calJac3.fa.gz
gunzip calJac3.fa.gz
mv calJac3.fa marmoset.fa
samtools faidx marmoset.fa
cut -f 1,2 marmoset.fa.fai > marmoset.chrom_sizes
python $regulatory_evolution_path/scripts/autosome_genome_parser.py marmoset.fa marmoset.autosomes.fa
samtools faidx marmoset.autosomes.fa
cut -f 1,2 marmoset.autosomes.fa.fai > marmoset.autosomes.chrom_sizes
awk '{print $1 "\t1\t" $2}' marmoset.autosomes.chrom_sizes > marmoset.autosomes.bed

# mouse
wget http://hgdownload.soe.ucsc.edu/goldenPath/mm10/bigZips/mm10.2bit
twoBitToFa mm10.2bit mouse.fa
rm mm10.2bit
samtools faidx mouse.fa
cut -f 1,2 mouse.fa.fai > mouse.chrom_sizes
python $regulatory_evolution_path/scripts/autosome_genome_parser.py mouse.fa mouse.autosomes.fa
samtools faidx mouse.autosomes.fa
cut -f 1,2 mouse.autosomes.fa.fai > mouse.autosomes.chrom_sizes
awk '{print $1 "\t1\t" $2}' mouse.autosomes.chrom_sizes > mouse.autosomes.bed

# rat
wget http://hgdownload.soe.ucsc.edu/goldenPath/rn6/bigZips/rn6.fa.gz
gunzip rn6.fa.gz
mv rn6.fa rat.fa
samtools faidx rat.fa
cut -f 1,2 rat.fa.fai > rat.chrom_sizes
python $regulatory_evolution_path/scripts/autosome_genome_parser.py rat.fa rat.autosomes.fa
samtools faidx rat.autosomes.fa
cut -f 1,2 rat.autosomes.fa.fai > rat.autosomes.chrom_sizes
awk '{print $1 "\t1\t" $2}' rat.autosomes.chrom_sizes > rat.autosomes.bed

# rabbit
wget http://hgdownload.soe.ucsc.edu/goldenPath/oryCun2/bigZips/oryCun2.fa.gz
gunzip oryCun2.fa.gz
mv oryCun2.fa rabbit.fa
samtools faidx rabbit.fa
cut -f 1,2 rabbit.fa.fai > rabbit.chrom_sizes
python $regulatory_evolution_path/scripts/autosome_genome_parser.py rabbit.fa rabbit.autosomes.fa
samtools faidx rabbit.autosomes.fa
cut -f 1,2 rabbit.autosomes.fa.fai > rabbit.autosomes.chrom_sizes
awk '{print $1 "\t1\t" $2}' rabbit.autosomes.chrom_sizes > rabbit.autosomes.bed


# download and change names of ucsc chain files 
mkdir $regulatory_evolution_path/ucsc_chains
cd $regulatory_evolution_path/ucsc_chains

# primates
wget http://hgdownload.soe.ucsc.edu/goldenPath/hg38/liftOver/hg38ToRheMac8.over.chain.gz
wget http://hgdownload.soe.ucsc.edu/goldenPath/hg38/liftOver/hg38ToCalJac3.over.chain.gz
wget http://hgdownload.soe.ucsc.edu/goldenPath/hg38/liftOver/hg38ToHg19.over.chain.gz
wget http://hgdownload.soe.ucsc.edu/goldenPath/hg19/liftOver/hg19ToHg38.over.chain.gz
wget http://hgdownload.soe.ucsc.edu/goldenPath/rheMac8/liftOver/rheMac8ToHg38.over.chain.gz
wget http://hgdownload.soe.ucsc.edu/goldenPath/rheMac8/liftOver/rheMac8ToCalJac3.over.chain.gz
wget http://hgdownload.soe.ucsc.edu/goldenPath/calJac3/liftOver/calJac3ToHg38.over.chain.gz
wget http://hgdownload.soe.ucsc.edu/goldenPath/calJac3/liftOver/calJac3ToRheMac8.over.chain.gz
wget http://hgdownload.soe.ucsc.edu/goldenPath/rheMac2/liftOver/rheMac2ToRheMac8.over.chain.gz
wget http://hgdownload.soe.ucsc.edu/goldenPath/hg18/liftOver/hg18ToHg38.over.chain.gz

# rodents
wget http://hgdownload.soe.ucsc.edu/goldenPath/mm10/liftOver/mm10ToRn6.over.chain.gz
wget http://hgdownload.soe.ucsc.edu/goldenPath/mm10/liftOver/mm10ToOryCun2.over.chain.gz
wget http://hgdownload.soe.ucsc.edu/goldenPath/mm10/liftOver/mm10ToMm9.over.chain.gz
wget http://hgdownload.soe.ucsc.edu/goldenPath/mm9/liftOver/mm9ToMm10.over.chain.gz
wget http://hgdownload.soe.ucsc.edu/goldenPath/rn6/liftOver/rn6ToMm10.over.chain.gz
wget http://hgdownload.soe.ucsc.edu/goldenPath/rn6/liftOver/rn6ToOryCun2.over.chain.gz
wget http://hgdownload.soe.ucsc.edu/goldenPath/oryCun2/liftOver/oryCun2ToMm10.over.chain.gz
wget http://hgdownload.soe.ucsc.edu/goldenPath/oryCun2/liftOver/oryCun2ToRn6.over.chain.gz
wget http://hgdownload.soe.ucsc.edu/goldenPath/rn5/liftOver/rn5ToRn6.over.chain.gz

gunzip *.gz

mv hg38ToRheMac8.over.chain human.macaque.over.chain
mv hg38ToCalJac3.over.chain human.marmoset.over.chain
mv hg38ToHg19.over.chain human.humanHg19.over.chain
mv hg19ToHg38.over.chain humanHg19.human.over.chain
mv hg18ToHg38.over.chain humanHg18.human.over.chain
mv rheMac8ToHg38.over.chain macaque.human.over.chain
mv rheMac8ToCalJac3.over.chain macaque.marmoset.over.chain
mv calJac3ToHg38.over.chain marmoset.human.over.chain
mv calJac3ToRheMac8.over.chain marmoset.macaque.over.chain
mv rheMac2ToRheMac8.over.chain macaqueRheMac2.macaque.over.chain
mv mm10ToRn6.over.chain mouse.rat.over.chain
mv mm10ToOryCun2.over.chain mouse.rabbit.over.chain
mv mm10ToMm9.over.chain mouse.mouseMm9.over.chain
mv mm9ToMm10.over.chain mouseMm9.mouse.over.chain
mv rn6ToMm10.over.chain rat.mouse.over.chain
mv rn6ToOryCun2.over.chain rat.rabbit.over.chain
mv oryCun2ToMm10.over.chain rabbit.mouse.over.chain
mv oryCun2ToRn6.over.chain rabbit.rat.over.chain
mv rn5ToRn6.over.chain ratRn5.rat.over.chain

### Read alignment
# create star genome idx
sbatch $regulatory_evolution_path/scripts/star_genome_indexing.sh $regulatory_evolution_path/genomes/human.fa $regulatory_evolution_path/star_idx/human
sbatch $regulatory_evolution_path/scripts/star_genome_indexing.sh $regulatory_evolution_path/genomes/macaque.fa $regulatory_evolution_path/star_idx/macaque
sbatch $regulatory_evolution_path/scripts/star_genome_indexing.sh $regulatory_evolution_path/genomes/marmoset.fa $regulatory_evolution_path/star_idx/marmoset
sbatch $regulatory_evolution_path/scripts/star_genome_indexing.sh $regulatory_evolution_path/genomes/mouse.fa $regulatory_evolution_path/star_idx/mouse
sbatch $regulatory_evolution_path/scripts/star_genome_indexing.sh $regulatory_evolution_path/genomes/rat.fa $regulatory_evolution_path/star_idx/rat
sbatch $regulatory_evolution_path/scripts/star_genome_indexing.sh $regulatory_evolution_path/genomes/rabbit.fa $regulatory_evolution_path/star_idx/rabbit

# launch star alignment on all samples; output will include 2 separate bigWig files with normalized (RPM) read coverage from the forward and reverse strand
bash $regulatory_evolution_path/scripts/star_mapping_launcher.sh human $regulatory_evolution_path
bash $regulatory_evolution_path/scripts/star_mapping_launcher.sh macaque $regulatory_evolution_path
bash $regulatory_evolution_path/scripts/star_mapping_launcher.sh marmoset $regulatory_evolution_path
bash $regulatory_evolution_path/scripts/star_mapping_launcher.sh mouse $regulatory_evolution_path
bash $regulatory_evolution_path/scripts/star_mapping_launcher.sh rat $regulatory_evolution_path
bash $regulatory_evolution_path/scripts/star_mapping_launcher.sh rabbit $regulatory_evolution_path

# launch stringtie for each species and organ
for species in human macaque marmoset mouse rat rabbit
do
    for organ in brain heart kidney liver
    do
	sbatch $regulatory_evolution_path/scripts/transcriptome_reconstruction_stringtie.sh $species $organ $regulatory_evolution_path
    done
done


### create merged transcriptome files and calculate the expression of merged transcripts using cuffmerge and cuffnorm
for species in human macaque marmoset mouse rat rabbit
do
    sbatch $regulatory_evolution_path/scripts/transcriptome_reconstruction_merge.sh $species $regulatory_evolution_path
done

for species in human macaque marmoset mouse rat rabbit
do
    sbatch $regulatory_evolution_path/scripts/expression_cuffnorm_merged_organs.sh $species $regulatory_evolution_path
done


### Regulatory elements definition
mkdir -p $regulatory_evolution_path/ChIP_seq_data/human
mkdir -p $regulatory_evolution_path/ChIP_seq_data/mouse

#cp folder supplemental_data/full_code/metadata to folder $regulatory_evolution_path/ChIP_seq_data/mouse
#cp file supplemental_data/full_codeepigenome_ID_names.txt to folder $regulatory_evolution_path/ChIP_seq_data/human

### download H2K27Ac, H3K4me1, H3K4me3 and DHS data from roadmap and ENCODE databases from human and mouse samples
bash $regulatory_evolution_path/scripts/human_roadmap_data_download.sh $regulatory_evolution_path
bash $regulatory_evolution_path/scripts/mouseENCODE_data_download.sh $regulatory_evolution_path


### process ChIP-seq and DNase-seq peaks
bash $regulatory_evolution_path/scripts/human_roadmap_data_extractor.sh $regulatory_evolution_path
bash $regulatory_evolution_path/scripts/mouseENCODE_chip_seq_preprocessing.sh $regulatory_evolution_path

### create transcript files
for species in human macaque marmoset mouse rat rabbit
do
    bash $regulatory_evolution_path/scripts/transcriptome_merged_bed_conversion.sh $species $regulatory_evolution_path
done

### extract enhancer sets
for species in human mouse
do
    for organ in brain heart kidney liver
    do
	bash $regulatory_evolution_path/scripts/enhancers_extractor.sh $species $organ $regulatory_evolution_path
    done
done

### download ad rename GENCODE annotations
mkdir $regulatory_evolution_path/gencode_annotation
cd $regulatory_evolution_path/gencode_annotation

wget ftp://ftp.ebi.ac.uk/pub/databases/gencode/Gencode_human/release_27/gencode.v27.annotation.gtf.gz
wget ftp://ftp.ebi.ac.uk/pub/databases/gencode/Gencode_mouse/release_M16/gencode.vM16.annotation.gtf.gz
gunzip *
gtf2bed.pl gencode.v27.annotation.gtf > gencode.human.annotation.bed
gtf2bed.pl gencode.vM16.annotation.gtf > gencode.mouse.annotation.bed
intersectBed -a gencode.human.annotation.bed -b $regulatory_evolution_path/genomes/human.autosomes.bed -u > gencode.human.annotation.autosomal.bed
intersectBed -a gencode.mouse.annotation.bed -b $regulatory_evolution_path/genomes/mouse.autosomes.bed -u > gencode.mouse.annotation.autosomal.bed

### filter enhancer sets by excluding those overlapping with transcripts or putative promoters from any organ (H3K4me3 peaks or upstream regions of transcripts)
bash $regulatory_evolution_path/scripts/enhancers_filtering.sh human $regulatory_evolution_path
bash $regulatory_evolution_path/scripts/enhancers_filtering.sh mouse $regulatory_evolution_path

### download and process CAGE data
bash $regulatory_evolution_path/scripts/CAGE_enhancers_dataset.sh $regulatory_evolution_path

### create seg-dup tables
for species in human mouse
do
    bash $regulatory_evolution_path/scripts/segdup_repeat_tables_generator.sh $species $regulatory_evolution_path
done

### run coordinate conversion step (ChIP-based and CAGE-based enhancers sets)
mkdir $regulatory_evolution_path/temp/
bash $regulatory_evolution_path/scripts/coordinate_conversion.sh macaque human $regulatory_evolution_path
bash $regulatory_evolution_path/scripts/coordinate_conversion.sh rat mouse $regulatory_evolution_path

### run repurposed elements detection step
bash $regulatory_evolution_path/scripts/repurposed_elements_enrichment_no_subsampling.sh macaque human $regulatory_evolution_path
bash $regulatory_evolution_path/scripts/repurposed_elements_enrichment_no_subsampling.sh rat mouse $regulatory_evolution_path

bash $regulatory_evolution_path/scripts/repurposed_elements_enrichment_subsampling.sh macaque human 0.46 $regulatory_evolution_path
bash $regulatory_evolution_path/scripts/repurposed_elements_enrichment_subsampling.sh rat mouse 0.41 $regulatory_evolution_path


### determine ChIP-seq coverage at repurposed regions in macaque and rat liver
# download ChIP-seq data from Villar/Odom paper
mkdir -p $regulatory_evolution_path/ChIP_seq_Odom_data
cd $regulatory_evolution_path/ChIP_seq_Odom_data
wget https://www.ebi.ac.uk/arrayexpress/files/E-MTAB-2633/E-MTAB-2633.sdrf.txt
python $regulatory_evolution_path/scripts/Odom_data_rename.py E-MTAB-2633.sdrf.txt Odom_samples_to_align.txt

for species in human macaque mouse rat
do
    for chip in H3K4me3 H3K27Ac input
    do
	mkdir -p $regulatory_evolution_path/ChIP_seq_Odom_data/fastq/$species/$chip
    done
done

while read line
do
    fastq=$(echo $line | awk '{print $4}')
    sample=$(echo $line | awk '{print $3}')
    species=$(echo $line | awk '{print $1}')
    chip=$(echo $line | awk '{print $2}')
    wget -O $regulatory_evolution_path/ChIP_seq_Odom_data/fastq/$species/$chip/$sample.fastq.gz $fastq
done < Odom_samples_to_align.txt
    
# build bwa indexes for genome alignment
for species in human macaque mouse rat
do
    sbatch $regulatory_evolution_path/scripts/bwa_genome_indexing.sh $regulatory_evolution_path/genomes/$species.fa $regulatory_evolution_path/bwa_idx/ $species
done

# align ChIP-seq reads on the genome using bwa
while read line
do
    sample=$(echo $line | awk '{print $3}')
    species=$(echo $line | awk '{print $1}')
    chip=$(echo $line | awk '{print $2}')
    sbatch $regulatory_evolution_path/scripts/bwa_alignment.sh $regulatory_evolution_path/ChIP_seq_Odom_data/fastq/$species/$chip/$sample.fastq.gz $regulatory_evolution_path/bwa_idx/$species $regulatory_evolution_path/ChIP_seq_Odom_data/alignments/$species $sample
done < $regulatory_evolution_path/ChIP_seq_Odom_data/Odom_samples_to_align.txt


# merge replicates from bwa alignment
for species in human macaque mouse rat
do
    for chip in H3K4me3 H3K27Ac input
    do
	sbatch $regulatory_evolution_path/scripts/bwa_alignment_merge.sh $species $chip $regulatory_evolution_path/ChIP_seq_Odom_data/alignments/$species $regulatory_evolution_path/ChIP_seq_Odom_data/bwa_unique_no_dup/$species
    done
done

# extract ChIP-seq coverage at enhancers, promoters and PE elements in each species pair
sbatch $regulatory_evolution_path/scripts/chip_coverage_extractor.sh macaque human $regulatory_evolution_path
sbatch $regulatory_evolution_path/scripts/chip_coverage_extractor.sh rat mouse $regulatory_evolution_path

# extract FPKM values of transcripts associated to conserved promoters and P/E elements in the target species 
bash $regulatory_evolution_path/scripts/chip_coverage_fpkm_extractor.sh macaque human $regulatory_evolution_path
bash $regulatory_evolution_path/scripts/chip_coverage_fpkm_extractor.sh rat mouse $regulatory_evolution_path


### determine directionality of repurposing events
# download ChIP-seq peaks from Villar paper and convert peaks to current genome release
mkdir $regulatory_evolution_path/Odom_paper_peaks
cd $regulatory_evolution_path/Odom_paper_peaks

wget https://www.ebi.ac.uk/arrayexpress/files/E-MTAB-2633/E-MTAB-2633.processed.1.zip
unzip E-MTAB-2633.processed.1.zip
rm E-MTAB-2633.processed.1.zip

for chip in H3K27Ac H3K4me3
do
    bash $regulatory_evolution_path/scripts/Odom_peak_parser.sh "hsa-"$chip"_replicated-peaks_macs" human $regulatory_evolution_path/genomes "human-"$chip"_replicated-peaks.to_convert.bed"
    bash $regulatory_evolution_path/scripts/Odom_peak_parser.sh "rheMac-"$chip"_replicated-peaks_macs" macaque $regulatory_evolution_path/genomes "macaque-"$chip"_replicated-peaks.to_convert.bed"
    bash $regulatory_evolution_path/scripts/Odom_peak_parser.sh "calJac-"$chip"_replicated-peaks_macs" marmoset $regulatory_evolution_path/genomes "marmoset-"$chip"_replicated-peaks.bed"
    bash $regulatory_evolution_path/scripts/Odom_peak_parser.sh "Mmus-"$chip"_replicated-peaks_macs" mouse $regulatory_evolution_path/genomes "mouse-"$chip"_replicated-peaks.bed"
    bash $regulatory_evolution_path/scripts/Odom_peak_parser.sh "rn5-"$chip"_replicated-peaks_macs" rat $regulatory_evolution_path/genomes "rat-"$chip"_replicated-peaks.to_convert.bed"
    bash $regulatory_evolution_path/scripts/Odom_peak_parser.sh "oryCun-"$chip"_replicated-peaks_macs" rabbit $regulatory_evolution_path/genomes "rabbit-"$chip"_replicated-peaks.bed"
done

for chip in H3K27Ac H3K4me3
do
    liftOver "human-"$chip"_replicated-peaks.to_convert.bed" $regulatory_evolution_path/ucsc_chains/humanHg19.human.over.chain "human-"$chip"_replicated-peaks.bed" "human-"$chip"_replicated-peaks.to_convert.unmapped"
    liftOver "macaque-"$chip"_replicated-peaks.to_convert.bed" $regulatory_evolution_path/ucsc_chains/macaqueRheMac2.macaque.over.chain "macaque-"$chip"_replicated-peaks.bed" "macaque-"$chip"_replicated-peaks.to_convert.unmapped"
    liftOver "rat-"$chip"_replicated-peaks.to_convert.bed" $regulatory_evolution_path/ucsc_chains/ratRn5.rat.over.chain "rat-"$chip"_replicated-peaks.bed" "rat-"$chip"_replicated-peaks.to_convert.unmapped"
done


# evaluate polarized turnover and control bias in directionality by estimating rate of loss of regulatory activity
bash $regulatory_evolution_path/scripts/polarized_turnover_control.sh primate macaque human marmoset $regulatory_evolution_path
bash $regulatory_evolution_path/scripts/polarized_turnover_control.sh rodent rat mouse rabbit $regulatory_evolution_path


### compute GC content at regulatory regions
# download and convert to .bed3 format CpG islands annotated in the ucsc
mkdir $regulatory_evolution_path/CpG_islands
cd $regulatory_evolution_path/CpG_islands

# download xls table from https://doi.org/10.1371/journal.pgen.1001134.s001 and save coordinates of CGIs (first three columns) to file cgi_human.hg18.bed
liftOver cgi_human.hg18.bed $regulatory_evolution_path/ucsc_chains/humanHg18.human.over.chain cgi_human.bed cgi_human.hg18.unmapped

wget http://hgdownload.soe.ucsc.edu/goldenPath/rheMac8/database/cpgIslandExtUnmasked.txt.gz
gunzip cpgIslandExtUnmasked.txt.gz
cut -f 2,3,4 cpgIslandExtUnmasked.txt > cgi_macaque.bed
rm cpgIslandExtUnmasked.txt

# download xls table from https://doi.org/10.1371/journal.pgen.1001134.s002 and save coordinates of CGIs (first three columns) to file cgi_mouse.mm9.bed
liftOver cgi_mouse.mm9.bed $regulatory_evolution_path/ucsc_chains/mouseMm9.mouse.over.chain cgi_mouse.bed cgi_mouse.mm9.unmapped

wget http://hgdownload.soe.ucsc.edu/goldenPath/rn6/database/cpgIslandExtUnmasked.txt.gz
gunzip cpgIslandExtUnmasked.txt.gz
cut -f 2,3,4 cpgIslandExtUnmasked.txt > cgi_rat.bed
rm cpgIslandExtUnmasked.txt

# compute GC content at regulatory regions
bash $regulatory_evolution_path/scripts/gc_content_extractor.sh macaque human $regulatory_evolution_path
bash $regulatory_evolution_path/scripts/gc_content_extractor.sh rat mouse $regulatory_evolution_path

### core promoter motif comparison
# download of jaspar file with meme motifs

cd $regulatory_evolution_path
wget http://jaspar.genereg.net/download//collections/JASPAR2018_POLII_pfms_meme.txt

cp $regulatory_evolution_path"/repurposed_elements/no_subsampling/macaque_vs_human_ChIP_CAGE_no_subsampling/human_all_organs_repurposed_elements.bed" $regulatory_evolution_path"/repurposed_elements/human_PE_elements.bed"
cp $regulatory_evolution_path"/repurposed_elements/no_subsampling/macaque_vs_human_ChIP_CAGE_no_subsampling/macaque_all_organs_repurposed_elements.bed" $regulatory_evolution_path"/repurposed_elements/macaque_PE_elements.bed"
cp $regulatory_evolution_path"/repurposed_elements/no_subsampling/rat_vs_mouse_ChIP_CAGE_no_subsampling/mouse_all_organs_repurposed_elements.bed" $regulatory_evolution_path"/repurposed_elements/mouse_PE_elements.bed"
cp $regulatory_evolution_path"/repurposed_elements/no_subsampling/rat_vs_mouse_ChIP_CAGE_no_subsampling/rat_all_organs_repurposed_elements.bed" $regulatory_evolution_path"/repurposed_elements/rat_PE_elements.bed"

# run ame to compare motif enrichment between different regulatory element classes
bash $regulatory_evolution_path/scripts/core_promoter_motif_comparison.sh macaque human $regulatory_evolution_path/repurposed_elements $regulatory_evolution_path/regulatory_elements_DHS $regulatory_evolution_path/converted_coordinates $regulatory_evolution_path/transcriptome_assembly $regulatory_evolution_path/genomes $regulatory_evolution_path/core_promoter_analysis/primates $regulatory_evolution_path/JASPAR2018_POLII_pfms_meme.txt $regulatory_evolution_path/ucsc_chains $regulatory_evolution_path/CpG_islands

bash $regulatory_evolution_path/scripts/core_promoter_motif_comparison.sh rat mouse $regulatory_evolution_path/repurposed_elements $regulatory_evolution_path/regulatory_elements_DHS $regulatory_evolution_path/converted_coordinates $regulatory_evolution_path/transcriptome_assembly $regulatory_evolution_path/genomes $regulatory_evolution_path/core_promoter_analysis/rodents $regulatory_evolution_path/JASPAR2018_POLII_pfms_meme.txt $regulatory_evolution_path/ucsc_chains $regulatory_evolution_path/CpG_islands


### extract U1/PAS density at repurposed elements
mkdir $regulatory_evolution_path/U1_PAS

# create U1 motif using homer based on a subset of gencode-annotated splice site sequences
bash $regulatory_evolution_path/scripts/U1_motif_homer.sh $regulatory_evolution_path

# create PAS motif using homer based on a subset of experimentally defined TSS from human
bash $regulatory_evolution_path/scripts/PAS_motif_homer.sh $regulatory_evolution_path

# cp PAS and U1 motifs to U1_PAS/folder
cp $regulatory_evolution_path/PAS_data/human/clusters.50000random.motif $regulatory_evolution_path/U1_PAS/PAS.motif
cp $regulatory_evolution_path/U1_data/human/splice_sites.motif $regulatory_evolution_path/U1_PAS/U1.motif

# run U1/PAS enrichment analysis
sbatch $regulatory_evolution_path/scripts/U1_PAS_analysis.sh macaque human $regulatory_evolution_path
sbatch $regulatory_evolution_path/scripts/U1_PAS_analysis.sh rat mouse $regulatory_evolution_path


### run R script to create figures for paper
mkdir $regulatory_evolution_path/plots
Rscript $regulatory_evolution_path/scripts/paper_figures_and_statistics.R $regulatory_evolution_path

# create files for supplemental tables and data
bash $regulatory_evolution_path/scripts/supplementary_data_tables_generator.sh $regulatory_evolution_path 
