# Supplementary material for: Repurposing of promoters and enhancers during mammalian evolution
Source: Nat Commun. 2018 Oct 4;9:4066. doi: 10.1038/s41467-018-06544-z (PMC6172195; doi:10.1038/s41467-018-06544-z)
Supplement: Supplementary file 12 — supplementary data 9 [file 41467_2018_6544_MOESM12_ESM.zip › scripts/human_roadmap_data_extractor.sh]

#!/bin/bash

### This script will process human ChIP-seq and DNAse hypersensitivity data obtained from the roadmap epigenome project: data include broadPeak data from any tissue included in the "consolidated" dataset (ESC, IPSC and ESC_DERIVED samples excluded) to be used for the filtering steps, and narrowPeak data from the "consolidated" (brain, heart and liver) and from the "unconsolidated" datasets (kidney) to be used for the P/E conversion analysis

working_dir=$1

humam_roadmap_path=$working_dir/ChIP_seq_data/human
genome_autosomal_bed=$working_dir/genomes/human.autosomes.bed
hg19_to_hg38=$working_dir/ucsc_chains/humanHg19.human.over.chain

# extract the top 20k H3K4m3 peaks and the top 80k H3K27ac peaks from each sample; only consider AUTOSOMAL peaks; convert the results into hg38 coordinates
cd $humam_roadmap_path"/narrowPeaks_for_filtering_hg19/H3K4me3"
mkdir $humam_roadmap_path"/H3K4me3_to_process"
mkdir $humam_roadmap_path"/H3K4me3_unmapped"
for SAMPLE in *
do
    intersectBed -a $SAMPLE -b $genome_autosomal_bed -u | head -n 20000 | awk 'BEGIN{OFS="\t";}{if ($2 + $10 - 500 > 1) print $1, $2+$10-500, $2+$10+500, $4}' | liftOver stdin $hg19_to_hg38 $humam_roadmap_path"/H3K4me3_to_process/"$SAMPLE $humam_roadmap_path"/H3K4me3_unmapped/"$SAMPLE
done

cd $humam_roadmap_path"/narrowPeaks_for_filtering_hg19/H3K27Ac"
mkdir $humam_roadmap_path"/H3K27Ac_to_process"
mkdir $humam_roadmap_path"/H3K27Ac_unmapped"
for SAMPLE in *
do
    intersectBed -a $SAMPLE -b $genome_autosomal_bed -u | head -n 80000 | awk 'BEGIN{OFS="\t";}{if ($2 + $10 - 500 > 1) print $1, $2+$10-500, $2+$10+500, $4}' | liftOver stdin $hg19_to_hg38 $humam_roadmap_path"/H3K27Ac_to_process/"$SAMPLE $humam_roadmap_path"/H3K27Ac_unmapped/"$SAMPLE
done

# define sets of peaks (H3K4me3 and H3K27Ac) shared by at least three replicates or by both replicates (if 2); exclude samples without replicates
for CHIP in H3K27Ac H3K4me3
do
    mkdir $humam_roadmap_path"/"$CHIP"_processed"
    for STAGE in blood brain breast esc esc_derived fat gi_colon gi_intestine gi_rectum gi_stomach heart ipsc lung muscle skin
    do
	cat $humam_roadmap_path"/"$CHIP"_to_process/human_"$CHIP"_"$STAGE"_"* | sort -k 1,1 -k2,2n | mergeBed -i stdin > $humam_roadmap_path"/"$CHIP"_processed/human_"$CHIP"_"$STAGE"_merged.bed"
	intersectBed -a $humam_roadmap_path"/"$CHIP"_processed/human_"$CHIP"_"$STAGE"_merged.bed" -b $humam_roadmap_path"/"$CHIP"_to_process/human_"$CHIP"_"$STAGE"_"* -wa -wb | cut -f 1,2,3,4 | mergeBed -i stdin -c 4 -o count_distinct | awk '{if($4 > 2) print}' | cut -f 1,2,3 | awk -v var1="$STAGE" -v var2="$CHIP" '{print $0 "\t" var2 "_" var1 "_peak_" NR}' > $humam_roadmap_path"/"$CHIP"_processed/human_"$CHIP"_"$STAGE"_replicated.bed"
    done
    for STAGE in gi_duodenum pancreas placenta stromal_connective thymus vascular
    do
	cat $humam_roadmap_path"/"$CHIP"_to_process/human_"$CHIP"_"$STAGE"_"* | sort -k 1,1 -k2,2n | mergeBed -i stdin > $humam_roadmap_path"/"$CHIP"_processed/human_"$CHIP"_"$STAGE"_merged.bed"
	intersectBed -a $humam_roadmap_path"/"$CHIP"_processed/human_"$CHIP"_"$STAGE"_merged.bed" -b $humam_roadmap_path"/"$CHIP"_to_process/human_"$CHIP"_"$STAGE"_"* -wa -wb | cut -f 1,2,3,4 | mergeBed -i stdin -c 4 -o count_distinct | awk '{if($4 > 1) print}' | cut -f 1,2,3 | awk -v var1="$STAGE" -v var2="$CHIP" '{print $0 "\t" var2 "_" var1 "_peak_" NR}' > $humam_roadmap_path"/"$CHIP"_processed/human_"$CHIP"_"$STAGE"_replicated.bed"
    done
done


# merge H3K4me3/H3K4me1/H3K27Ac narrowPeaks (samples to use in analysis) shared by at least two replicates (keep only peaks with a q.value > 1.3 - FDR 5%); then sort the defined peaks based on the mean of the scores in each sample; exclude from merging step liver sample; convert all coordinates to hg38
cd $humam_roadmap_path"/narrowPeaks_hg19"
for FILE in *
do
    if [[ $FILE != *rescaled ]]
    then
	intersectBed -a $FILE -b $genome_autosomal_bed -u | awk 'BEGIN{OFS="\t";}{if ($2+$10-500 > 0) print $1, $2+$10-500, $2+$10+500, $4, $5, $6, $7, $8, $9}' > $FILE".rescaled"
    fi
done


for CHIP in H3K4me1 H3K27Ac H3K4me3
do
    mkdir -p $humam_roadmap_path"/"$CHIP"_processed_hg19"
    mkdir -p $humam_roadmap_path"/"$CHIP"_processed"
    mkdir -p $humam_roadmap_path"/"$CHIP"_unmapped"
    for STAGE in brain heart kidney
    do
	cat $humam_roadmap_path"/narrowPeaks_hg19/human_"$CHIP"_"$STAGE"_"*".rescaled" | awk '{if ($9 > 1.30103) print}' | sort -k 1,1 -k2,2n | mergeBed -i stdin > $humam_roadmap_path"/"$CHIP"_processed_hg19/human_"$CHIP"_"$STAGE"_merged.bed"	
	intersectBed -a $humam_roadmap_path"/"$CHIP"_processed_hg19/human_"$CHIP"_"$STAGE"_merged.bed" -b $humam_roadmap_path"/narrowPeaks_hg19/human_"$CHIP"_"$STAGE"_"*".rescaled" -wa -wb | cut -f 1,2,3,4,9 | mergeBed -i stdin -c 4,5 -o count_distinct,mean | awk '{if($4 > 1) print}' | sort -k5,5rn | cut -f 1,2,3 | awk 'BEGIN{OFS="\t";}{if ($2+(($3-$2)/2)-500 > 0) print $1, $2+int(($3-$2)/2)-500, $2+int(($3-$2)/2)+500}' | awk -v var1="$STAGE" -v var2="$CHIP" '{print $0 "\t" var2 "_" var1 "_peak_" NR}' | liftOver stdin $hg19_to_hg38 $humam_roadmap_path"/"$CHIP"_processed/human_"$CHIP"_"$STAGE"_replicated_to_subsample.bed" $humam_roadmap_path"/"$CHIP"_unmapped/human_"$CHIP"_"$STAGE"_replicated_to_subsample.bed"
    done
done

awk 'BEGIN{OFS="\t";}{print $1, $2, $3, "H3K4me3_liver_peak_" NR }' $humam_roadmap_path"/narrowPeaks_hg19/human_H3K4me3_liver_1.narrowPeak.rescaled" | liftOver stdin $hg19_to_hg38 $humam_roadmap_path"/H3K4me3_processed/human_H3K4me3_liver_replicated_to_subsample.bed" $humam_roadmap_path"/H3K4me3_unmapped/human_H3K4me3_liver_replicated_to_subsample.bed"
awk 'BEGIN{OFS="\t";}{print $1, $2, $3, "H3K4me1_liver_peak_" NR }' $humam_roadmap_path"/narrowPeaks_hg19/human_H3K4me1_liver_1.narrowPeak.rescaled" | liftOver stdin $hg19_to_hg38 $humam_roadmap_path"/H3K4me1_processed/human_H3K4me1_liver_replicated_to_subsample.bed" $humam_roadmap_path"/H3K4me1_unmapped/human_H3K4me1_liver_replicated_to_subsample.bed"
awk 'BEGIN{OFS="\t";}{print $1, $2, $3, "H3K27Ac_liver_peak_" NR }' $humam_roadmap_path"/narrowPeaks_hg19/human_H3K27Ac_liver_1.narrowPeak.rescaled" | liftOver stdin $hg19_to_hg38 $humam_roadmap_path"/H3K27Ac_processed/human_H3K27Ac_liver_replicated_to_subsample.bed" $humam_roadmap_path"/H3K27Ac_unmapped/human_H3K27Ac_liver_replicated_to_subsample.bed"


# select up to 20k H3K4me3 top peaks 80k H3K4me1/H3K27Ac top peaks from all samples and redefine their length to 1000bp centered around midpoint
for SAMPLE in brain heart kidney liver
do
    head -n 20000 $humam_roadmap_path"/H3K4me3_processed/human_H3K4me3_"$SAMPLE"_replicated_to_subsample.bed" | cut -f 1,2,3,4 > $humam_roadmap_path"/H3K4me3_processed/human_H3K4me3_"$SAMPLE"_adult_replicated.bed"
done

for SAMPLE in brain heart kidney liver
do
    head -n 80000 $humam_roadmap_path"/H3K27Ac_processed/human_H3K27Ac_"$SAMPLE"_replicated_to_subsample.bed" | cut -f 1,2,3,4 > $humam_roadmap_path"/H3K27Ac_processed/human_H3K27Ac_"$SAMPLE"_adult_replicated.bed"
    head -n 80000 $humam_roadmap_path"/H3K4me1_processed/human_H3K4me1_"$SAMPLE"_replicated_to_subsample.bed" | cut -f 1,2,3,4 > $humam_roadmap_path"/H3K4me1_processed/human_H3K4me1_"$SAMPLE"_adult_replicated.bed"
done

# redefine DHS peaks (1000bp around midpoint)
mkdir $humam_roadmap_path"/DHS"
mkdir $humam_roadmap_path"/DHS_unmapped"

for SAMPLE in brain heart kidney liver
do
    intersectBed -a $humam_roadmap_path"/DHS_hg19/human_DHS_"$SAMPLE"_adult_to_rescale.bed" -b $genome_autosomal_bed -u | awk -v var="$SAMPLE" 'BEGIN{OFS="\t";}{if ($2+(($3-$2)/2)-500 > 0) print $1, $2+int(($3-$2)/2)-500, $2+int(($3-$2)/2)+500, "DHS_" var "_peak_" NR}' | liftOver stdin $hg19_to_hg38 $humam_roadmap_path"/DHS/human_DHS_"$SAMPLE"_adult_replicated.bed" $humam_roadmap_path"/DHS_unmapped/human_DHS_"$SAMPLE"_adult_to_rescale.bed"
done
