# Supplementary material for: Repurposing of promoters and enhancers during mammalian evolution
Source: Nat Commun. 2018 Oct 4;9:4066. doi: 10.1038/s41467-018-06544-z (PMC6172195; doi:10.1038/s41467-018-06544-z)
Supplement: Supplementary file 12 — supplementary data 9 [file 41467_2018_6544_MOESM12_ESM.zip › scripts/pslx_file_parser.2018_03_23.py]

import sys

target_species=sys.argv[1]
outgroup_species=sys.argv[2]
filtered_elements=sys.argv[3]

if filtered_elements == "filtered":
    filtered="_filtered"
else:
    filtered=""

target_outfile_bed=target_species+"_repurposed_elements"+filtered+"_aligned.to_filter.bed"
outgroup_outfile_bed=outgroup_species+"_repurposed_elements"+filtered+"_aligned.to_filter.bed"

target_outfile_fasta=target_species+"_repurposed_elements"+filtered+"_blat_alignment.to_filter.fa"
outgroup_outfile_fasta=outgroup_species+"_repurposed_elements"+filtered+"_blat_alignment.to_filter.fa"

target_infile_bed=target_species + "_repurposed_elements"+filtered+".bed"
original_target_coord={}
for line in open(target_infile_bed):
    G=line.rstrip().split("\t")
    original_target_coord[G[3]] = [G[0], eval(G[1]), eval(G[2])]

target_outfile_bed_open=open(target_outfile_bed, "w")
outgroup_outfile_bed_open=open(outgroup_outfile_bed, "w")
target_outfile_fasta_open=open(target_outfile_fasta, "w")
outgroup_outfile_fasta_open=open(outgroup_outfile_fasta, "w")

hits=[]
for line in open(outgroup_species+"_repurposed_elements.parsed.pslx"):
    G=line.split("\t")
    if G[9] not in hits:
        if G[9] in original_target_coord:
            if eval(G[10])*0.9 < (eval(G[16])-eval(G[15])) < eval(G[10])*11:
                target_outfile_bed_open.write(original_target_coord[G[9]][0] + "\t" + str(original_target_coord[G[9]][1]+eval(G[11])) + "\t" + str(original_target_coord[G[9]][1]+eval(G[12])) + "\t" + G[9] + "\n")
                outgroup_outfile_bed_open.write(G[13] + "\t" + G[15] + "\t" + G[16] + "\t" + G[9] + "\n")
                target_outfile_fasta_open.write(">" + G[9] + "\n" + G[21].replace(',','') + "\n")
                outgroup_outfile_fasta_open.write(">" + G[9] + "\n" + G[22].replace(',','') + "\n")
        hits.append(G[9])

target_outfile_bed_open.close()
outgroup_outfile_bed_open.close()
target_outfile_fasta_open.close()
outgroup_outfile_fasta_open.close()
