# Supplementary material for: Repurposing of promoters and enhancers during mammalian evolution
Source: Nat Commun. 2018 Oct 4;9:4066. doi: 10.1038/s41467-018-06544-z (PMC6172195; doi:10.1038/s41467-018-06544-z)
Supplement: Supplementary file 12 — supplementary data 9 [file 41467_2018_6544_MOESM12_ESM.zip › scripts/polarized_turnover_control.sh]

#!/bin/bash
# This script extract the number of regulatory elements which conserved their activity in the three species on a given clade and thos that lost it in one of the most recently diverged species (the target_species in this case)

clade=$1
target_species=$2
outgroup_species=$3
second_outgroup=$4
working_dir=$5

output_dir=$working_dir/polarized_turnover_control/$clade
outgroup_species_enhancers=$working_dir"/regulatory_elements_DHS/"$outgroup_species"/"$outgroup_species"_all_organs_enhancers_no_other_tissue_promoters_filtered_converted.bed"
transcriptome_assembly=$working_dir/transcriptome_assembly
genome_dir=$working_dir/genomes
ucsc_chains=$working_dir/ucsc_chains
odom_data=$working_dir/Odom_paper_peaks
summary_file=$output_dir/summary.txt
pe_elements_outgroup_species=$working_dir"/repurposed_elements/no_subsampling/"$target_species"_vs_"$outgroup_species"_ChIP_CAGE_no_subsampling/"$outgroup_species"_all_organs_repurposed_elements.bed"

mkdir -p $output_dir
cd $output_dir

# extract promoters and enhancers from the outgroup_species
grep liver $outgroup_species_enhancers > $output_dir"/"$outgroup_species"_liver_E.bed"
flankBed -l 1000 -r 0 -s -i $transcriptome_assembly"/"$outgroup_species"_liver_stable_transcripts.bed" -g $genome_dir"/"$outgroup_species".autosomes.fa.fai" | cut -f 1,2,3,4 | sort -k 1,1 -k2,2n | mergeBed -i stdin -c 4 -o distinct > $output_dir"/"$outgroup_species"_liver_P.bed"

# convert enhancers and promoters coordinates in the second_outgroup_species (two-way liftOver)
liftOver $output_dir"/"$outgroup_species"_liver_E.bed" $ucsc_chains"/"$outgroup_species"."$second_outgroup".over.chain" $output_dir"/"$second_outgroup"_liver_E.to_relift.bed" $output_dir"/"$second_outgroup"_liver_E.bed.unmapped" -tab -bedPlus=4 -minMatch=0.4
liftOver $output_dir"/"$outgroup_species"_liver_P.bed" $ucsc_chains"/"$outgroup_species"."$second_outgroup".over.chain" $output_dir"/"$second_outgroup"_liver_P.to_relift.bed" $output_dir"/"$second_outgroup"_liver_P.bed.unmapped" -tab -bedPlus=4 -minMatch=0.4

sort -k 4,4 $output_dir"/"$second_outgroup"_liver_E.to_relift.bed" > $output_dir"/"$second_outgroup"_liver_E.to_relift.sorted.bed"
sort -k 4,4 $output_dir"/"$second_outgroup"_liver_P.to_relift.bed" > $output_dir"/"$second_outgroup"_liver_P.to_relift.sorted.bed"

awk '{if ($3 - $2 < 4000) print}' $output_dir"/"$second_outgroup"_liver_E.to_relift.bed" | liftOver stdin  $ucsc_chains"/"$second_outgroup"."$outgroup_species".over.chain" $output_dir"/"$outgroup_species"_liver_E.lifted.bed"  $output_dir"/"$outgroup_species"_liver_E.lifted.bed.unmapped" -tab -bedPlus=4 -minMatch=0.4
awk '{if ($3 - $2 < 4000) print}' $output_dir"/"$second_outgroup"_liver_P.to_relift.bed" | liftOver stdin  $ucsc_chains"/"$second_outgroup"."$outgroup_species".over.chain" $output_dir"/"$outgroup_species"_liver_P.lifted.bed"  $output_dir"/"$outgroup_species"_liver_P.lifted.bed.unmapped" -tab -bedPlus=4 -minMatch=0.4

sort -k 4,4 $output_dir"/"$outgroup_species"_liver_E.lifted.bed" | join -1 4 -2 4 $output_dir"/"$second_outgroup"_liver_E.to_relift.sorted.bed" - | awk 'BEGIN{OFS="\t";}{print $2, $3, $4, $1}' | sort -k 4,4 > $output_dir"/"$second_outgroup"_liver_E.relifted.bed"
sort -k 4,4 $output_dir"/"$outgroup_species"_liver_P.lifted.bed" | join -1 4 -2 4 $output_dir"/"$second_outgroup"_liver_P.to_relift.sorted.bed" - | awk 'BEGIN{OFS="\t";}{print $2, $3, $4, $1}' | sort -k 4,4 > $output_dir"/"$second_outgroup"_liver_P.relifted.bed"

# convert outgroup species promoter and enhancer sequences into the target_species genome (two-way liftOver)
liftOver $output_dir"/"$outgroup_species"_liver_E.lifted.bed" $ucsc_chains"/"$outgroup_species"."$target_species".over.chain"  $output_dir"/"$target_species"_liver_E.to_relift.bed" $output_dir"/"$target_species"_liver_E.to_relift.bed.unmapped" -tab -bedPlus=4 -minMatch=0.4
liftOver $output_dir"/"$outgroup_species"_liver_P.lifted.bed" $ucsc_chains"/"$outgroup_species"."$target_species".over.chain"  $output_dir"/"$target_species"_liver_P.to_relift.bed" $output_dir"/"$target_species"_liver_P.to_relift.bed.unmapped" -tab -bedPlus=4 -minMatch=0.4

sort -k 4,4 $output_dir"/"$target_species"_liver_E.to_relift.bed" > $output_dir"/"$target_species"_liver_E.to_relift.sorted.bed"
sort -k 4,4 $output_dir"/"$target_species"_liver_P.to_relift.bed" > $output_dir"/"$target_species"_liver_P.to_relift.sorted.bed"

awk '{if ($3 - $2 < 4000) print}' $output_dir"/"$target_species"_liver_E.to_relift.bed" | liftOver stdin $ucsc_chains"/"$target_species"."$outgroup_species".over.chain" $output_dir"/"$outgroup_species"_liver_E.relifted.bed"  $output_dir"/"$outgroup_species"_liver_E.relifted.bed.unmapped" -tab -bedPlus=4 -minMatch=0.4
awk '{if ($3 - $2 < 4000) print}' $output_dir"/"$target_species"_liver_P.to_relift.bed" | liftOver stdin $ucsc_chains"/"$target_species"."$outgroup_species".over.chain" $output_dir"/"$outgroup_species"_liver_P.relifted.bed"  $output_dir"/"$outgroup_species"_liver_P.relifted.bed.unmapped" -tab -bedPlus=4 -minMatch=0.4

sort -k 4,4 $output_dir"/"$outgroup_species"_liver_E.relifted.bed" | join -1 4 -2 4 $output_dir"/"$target_species"_liver_E.to_relift.sorted.bed" - | awk 'BEGIN{OFS="\t";}{print $2, $3, $4, $1}' | sort -k 4,4 > $output_dir"/"$target_species"_liver_E.relifted.bed"
sort -k 4,4 $output_dir"/"$outgroup_species"_liver_P.relifted.bed" | join -1 4 -2 4 $output_dir"/"$target_species"_liver_P.to_relift.sorted.bed" - | awk 'BEGIN{OFS="\t";}{print $2, $3, $4, $1}' | sort -k 4,4 > $output_dir"/"$target_species"_liver_P.relifted.bed"

# define outgroup species enhancers and promoters conserved in both target species and second outgroup
join -1 4 -2 4 $output_dir"/"$target_species"_liver_E.relifted.bed" $output_dir"/"$second_outgroup"_liver_E.relifted.bed" | cut -f 1 > $output_dir"/"$outgroup_species"_liver_E.conserved.names"
join -1 4 -2 4 $output_dir"/"$target_species"_liver_P.relifted.bed" $output_dir"/"$second_outgroup"_liver_P.relifted.bed" | cut -f 1 > $output_dir"/"$outgroup_species"_liver_P.conserved.names"

join -1 4 -2 1 $output_dir"/"$target_species"_liver_E.relifted.bed" $output_dir"/"$outgroup_species"_liver_E.conserved.names" | awk 'BEGIN{OFS="\t";}{print $2, $3, $4, $1}' > $output_dir"/"$target_species"_liver_E.relifted.conserved.bed"
join -1 4 -2 1 $output_dir"/"$target_species"_liver_P.relifted.bed" $output_dir"/"$outgroup_species"_liver_P.conserved.names" | awk 'BEGIN{OFS="\t";}{print $2, $3, $4, $1}' > $output_dir"/"$target_species"_liver_P.relifted.conserved.bed"

join -1 4 -2 1 $output_dir"/"$second_outgroup"_liver_E.relifted.bed" $output_dir"/"$outgroup_species"_liver_E.conserved.names" | awk 'BEGIN{OFS="\t";}{print $2, $3, $4, $1}' > $output_dir"/"$second_outgroup"_liver_E.relifted.conserved.bed"
join -1 4 -2 1 $output_dir"/"$second_outgroup"_liver_P.relifted.bed" $output_dir"/"$outgroup_species"_liver_P.conserved.names" | awk 'BEGIN{OFS="\t";}{print $2, $3, $4, $1}' > $output_dir"/"$second_outgroup"_liver_P.relifted.conserved.bed"

# extract putative promoter sequences (from liver stable transcripts only) from the second_outgroup and the target_species
flankBed -l 500 -r 0 -s -i $transcriptome_assembly"/"$target_species"_liver_stable_transcripts.bed" -g $genome_dir"/"$target_species".autosomes.fa.fai" | cut -f 1,2,3,4,5,6 | intersectBed -a stdin -b $transcriptome_assembly"/"$target_species"_transcriptome_adult.bed" -s -v | awk '{if ($2 > 0 && $2 < $3) print}' | sort -k 4,4 | uniq > $output_dir"/"$target_species"_liver_stable_transcripts.promoters.bed"
flankBed -l 500 -r 0 -s -i $transcriptome_assembly"/"$second_outgroup"_liver_stable_transcripts.bed" -g $genome_dir"/"$second_outgroup".autosomes.fa.fai" | cut -f 1,2,3,4,5,6 | intersectBed -a stdin -b $transcriptome_assembly"/"$second_outgroup"_transcriptome_adult.bed" -s -v | awk '{if ($2 > 0 && $2 < $3) print}' | sort -k 4,4 | uniq > $output_dir"/"$second_outgroup"_liver_stable_transcripts.promoters.bed"

# extract outgroup_species-defined enhancers with enhancer (conserved) activity in the second_outgroup species
intersectBed -a $output_dir"/"$second_outgroup"_liver_E.relifted.conserved.bed" -b $odom_data"/"$second_outgroup"-H3K27Ac_replicated-peaks.bed" -u | intersectBed -a stdin -b $odom_data"/"$second_outgroup"-H3K4me3_replicated-peaks.bed" $output_dir"/"$second_outgroup"_liver_stable_transcripts.promoters.bed" -v | sort -k 4,4 > $output_dir"/"$second_outgroup"_liver_E.relifted.conserved.enhancer_activity.bed"

# extract outgroup species-defined enhancers with promoter (divergent) activity in the second_outgroup species
intersectBed -a $output_dir"/"$second_outgroup"_liver_E.relifted.conserved.bed" -b $output_dir"/"$second_outgroup"_liver_stable_transcripts.promoters.bed" -u | sort -k 4,4 > $output_dir"/"$second_outgroup"_liver_E.relifted.conserved.promoter_activity.bed"

# extract outgroup_species-defined promoters with promoter (conserved) activity in the second_outgroup species
intersectBed -a $output_dir"/"$second_outgroup"_liver_P.relifted.conserved.bed" -b $output_dir"/"$second_outgroup"_liver_stable_transcripts.promoters.bed" -u | sort -k 4,4 > $output_dir"/"$second_outgroup"_liver_P.relifted.conserved.promoter_activity.bed"

# extract outgroup_species-defined enhancers with enhancer (conserved) activity in the target species
intersectBed -a $output_dir"/"$target_species"_liver_E.relifted.conserved.bed" -b $odom_data"/"$target_species"-H3K27Ac_replicated-peaks.bed" -u | intersectBed -a stdin -b $odom_data"/"$target_species"-H3K4me3_replicated-peaks.bed" $output_dir"/"$target_species"_liver_stable_transcripts.promoters.bed" -v | sort -k 4,4 > $output_dir"/"$target_species"_liver_E.relifted.conserved.enhancer_activity.bed"

# extract outgroup_species-defined promoters with promoter (conserved) activity in the target species
intersectBed -a $output_dir"/"$target_species"_liver_P.relifted.conserved.bed" -b $output_dir"/"$target_species"_liver_stable_transcripts.promoters.bed" -u | sort -k 4,4 > $output_dir"/"$target_species"_liver_P.relifted.conserved.promoter_activity.bed"


### Second approach: evaluate how many P/E elements aligned to the second outgroup species are associated to the TSS of any transcript (regardless of the tissue investigated)
liftOver $pe_elements_outgroup_species $ucsc_chains"/"$outgroup_species"."$second_outgroup".over.chain" $second_outgroup"_all_organs_promoters_from_"$outgroup_species"_enhancers_converted.bed" $second_outgroup"_all_organs_promoters_from_"$outgroup_species"_enhancers_unmapped.bed" -tab -minMatch=0.4 -bedPlus=4

flankBed -l 500 -r 0 -i $transcriptome_assembly"/"$second_outgroup"_stable_transcripts.bed" -g $genome_dir"/"$second_outgroup".autosomes.fa.fai" -s | cut -f 1,2,3,4,5,6 | intersectBed -a $second_outgroup"_all_organs_promoters_from_"$outgroup_species"_enhancers_converted.bed" -b stdin -u > $second_outgroup"_repurposed_promoters.bed"


### enhancers

echo -e "number of enhancers aligned to target species and second outgroup" > $summary_file
wc -l < $output_dir"/"$second_outgroup"_liver_E.relifted.conserved.bed" >> $summary_file

echo -e "number of enhancers active in target species" >> $summary_file
wc -l < $output_dir"/"$target_species"_liver_E.relifted.conserved.enhancer_activity.bed" >> $summary_file

echo -e "number of enhancers active in second outgroup" >> $summary_file
wc -l < $output_dir"/"$second_outgroup"_liver_E.relifted.conserved.enhancer_activity.bed" >> $summary_file

echo -e "number of enhancers active in second outgroup AND in target species" >> $summary_file
join -1 4 -2 4 $output_dir"/"$second_outgroup"_liver_E.relifted.conserved.enhancer_activity.bed" $output_dir"/"$target_species"_liver_E.relifted.conserved.enhancer_activity.bed" | wc -l >> $summary_file

echo -e "number of enhancers active in target species and inactive in second outgroup" >> $summary_file
join -1 4 -2 4 -v 1 $output_dir"/"$target_species"_liver_E.relifted.conserved.enhancer_activity.bed" $output_dir"/"$second_outgroup"_liver_E.relifted.conserved.enhancer_activity.bed" | wc -l >> $summary_file

echo -e "number of enhancers active in second outgroup AND INACTIVE (as enhancers) in target species" >> $summary_file
join -1 4 -2 4 -v 1 $output_dir"/"$second_outgroup"_liver_E.relifted.conserved.enhancer_activity.bed" $output_dir"/"$target_species"_liver_E.relifted.conserved.enhancer_activity.bed" | wc -l >> $summary_file

### P/E elements

echo -e "number of liver P/E elements aligned to second outgroup" >> $summary_file
join -1 4 -2 4 $output_dir"/"$second_outgroup"_liver_E.relifted.conserved.bed" $pe_elements_outgroup_species | wc -l >> $summary_file

echo -e "number of liver P/E elements active as enhancers in second outgroup" >> $summary_file
join -1 4 -2 4 $output_dir"/"$second_outgroup"_liver_E.relifted.conserved.enhancer_activity.bed" $pe_elements_outgroup_species | wc -l >> $summary_file

echo -e "number of liver P/E elements active as promoters in second outgroup" >> $summary_file
join -1 4 -2 4 $output_dir"/"$second_outgroup"_liver_E.relifted.conserved.promoter_activity.bed" $pe_elements_outgroup_species | wc -l >> $summary_file

### promoters

echo -e "number of promoters aligned to target species and second outgroup" >> $summary_file
wc -l < $output_dir"/"$second_outgroup"_liver_P.relifted.conserved.bed" >> $summary_file

echo -e "number of promoters active in target species" >> $summary_file
wc -l < $output_dir"/"$target_species"_liver_P.relifted.conserved.promoter_activity.bed" >> $summary_file

echo -e "number of promoters active in second outgroup" >> $summary_file
wc -l < $output_dir"/"$second_outgroup"_liver_P.relifted.conserved.promoter_activity.bed" >> $summary_file

echo -e "number of promoters active in second outgroup AND in target species" >> $summary_file
join -1 4 -2 4 $output_dir"/"$second_outgroup"_liver_P.relifted.conserved.promoter_activity.bed" $output_dir"/"$target_species"_liver_P.relifted.conserved.promoter_activity.bed" | wc -l >> $summary_file

echo -e "number of promoters active in target species and inactive in second outgroup" >> $summary_file
join -1 4 -2 4 -v 1 $output_dir"/"$target_species"_liver_P.relifted.conserved.promoter_activity.bed" $output_dir"/"$second_outgroup"_liver_P.relifted.conserved.promoter_activity.bed" | wc -l >> $summary_file

echo -e "number of promoters active in second outgroup AND INACTIVE (as promoters) in target species" >> $summary_file
join -1 4 -2 4 -v 1 $output_dir"/"$second_outgroup"_liver_P.relifted.conserved.promoter_activity.bed" $output_dir"/"$target_species"_liver_P.relifted.conserved.promoter_activity.bed" | wc -l >> $summary_file


### second approach
echo -e $target_species" all organs repurposed elements from enhancers converted in "$second_outgroup >> $summary_file
sort -k 1,1 -k2,2n $second_outgroup"_all_organs_promoters_from_"$outgroup_species"_enhancers_converted.bed" | mergeBed -i stdin | wc -l >> $summary_file

echo -e $target_species" all organs repurposed elements from enhancers associated onto TSS in "$second_outgroup >> $summary_file
sort -k 1,1 -k2,2n $second_outgroup"_repurposed_promoters.bed" | mergeBed -i stdin | wc -l >> $summary_file
