# Supplementary material for: Repurposing of promoters and enhancers during mammalian evolution
Source: Nat Commun. 2018 Oct 4;9:4066. doi: 10.1038/s41467-018-06544-z (PMC6172195; doi:10.1038/s41467-018-06544-z)
Supplement: Supplementary file 12 — supplementary data 9 [file 41467_2018_6544_MOESM12_ESM.zip › scripts/transcriptome_reconstruction_merge.sh]

#!/bin/bash
#
#SBATCH --job-name=cuffmerge
#SBATCH --output=/mnt/home1/ahringer/fnc21/slurm_out/cuffmerge.%N.%j.out
#SBATCH --error=/mnt/home1/ahringer/fnc21/slurm_err/cuffmerge.%N.%j.err
#SBATCH --ntasks=1
#SBATCH -N 1
#SBATCH -n 10
#SBATCH --mem-per-cpu=10000
#SBATCH --mail-type=END,FAIL
#SBATCH --mail-user=fnc21@cam.ac.uk

species=$1
working_dir=$2

log=$(echo "stringtie_"$species"_adult_cuffmerge.log")
gtf_path=$working_dir/RNA_seq/stringtie/$species
outprefix=$species"_merged_adult"
output_path=$gtf_path/$outprefix

# create directory structure
if [ ! -d $output_path ]
then
    mkdir -p $output_path
fi

cd $output_path

echo "---------------------| `date` | ---------------------" > $log

echo $gtf_path"/"$species"_brain_transcriptome_adult.gtf" > sample_list.txt
for organ in heart kidney liver
do
echo $gtf_path"/"$species"_"$organ"_transcriptome_adult.gtf" >> sample_list.txt
done

cuffmerge -o $output_path -p 10 sample_list.txt >> $log 2>&1

echo "---------------------| `date` | ---------------------" >> $log
