# Supplementary material for: Repurposing of promoters and enhancers during mammalian evolution
Source: Nat Commun. 2018 Oct 4;9:4066. doi: 10.1038/s41467-018-06544-z (PMC6172195; doi:10.1038/s41467-018-06544-z)
Supplement: Supplementary file 12 — supplementary data 9 [file 41467_2018_6544_MOESM12_ESM.zip › scripts/supplementary_data_tables_generator.sh]

#!/bin/bash

working_dir=$1

supp_tables_dir=$working_dir/supplemental_tables
supp_data_dir=$working_dir/supplemental_data

mkdir $supp_data_dir

# supp data: trascripts and expression tables
### (Cuffnorm was not able to process a handful of transcripts from macaque and marmoset; these transcript, which were not used in my analysis, will be removed from the final table)
for species in human macaque marmoset mouse rat rabbit
do
    cat $working_dir"/RNA_seq/Cuffnorm/"$species"_merged_organs_expression/isoforms.fpkm_table" > $supp_data_dir"/"$species"_isoforms.fpkm_table"
    echo >> $supp_data_dir"/"$species"_isoforms.fpkm_table"
    sed '1d' $supp_data_dir"/"$species"_isoforms.fpkm_table" > $supp_data_dir"/"$species"_isoforms.fpkm_table.temp"
    sort -k 4,4 $working_dir"/transcriptome_assembly/"$species"_transcriptome_adult.all.bed" | join -1 4 -2 1 - $supp_data_dir"/"$species"_isoforms.fpkm_table.temp" | awk 'BEGIN{OFS="\t"}{print $2, $3, $4, $1, $5, $6, $7, $8, $9, $10, $11, $12}' | sort -k 1,1 -k2,2n > $supp_data_dir"/"$species"_transcripts_all.bed"
    rm $supp_data_dir"/"$species"_isoforms.fpkm_table.temp"
done


mkdir $supp_tables_dir

# supp table 1: promoters
for species in human macaque mouse rat marmoset rabbit
do
    echo -e "# Supplementary Table 1: "$species" promoters\nchr\tstart\tend" > $supp_tables_dir/supplementary_table_1.$species.txt
    flankBed -l 1000 -r 0 -s -i $working_dir"/transcriptome_assembly/"$species"_stable_transcripts.bed" -g $working_dir/genomes/$species.autosomes.fa.fai | cut -f 1,2,3 | sort -k 1,1 -k2,2n | uniq >> $supp_tables_dir/supplementary_table_1.$species.txt
done


# supp table 2: enhancers
echo -e "# Supplementary Table 2: human enhancers; the locus ID indicates the tissue in which the enhancer is active and/or whether the enhancer locus was defined using CAGE data by the FANTOM consortium\nchr\tstart\tend\tlocus_id" > $supp_tables_dir"/supplementary_table_2.human.txt"
cat $working_dir"/regulatory_elements_DHS/human/human_all_organs_enhancers_no_other_tissue_promoters_filtered.bed" >> $supp_tables_dir"/supplementary_table_2.human.txt"
echo -e "# Supplementary Table 2: mouse enhancers; the locus ID indicates the tissue in which the enhancer is active and/or whether the enhancer locus was defined using CAGE data by the FANTOM consortium\nchr\tstart\tend\tlocus_id" > $supp_tables_dir"/supplementary_table_2.mouse.txt"
cat $working_dir"/regulatory_elements_DHS/mouse/mouse_all_organs_enhancers_no_other_tissue_promoters_filtered.bed" >> $supp_tables_dir"/supplementary_table_2.mouse.txt"


# supp table 3: converted coordinates
echo -e "# Supplementary Table 3: orthologous loci of human enhancers in macaque and marmoset defined using 2-way liftOver\nlocus_ID\thuman_chr\thuman_start\thuman_end\tmacaque_chr\tmacaque_start\tmacaque_end\tmarmoset_chr\tmarmoset_start\tmarmoset_end" > $supp_tables_dir"/supplementary_table_3.primates.txt"
join -1 4 -2 4 $working_dir"/regulatory_elements_DHS/human/human_all_organs_enhancers_no_other_tissue_promoters_filtered_converted.bed" $working_dir"/converted_coordinates/macaque_vs_human/macaque_from_human_all_organs_enhancers_60_minMatch_filtered.bed" | tr ' ' \\t > $supp_tables_dir"/human_macaque_synteny.coord"
sort -k 4,4 $working_dir"/polarized_turnover_control/primate/marmoset_liver_E.relifted.conserved.bed" | join -e NA -a 1 -1 1 -2 4 -o 1.1 1.2 1.3 1.4 1.5 1.6 1.7 2.1 2.2 2.3 $supp_tables_dir"/human_macaque_synteny.coord" - | tr ' ' \\t >> $supp_tables_dir"/supplementary_table_3.primates.txt"
rm $supp_tables_dir"/human_macaque_synteny.coord"

echo -e "# Supplementary Table 3: orthologous loci of mouse enhancers in rat, rabbit and naked mole rat defined using 2-way liftOver\nlocus_ID\tmouse_chr\tmouse_start\tmouse_end\trat_chr\trat_start\trat_end\trabbit_chr\trabbit_start\trabbit_end" > $supp_tables_dir"/supplementary_table_3.rodents.txt"
join -1 4 -2 4 $working_dir"/regulatory_elements_DHS/mouse/mouse_all_organs_enhancers_no_other_tissue_promoters_filtered_converted.bed" $working_dir"/converted_coordinates/rat_vs_mouse/rat_from_mouse_all_organs_enhancers_60_minMatch_filtered.bed" | tr ' ' \\t > $supp_tables_dir"/mouse_rat_synteny.coord"
sort -k 4,4 $working_dir"/polarized_turnover_control/rodent/rabbit_liver_E.relifted.conserved.bed" | join -e NA -a 1 -1 1 -2 4 -o 1.1 1.2 1.3 1.4 1.5 1.6 1.7 2.1 2.2 2.3 $supp_tables_dir"/mouse_rat_synteny.coord" - | tr ' ' \\t >> $supp_tables_dir"/supplementary_table_3.rodents.txt"
rm $supp_tables_dir"/mouse_rat_synteny.coord"


# supp table 4: repurposed elements
for species in human macaque
do
    cat $working_dir"/repurposed_elements/no_subsampling/macaque_vs_human_ChIP_CAGE_no_subsampling/"$species"_all_organs_repurposed_elements_filtered.bed" | awk '{print $0 "\tnovel" }' > $supp_tables_dir"/supplementary_table_4."$species".temp"
    intersectBed -a $working_dir"/repurposed_elements/no_subsampling/macaque_vs_human_ChIP_CAGE_no_subsampling/"$species"_all_organs_repurposed_elements.bed" -b $working_dir"/repurposed_elements/no_subsampling/macaque_vs_human_ChIP_CAGE_no_subsampling/"$species"_all_organs_repurposed_elements_filtered.bed" -v | awk '{print $0 "\textended" }' >> $supp_tables_dir"/supplementary_table_4."$species".temp"
    echo -e "# Supplementary Table 4: "$species" PE elements\nchr\tstart\tend\tlocus_ID\tPE_element_type" > $supp_tables_dir"/supplementary_table_4."$species".bed"
    sort -k 1,1 -k2,2n $supp_tables_dir"/supplementary_table_4."$species".temp" >> $supp_tables_dir"/supplementary_table_4."$species".bed"
    rm $supp_tables_dir"/supplementary_table_4."$species".temp"
done

for species in mouse rat
do
    cat $working_dir"/repurposed_elements/no_subsampling/rat_vs_mouse_ChIP_CAGE_no_subsampling/"$species"_all_organs_repurposed_elements_filtered.bed" | awk '{print $0 "\tnovel" }' > $supp_tables_dir"/supplementary_table_4."$species".temp"
    intersectBed -a $working_dir"/repurposed_elements/no_subsampling/rat_vs_mouse_ChIP_CAGE_no_subsampling/"$species"_all_organs_repurposed_elements.bed" -b $working_dir"/repurposed_elements/no_subsampling/rat_vs_mouse_ChIP_CAGE_no_subsampling/"$species"_all_organs_repurposed_elements_filtered.bed" -v | awk '{print $0 "\textended" }' >> $supp_tables_dir"/supplementary_table_4."$species".temp"
    echo -e "# Supplementary Table 4: "$species" PE elements\nchr\tstart\tend\tlocus_ID\tPE_element_type" > $supp_tables_dir"/supplementary_table_4."$species".bed"
    sort -k 1,1 -k2,2n $supp_tables_dir"/supplementary_table_4."$species".temp" >> $supp_tables_dir"/supplementary_table_4."$species".bed"
    rm $supp_tables_dir"/supplementary_table_4."$species".temp"
done

# supp table 5: regulatory elements conservation in outgroup species
echo -e "# Supplementary Table 5: regulatory elements conservation in outgroup species\nclade\thuman/mouse liver enhancers\thuman/mouse liver promoters\tenhancers aligned on all species\tpromoters aligned on all species\tenhancers with conserved activity in all species\tenhancers with no activity in outgroup\tpromoters with conserved activity in all species\tpromoters with no activity in outgroup" > $supp_tables_dir"/supplementary_table_5.txt"

for clade in primate rodent
do
    temp=$clade"\t"
    temp+=$(wc -l < $working_dir"/polarized_turnover_control/"$clade"/"*"_liver_E.bed")"\t"
    temp+=$(wc -l < $working_dir"/polarized_turnover_control/"$clade"/"*"_liver_P.bed")"\t"
    temp+=$(sed -n 2p $working_dir"/polarized_turnover_control/"$clade"/summary.txt")"/"$(wc -l < $working_dir"/polarized_turnover_control/"$clade"/"*"_liver_E.bed")"\t"
    temp+=$(sed -n 20p $working_dir"/polarized_turnover_control/"$clade"/summary.txt")"/"$(wc -l < $working_dir"/polarized_turnover_control/"$clade"/"*"_liver_P.bed")"\t"
    temp+=$(sed -n 8p $working_dir"/polarized_turnover_control/"$clade"/summary.txt")"/"$(sed -n 2p $working_dir"/polarized_turnover_control/"$clade"/summary.txt")"\t"
    temp+=$(sed -n 10p $working_dir"/polarized_turnover_control/"$clade"/summary.txt")"/"$(sed -n 2p $working_dir"/polarized_turnover_control/"$clade"/summary.txt")"\t"
    temp+=$(sed -n 26p $working_dir"/polarized_turnover_control/"$clade"/summary.txt")"/"$(sed -n 20p $working_dir"/polarized_turnover_control/"$clade"/summary.txt")"\t"
    temp+=$(sed -n 28p $working_dir"/polarized_turnover_control/"$clade"/summary.txt")"/"$(sed -n 20p $working_dir"/polarized_turnover_control/"$clade"/summary.txt")
    echo -e $temp >> $supp_tables_dir"/supplementary_table_5.txt"
done
