# Supplementary material for: Repurposing of promoters and enhancers during mammalian evolution
Source: Nat Commun. 2018 Oct 4;9:4066. doi: 10.1038/s41467-018-06544-z (PMC6172195; doi:10.1038/s41467-018-06544-z)
Supplement: Supplementary file 12 — supplementary data 9 [file 41467_2018_6544_MOESM12_ESM.zip › scripts/enhancers_extractor.sh]

#!/bin/bash

### Define sets of putative enhancer elements in a given sample. Enhancers are defined as DHS overlapping an H3K27ac and/or an H3K4me1 peak and not overlapping any exon or the 1kbp upstream region of any transcript 

species=$1
organ=$2
working_dir=$3

coord_dir=$working_dir/regulatory_elements_DHS

chip_dir_H3K27Ac=$working_dir/ChIP_seq_data/$species/H3K27Ac_processed
chip_dir_H3K4me3=$working_dir/ChIP_seq_data/$species/H3K4me3_processed
chip_dir_H3K4me1=$working_dir/ChIP_seq_data/$species/H3K4me1_processed
chip_dir_DHS=$working_dir/ChIP_seq_data/$species/DHS

mkdir -p $coord_dir/$species
cd $coord_dir/$species

# extract the enhancer position in “outgroup species” not overlapping any H3K4me3 mark and any transcript's exon
TRANSCRIPTOME_PATH=$working_dir/transcriptome_assembly

intersectBed -a $chip_dir_DHS"/"$species"_DHS_"$organ"_adult_replicated.bed" -b $chip_dir_H3K4me1"/"$species"_H3K4me1_"$organ"_adult_replicated.bed" $chip_dir_H3K27Ac"/"$species"_H3K27Ac_"$organ"_adult_replicated.bed" -u | intersectBed -a stdin -b $chip_dir_H3K4me3"/"$species"_H3K4me3_"$organ"_adult_replicated.bed" $TRANSCRIPTOME_PATH"/"$species"_transcriptome_adult_upstream_1000bp.bed" $TRANSCRIPTOME_PATH"/"$species"_transcriptome_adult.bed" -v -split > $species"_"$organ"_enhancers.bed"
