# Supplementary material for: Repurposing of promoters and enhancers during mammalian evolution
Source: Nat Commun. 2018 Oct 4;9:4066. doi: 10.1038/s41467-018-06544-z (PMC6172195; doi:10.1038/s41467-018-06544-z)
Supplement: Supplementary file 12 — supplementary data 9 [file 41467_2018_6544_MOESM12_ESM.zip › scripts/star_mapping.sh]

#!/bin/bash
#
#SBATCH --job-name=star_map
#SBATCH --output=/mnt/home1/ahringer/fnc21/slurm_out/star_map.%N.%j.out
#SBATCH --error=/mnt/home1/ahringer/fnc21/slurm_err/star_map.%N.%j.err
#SBATCH --ntasks=1
#SBATCH -N 1
#SBATCH -n 12
#SBATCH --mem-per-cpu=50000
#SBATCH --mail-type=END,FAIL
#SBATCH --mail-user=fnc21@cam.ac.uk

fastq_file=$1
star_idx_dir=$2
output_dir=$3
chr_sizes=$4

mkdir -p $output_dir

STAR --readFilesCommand zcat --runThreadN 12 --genomeDir $star_idx_dir --readFilesIn $fastq_file --outFileNamePrefix $output_dir --outSAMtype BAM SortedByCoordinate --outSAMattrIHstart 0 --outWigType wiggle --twopassMode Basic

wigToBigWig $output_dir"Signal.UniqueMultiple.str1.out.wig" $chr_sizes $output_dir"Signal.UniqueMultiple.str1.out.bw"
wigToBigWig $output_dir"Signal.UniqueMultiple.str2.out.wig" $chr_sizes $output_dir"Signal.UniqueMultiple.str2.out.bw"

rm $output_dir"Signal.UniqueMultiple.str1.out.wig"
rm $output_dir"Signal.UniqueMultiple.str2.out.wig"
rm $output_dir"Signal.Unique.str1.out.wig"
rm $output_dir"Signal.Unique.str2.out.wig"
