# Supplementary material for: Repurposing of promoters and enhancers during mammalian evolution
Source: Nat Commun. 2018 Oct 4;9:4066. doi: 10.1038/s41467-018-06544-z (PMC6172195; doi:10.1038/s41467-018-06544-z)
Supplement: Supplementary file 12 — supplementary data 9 [file 41467_2018_6544_MOESM12_ESM.zip › scripts/segdup_repeat_tables_generator.sh]

#!/bin/bash

### This script generates "segmental_duplications_$SPECIES.bed" and "repeats_$SPECIES.bed" tables which will be used in the definition of genomic control regions. Tables will include segmental duplications or repeats having a match > 95% with the closest duplication/annotated repeat. Original tables are downloaded from UCSC

species=$1
working_dir=$2

segdup_dir=$working_dir/duplications_repeats/$species

if [ ! -d $segdup_dir ]
then
    mkdir -p $segdup_dir
fi

cd $segdup_dir

# download "rmsk" and "genomicSuperDups" tables from UCSC
if [[ "$species" == "mouse" ]]
then
    rsync -avzP rsync://hgdownload.cse.ucsc.edu/goldenPath/mm10/database/rmsk.txt.gz .
    rsync -avzP rsync://hgdownload.cse.ucsc.edu/goldenPath/mm10/database/genomicSuperDups.txt.gz .
else
    rsync -avzP rsync://hgdownload.cse.ucsc.edu/goldenPath/hg38/database/rmsk.txt.gz .
    rsync -avzP rsync://hgdownload.cse.ucsc.edu/goldenPath/hg38/database/genomicSuperDups.txt.gz .
fi

gunzip *

# select SegDup with a fraction of matching bases (4th last column) and fraction of matching bases with indels (3rd last column) > 0.95
awk 'BEGIN{OFS="\t";}{if ($27 > 0.95 && $28 > 0.95) print $2,$3,$4}' genomicSuperDups.txt | sort -k 1,1 -k2,2n | mergeBed -i stdin > "segmental_duplications_"$species".bed"

# select repeats with a Base mismatches in parts per thousand < 50 (95% id)
awk 'BEGIN{OFS="\t";}{if ($2 < 50) print $6,$7,$8}' rmsk.txt | sort -k 1,1 -k2,2n | mergeBed -i stdin > "repeats_"$species".bed"
