# Supplementary material for: Repurposing of promoters and enhancers during mammalian evolution
Source: Nat Commun. 2018 Oct 4;9:4066. doi: 10.1038/s41467-018-06544-z (PMC6172195; doi:10.1038/s41467-018-06544-z)
Supplement: Supplementary file 12 — supplementary data 9 [file 41467_2018_6544_MOESM12_ESM.zip › scripts/core_promoter_motif_comparison.sh]

#!/bin/bash

target_species=$1
outgroup_species=$2
pe_elements_dir=$3 #~/regulatory_evolution/repurposed_elements
regulatory_elements_dir=$4   #~/regulatory_evolution/regulatory_elements_DHS/human/human_all_organs_enhancers_no_other_tissue_promoters_filtered_converted.bed
converted_coord_dir=$5
transcripts_dir=$6   #~/regulatory_evolution/transcriptome_assembly
genome_dir=$7      #~/regulatory_evolution/genomes/human.73.dna_chr.fa
output_dir=$8  #~/regulatory_evolution/core_promoter_analysis/human
jaspar_motifs=$9  #~/motif_databases/JASPAR/JASPAR2018_POLII.meme
ucsc_chains=${10}
cgi_dir=${11}

get_seeded_random()
{
    seed="$1"
    openssl enc -aes-256-ctr -pass pass:"$seed" -nosalt \
	    </dev/zero 2>/dev/null
}

mkdir -p $output_dir

# extract FASTA sequences from P/E elements
fastaFromBed -fi $genome_dir"/"$target_species".fa" -bed $pe_elements_dir"/"$target_species"_PE_elements.bed" -fo $output_dir"/"$target_species"_PE_elements.fasta"
fastaFromBed -fi $genome_dir"/"$outgroup_species".fa" -bed $pe_elements_dir"/"$outgroup_species"_PE_elements.bed" -fo $output_dir"/"$outgroup_species"_PE_elements.fasta"
awk 'BEGIN{FS=" "}{if(!/>/){print toupper($0)}else{print $1}}' $output_dir"/"$target_species"_PE_elements.fasta" > $output_dir/tmp.txt; mv $output_dir/tmp.txt $output_dir"/"$target_species"_PE_elements.fasta"
awk 'BEGIN{FS=" "}{if(!/>/){print toupper($0)}else{print $1}}' $output_dir"/"$outgroup_species"_PE_elements.fasta" > $output_dir/tmp.txt; mv $output_dir/tmp.txt $output_dir"/"$outgroup_species"_PE_elements.fasta"

# randomly subsample 10000 orthologous enhancer elements and extract their FASTA sequences
intersectBed -a $regulatory_elements_dir"/"$outgroup_species"/"$outgroup_species"_all_organs_enhancers_no_other_tissue_promoters_filtered_converted.bed" -b $pe_elements_dir"/"$outgroup_species"_PE_elements.bed" -v | shuf --random-source=<(get_seeded_random 42) - | head -n 10000 | sort -k 4,4 > $output_dir"/"$outgroup_species"_enhancer_elements.bed"
sort -k 4,4 $converted_coord_dir"/"$target_species"_vs_"$outgroup_species"/"$target_species"_from_"$outgroup_species"_all_organs_enhancers_60_minMatch_filtered.bed" | join -1 4 -2 4 - $output_dir"/"$outgroup_species"_enhancer_elements.bed" | awk 'BEGIN{OFS="\t";}{print $2, $3, $4, $1}' > $output_dir"/"$target_species"_enhancer_elements.bed"

fastaFromBed -fi $genome_dir"/"$target_species".fa" -bed $output_dir"/"$target_species"_enhancer_elements.bed" -fo $output_dir"/"$target_species"_enhancer_elements.fasta"
fastaFromBed -fi $genome_dir"/"$outgroup_species".fa" -bed $output_dir"/"$outgroup_species"_enhancer_elements.bed" -fo $output_dir"/"$outgroup_species"_enhancer_elements.fasta"
awk 'BEGIN{FS=" "}{if(!/>/){print toupper($0)}else{print $1}}' $output_dir"/"$target_species"_enhancer_elements.fasta" > $output_dir/tmp.txt; mv $output_dir/tmp.txt $output_dir"/"$target_species"_enhancer_elements.fasta"
awk 'BEGIN{FS=" "}{if(!/>/){print toupper($0)}else{print $1}}' $output_dir"/"$outgroup_species"_enhancer_elements.fasta" > $output_dir/tmp.txt; mv $output_dir/tmp.txt $output_dir"/"$outgroup_species"_enhancer_elements.fasta"

# identify conserved promoters,distinguish them based on thei association to CpG islands and extract their FASTA sequences
flankBed -l 1000 -r 0 -s -i $transcripts_dir"/"$outgroup_species"_stable_transcripts.bed" -g $genome_dir"/"$outgroup_species".autosomes.fa.fai" | cut -f 1,2,3,4 | sort -k 1,1 -k2,2n | mergeBed -i stdin -c 4 -o distinct > $output_dir"/"$outgroup_species"_stable_promoters.bed"
flankBed -l 1000 -r 0 -s -i $transcripts_dir"/"$target_species"_stable_transcripts.bed" -g $genome_dir"/"$target_species".autosomes.fa.fai" | cut -f 1,2,3,4 | sort -k 1,1 -k2,2n | mergeBed -i stdin -c 4 -o distinct > $output_dir"/"$target_species"_stable_promoters.bed"

liftOver $output_dir"/"$outgroup_species"_stable_promoters.bed" $ucsc_chains"/"$outgroup_species"."$target_species".over.chain" $output_dir"/"$target_species"_from_"$outgroup_species"_stable_promoters.bed" $output_dir"/"$target_species"_from_"$outgroup_species"_stable_promoters.unmapped" -tab -bedPlus=4 -minMatch=0.6
intersectBed -a $output_dir"/"$target_species"_from_"$outgroup_species"_stable_promoters.bed" -b $output_dir"/"$target_species"_stable_promoters.bed" -u | sort -k 4,4 > $output_dir"/"$target_species"_from_"$outgroup_species"_stable_promoters.to_relift"
liftOver $output_dir"/"$target_species"_from_"$outgroup_species"_stable_promoters.to_relift" $ucsc_chains"/"$target_species"."$outgroup_species".over.chain" $output_dir"/"$outgroup_species"_stable_promoters.relifted" $output_dir"/"$outgroup_species"_stable_promoters.relifted.unmapped" -tab -bedPlus=4 -minMatch=0.6

intersectBed -a $output_dir"/"$outgroup_species"_stable_promoters.bed" -b $output_dir"/"$outgroup_species"_stable_promoters.relifted" -u > $output_dir"/"$outgroup_species"_stable_promoters.conserved.bed"
join -1 4 -2 4 $output_dir"/"$target_species"_from_"$outgroup_species"_stable_promoters.to_relift" $output_dir"/"$outgroup_species"_stable_promoters.relifted" | awk 'BEGIN{OFS="\t";}{print $2, $3, $4, $1}' | intersectBed -a $output_dir"/"$target_species"_stable_promoters.bed" -b stdin -u > $output_dir"/"$target_species"_stable_promoters.conserved.bed"

intersectBed -a $output_dir"/"$outgroup_species"_stable_promoters.conserved.bed" -b $cgi_dir"/cgi_"$outgroup_species".bed" -u > $output_dir"/"$outgroup_species"_stable_promoters.conserved.CGI.bed"
intersectBed -a $output_dir"/"$outgroup_species"_stable_promoters.conserved.bed" -b $cgi_dir"/cgi_"$outgroup_species".bed" -v > $output_dir"/"$outgroup_species"_stable_promoters.conserved.nonCGI.bed"

intersectBed -a $output_dir"/"$target_species"_stable_promoters.conserved.bed" -b $cgi_dir"/cgi_"$target_species".bed" -u > $output_dir"/"$target_species"_stable_promoters.conserved.CGI.bed"
intersectBed -a $output_dir"/"$target_species"_stable_promoters.conserved.bed" -b $cgi_dir"/cgi_"$target_species".bed" -v > $output_dir"/"$target_species"_stable_promoters.conserved.nonCGI.bed"


fastaFromBed -fi $genome_dir"/"$target_species".fa" -bed $output_dir"/"$target_species"_stable_promoters.conserved.CGI.bed" -fo $output_dir"/"$target_species"_stable_promoters.conserved.CGI.fasta"
fastaFromBed -fi $genome_dir"/"$target_species".fa" -bed $output_dir"/"$target_species"_stable_promoters.conserved.nonCGI.bed" -fo $output_dir"/"$target_species"_stable_promoters.conserved.nonCGI.fasta"

fastaFromBed -fi $genome_dir"/"$outgroup_species".fa" -bed $output_dir"/"$outgroup_species"_stable_promoters.conserved.CGI.bed" -fo $output_dir"/"$outgroup_species"_stable_promoters.conserved.CGI.fasta"
fastaFromBed -fi $genome_dir"/"$outgroup_species".fa" -bed $output_dir"/"$outgroup_species"_stable_promoters.conserved.nonCGI.bed" -fo $output_dir"/"$outgroup_species"_stable_promoters.conserved.nonCGI.fasta"

awk 'BEGIN{FS=" "}{if(!/>/){print toupper($0)}else{print $1}}' $output_dir"/"$target_species"_stable_promoters.conserved.CGI.fasta" > $output_dir/tmp.txt; mv $output_dir/tmp.txt $output_dir"/"$target_species"_stable_promoters.conserved.CGI.fasta"
awk 'BEGIN{FS=" "}{if(!/>/){print toupper($0)}else{print $1}}' $output_dir"/"$target_species"_stable_promoters.conserved.nonCGI.fasta" > $output_dir/tmp.txt; mv $output_dir/tmp.txt $output_dir"/"$target_species"_stable_promoters.conserved.nonCGI.fasta"
awk 'BEGIN{FS=" "}{if(!/>/){print toupper($0)}else{print $1}}' $output_dir"/"$outgroup_species"_stable_promoters.conserved.CGI.fasta" > $output_dir/tmp.txt; mv $output_dir/tmp.txt $output_dir"/"$outgroup_species"_stable_promoters.conserved.CGI.fasta"
awk 'BEGIN{FS=" "}{if(!/>/){print toupper($0)}else{print $1}}' $output_dir"/"$outgroup_species"_stable_promoters.conserved.nonCGI.fasta" > $output_dir/tmp.txt; mv $output_dir/tmp.txt $output_dir"/"$outgroup_species"_stable_promoters.conserved.nonCGI.fasta"

for species in $target_species $outgroup_species
do
    ame --o $output_dir/$species.PE_vs_enhancers --control $output_dir"/"$species"_enhancer_elements.fasta" --bgformat 1 --scoring max --method ranksum --pvalue-report-threshold 0.05 $output_dir"/"$species"_PE_elements.fasta" $jaspar_motifs
    ame --o $output_dir/$species.enhancers_vs_PE --control $output_dir"/"$species"_PE_elements.fasta" --bgformat 1 --scoring max --method ranksum --pvalue-report-threshold 0.05 $output_dir"/"$species"_enhancer_elements.fasta" $jaspar_motifs
    ame --o $output_dir/$species.PE_vs_CGIpromoters --control $output_dir"/"$species"_stable_promoters.conserved.CGI.fasta" --bgformat 1 --scoring max --method ranksum --pvalue-report-threshold 0.05 $output_dir"/"$species"_PE_elements.fasta" $jaspar_motifs
    ame --o $output_dir/$species.CGIpromoters_vs_PE --control $output_dir"/"$species"_PE_elements.fasta" --bgformat 1 --scoring max --method ranksum --pvalue-report-threshold 0.05 $output_dir"/"$species"_stable_promoters.conserved.CGI.fasta" $jaspar_motifs
    ame --o $output_dir/$species.PE_vs_nonCGIpromoters --control $output_dir"/"$species"_stable_promoters.conserved.nonCGI.fasta" --bgformat 1 --scoring max --method ranksum --pvalue-report-threshold 0.05 $output_dir"/"$species"_PE_elements.fasta" $jaspar_motifs
    ame --o $output_dir/$species.nonCGIpromoters_vs_PE --control $output_dir"/"$species"_PE_elements.fasta" --bgformat 1 --scoring max --method ranksum --pvalue-report-threshold 0.05 $output_dir"/"$species"_stable_promoters.conserved.nonCGI.fasta" $jaspar_motifs
done
