# Supplementary material for: Repurposing of promoters and enhancers during mammalian evolution
Source: Nat Commun. 2018 Oct 4;9:4066. doi: 10.1038/s41467-018-06544-z (PMC6172195; doi:10.1038/s41467-018-06544-z)
Supplement: Supplementary file 12 — supplementary data 9 [file 41467_2018_6544_MOESM12_ESM.zip › scripts/expression_cuffnorm_merged_organs.sh]

#!/bin/bash
#
#SBATCH --job-name=cuffmerge
#SBATCH --output=/mnt/home1/ahringer/fnc21/slurm_out/cuffnorm.%N.%j.out
#SBATCH --error=/mnt/home1/ahringer/fnc21/slurm_err/cuffnorm.%N.%j.err
#SBATCH --ntasks=1
#SBATCH -N 1
#SBATCH -n 16
#SBATCH --mem-per-cpu=10000
#SBATCH --mail-type=END,FAIL
#SBATCH --mail-user=fnc21@cam.ac.uk


species=$1
working_path=$2

gtf=$working_path"/RNA_seq/stringtie/"$species"/"$species"_merged_adult/merged.gtf"
output_dir=$working_path"/RNA_seq/Cuffnorm/"$species"_merged_organs_expression"
working_dir=$working_path/RNA_seq/Cuffnorm
alignment_dir=$working_path/RNA_seq/star

lib_type=fr-firststrand
norm=classic-fpkm
log=$(echo $species"_merged_organs_expression.log")
labels=$(cd $alignment_dir/$species/ ; ls -1 | grep -v "\." | tr '\n' ',' | sed 's/.$//')
files=$(ls -d $alignment_dir/$species/*/Aligned.sortedByCoord.out.bam  | tr '\n' ' ')

# create directory structure
if [ ! -d $working_dir ]
then
    mkdir -p $working_dir
fi

cd $working_dir

echo $files

echo "---------------------| `date` | ---------------------" > $log

cuffnorm -v --no-update-check -o $output_dir -L $labels -p 16 --library-type $lib_type --library-norm-method $norm $gtf $files >> $log 2>&1

echo "---------------------| `date` | ---------------------" >> $log
