# Supplementary material for: Repurposing of promoters and enhancers during mammalian evolution
Source: Nat Commun. 2018 Oct 4;9:4066. doi: 10.1038/s41467-018-06544-z (PMC6172195; doi:10.1038/s41467-018-06544-z)
Supplement: Supplementary file 12 — supplementary data 9 [file 41467_2018_6544_MOESM12_ESM.zip › scripts/bwa_alignment.sh]

#!/bin/bash
#
#SBATCH --job-name=bwa_align
#SBATCH --output=/mnt/home1/ahringer/fnc21/slurm_out/bwa_align.%N.%j.out
#SBATCH --error=/mnt/home1/ahringer/fnc21/slurm_err/bwa_align.%N.%j.err
#SBATCH --ntasks=1
#SBATCH -N 1
#SBATCH -n 4
#SBATCH --mem-per-cpu=80000
#SBATCH --mail-type=END,FAIL
#SBATCH --mail-user=fnc21@cam.ac.uk

fastq_file=$1
bwa_idx=$2
bwa_output_dir=$3
bwa_output_name=$4

mkdir -p $bwa_output_dir
cd $bwa_output_dir

bwa aln -t 12 $bwa_idx $fastq_file > $bwa_output_name".sai"
bwa samse $bwa_idx $bwa_output_name".sai" $fastq_file > $bwa_output_name".sam"
rm $bwa_output_name".sai"
samtools view -@ 12 -bS -q 10 -o $bwa_output_name".bam" $bwa_output_name".sam"
samtools sort -@ 4 $bwa_output_name".bam" $bwa_output_name".sorted"
rm $bwa_output_name".sam"
