# Supplementary material for: Repurposing of promoters and enhancers during mammalian evolution
Source: Nat Commun. 2018 Oct 4;9:4066. doi: 10.1038/s41467-018-06544-z (PMC6172195; doi:10.1038/s41467-018-06544-z)
Supplement: Supplementary file 12 — supplementary data 9 [file 41467_2018_6544_MOESM12_ESM.zip › scripts/mouseENCODE_data_download_name_assignment.py]

import sys

metadata=sys.argv[1]
metadata_parsed=sys.argv[2]
chip_name=sys.argv[3]
number=sys.argv[4]

new = open(metadata_parsed, "w")

tissue_sample_n = {}
for line in open(metadata):
    G=line.rstrip().split("\t")
    if G[0] != "File accession":
        K=G[6].split(" ")
        tissue_name=""
        for i in K:
            tissue_name += i + "_"
        if "," not in G[8]:
            tissue_name += G[8]
        else:
            continue
        if tissue_name == "cortical_plate_adult":
            tissue_name = "brain_adult"
        if tissue_name not in tissue_sample_n:
            tissue_sample_n[tissue_name] = 1
        else:
            tissue_sample_n[tissue_name] += 1
        if number == "yes":
            temp = G[0] + ".bed\tmouse_" + chip_name + "_" + tissue_name + "_" + str(tissue_sample_n[tissue_name]) + ".bed\n"
        else:
            temp = G[0] + ".bed\tmouse_" + chip_name + "_" + tissue_name + ".bed\n"
        new.write(temp)

new.close()
