# Supplementary material for: Repurposing of promoters and enhancers during mammalian evolution
Source: Nat Commun. 2018 Oct 4;9:4066. doi: 10.1038/s41467-018-06544-z (PMC6172195; doi:10.1038/s41467-018-06544-z)
Supplement: Supplementary file 12 — supplementary data 9 [file 41467_2018_6544_MOESM12_ESM.zip › scripts/PAS_motif_homer.sh]

#!/bin/bash

# This script runs homer on a set of experimentally defined transcription termination sites to define the PAS signal motif
working_dir=$1

species=human
PAS_motif_dir=$working_dir/PAS_data/$species
genome_dir=$working_dir/genomes
ucsc_chain=$working_dir/ucsc_chains/humanHg19.human.over.chain

mkdir -p $PAS_motif_dir
cd $PAS_motif_dir
wget -O clusters.hg19.bed http://polyasite.unibas.ch/clusters/Homo_sapiens/8.0/clusters.bed

cut -f 1,2,3,4,5,6 clusters.hg19.bed | liftOver stdin $ucsc_chain clusters.bed clusters.hg19.unmapped

get_seeded_random()
{
    seed="$1"
    openssl enc -aes-256-ctr -pass pass:"$seed" -nosalt \
	    </dev/zero 2>/dev/null
}

shuf --random-source=<(get_seeded_random 42) -n 50000 $PAS_motif_dir/clusters.bed | awk 'BEGIN{OFS="\t";}{if ($6 == "+") print $1, $2+int(($3-$2)/2)-60, $2+int(($3-$2)/2)-5, $4, $5, $6; else print $1, $2+int(($3-$2)/2)+5, $2+int(($3-$2)/2)+60, $4, $5, $6}' > $PAS_motif_dir/clusters.50000random.bed

shuf --random-source=<(get_seeded_random 42) -n 50000 $PAS_motif_dir/clusters.bed | awk 'BEGIN{OFS="\t";}{if ($6 == "+") print $1, $2+int(($3-$2)/2)+1000, $2+int(($3-$2)/2)+1055, $4, $5, $6; else print $1, $2+int(($3-$2)/2)-1055, $2+int(($3-$2)/2)-1000, $4, $5, $6}' > $PAS_motif_dir/clusters.50000random.background.bed

fastaFromBed -fi $genome_dir/$species.fa -bed $PAS_motif_dir/clusters.50000random.bed -fo $PAS_motif_dir/clusters.50000random.fasta -s
fastaFromBed -fi $genome_dir/$species.fa -bed $PAS_motif_dir/clusters.50000random.background.bed -fo $PAS_motif_dir/clusters.50000random.background.fasta -s

homer2 denovo -i $PAS_motif_dir/clusters.50000random.fasta -b $PAS_motif_dir/clusters.50000random.background.fasta -o $PAS_motif_dir/clusters.50000random.motif -len 6 -strand + -p 4 -S 1
