# Supplementary material for: Repurposing of promoters and enhancers during mammalian evolution
Source: Nat Commun. 2018 Oct 4;9:4066. doi: 10.1038/s41467-018-06544-z (PMC6172195; doi:10.1038/s41467-018-06544-z)
Supplement: Supplementary file 12 — supplementary data 9 [file 41467_2018_6544_MOESM12_ESM.zip › scripts/human_roadmap_data_download.sh]

#!/bin/bash

# script to download data from the roadmap epigenome consortium and prepare them for the analysis
# requires script "name_setting.py" and file "epigenome_ID_names.txt"
# file "epigenome_ID_names.txt" is obtained manually from the Excel spreadsheet found on this link "https://docs.google.com/spreadsheets/d/1yikGx4MsO9Ei36b64yOy9Vb6oPC5IBGlFbYEt-N6gOM/edit#gid=15" and 
# contains data from column B (Epigenome ID (EID)) and column Q (ANATOMY)

working_dir=$1

data_path=$working_dir/ChIP_seq_data/human
scripts_path=$working_dir/scripts

# download data for "extended" dataset
mkdir -p $data_path

cd $data_path

wget -r -l1 --no-parent -A"H3K27ac.narrowPeak.gz" http://egg2.wustl.edu/roadmap/data/byFileType/peaks/consolidated/narrowPeak/
cd egg2.wustl.edu/roadmap/data/byFileType/peaks/consolidated/narrowPeak/
rmdir hammock; rmdir ucsc_compatible
mkdir -p $data_path/narrowPeaks_for_filtering_hg19/H3K27Ac
mv *.gz $data_path/narrowPeaks_for_filtering_hg19/H3K27Ac
cd $data_path
rm -r egg2.wustl.edu/

wget -r -l1 --no-parent -A"H3K4me3.narrowPeak.gz" http://egg2.wustl.edu/roadmap/data/byFileType/peaks/consolidated/narrowPeak/
cd egg2.wustl.edu/roadmap/data/byFileType/peaks/consolidated/narrowPeak/
rmdir hammock; rmdir ucsc_compatible
mkdir -p $data_path/narrowPeaks_for_filtering_hg19/H3K4me3
mv *.gz $data_path/narrowPeaks_for_filtering_hg19/H3K4me3
cd $data_path
rm -r egg2.wustl.edu/

gunzip $data_path/narrowPeaks_for_filtering_hg19/*/*
cd $data_path/narrowPeaks_for_filtering_hg19/
find . -exec touch {} \;
python $scripts_path/name_setting.py $data_path


# download data for "core" dataset
mkdir $data_path/narrowPeaks_hg19
cd $data_path/narrowPeaks_hg19
for chip in H3K4me3 H3K4me1 H3K27ac
do
    counter=1
    for sample in 27 153
    do
	wget "http://egg2.wustl.edu/roadmap/data/byFileType/peaks/unconsolidated/narrowPeak/BI.Adult_Kidney."$chip"."$sample".narrowPeak.gz"
	gunzip $data_path"/narrowPeaks_hg19/BI.Adult_Kidney."$chip"."$sample".narrowPeak.gz"
	mv $data_path"/narrowPeaks_hg19/BI.Adult_Kidney."$chip"."$sample".narrowPeak" $data_path"/narrowPeaks_hg19/human_"$chip"_kidney_"$counter".narrowPeak"
	counter=$(($counter+1))
    done
    counter=1
    for sample in E065 E095 E104 E105
    do
	wget "http://egg2.wustl.edu/roadmap/data/byFileType/peaks/consolidated/narrowPeak/"$sample"-"$chip".narrowPeak.gz"
	gunzip $data_path"/narrowPeaks_hg19/"$sample"-"$chip".narrowPeak.gz"
	mv $data_path"/narrowPeaks_hg19/"$sample"-"$chip".narrowPeak" $data_path"/narrowPeaks_hg19/human_"$chip"_heart_"$counter".narrowPeak"
	counter=$(($counter+1))
    done
    counter=1
    for sample in E066
    do
        wget "http://egg2.wustl.edu/roadmap/data/byFileType/peaks/consolidated/narrowPeak/"$sample"-"$chip".narrowPeak.gz"
        gunzip $data_path"/narrowPeaks_hg19/"$sample"-"$chip".narrowPeak.gz"
	mv $data_path"/narrowPeaks_hg19/"$sample"-"$chip".narrowPeak" $data_path"/narrowPeaks_hg19/human_"$chip"_liver_"$counter".narrowPeak"
	counter=$(($counter+1))
    done
    counter=1
    for sample in E067 E068 E069 E071 E072 E073 E074
    do
        wget "http://egg2.wustl.edu/roadmap/data/byFileType/peaks/consolidated/narrowPeak/"$sample"-"$chip".narrowPeak.gz"
        gunzip $data_path"/narrowPeaks_hg19/"$sample"-"$chip".narrowPeak.gz"
        mv $data_path"/narrowPeaks_hg19/"$sample"-"$chip".narrowPeak" $data_path"/narrowPeaks_hg19/human_"$chip"_brain_"$counter".narrowPeak"
        counter=$(($counter+1))
    done
done

cd $data_path/narrowPeaks_hg19
for file in *
do
    newfilename=$(echo $file | awk 'BEGIN{FS="_"; OFS="_";}{if($0 ~ "H3K27ac") print $1, "H3K27Ac", $3, $4}')
    if [ ! -z "$newfilename" ]
    then mv $file $newfilename
    fi
done


# download DHS files from ENCODE

mkdir $data_path/DHS_hg19
cd $data_path/DHS_hg19
wget https://www.encodeproject.org/files/ENCFF892CBZ/@@download/ENCFF892CBZ.bed.gz
gunzip ENCFF892CBZ.bed.gz; mv ENCFF892CBZ.bed human_DHS_brain_adult_to_rescale.bed
wget https://www.encodeproject.org/files/ENCFF001VZM/@@download/ENCFF001VZM.bed.gz
gunzip ENCFF001VZM.bed.gz; mv ENCFF001VZM.bed human_DHS_heart_adult_to_rescale.bed
wget https://www.encodeproject.org/files/ENCFF865CGA/@@download/ENCFF865CGA.bed.gz
gunzip ENCFF865CGA.bed.gz; mv ENCFF865CGA.bed human_DHS_liver_adult_to_rescale.bed
wget https://www.encodeproject.org/files/ENCFF001SSE/@@download/ENCFF001SSE.bed.gz
gunzip ENCFF001SSE.bed.gz; mv ENCFF001SSE.bed human_DHS_kidney_adult_to_rescale.bed
