# Supplementary material for: Repurposing of promoters and enhancers during mammalian evolution
Source: Nat Commun. 2018 Oct 4;9:4066. doi: 10.1038/s41467-018-06544-z (PMC6172195; doi:10.1038/s41467-018-06544-z)
Supplement: Supplementary file 12 — supplementary data 9 [file 41467_2018_6544_MOESM12_ESM.zip › scripts/repurposed_elements_enrichment_subsampling.sh]

#!/bin/bash

### This pipeline estimates the contribution of enhancers to the emergence of new transcipts in another species by contrasting it to the transcripts originated from unmarked regions.

target_species=$1
outgroup_species=$2
GC_threshold=$3
working_dir=$4

genome_dir=$working_dir/genomes
transcriptome_dir=$working_dir/transcriptome_assembly
converted_coord_dir=$working_dir"/converted_coordinates/"$target_species"_vs_"$outgroup_species
output_dir=$working_dir"/repurposed_elements/gc_cut/"$target_species"_vs_"$outgroup_species"_gc_cut_"$GC_threshold
regulatory_elements_dir=$working_dir"/regulatory_elements_DHS/"$outgroup_species
ucsc_chains_dir=$working_dir/ucsc_chains
summary_file=summary.txt
gencode_annotation=$working_dir/gencode_annotation/gencode.$outgroup_species.annotation.autosomal.bed


if [ ! -d $output_dir ]
then
    mkdir -p $output_dir
fi

cd $output_dir

# identify candidate repurposed regions (extended and novel) based on ChIP-defined enhancers
flankBed -l 500 -r 0 -s -i $transcriptome_dir"/"$target_species"_stable_transcripts.bed" -g $genome_dir"/"$target_species".autosomes.fa.fai" | cut -f 1,2,3,4,5,6 | intersectBed -a stdin -b $transcriptome_dir"/"$target_species"_transcriptome_adult.bed" -s -v | awk '{if ($2 > 0 && $2 < $3) print}' | sort -k 4,4 | uniq > $target_species"_stable_transcripts_promoter.bed"


nucBed -fi $genome_dir"/"$outgroup_species".fa" -bed $regulatory_elements_dir"/"$outgroup_species"_all_organs_enhancers_no_other_tissue_promoters_filtered_converted.bed" | sed '1d' | awk -v var="$GC_threshold" '{if ($6 <= var) print}' > $outgroup_species"_all_organs_enhancers_no_other_tissue_promoters_filtered_converted.GC_filtered.nuc"
cut -f 4 $outgroup_species"_all_organs_enhancers_no_other_tissue_promoters_filtered_converted.GC_filtered.nuc" | sort > $outgroup_species"_all_organs_enhancers_no_other_tissue_promoters_filtered_converted.GC_filtered.txt"
sort -k 4,4 $converted_coord_dir"/"$target_species"_from_"$outgroup_species"_all_organs_enhancers_60_minMatch_filtered.bed" | join -1 1 -2 4 $outgroup_species"_all_organs_enhancers_no_other_tissue_promoters_filtered_converted.GC_filtered.txt" - | awk 'BEGIN{OFS="\t";}{print $2, $3, $4, $1}' > $converted_coord_dir"/"$target_species"_from_"$outgroup_species"_all_organs_enhancers_60_minMatch_filtered_GC_filtered.bed"

intersectBed -a $converted_coord_dir"/"$target_species"_from_"$outgroup_species"_all_organs_enhancers_60_minMatch_filtered_GC_filtered.bed" -b $target_species"_stable_transcripts_promoter.bed" -wb | cut -f 8 | sort | uniq > $target_species"_all_organs_new_stable_transcripts_from_enhancers_promoter_GC_filtered.name"
sort -k 4,4 $transcriptome_dir"/"$target_species"_transcriptome_adult.bed" | join -1 4 -2 1 - $target_species"_all_organs_new_stable_transcripts_from_enhancers_promoter_GC_filtered.name" | awk '{print $2 "\t" $3 "\t" $4 "\t" $1 "\t" $5 "\t" $6 "\t" $7 "\t" $8 "\t" $9 "\t" $10 "\t" $11 "\t" $12}' | sort -k 1,1 -k2,2n > $target_species"_all_organs_new_stable_transcripts_from_enhancers_GC_filtered.bed"
bed12ToBed6 -i $target_species"_all_organs_new_stable_transcripts_from_enhancers_GC_filtered.bed" -n | awk '{if ($5 == "1") print }' > $target_species"_all_organs_new_stable_transcripts_from_enhancers_GC_filtered.first_exon.bed"

liftOver $target_species"_all_organs_new_stable_transcripts_from_enhancers_GC_filtered.bed" $ucsc_chains_dir/$target_species"."$outgroup_species".over.chain" $outgroup_species"_all_organs_converted_new_stable_transcripts_from_enhancers_GC_filtered.bed" $outgroup_species"_all_organs_converted_new_stable_transcripts_from_enhancers_GC_filtered_unmapped.bed" -tab -minMatch=0.4 -bedPlus=12 -minBlocks=0.01
liftOver $target_species"_all_organs_new_stable_transcripts_from_enhancers_GC_filtered.first_exon.bed" $ucsc_chains_dir/$target_species"."$outgroup_species".over.chain" $outgroup_species"_all_organs_converted_new_stable_transcripts_from_enhancers_GC_filtered.first_exon.bed" $outgroup_species"_all_organs_converted_new_stable_transcripts_from_enhancers_GC_filtered_unmapped.first_exon.bed" -tab -minMatch=0.4 -bedPlus=6
# filter out converted transcripts whose 5' exon overlaps any exon of an OUTGROUP SPECIES transcript. This will allow to discard:
    # 1) transcripts corresponding to truncated versions of a pre-existing transcript (possibly due to incomplete 5' reconstruction)
    # 2) transcripts whose first exon corresponds to a 5' extension of a pre-existing 5' exon (not filtered out by the 1kbp limit)
    # save the transcript names in a separate file for following filtering steps
intersectBed -a $outgroup_species"_all_organs_converted_new_stable_transcripts_from_enhancers_GC_filtered.first_exon.bed" -b $transcriptome_dir"/"$outgroup_species"_transcriptome_adult.bed" $gencode_annotation -u -split -s | cut -f 4 | sort | uniq > $target_species"_all_organs_transcripts_from_enhancers_to_filter_out_GC_filtered.bed"
# remove these transcripts from the original transcript list and define the set of repurposed elements (all)
join -1 4 -2 1 -v 1 $target_species"_stable_transcripts_promoter.bed" $target_species"_all_organs_transcripts_from_enhancers_to_filter_out_GC_filtered.bed" | awk '{print $2 "\t" $3 "\t" $4 "\t" $1 "\t" $5 "\t" $6 "\t" $7 "\t" $8 "\t" $9 "\t" $10 "\t" $11 "\t" $12}' > $target_species"_stable_transcripts_promoter.filtered_from_enhancers_artifacts_GC_filtered.bed"
intersectBed -a $converted_coord_dir"/"$target_species"_from_"$outgroup_species"_all_organs_enhancers_60_minMatch_filtered_GC_filtered.bed" -b $target_species"_stable_transcripts_promoter.filtered_from_enhancers_artifacts_GC_filtered.bed" -u | sort -k 1,1 -k2,2n | mergeBed -i stdin -c 4 -o distinct > $target_species"_all_organs_promoters_from_"$outgroup_species"_enhancers_GC_filtered.bed"

# remove from original enhancers list the putative repurposed elements filtered out
intersectBed -a $converted_coord_dir"/"$target_species"_from_"$outgroup_species"_all_organs_enhancers_60_minMatch_filtered_GC_filtered.bed" -b $target_species"_stable_transcripts_promoter.bed" -u | intersectBed -a stdin -b $target_species"_all_organs_promoters_from_"$outgroup_species"_enhancers_GC_filtered.bed" -v > $target_species"_all_organs_promoters_from_"$outgroup_species"_enhancers_GC_filtered.false_positives.bed"

# remove the list of filtered-out transcripts from the set of converted ones, and define the "novel" repurposed elements as those whose tramscript doesn't overlap neither partially a pre-existing transcript
sort -k 4,4 $outgroup_species"_all_organs_converted_new_stable_transcripts_from_enhancers_GC_filtered.bed" | join -1 4 -2 1 -v 1 - $target_species"_all_organs_transcripts_from_enhancers_to_filter_out_GC_filtered.bed" | awk '{print $2 "\t" $3 "\t" $4 "\t" $1 "\t" $5 "\t" $6 "\t" $7 "\t" $8 "\t" $9 "\t" $10 "\t" $11 "\t" $12}' > $outgroup_species"_all_organs_converted_new_stable_transcripts_from_enhancers_filtered_GC_filtered.bed"
intersectBed -a $outgroup_species"_all_organs_converted_new_stable_transcripts_from_enhancers_filtered_GC_filtered.bed" -b $transcriptome_dir"/"$outgroup_species"_transcriptome_adult.bed" $gencode_annotation -u -split -s | cut -f 4 | sort > $target_species"_all_organs_transcripts_from_enhancers_present_in_"$outgroup_species"_GC_filtered.bed"
join -1 4 -2 1 $target_species"_stable_transcripts_promoter.filtered_from_enhancers_artifacts_GC_filtered.bed" $target_species"_all_organs_transcripts_from_enhancers_present_in_"$outgroup_species"_GC_filtered.bed" | awk '{print $2 "\t" $3 "\t" $4 "\t" $1 "\t" $5 "\t" $6 }' | intersectBed -a $target_species"_all_organs_promoters_from_"$outgroup_species"_enhancers_GC_filtered.bed" -b stdin -v | sort -k 4,4 > $target_species"_all_organs_promoters_from_"$outgroup_species"_enhancers_filtered_GC_filtered.bed"


# retrieve promoters in TARGET SPECIES corresponding to unmarked regions in the OUTGROUP SPECIES; perform same filtering steps as for the enhancers

intersectBed -a $converted_coord_dir"/"$target_species"_from_"$outgroup_species"_random_unmarked_regions_no_transcripts_filtered_subsampled.bed" -b $target_species"_stable_transcripts_promoter.bed" -wb | cut -f 8 | sort | uniq > $target_species"_all_organs_new_stable_transcripts_from_unmarked_regions_promoter.name"
sort -k 4,4 $transcriptome_dir"/"$target_species"_transcriptome_adult.bed" | join -1 4 -2 1 - $target_species"_all_organs_new_stable_transcripts_from_unmarked_regions_promoter.name" | awk '{print $2 "\t" $3 "\t" $4 "\t" $1 "\t" $5 "\t" $6 "\t" $7 "\t" $8 "\t" $9 "\t" $10 "\t" $11 "\t" $12}' | sort -k 1,1 -k2,2n > $target_species"_all_organs_new_stable_transcripts_from_unmarked_regions.bed"
bed12ToBed6 -i $target_species"_all_organs_new_stable_transcripts_from_unmarked_regions.bed" -n | awk '{if ($5 == "1") print }' > $target_species"_all_organs_new_stable_transcripts_from_unmarked_regions.first_exon.bed"
liftOver $target_species"_all_organs_new_stable_transcripts_from_unmarked_regions.bed" $ucsc_chains_dir/$target_species"."$outgroup_species".over.chain" $outgroup_species"_all_organs_converted_new_stable_transcripts_from_unmarked_regions.bed" $outgroup_species"_all_organs_converted_new_stable_transcripts_from_unmarked_regions_unmapped.bed" -tab -minMatch=0.4 -bedPlus=12 -minBlocks=0.01
liftOver $target_species"_all_organs_new_stable_transcripts_from_unmarked_regions.first_exon.bed" $ucsc_chains_dir/$target_species"."$outgroup_species".over.chain" $outgroup_species"_all_organs_converted_new_stable_transcripts_from_unmarked_regions.first_exon.bed" $outgroup_species"_all_organs_converted_new_stable_transcripts_from_unmarked_regions_unmapped.first_exon.bed" -tab -minMatch=0.4 -bedPlus=6
intersectBed -a $outgroup_species"_all_organs_converted_new_stable_transcripts_from_unmarked_regions.first_exon.bed" -b $transcriptome_dir"/"$outgroup_species"_transcriptome_adult.bed" $gencode_annotation -u -split -s | cut -f 4 | sort | uniq > $target_species"_all_organs_transcripts_from_unmarked_regions_to_filter_out.bed"
join -1 4 -2 1 -v 1 $target_species"_stable_transcripts_promoter.bed" $target_species"_all_organs_transcripts_from_unmarked_regions_to_filter_out.bed" | awk '{print $2 "\t" $3 "\t" $4 "\t" $1 "\t" $5 "\t" $6 "\t" $7 "\t" $8 "\t" $9 "\t" $10 "\t" $11 "\t" $12}' > $target_species"_stable_transcripts_promoter.filtered_from_unmarked_regions_artifacts.bed"
intersectBed -a $converted_coord_dir"/"$target_species"_from_"$outgroup_species"_random_unmarked_regions_no_transcripts_filtered_subsampled.bed" -b $target_species"_stable_transcripts_promoter.filtered_from_unmarked_regions_artifacts.bed" -u | sort -k 1,1 -k2,2n | mergeBed -i stdin -c 4 -o distinct > $target_species"_all_organs_promoters_from_"$outgroup_species"_unmarked_regions.bed"

intersectBed -a $converted_coord_dir"/"$target_species"_from_"$outgroup_species"_random_unmarked_regions_no_transcripts_filtered_subsampled.bed" -b $target_species"_stable_transcripts_promoter.bed" -u | intersectBed -a stdin -b $target_species"_all_organs_promoters_from_"$outgroup_species"_unmarked_regions.bed" -v > $target_species"_all_organs_promoters_from_"$outgroup_species"_unmarked_regions.false_positives.bed"

sort -k 4,4 $outgroup_species"_all_organs_converted_new_stable_transcripts_from_unmarked_regions.bed" | join -1 4 -2 1 -v 1 - $target_species"_all_organs_transcripts_from_unmarked_regions_to_filter_out.bed" | awk '{print $2 "\t" $3 "\t" $4 "\t" $1 "\t" $5 "\t" $6 "\t" $7 "\t" $8 "\t" $9 "\t" $10 "\t" $11 "\t" $12}' > $outgroup_species"_all_organs_converted_new_stable_transcripts_from_unmarked_regions_filtered.bed"
intersectBed -a $outgroup_species"_all_organs_converted_new_stable_transcripts_from_unmarked_regions_filtered.bed" -b $transcriptome_dir"/"$outgroup_species"_transcriptome_adult.bed" $gencode_annotation -u -split -s | cut -f 4 | sort > $target_species"_all_organs_transcripts_from_unmarked_regions_present_in_"$outgroup_species".bed"
join -1 4 -2 1 $target_species"_stable_transcripts_promoter.filtered_from_unmarked_regions_artifacts.bed" $target_species"_all_organs_transcripts_from_unmarked_regions_present_in_"$outgroup_species".bed" | awk '{print $2 "\t" $3 "\t" $4 "\t" $1 "\t" $5 "\t" $6 }' | intersectBed -a $target_species"_all_organs_promoters_from_"$outgroup_species"_unmarked_regions.bed" -b stdin -v | sort -k 4,4 > $target_species"_all_organs_promoters_from_"$outgroup_species"_unmarked_regions_filtered.bed"


sort -k 4,4 $target_species"_all_organs_promoters_from_"$outgroup_species"_enhancers_GC_filtered.bed" > $target_species"_all_organs_repurposed_elements_GC_filtered.bed"
liftOver $target_species"_all_organs_repurposed_elements_GC_filtered.bed" $ucsc_chains_dir/$target_species"."$outgroup_species".over.chain" $outgroup_species"_all_organs_repurposed_elements_GC_filtered.bed" $outgroup_species"_all_organs_repurposed_elements_GC_filtered.bed.unmapped" -tab -minMatch=0.6 -bedPlus=4

sort -k 4,4 $target_species"_all_organs_promoters_from_"$outgroup_species"_enhancers_filtered_GC_filtered.bed" > $target_species"_all_organs_repurposed_elements_filtered_GC_filtered.bed"
liftOver $target_species"_all_organs_repurposed_elements_filtered_GC_filtered.bed" $ucsc_chains_dir/$target_species"."$outgroup_species".over.chain" $outgroup_species"_all_organs_repurposed_elements_filtered_GC_filtered.bed" $outgroup_species"_all_organs_repurposed_elements_filtered_GC_filtered.bed.unmapped" -tab -minMatch=0.6 -bedPlus=4


echo -e "converted "$outgroup_species" enhancers overlap" > $summary_file
intersectBed -a $converted_coord_dir"/"$target_species"_from_"$outgroup_species"_all_organs_enhancers_60_minMatch_filtered_GC_filtered.bed" -b $target_species"_all_organs_promoters_from_"$outgroup_species"_enhancers_GC_filtered.false_positives.bed" -v | wc -l >> $summary_file

echo "converted "$outgroup_species" unmarked regions" >> $summary_file
intersectBed -a $converted_coord_dir"/"$target_species"_from_"$outgroup_species"_random_unmarked_regions_no_transcripts_filtered_subsampled.bed" -b $target_species"_all_organs_promoters_from_"$outgroup_species"_unmarked_regions.false_positives.bed" -v | wc -l >> $summary_file


echo $outgroup_species" enhancers overlap to "$target_species" promoters" >> $summary_file
wc -l < $target_species"_all_organs_repurposed_elements_GC_filtered.bed" >> $summary_file

echo $outgroup_species" unmarked regions to "$target_species" promoters" >> $summary_file
wc -l < $target_species"_all_organs_promoters_from_"$outgroup_species"_unmarked_regions.bed" >> $summary_file


echo $outgroup_species" enhancers overlap to "$target_species" promoters filtered" >> $summary_file
wc -l < $target_species"_all_organs_repurposed_elements_filtered_GC_filtered.bed" >> $summary_file

echo $outgroup_species" unmarked regions to "$target_species" promoters filtered" >> $summary_file
wc -l < $target_species"_all_organs_promoters_from_"$outgroup_species"_unmarked_regions_filtered.bed" >> $summary_file
