# Supplementary material for: Repurposing of promoters and enhancers during mammalian evolution
Source: Nat Commun. 2018 Oct 4;9:4066. doi: 10.1038/s41467-018-06544-z (PMC6172195; doi:10.1038/s41467-018-06544-z)
Supplement: Supplementary file 12 — supplementary data 9 [file 41467_2018_6544_MOESM12_ESM.zip › scripts/CAGE_enhancers_dataset.sh]

#!/bin/bash
# script to download and process CAGE-defined enhancers from the FANTOM consortium

working_dir=$1
ucsc_chain_path=$working_dir/ucsc_chains
genome_path=$working_dir/genomes
gencode_human=$working_dir/gencode_annotation/gencode.human.annotation.autosomal.bed
gencode_mouse=$working_dir/gencode_annotation/gencode.mouse.annotation.autosomal.bed


mkdir -p $working_dir/CAGE_data

cd $working_dir/CAGE_data
wget http://fantom.gsc.riken.jp/5/datafiles/latest/extra/Enhancers/human_permissive_enhancers_phase_1_and_2.bed.gz
wget http://fantom.gsc.riken.jp/5/datafiles/latest/extra/Enhancers/mouse_permissive_enhancers_phase_1_and_2.bed.gz
gunzip *

mv $working_dir"/CAGE_data/human_permissive_enhancers_phase_1_and_2.bed" $working_dir"/CAGE_data/human_permissive_enhancers_phase_1_and_2.hg19.bed"
mv $working_dir"/CAGE_data/mouse_permissive_enhancers_phase_1_and_2.bed" $working_dir"/CAGE_data/mouse_permissive_enhancers_phase_1_and_2.mm9.bed"

# format the file in simple BED4 format, creating a unique id for each peak, convert to hg38 and filter for promoters/exons; finally create a file containing the predicted TSS for each enhancer based on FANTOM's definition (Thick start for each coordinate)
awk 'BEGIN{OFS="\t";}{print $1, $2, $3, "CAGE_peak_" NR}' $working_dir"/CAGE_data/human_permissive_enhancers_phase_1_and_2.hg19.bed" | liftOver stdin $ucsc_chain_path/humanHg19.human.over.chain $working_dir"/CAGE_data/human_permissive_enhancers_phase_1_and_2.to_rescale.bed" $working_dir"/CAGE_data/human_permissive_enhancers_phase_1_and_2.hg19.unmapped"

awk 'BEGIN{OFS="\t";}{if ($2+$10-500 > 0) print $1, $2+$10-500, $2+$10+500, $4}' $working_dir"/CAGE_data/human_permissive_enhancers_phase_1_and_2.to_rescale.bed" > $working_dir"/CAGE_data/human_permissive_enhancers_phase_1_and_2.bed"

cat $working_dir"/transcriptome_assembly/human_transcriptome_adult.bed" $gencode_human | cut -f 1,2,3,4,5,6 | flankBed -l 1000 -r 0 -s -g $genome_path"/human.fa.fai" -i stdin | intersectBed -a $working_dir"/CAGE_data/human_permissive_enhancers_phase_1_and_2.bed" -b stdin $working_dir"/transcriptome_assembly/human_transcriptome_adult.bed" $gencode_human $working_dir"/ChIP_seq_data/human/H3K4me3_processed/human_H3K4me3_"*"_replicated.bed" -v -split | intersectBed -a stdin -b $genome_path"/human.autosomes.bed" -u > $working_dir"/CAGE_data/human_permissive_enhancers_no_other_tissue_promoters_filtered_CAGE.bed"

awk 'BEGIN{OFS="\t";}{print $1, $7, $8, "CAGE_peak_" NR}' $working_dir"/CAGE_data/human_permissive_enhancers_phase_1_and_2.hg19.bed" | liftOver stdin $ucsc_chain_path/humanHg19.human.over.chain $working_dir"/CAGE_data/human_permissive_enhancers_phase_1_and_2.TSS.bed" $working_dir"/CAGE_data/human_permissive_enhancers_phase_1_and_2.TSS.hg19.unmapped"
intersectBed -a $working_dir"/CAGE_data/human_permissive_enhancers_phase_1_and_2.TSS.bed" -b $working_dir"/CAGE_data/human_permissive_enhancers_no_other_tissue_promoters_filtered_CAGE.bed" -u > $working_dir"/CAGE_data/human_permissive_enhancers_no_other_tissue_promoters_filtered_CAGE.TSS.bed"


# same as for human
awk 'BEGIN{OFS="\t";}{print $1, $2, $3, "CAGE_peak_" NR}' $working_dir"/CAGE_data/mouse_permissive_enhancers_phase_1_and_2.mm9.bed" | liftOver stdin $ucsc_chain_path/mouseMm9.mouse.over.chain $working_dir"/CAGE_data/mouse_permissive_enhancers_phase_1_and_2.to_rescale.bed" $working_dir"/CAGE_data/mouse_permissive_enhancers_phase_1_and_2.mm9.unmapped"

awk 'BEGIN{OFS="\t";}{if ($2+$10-500 > 0) print $1, $2+$10-500, $2+$10+500, $4}' $working_dir"/CAGE_data/mouse_permissive_enhancers_phase_1_and_2.to_rescale.bed" > $working_dir"/CAGE_data/mouse_permissive_enhancers_phase_1_and_2.bed"

cat $working_dir"/transcriptome_assembly/mouse_transcriptome_adult.bed" $gencode_mouse | cut -f 1,2,3,4,5,6 | flankBed -l 1000 -r 0 -s -g $genome_path"/mouse.fa.fai" -i stdin | intersectBed -a $working_dir"/CAGE_data/mouse_permissive_enhancers_phase_1_and_2.bed" -b stdin $working_dir"/transcriptome_assembly/mouse_transcriptome_adult.bed" $gencode_mouse $working_dir"/ChIP_seq_data/mouse/H3K4me3_processed/mouse_H3K4me3_"*"_replicated.bed" -v -split | intersectBed -a stdin -b $genome_path"/mouse.autosomes.bed" -u > $working_dir"/CAGE_data/mouse_permissive_enhancers_no_other_tissue_promoters_filtered_CAGE.bed"

awk 'BEGIN{OFS="\t";}{print $1, $7, $8, "CAGE_peak_" NR}' $working_dir"/CAGE_data/mouse_permissive_enhancers_phase_1_and_2.mm9.bed" | liftOver stdin $ucsc_chain_path/mouseMm9.mouse.over.chain $working_dir"/CAGE_data/mouse_permissive_enhancers_phase_1_and_2.TSS.bed" $working_dir"/CAGE_data/mouse_permissive_enhancers_phase_1_and_2.TSS.mm9.unmapped"
intersectBed -a $working_dir"/CAGE_data/mouse_permissive_enhancers_phase_1_and_2.TSS.bed" -b $working_dir"/CAGE_data/mouse_permissive_enhancers_no_other_tissue_promoters_filtered_CAGE.bed" -u > $working_dir"/CAGE_data/mouse_permissive_enhancers_no_other_tissue_promoters_filtered_CAGE.TSS.bed"
