# Supplementary material for: Repurposing of promoters and enhancers during mammalian evolution
Source: Nat Commun. 2018 Oct 4;9:4066. doi: 10.1038/s41467-018-06544-z (PMC6172195; doi:10.1038/s41467-018-06544-z)
Supplement: Supplementary file 12 — supplementary data 9 [file 41467_2018_6544_MOESM12_ESM.zip › scripts/paper_figures_and_statistics.R]

# PAPER FIGURES

#####################################################################################
#                                                                                   #
#                             FIGURE 1c, e, SUPP FIGURE 3                           #
#                                                                                   #
#####################################################################################

args <- commandArgs()

# script to define enrichment plots of P/E elements vs control regions
working_dir = args[6]
path_to_files = paste(working_dir, "/repurposed_elements/", sep="")
output_plots_dir = paste(working_dir, "/plots/", sep="")

graphical_pvalue = function(x){
  x[x < 0.001] = "***"
  x[x > 0.001 & x < 0.01] = "**"
  x[x > 0.01 & x < 0.05] = "*"
  x[x >= 0.05] = "ns"
  print(x)
}

# primates no subsampling
m_h_table = read.delim(paste(path_to_files, "/no_subsampling/macaque_vs_human_ChIP_CAGE_no_subsampling/summary.txt", sep=""))
m_h_table_values=as.numeric(as.character(unlist(m_h_table)[c(1,3,5,7,9,11)]))
m_h_table_matrix_extended = matrix(c(m_h_table_values[3]-m_h_table_values[5], m_h_table_values[1]-(m_h_table_values[3]-m_h_table_values[5]), m_h_table_values[4]-m_h_table_values[6], m_h_table_values[2]-(m_h_table_values[4]-m_h_table_values[6])), byrow = T, ncol=2)
m_h_enrichment_extended = (m_h_table_matrix_extended[1,1]/(m_h_table_matrix_extended[1,1]+m_h_table_matrix_extended[1,2]))/(m_h_table_matrix_extended[2,1]/(m_h_table_matrix_extended[2,1]+m_h_table_matrix_extended[2,2]))
if (m_h_enrichment_extended == Inf){
    m_h_enrichment_extended = 0
}
m_h_p_extended = graphical_pvalue(fisher.test(m_h_table_matrix_extended)$p.value)

m_h_table_matrix_novel = matrix(c(m_h_table_values[5], m_h_table_values[1]-m_h_table_values[5], m_h_table_values[6], m_h_table_values[2]-m_h_table_values[6]), byrow = T, ncol=2)
m_h_enrichment_novel = (m_h_table_matrix_novel[1,1]/(m_h_table_matrix_novel[1,1]+m_h_table_matrix_novel[1,2]))/(m_h_table_matrix_novel[2,1]/(m_h_table_matrix_novel[2,1]+m_h_table_matrix_novel[2,2]))
if (m_h_enrichment_novel == Inf){
    m_h_enrichment_novel = 0
}
m_h_p_novel = graphical_pvalue(fisher.test(m_h_table_matrix_novel)$p.value)

# primates gc cut
m_h_table_gc_cut = read.delim(paste(path_to_files, "/gc_cut/macaque_vs_human_gc_cut_0.46/summary.txt", sep=""))
m_h_table_values_gc_cut = as.numeric(as.character(unlist(m_h_table_gc_cut)[c(1,3,5,7,9,11)]))
m_h_table_matrix_extended_gc_cut = matrix(c(m_h_table_values_gc_cut[3]-m_h_table_values_gc_cut[5], m_h_table_values_gc_cut[1]-(m_h_table_values_gc_cut[3]-m_h_table_values_gc_cut[5]), m_h_table_values_gc_cut[4]-m_h_table_values_gc_cut[6], m_h_table_values_gc_cut[2]-(m_h_table_values_gc_cut[4]-m_h_table_values_gc_cut[6])), byrow = T, ncol=2)
m_h_enrichment_extended_gc_cut = (m_h_table_matrix_extended_gc_cut[1,1]/(m_h_table_matrix_extended_gc_cut[1,1]+m_h_table_matrix_extended_gc_cut[1,2]))/(m_h_table_matrix_extended_gc_cut[2,1]/(m_h_table_matrix_extended_gc_cut[2,1]+m_h_table_matrix_extended_gc_cut[2,2]))
if (m_h_enrichment_extended_gc_cut == Inf){
    m_h_enrichment_extended_gc_cut = 0
}
m_h_p_extended_gc_cut = graphical_pvalue(fisher.test(m_h_table_matrix_extended_gc_cut)$p.value)

m_h_table_matrix_novel_gc_cut = matrix(c(m_h_table_values_gc_cut[5], m_h_table_values_gc_cut[1]-m_h_table_values_gc_cut[5], m_h_table_values_gc_cut[6], m_h_table_values_gc_cut[2]-m_h_table_values_gc_cut[6]), byrow = T, ncol=2)
m_h_enrichment_novel_gc_cut = (m_h_table_matrix_novel_gc_cut[1,1]/(m_h_table_matrix_novel_gc_cut[1,1]+m_h_table_matrix_novel_gc_cut[1,2]))/(m_h_table_matrix_novel_gc_cut[2,1]/(m_h_table_matrix_novel_gc_cut[2,1]+m_h_table_matrix_novel_gc_cut[2,2]))
if (m_h_enrichment_novel_gc_cut == Inf){
    m_h_enrichment_novel_gc_cut = 0
}
m_h_p_novel_gc_cut = graphical_pvalue(fisher.test(m_h_table_matrix_novel_gc_cut)$p.value)

m_h_table_matrix_all_gc_cut = matrix(c(m_h_table_values_gc_cut[3], m_h_table_values_gc_cut[1]-m_h_table_values_gc_cut[3], m_h_table_values_gc_cut[4], m_h_table_values_gc_cut[2]-m_h_table_values_gc_cut[4]), byrow = T, ncol=2)
m_h_enrichment_all_gc_cut = (m_h_table_matrix_all_gc_cut[1,1]/(m_h_table_matrix_all_gc_cut[1,1]+m_h_table_matrix_all_gc_cut[1,2]))/(m_h_table_matrix_all_gc_cut[2,1]/(m_h_table_matrix_all_gc_cut[2,1]+m_h_table_matrix_all_gc_cut[2,2]))
if (m_h_enrichment_all_gc_cut == Inf){
    m_h_enrichment_all_gc_cut = 0
}
m_h_p_all_gc_cut = graphical_pvalue(fisher.test(m_h_table_matrix_all_gc_cut)$p.value)

# rodents no subsampling
r_m_table = read.delim(paste(path_to_files, "/no_subsampling/rat_vs_mouse_ChIP_CAGE_no_subsampling/summary.txt", sep=""))
r_m_table_values=as.numeric(as.character(unlist(r_m_table)[c(1,3,5,7,9,11)]))
r_m_table_matrix_extended = matrix(c(r_m_table_values[3]-r_m_table_values[5], r_m_table_values[1]-(r_m_table_values[3]-r_m_table_values[5]), r_m_table_values[4]-r_m_table_values[6], r_m_table_values[2]-(r_m_table_values[4]-r_m_table_values[6])), byrow = T, ncol=2)
r_m_enrichment_extended = (r_m_table_matrix_extended[1,1]/(r_m_table_matrix_extended[1,1]+r_m_table_matrix_extended[1,2]))/(r_m_table_matrix_extended[2,1]/(r_m_table_matrix_extended[2,1]+r_m_table_matrix_extended[2,2]))
if (r_m_enrichment_extended == Inf){
    r_m_enrichment_extended = 0
}
r_m_p_extended = graphical_pvalue(fisher.test(r_m_table_matrix_extended)$p.value)

r_m_table_matrix_novel = matrix(c(r_m_table_values[5], r_m_table_values[1]-r_m_table_values[5], r_m_table_values[6], r_m_table_values[2]-r_m_table_values[6]), byrow = T, ncol=2)
r_m_enrichment_novel = (r_m_table_matrix_novel[1,1]/(r_m_table_matrix_novel[1,1]+r_m_table_matrix_novel[1,2]))/(r_m_table_matrix_novel[2,1]/(r_m_table_matrix_novel[2,1]+r_m_table_matrix_novel[2,2]))
if (r_m_enrichment_novel == Inf){
    r_m_enrichment_novel = 0
}
r_m_p_novel = graphical_pvalue(fisher.test(r_m_table_matrix_novel)$p.value)


# rodents gc cut
r_m_table_gc_cut = read.delim(paste(path_to_files, "/gc_cut/rat_vs_mouse_gc_cut_0.41/summary.txt", sep=""))
r_m_table_values_gc_cut = as.numeric(as.character(unlist(r_m_table_gc_cut)[c(1,3,5,7,9,11)]))
r_m_table_matrix_extended_gc_cut = matrix(c(r_m_table_values_gc_cut[3]-r_m_table_values_gc_cut[5], r_m_table_values_gc_cut[1]-(r_m_table_values_gc_cut[3]-r_m_table_values_gc_cut[5]), r_m_table_values_gc_cut[4]-r_m_table_values_gc_cut[6], r_m_table_values_gc_cut[2]-(r_m_table_values_gc_cut[4]-r_m_table_values_gc_cut[6])), byrow = T, ncol=2)
r_m_enrichment_extended_gc_cut = (r_m_table_matrix_extended_gc_cut[1,1]/(r_m_table_matrix_extended_gc_cut[1,1]+r_m_table_matrix_extended_gc_cut[1,2]))/(r_m_table_matrix_extended_gc_cut[2,1]/(r_m_table_matrix_extended_gc_cut[2,1]+r_m_table_matrix_extended_gc_cut[2,2]))
if (r_m_enrichment_extended_gc_cut == Inf){
    r_m_enrichment_extended_gc_cut = 0
}
r_m_p_extended_gc_cut = graphical_pvalue(fisher.test(r_m_table_matrix_extended_gc_cut)$p.value)

r_m_table_matrix_novel_gc_cut = matrix(c(r_m_table_values_gc_cut[5], r_m_table_values_gc_cut[1]-r_m_table_values_gc_cut[5], r_m_table_values_gc_cut[6], r_m_table_values_gc_cut[2]-r_m_table_values_gc_cut[6]), byrow = T, ncol=2)
r_m_enrichment_novel_gc_cut = (r_m_table_matrix_novel_gc_cut[1,1]/(r_m_table_matrix_novel_gc_cut[1,1]+r_m_table_matrix_novel_gc_cut[1,2]))/(r_m_table_matrix_novel_gc_cut[2,1]/(r_m_table_matrix_novel_gc_cut[2,1]+r_m_table_matrix_novel_gc_cut[2,2]))
if (r_m_enrichment_novel_gc_cut == Inf){
    r_m_enrichment_novel_gc_cut = 0
}
r_m_p_novel_gc_cut = graphical_pvalue(fisher.test(r_m_table_matrix_novel_gc_cut)$p.value)

r_m_table_matrix_all_gc_cut = matrix(c(r_m_table_values_gc_cut[3], r_m_table_values_gc_cut[1]-r_m_table_values_gc_cut[3], r_m_table_values_gc_cut[4], r_m_table_values_gc_cut[2]-r_m_table_values_gc_cut[4]), byrow = T, ncol=2)
r_m_enrichment_all_gc_cut = (r_m_table_matrix_all_gc_cut[1,1]/(r_m_table_matrix_all_gc_cut[1,1]+r_m_table_matrix_all_gc_cut[1,2]))/(r_m_table_matrix_all_gc_cut[2,1]/(r_m_table_matrix_all_gc_cut[2,1]+r_m_table_matrix_all_gc_cut[2,2]))
if (r_m_enrichment_all_gc_cut == Inf){
    r_m_enrichment_all_gc_cut = 0
}
r_m_p_all_gc_cut = graphical_pvalue(fisher.test(r_m_table_matrix_all_gc_cut)$p.value)

# total number of elements

pdf(file = paste(output_plots_dir,"Figure_1c_plot.pdf", sep=""), width=6, height=6)

par(xpd=F)
par(mfrow=c(1,1))
k = barplot(matrix(c(m_h_table_matrix_extended[1,1], m_h_table_matrix_novel[1,1], r_m_table_matrix_extended[1,1], r_m_table_matrix_novel[1,1]), ncol=2, byrow=F), las=1, beside=F, ylim=c(0,max(c(m_h_table_matrix_extended[1,1] + m_h_table_matrix_novel[1,1], r_m_table_matrix_extended[1,1] + r_m_table_matrix_novel[1,1]))+2), col=c("deepskyblue2", "royalblue4"), names.arg = c("primates", "rodents"), main = "P/E elements", ylab = "Nº of elements")
par(xpd=T)
legend(1.5, -12, legend = c("extended", "novel"), fill = c("deepskyblue2", "royalblue4"), xjust = 0.5, bty = "n", ncol = 2,  x.intersp = 3)
par(xpd=F)
dev.off()

pdf(file = paste(output_plots_dir,"Figure_1e_plot.pdf", sep=""), width=6, height=6)
par(mfrow=c(1,1))
k = barplot(matrix(c(m_h_enrichment_extended, m_h_enrichment_novel, r_m_enrichment_extended, r_m_enrichment_novel), ncol=2, byrow=F), las=1,
            beside=T, ylim=c(0,max(c(m_h_enrichment_extended, m_h_enrichment_novel, r_m_enrichment_extended, r_m_enrichment_novel))+2), col=c("deepskyblue2", "royalblue4"), names.arg = c("primates", "rodents"), main = "P/E elements enrichment vs control", ylab = "enrichment")
abline(h=1,lty=2, lwd=2, col=2)
text(x = k[,], y = c(m_h_enrichment_extended, m_h_enrichment_novel, r_m_enrichment_extended, r_m_enrichment_novel), pos = 1, 
     labels = c(m_h_table_matrix_extended[1,1], m_h_table_matrix_novel[1,1], r_m_table_matrix_extended[1,1], r_m_table_matrix_novel[1,1]))
text(x = k[,], y = c(m_h_enrichment_extended, m_h_enrichment_novel, r_m_enrichment_extended, r_m_enrichment_novel), pos = 3, 
     labels = c(m_h_p_extended, m_h_p_novel, r_m_p_extended, r_m_p_novel))
par(xpd=T)
legend(3.5, -1, legend = c("extended", "novel"), fill = c("deepskyblue2", "royalblue4"), xjust = 0.5, bty = "n", ncol = 2,  x.intersp = 1)
par(xpd=F)
dev.off()

pdf(file = paste(output_plots_dir,"SuppFigure_3_plot.pdf", sep=""), width=6, height=6)
par(xpd=F)
k = barplot(matrix(c(m_h_enrichment_extended_gc_cut, m_h_enrichment_novel_gc_cut, m_h_enrichment_all_gc_cut, r_m_enrichment_extended_gc_cut, r_m_enrichment_novel_gc_cut, r_m_enrichment_all_gc_cut), ncol=2, byrow=F), las=1,
            beside=T, ylim=c(0,max(c(m_h_enrichment_extended_gc_cut, m_h_enrichment_novel_gc_cut, m_h_enrichment_all_gc_cut, r_m_enrichment_extended_gc_cut, r_m_enrichment_novel_gc_cut, r_m_enrichment_all_gc_cut))+2), col=c("deepskyblue2", "royalblue4", "grey"), names.arg = c("primates", "rodents"), main = "P/E enrichment vs control (GC-subsampled)", ylab = "enrichment")
abline(h=1,lty=2, lwd=2, col=2)
text(x = k[,], y = c(m_h_enrichment_extended_gc_cut, m_h_enrichment_novel_gc_cut, m_h_enrichment_all_gc_cut, r_m_enrichment_extended_gc_cut, r_m_enrichment_novel_gc_cut, r_m_enrichment_all_gc_cut), pos = 1, 
     labels = c(m_h_table_matrix_extended_gc_cut[1,1], m_h_table_matrix_novel_gc_cut[1,1], m_h_table_matrix_all_gc_cut[1,1], r_m_table_matrix_extended_gc_cut[1,1], r_m_table_matrix_novel_gc_cut[1,1], r_m_table_matrix_all_gc_cut[1,1]))
text(x = k[,], y = c(m_h_enrichment_extended_gc_cut, m_h_enrichment_novel_gc_cut, m_h_enrichment_all_gc_cut, r_m_enrichment_extended_gc_cut, r_m_enrichment_novel_gc_cut, r_m_enrichment_all_gc_cut), pos = 3, 
     labels = c(m_h_p_extended_gc_cut, m_h_p_novel_gc_cut, m_h_p_all_gc_cut, r_m_p_extended_gc_cut, r_m_p_novel_gc_cut, r_m_p_all_gc_cut))
par(xpd=T)
legend(4, -1, legend = c("extended", "novel", "all"), fill = c("deepskyblue2", "royalblue4", "grey"), xjust = 0.5, bty = "n", ncol = 3,  x.intersp = 1)
par(xpd=F)
dev.off()

#####################################################################################
#                                                                                   #
#                                    FIGURE 1d                                      #
#                                                                                   #
#####################################################################################

target_species_all=c("macaque", "rat")
outgroup_species_all=c("human", "mouse")

pdf(file = paste(output_plots_dir,"Figure_1d_plot.pdf", sep=""), width=10, height=10)
par(mfrow=c(1,2))
par(mar=c(4, 5, 3, 4))
for (clade in c(1,2)){
    target_species = target_species_all[clade]
    outgroup_species = outgroup_species_all[clade]
    path_to_counts = paste(working_dir,"/repurposed_elements_liver_coverage/", target_species, "_vs_", outgroup_species, "/", sep = "")
    
    target_species_promoters_H3K4me3 = read.table(paste(path_to_counts, target_species, "_promoters.H3K4me3.counts", sep=""))
    target_species_promoters_input = read.table(paste(path_to_counts, target_species, "_promoters.input.counts", sep=""))

    target_species_other_enhancers_H3K4me3 = read.table(paste(path_to_counts, target_species, "_other_enhancers.H3K4me3.counts", sep=""))
    target_species_other_enhancers_input = read.table(paste(path_to_counts, target_species, "_other_enhancers.input.counts", sep=""))
    
    target_species_repurposed_novel_H3K4me3 = read.table(paste(path_to_counts, target_species, "_repurposed_novel.H3K4me3.counts", sep=""))
    target_species_repurposed_novel_input = read.table(paste(path_to_counts, target_species, "_repurposed_novel.input.counts", sep=""))
    
    target_species_repurposed_extended_H3K4me3 = read.table(paste(path_to_counts, target_species, "_repurposed_extended.H3K4me3.counts", sep=""))
    target_species_repurposed_extended_input = read.table(paste(path_to_counts, target_species, "_repurposed_extended.input.counts", sep=""))
    
    
# compare H3K4me3 normalized coverage between promoters, repurposed promoters and converted enhancers in the target and outgroup species (all elements)
graphical_pvalue = function(x){
    x[x < 0.001] = "***"
    x[x >= 0.001 & x < 0.01] = "**"
    x[x >= 0.01 & x < 0.05] = "*"
    x[x >= 0.05] = "ns"
    print(x)
}

target_species_promoters_H3K4me3_normalized = target_species_promoters_H3K4me3$V7/target_species_promoters_input$V7
target_species_repurposed_extended_H3K4me3_normalized = target_species_repurposed_extended_H3K4me3$V5/target_species_repurposed_extended_input$V5
target_species_repurposed_novel_H3K4me3_normalized = target_species_repurposed_novel_H3K4me3$V5/target_species_repurposed_novel_input$V5
target_species_other_enhancers_H3K4me3_normalized = target_species_other_enhancers_H3K4me3$V5/target_species_other_enhancers_input$V5
repurposed_extended_enh_H3K4me3 = wilcox.test(target_species_repurposed_extended_H3K4me3_normalized, target_species_other_enhancers_H3K4me3_normalized)$p.value
repurposed_novel_enh_H3K4me3 = wilcox.test(target_species_repurposed_novel_H3K4me3_normalized, target_species_other_enhancers_H3K4me3_normalized)$p.value
repurposed_extended_prom_H3K4me3 = wilcox.test(target_species_repurposed_extended_H3K4me3_normalized, target_species_promoters_H3K4me3_normalized)$p.value
repurposed_novel_prom_H3K4me3 = wilcox.test(target_species_repurposed_novel_H3K4me3_normalized, target_species_promoters_H3K4me3_normalized)$p.value

repurposed_H3K4me3 = p.adjust(c(repurposed_extended_enh_H3K4me3, repurposed_novel_enh_H3K4me3, repurposed_extended_prom_H3K4me3, repurposed_novel_prom_H3K4me3), method="fdr")

k = boxplot(list(log2(target_species_repurposed_extended_H3K4me3_normalized),
log2(target_species_repurposed_novel_H3K4me3_normalized),
log2(target_species_other_enhancers_H3K4me3_normalized),
log2(target_species_promoters_H3K4me3_normalized)), plot=F)

yaxis_lim=c(min(k$stats), max(k$stats)+0.3*(max(k$stats)))

boxplot(list(log2(target_species_repurposed_extended_H3K4me3_normalized),
log2(target_species_repurposed_novel_H3K4me3_normalized),
log2(target_species_other_enhancers_H3K4me3_normalized),
log2(target_species_promoters_H3K4me3_normalized)), cex=0.9, las=1, notch = F, col = c("deepskyblue2", "royalblue4", "darkorange", "forestgreen", NA),
main = paste("liver H3K4me3 coverage", target_species, sep = " "), ylab = "log2 normalized read coverage", ylim=c(yaxis_lim[1], yaxis_lim[2]), xaxt="n", outline=F)
text(c(2, 7), (max(k$stats)+0.1*(max(k$stats))), labels = graphical_pvalue(repurposed_H3K4me3[1]))
segments(1, (max(k$stats)+0.08*(max(k$stats))), 3, (max(k$stats)+0.08*(max(k$stats))))

text(2.5, (max(k$stats)+0.15*(max(k$stats))), labels = graphical_pvalue(repurposed_H3K4me3[3]))
segments(1, (max(k$stats)+0.13*(max(k$stats))), 4, (max(k$stats)+0.13*(max(k$stats))))

text(2.5, (max(k$stats)+0.20*(max(k$stats))), labels = graphical_pvalue(repurposed_H3K4me3[2]))
segments(2, (max(k$stats)+0.18*(max(k$stats))), 3, (max(k$stats)+0.18*(max(k$stats))))

text(3, (max(k$stats)+0.25*(max(k$stats))), labels = graphical_pvalue(repurposed_H3K4me3[4]))
segments(2, (max(k$stats)+0.23*(max(k$stats))), 4, (max(k$stats)+0.23*(max(k$stats))))

}

dev.off()


#####################################################################################
#                                                                                   #
#                                 SUPP FIGURE 1                                     #
#                                                                                   #
#####################################################################################


target_species_all=c("macaque", "rat")
outgroup_species_all=c("human", "mouse")

pdf(file = paste(output_plots_dir,"SupplementaryFigure_1_plot.pdf", sep=""), width=8, height=6)
par(mfrow=c(1,2))
par(mar=c(4, 5, 3, 4))
for (i in c(1,2)){
  test_fpkm_prom=read.table(paste(working_dir, "/repurposed_elements_liver_coverage/", target_species_all[i], "_vs_", outgroup_species_all[i], "/", target_species_all[i], "_promoters.fpkm", sep=""))
  test_fpkm_PE=read.table(paste(working_dir, "/repurposed_elements_liver_coverage/", target_species_all[i], "_vs_", outgroup_species_all[i], "/", target_species_all[i], "_PEpromoters.fpkm", sep=""))

  k=boxplot(test_fpkm_PE$V2, test_fpkm_prom$V2, notch=T, outline=F, col=c("royalblue4", "forestgreen"), main = paste("transcript expression", target_species_all[i]), xaxt="n", ylab = "FPKM", las=1)
  text(1.5, 0.9*(max(k$stats)), labels = graphical_pvalue(wilcox.test(test_fpkm_PE$V2, test_fpkm_prom$V2)$p.value))
  segments(1.1, 0.88*(max(k$stats)), 1.9, 0.88*(max(k$stats)))
}
dev.off()

#####################################################################################
#                                                                                   #
#                                 SUPP FIGURE 2                                     #
#                                                                                   #
#####################################################################################


# GC content difference between enhancers and control regions
t_col <- function(color, percent = 50, name = NULL) {
    rgb.val <- col2rgb(color)
    t.col <- rgb(rgb.val[1], rgb.val[2], rgb.val[3],
    max = 255,
    alpha = (100-percent)*255/100,
    names = name)
    invisible(t.col)
    
}

pdf(file = paste(output_plots_dir,"SuppFigure_2_plot.pdf", sep=""), width=6, height=6)

ChIP_file_path = paste(working_dir, "/regulatory_elements_DHS/", sep="")
human_enhancers = read.table(paste(ChIP_file_path, "human/human_all_organs_enhancers_no_other_tissue_promoters_filtered_converted.nuc", sep=""))
human_random = read.table(paste(ChIP_file_path, "human/human_random_unmarked_regions_no_transcripts_filtered_converted.nuc", sep=""))

mouse_enhancers = read.table(paste(ChIP_file_path, "mouse/mouse_all_organs_enhancers_no_other_tissue_promoters_filtered_converted.nuc", sep=""))
mouse_random = read.table(paste(ChIP_file_path, "mouse/mouse_random_unmarked_regions_no_transcripts_filtered_converted.nuc", sep=""))

par(mfrow=c(2,1))
par(mar=c(5, 5, 3, 7))
par(xpd=F)
k1=hist(human_random$V6, col=t_col("grey20"), breaks = 50, main = "GC content human elements", xlab="GC fraction", las=1)
hist(human_enhancers$V6, col=t_col("deepskyblue2"), add=T, breaks = 50)
abline(v=0.46, col=2, lty=2, lwd = 2)

k2=hist(mouse_enhancers$V6, col=t_col("deepskyblue2"), breaks = 50, main = "GC content mouse elements", xlab="GC fraction", las=1)
hist(mouse_random$V6, col=t_col("grey20"), add=T, breaks = 50)
abline(v=0.41, col=2, lty=2, lwd = 2)

value_range=c(min(k1$breaks, k2$breaks), max(k1$breaks, k2$breaks))
par(xpd=NA)
legend(value_range[2], max(k2$counts)*2, cex=1, xjust = 1, c("enhancers", "unmarked"), fill=c("deepskyblue2", "grey"), bty = "n")
par(xpd=F)

dev.off()

#####################################################################################
#                                                                                   #
#                         Figure 3a, b, c, d, Supp Figure 5                         #
#                                                                                   #
#####################################################################################

graphical_pvalue = function(x){
  x[x < 0.001] = "***"
  x[x > 0.001 & x < 0.01] = "**"
  x[x > 0.01 & x < 0.05] = "*"
  x[x >= 0.05] = "ns"
  print(x)
}

species_pair=matrix(c("human", "macaque", "mouse", "rat"), byrow = T, ncol=2)
all_p_values=c()

for (i in c(1,2)){
  target_species=species_pair[i, 2]
  outgroup_species=species_pair[i, 1]
  file_path=paste(working_dir, "/gc_content_repurposed_elements/", target_species, "_vs_", outgroup_species, sep="")
  
  gc_repurposed_outgroup_species = read.table(paste(file_path, "/", outgroup_species, "_repurposed_elements_aligned.nuc", sep=""))
  gc_repurposed_outgroup_species_gc = (gc_repurposed_outgroup_species$V8 + gc_repurposed_outgroup_species$V9)/(gc_repurposed_outgroup_species$V13-(gc_repurposed_outgroup_species$V11+gc_repurposed_outgroup_species$V12))
  
  gc_all_enhancers_outgroup_species = read.table(paste(file_path, "/", outgroup_species, "_putative_enhancers.nuc", sep=""))
  gc_all_enhancers_outgroup_species_gc = (gc_all_enhancers_outgroup_species$V8 + gc_all_enhancers_outgroup_species$V9)/(gc_all_enhancers_outgroup_species$V13-(gc_all_enhancers_outgroup_species$V11+gc_all_enhancers_outgroup_species$V12))
  
  gc_cgi_promoters_outgroup_species = read.table(paste(file_path, "/", outgroup_species, "_putative_CGI_promoters.nuc", sep=""))
  gc_cgi_promoters_outgroup_species_gc = (gc_cgi_promoters_outgroup_species$V8 + gc_cgi_promoters_outgroup_species$V9)/(gc_cgi_promoters_outgroup_species$V13-(gc_cgi_promoters_outgroup_species$V11+gc_cgi_promoters_outgroup_species$V12))
  
  gc_noncgi_promoters_outgroup_species = read.table(paste(file_path, "/", outgroup_species, "_putative_nonCGI_promoters.nuc", sep=""))
  gc_noncgi_promoters_outgroup_species_gc = (gc_noncgi_promoters_outgroup_species$V8 + gc_noncgi_promoters_outgroup_species$V9)/(gc_noncgi_promoters_outgroup_species$V13-(gc_noncgi_promoters_outgroup_species$V11+gc_noncgi_promoters_outgroup_species$V12))
  
  gc_repurposed_target_species = read.table(paste(file_path, "/", target_species, "_repurposed_elements_aligned.nuc", sep=""))
  gc_repurposed_target_species_gc = (gc_repurposed_target_species$V8 + gc_repurposed_target_species$V9)/(gc_repurposed_target_species$V13-(gc_repurposed_target_species$V11+gc_repurposed_target_species$V12))
  
  gc_all_enhancers_target_species = read.table(paste(file_path, "/", target_species, "_putative_enhancers.nuc", sep=""))
  gc_all_enhancers_target_species_gc = (gc_all_enhancers_target_species$V8 + gc_all_enhancers_target_species$V9)/(gc_all_enhancers_target_species$V13-(gc_all_enhancers_target_species$V11+gc_all_enhancers_target_species$V12))
  
  gc_cgi_promoters_target_species = read.table(paste(file_path, "/", target_species, "_putative_CGI_promoters.nuc", sep=""))
  gc_cgi_promoters_target_species_gc = (gc_cgi_promoters_target_species$V8 + gc_cgi_promoters_target_species$V9)/(gc_cgi_promoters_target_species$V13-(gc_cgi_promoters_target_species$V11+gc_cgi_promoters_target_species$V12))
  
  gc_noncgi_promoters_target_species = read.table(paste(file_path, "/", target_species, "_putative_nonCGI_promoters.nuc", sep=""))
  gc_noncgi_promoters_target_species_gc = (gc_noncgi_promoters_target_species$V8 + gc_noncgi_promoters_target_species$V9)/(gc_noncgi_promoters_target_species$V13-(gc_noncgi_promoters_target_species$V11+gc_noncgi_promoters_target_species$V12))
  
  all_p_values = append(all_p_values, wilcox.test(gc_cgi_promoters_outgroup_species_gc, gc_repurposed_outgroup_species_gc)$p.value)
  all_p_values = append(all_p_values, wilcox.test(gc_noncgi_promoters_outgroup_species_gc, gc_repurposed_outgroup_species_gc)$p.value)
  all_p_values = append(all_p_values, wilcox.test(gc_repurposed_outgroup_species_gc, gc_all_enhancers_outgroup_species_gc)$p.value)
  all_p_values = append(all_p_values, wilcox.test(gc_cgi_promoters_target_species_gc, gc_repurposed_target_species_gc)$p.value)
  all_p_values = append(all_p_values, wilcox.test(gc_noncgi_promoters_target_species_gc, gc_repurposed_target_species_gc)$p.value)
  all_p_values = append(all_p_values, wilcox.test(gc_repurposed_target_species_gc, gc_all_enhancers_target_species_gc)$p.value)
}

all_adjusted_p_values = matrix(c(p.adjust(all_p_values[c(1,2,3)], method="fdr"),
                                 p.adjust(all_p_values[c(4,5,6)], method="fdr"),
                                 p.adjust(all_p_values[c(7,8,9)], method="fdr"),
                                 p.adjust(all_p_values[c(10,11,12)], method="fdr")), ncol=6, byrow=T)

pdf(file = paste(output_plots_dir,"Figure_3_GC_plot.pdf", sep=""), width=10, height=10)

par(mfrow=c(2,2))
for (i in c(1,2)){
  target_species=species_pair[i, 2]
  outgroup_species=species_pair[i, 1]
  file_path=paste(working_dir, "/gc_content_repurposed_elements/", target_species, "_vs_", outgroup_species, sep="")
  
  gc_repurposed_outgroup_species = read.table(paste(file_path, "/", outgroup_species, "_repurposed_elements_aligned.nuc", sep=""))
  gc_repurposed_outgroup_species_gc = (gc_repurposed_outgroup_species$V8 + gc_repurposed_outgroup_species$V9)/(gc_repurposed_outgroup_species$V13-(gc_repurposed_outgroup_species$V11+gc_repurposed_outgroup_species$V12))
  
  gc_all_enhancers_outgroup_species = read.table(paste(file_path, "/", outgroup_species, "_putative_enhancers.nuc", sep=""))
  gc_all_enhancers_outgroup_species_gc = (gc_all_enhancers_outgroup_species$V8 + gc_all_enhancers_outgroup_species$V9)/(gc_all_enhancers_outgroup_species$V13-(gc_all_enhancers_outgroup_species$V11+gc_all_enhancers_outgroup_species$V12))
  
  gc_cgi_promoters_outgroup_species = read.table(paste(file_path, "/", outgroup_species, "_putative_CGI_promoters.nuc", sep=""))
  gc_cgi_promoters_outgroup_species_gc = (gc_cgi_promoters_outgroup_species$V8 + gc_cgi_promoters_outgroup_species$V9)/(gc_cgi_promoters_outgroup_species$V13-(gc_cgi_promoters_outgroup_species$V11+gc_cgi_promoters_outgroup_species$V12))
  
  gc_noncgi_promoters_outgroup_species = read.table(paste(file_path, "/", outgroup_species, "_putative_nonCGI_promoters.nuc", sep=""))
  gc_noncgi_promoters_outgroup_species_gc = (gc_noncgi_promoters_outgroup_species$V8 + gc_noncgi_promoters_outgroup_species$V9)/(gc_noncgi_promoters_outgroup_species$V13-(gc_noncgi_promoters_outgroup_species$V11+gc_noncgi_promoters_outgroup_species$V12))
  
  gc_repurposed_target_species = read.table(paste(file_path, "/", target_species, "_repurposed_elements_aligned.nuc", sep=""))
  gc_repurposed_target_species_gc = (gc_repurposed_target_species$V8 + gc_repurposed_target_species$V9)/(gc_repurposed_target_species$V13-(gc_repurposed_target_species$V11+gc_repurposed_target_species$V12))
  
  gc_all_enhancers_target_species = read.table(paste(file_path, "/", target_species, "_putative_enhancers.nuc", sep=""))
  gc_all_enhancers_target_species_gc = (gc_all_enhancers_target_species$V8 + gc_all_enhancers_target_species$V9)/(gc_all_enhancers_target_species$V13-(gc_all_enhancers_target_species$V11+gc_all_enhancers_target_species$V12))
  
  gc_cgi_promoters_target_species = read.table(paste(file_path, "/", target_species, "_putative_CGI_promoters.nuc", sep=""))
  gc_cgi_promoters_target_species_gc = (gc_cgi_promoters_target_species$V8 + gc_cgi_promoters_target_species$V9)/(gc_cgi_promoters_target_species$V13-(gc_cgi_promoters_target_species$V11+gc_cgi_promoters_target_species$V12))
  
  gc_noncgi_promoters_target_species = read.table(paste(file_path, "/", target_species, "_putative_nonCGI_promoters.nuc", sep=""))
  gc_noncgi_promoters_target_species_gc = (gc_noncgi_promoters_target_species$V8 + gc_noncgi_promoters_target_species$V9)/(gc_noncgi_promoters_target_species$V13-(gc_noncgi_promoters_target_species$V11+gc_noncgi_promoters_target_species$V12))
  
  k = boxplot(gc_cgi_promoters_outgroup_species_gc, gc_noncgi_promoters_outgroup_species_gc, gc_repurposed_outgroup_species_gc, gc_all_enhancers_outgroup_species_gc, plot=F)
  ylim_range = max(k$stats)-min(k$stats)
  k = boxplot(gc_cgi_promoters_outgroup_species_gc, gc_noncgi_promoters_outgroup_species_gc, gc_repurposed_outgroup_species_gc, gc_all_enhancers_outgroup_species_gc,
              cex=0.8, notch = T, names = c("CGI Prom", "non CGI Prom", "PE-elem", "Enh"), col = c("darkgreen", "forestgreen", "deepskyblue4", "darkorange"),
              main = paste("GC-content", outgroup_species, sep=" "), ylab = "GC %", ylim = c(min(k$stats)-ylim_range*0.1, max(k$stats)+ylim_range*0.15), outline = F, las=1)
  
  text(x = c(2, 2.5, 3.5), y = c(max(k$stats)+ylim_range*0.1, max(k$stats)+ylim_range*0.04, max(k$stats)+ylim_range*0.04), labels = c(graphical_pvalue(all_adjusted_p_values[i,1]), graphical_pvalue(all_adjusted_p_values[i,2]) , graphical_pvalue(all_adjusted_p_values[i,3])))
  segments(c(1.1, 2.1, 3.1), c(max(k$stats)+ylim_range*0.07, max(k$stats)+ylim_range*0.01, max(k$stats)+ylim_range*0.01), c(2.9, 2.9, 3.9), c(max(k$stats)+ylim_range*0.07, max(k$stats)+ylim_range*0.01, max(k$stats)+ylim_range*0.01))
  
  k = boxplot(gc_cgi_promoters_target_species_gc, gc_noncgi_promoters_target_species_gc, gc_repurposed_target_species_gc, gc_all_enhancers_target_species_gc, plot=F)
  ylim_range = max(k$stats)-min(k$stats)
  boxplot(gc_cgi_promoters_target_species_gc, gc_noncgi_promoters_target_species_gc, gc_repurposed_target_species_gc, gc_all_enhancers_target_species_gc,
          cex=0.8, notch = T, names = c("CGI Prom", "non CGI Prom", "PE-elem", "Enh"), col = c("darkgreen", "forestgreen", "deepskyblue4", "darkorange"),
          main = paste("GC-content", target_species, sep=" "), ylab = "GC %", ylim = c(min(k$stats)-ylim_range*0.1, max(k$stats)+ylim_range*0.15), outline = F, las=1)
  
  text(x = c(2, 2.5, 3.5), y = c(max(k$stats)+ylim_range*0.1, max(k$stats)+ylim_range*0.04, max(k$stats)+ylim_range*0.04), labels = c(graphical_pvalue(all_adjusted_p_values[i,4]), graphical_pvalue(all_adjusted_p_values[i,5]) , graphical_pvalue(all_adjusted_p_values[i,6])))
  segments(c(1.1, 2.1, 3.1), c(max(k$stats)+ylim_range*0.07, max(k$stats)+ylim_range*0.01, max(k$stats)+ylim_range*0.01), c(2.9, 2.9, 3.9), c(max(k$stats)+ylim_range*0.07, max(k$stats)+ylim_range*0.01, max(k$stats)+ylim_range*0.01))
}
dev.off()


### CpG-content analysis
species_pair=matrix(c("human", "macaque", "mouse", "rat"), byrow = T, ncol=2)
all_p_values_CpG=c()

for (i in c(1,2)){
  target_species=species_pair[i, 2]
  outgroup_species=species_pair[i, 1]
  file_path=paste(working_dir, "/gc_content_repurposed_elements/", target_species, "_vs_", outgroup_species, sep="")
  cpg_repurposed_outgroup_species = read.table(paste(file_path, "/", outgroup_species, "_repurposed_elements_aligned.CpG", sep=""))
  cpg_repurposed_target_species = read.table(paste(file_path, "/", target_species, "_repurposed_elements_aligned.CpG", sep=""))
  
  cpg_all_enhancers_outgroup_species = read.table(paste(file_path, "/", outgroup_species, "_putative_enhancers.CpG", sep=""))
  cpg_all_enhancers_target_species = read.table(paste(file_path, "/", target_species, "_putative_enhancers.CpG", sep=""))
  
  cpg_cgi_promoters_outgroup_species = read.table(paste(file_path, "/", outgroup_species, "_putative_CGI_promoters.CpG", sep=""))
  cpg_noncgi_promoters_outgroup_species = read.table(paste(file_path, "/", outgroup_species, "_putative_nonCGI_promoters.CpG", sep=""))
  
  cpg_repurposed_target_species = read.table(paste(file_path, "/", target_species, "_repurposed_elements_aligned.CpG", sep=""))
  cpg_repurposed_target_species = read.table(paste(file_path, "/", target_species, "_repurposed_elements_aligned.CpG", sep=""))
  
  cpg_all_enhancers_target_species = read.table(paste(file_path, "/", target_species, "_putative_enhancers.CpG", sep=""))
  cpg_all_enhancers_target_species = read.table(paste(file_path, "/", target_species, "_putative_enhancers.CpG", sep=""))
  
  cpg_cgi_promoters_target_species = read.table(paste(file_path, "/", target_species, "_putative_CGI_promoters.CpG", sep=""))
  cpg_noncgi_promoters_target_species = read.table(paste(file_path, "/", target_species, "_putative_nonCGI_promoters.CpG", sep=""))
  
  all_p_values_CpG = append(all_p_values_CpG, wilcox.test(cpg_cgi_promoters_outgroup_species$V2, cpg_repurposed_outgroup_species$V2)$p.value)
  all_p_values_CpG = append(all_p_values_CpG, wilcox.test(cpg_noncgi_promoters_outgroup_species$V2, cpg_repurposed_outgroup_species$V2)$p.value)
  all_p_values_CpG = append(all_p_values_CpG, wilcox.test(gc_repurposed_outgroup_species_gc, gc_all_enhancers_outgroup_species_gc)$p.value)
  all_p_values_CpG = append(all_p_values_CpG, wilcox.test(cpg_cgi_promoters_target_species$V2, cpg_repurposed_target_species$V2)$p.value)
  all_p_values_CpG = append(all_p_values_CpG, wilcox.test(cpg_noncgi_promoters_target_species$V2, cpg_repurposed_target_species$V2)$p.value)
  all_p_values_CpG = append(all_p_values_CpG, wilcox.test(gc_repurposed_target_species_gc, gc_all_enhancers_target_species_gc)$p.value)
}

all_adjusted_p_values_CpG = matrix(c(p.adjust(all_p_values_CpG[c(1,2,3)], method="fdr"),
                                     p.adjust(all_p_values_CpG[c(4,5,6)], method="fdr"),
                                     p.adjust(all_p_values_CpG[c(7,8,9)], method="fdr"),
                                     p.adjust(all_p_values_CpG[c(10,11,12)], method="fdr")), ncol=6, byrow=T)
pdf(file = paste(output_plots_dir,"Figure_3_CpG_plot.pdf", sep=""), width=10, height=10)
par(mfrow=c(2,2))

for (i in c(1,2)){
  target_species=species_pair[i, 2]
  outgroup_species=species_pair[i, 1]
  file_path=paste(working_dir, "/gc_content_repurposed_elements/", target_species, "_vs_", outgroup_species, sep="")
  
  cpg_repurposed_outgroup_species = read.table(paste(file_path, "/", outgroup_species, "_repurposed_elements_aligned.CpG", sep=""))
  cpg_repurposed_target_species = read.table(paste(file_path, "/", target_species, "_repurposed_elements_aligned.CpG", sep=""))
  
  cpg_all_enhancers_outgroup_species = read.table(paste(file_path, "/", outgroup_species, "_putative_enhancers.CpG", sep=""))
  cpg_all_enhancers_target_species = read.table(paste(file_path, "/", target_species, "_putative_enhancers.CpG", sep=""))
  
  cpg_cgi_promoters_outgroup_species = read.table(paste(file_path, "/", outgroup_species, "_putative_CGI_promoters.CpG", sep=""))
  cpg_noncgi_promoters_outgroup_species = read.table(paste(file_path, "/", outgroup_species, "_putative_nonCGI_promoters.CpG", sep=""))
  
  cpg_repurposed_target_species = read.table(paste(file_path, "/", target_species, "_repurposed_elements_aligned.CpG", sep=""))
  cpg_repurposed_target_species = read.table(paste(file_path, "/", target_species, "_repurposed_elements_aligned.CpG", sep=""))
  
  cpg_all_enhancers_target_species = read.table(paste(file_path, "/", target_species, "_putative_enhancers.CpG", sep=""))
  cpg_all_enhancers_target_species = read.table(paste(file_path, "/", target_species, "_putative_enhancers.CpG", sep=""))
  
  cpg_cgi_promoters_target_species = read.table(paste(file_path, "/", target_species, "_putative_CGI_promoters.CpG", sep=""))
  cpg_noncgi_promoters_target_species = read.table(paste(file_path, "/", target_species, "_putative_nonCGI_promoters.CpG", sep=""))
  
  k = boxplot(cpg_cgi_promoters_outgroup_species$V2, cpg_noncgi_promoters_outgroup_species$V2, cpg_repurposed_outgroup_species$V2, cpg_all_enhancers_outgroup_species$V2, plot=F)
  ylim_range = max(k$stats)-min(k$stats)
  boxplot(cpg_cgi_promoters_outgroup_species$V2, cpg_noncgi_promoters_outgroup_species$V2, cpg_repurposed_outgroup_species$V2, cpg_all_enhancers_outgroup_species$V2, 
          notch = T, names = c("CGI promoters", "non CGI promoters", "repurposed elements", "enhancers"), col = c("darkgreen", "forestgreen", "deepskyblue4", "darkorange"),
          main = paste("CpG-content", outgroup_species, sep=" "), ylab = "GC %", ylim = c(min(k$stats)-ylim_range*0.1, max(k$stats)+ylim_range*0.15), outline = F, las=1)
  
  text(x = c(2, 2.5, 3.5), y = c(max(k$stats)+ylim_range*0.1, max(k$stats)+ylim_range*0.04, max(k$stats)+ylim_range*0.04), labels = c(graphical_pvalue(all_adjusted_p_values_CpG[i,1]), graphical_pvalue(all_adjusted_p_values_CpG[i,2]) , graphical_pvalue(all_adjusted_p_values_CpG[i,3])))
  segments(c(1.1, 2.1, 3.1), c(max(k$stats)+ylim_range*0.07, max(k$stats)+ylim_range*0.01, max(k$stats)+ylim_range*0.01), c(2.9, 2.9, 3.9), c(max(k$stats)+ylim_range*0.07, max(k$stats)+ylim_range*0.01, max(k$stats)+ylim_range*0.01))
  
  k = boxplot(cpg_cgi_promoters_target_species$V2, cpg_noncgi_promoters_target_species$V2, cpg_repurposed_target_species$V2, cpg_all_enhancers_target_species$V2, plot=F, las=1)
  ylim_range = max(k$stats)-min(k$stats)
  boxplot(cpg_cgi_promoters_target_species$V2, cpg_noncgi_promoters_target_species$V2, cpg_repurposed_target_species$V2, cpg_all_enhancers_target_species$V2, 
          notch = T, names = c("CGI promoters", "non CGI promoters", "repurposed elements", "enhancers"), col = c("darkgreen", "forestgreen", "deepskyblue4", "darkorange"),
          main = paste("CpG-content", target_species, sep=" "), ylab = "GC %", ylim = c(min(k$stats)-ylim_range*0.1, max(k$stats)+ylim_range*0.15), outline = F, las=1)
  
  text(x = c(2, 2.5, 3.5), y = c(max(k$stats)+ylim_range*0.1, max(k$stats)+ylim_range*0.04, max(k$stats)+ylim_range*0.04), labels = c(graphical_pvalue(all_adjusted_p_values_CpG[i,4]), graphical_pvalue(all_adjusted_p_values_CpG[i,5]) , graphical_pvalue(all_adjusted_p_values_CpG[i,6])))
  segments(c(1.1, 2.1, 3.1), c(max(k$stats)+ylim_range*0.07, max(k$stats)+ylim_range*0.01, max(k$stats)+ylim_range*0.01), c(2.9, 2.9, 3.9), c(max(k$stats)+ylim_range*0.07, max(k$stats)+ylim_range*0.01, max(k$stats)+ylim_range*0.01))
}
dev.off()

#####################################################################################
#                                                                                   #
#                          Figure 3e,f, Supp Figure 6, 7                            #
#                                                                                   #
#####################################################################################

graphical_pvalue = function(x){
  x[x < 0.001] = "***"
  x[x > 0.001 & x < 0.01] = "**"
  x[x > 0.01 & x < 0.05] = "*"
  x[x >= 0.05] = "ns"
  print(x)
}

target_species_all=c("macaque", "rat")
outgroup_species_all=c("human", "mouse")
clades_all=c("primates", "rodents")

par(mar=c(4,3,3,4))
par(mai=c(1.02,0.82,0.82,0.42))
for (i in c(1,2)){
  target_species=target_species_all[i]
  outgroup_species=outgroup_species_all[i]
  clade=clades_all[i]
  
  file_path=paste(working_dir, "/gc_content_repurposed_elements/", target_species, "_vs_", outgroup_species, sep="")
  # GC-content analysis
  
  gc_repurposed_outgroup_species = read.table(paste(file_path, "/", outgroup_species, "_repurposed_elements_aligned.nuc", sep=""))
  gc_repurposed_outgroup_species_gc = (gc_repurposed_outgroup_species$V8 + gc_repurposed_outgroup_species$V9)/(gc_repurposed_outgroup_species$V13-(gc_repurposed_outgroup_species$V11+gc_repurposed_outgroup_species$V12))
  gc_repurposed_target_species = read.table(paste(file_path, "/", target_species, "_repurposed_elements_aligned.nuc", sep=""))
  gc_repurposed_target_species_gc = (gc_repurposed_target_species$V8 + gc_repurposed_target_species$V9)/(gc_repurposed_target_species$V13-(gc_repurposed_target_species$V11+gc_repurposed_target_species$V12))
  gc_repurposed_merged = merge(gc_repurposed_target_species, gc_repurposed_outgroup_species, by = 4)
  gc_repurposed_target_species_gc = (gc_repurposed_merged$V8.x + gc_repurposed_merged$V9.x)/(gc_repurposed_merged$V13.x-(gc_repurposed_merged$V11.x+gc_repurposed_merged$V12.x))
  gc_repurposed_outgroup_species_gc = (gc_repurposed_merged$V8.y + gc_repurposed_merged$V9.y)/(gc_repurposed_merged$V13.y-(gc_repurposed_merged$V11.y+gc_repurposed_merged$V12.y))
  
  gc_unmarked_outgroup_species = read.table(paste(file_path, "/", outgroup_species, "_unmarked_regions.nuc", sep=""))
  gc_unmarked_target_species = read.table(paste(file_path, "/", target_species, "_unmarked_regions.nuc", sep=""))
  gc_unmarked_merged = merge(gc_unmarked_target_species, gc_unmarked_outgroup_species, by = 4)
  
  gc_unmarked_target_species_gc = (gc_unmarked_merged$V8.x + gc_unmarked_merged$V9.x)/(gc_unmarked_merged$V13.x-(gc_unmarked_merged$V11.x+gc_unmarked_merged$V12.x))
  gc_unmarked_outgroup_species_gc = (gc_unmarked_merged$V8.y + gc_unmarked_merged$V9.y)/(gc_unmarked_merged$V13.y-(gc_unmarked_merged$V11.y+gc_unmarked_merged$V12.y))
  
  set.seed(42)
  resampled_mean=c()
  for (i in c(1:10000)){
    resampled_unmarked = sample(length(gc_unmarked_outgroup_species_gc), length(gc_repurposed_outgroup_species_gc), replace=F)
    resampled_mean = append(resampled_mean, mean(gc_unmarked_target_species_gc[resampled_unmarked] - gc_unmarked_outgroup_species_gc[resampled_unmarked]))
  }
  repurposed_mean=mean(gc_repurposed_target_species_gc-gc_repurposed_outgroup_species_gc)
  pval=length(resampled_mean[resampled_mean > repurposed_mean])/10000
  
  pdf(file = paste(output_plots_dir,"Figure_3_GC_resampling_plot_", clade, ".pdf", sep=""), width=12, height=6)
  par(mfrow=c(1,2))
  wilc_k = wilcox.test(gc_repurposed_outgroup_species_gc, gc_repurposed_target_species_gc, paired = T)
  k = boxplot(gc_repurposed_outgroup_species_gc, gc_repurposed_target_species_gc, 
          col="deepskyblue4", notch=T, las=1, names = c(outgroup_species, target_species), main = paste("GC P/E elements", clade), ylab = "GC %")
  text(1.5, max(k$stats), labels = graphical_pvalue(wilc_k$p.value))
  h=hist(resampled_mean, plot=F)
  xvalues=c(h$mids, repurposed_mean)
  range_xvalues=range(xvalues)[2]-range(xvalues)[1]
  h=hist(resampled_mean, col="deepskyblue2", las=1, breaks=50, xlim = c(min(xvalues)-range_xvalues*0.2, max(xvalues)+range_xvalues*0.2), main = paste("GC difference unmarked regions ", clade, sep=""), xlab="GC content difference")
  abline(v=repurposed_mean, col=2, lty=2, lwd=2)
  text(repurposed_mean + (h$breaks[2]-h$breaks[1]), max(h$counts)*0.9, labels = paste("P = ", graphical_pvalue(pval), sep=""), pos = 4, xpd=NA)
  dev.off()

  # CpG analysis
  
  cpg_repurposed_outgroup_species = read.table(paste(file_path, "/", outgroup_species, "_repurposed_elements_aligned.CpG", sep=""))
  cpg_repurposed_target_species = read.table(paste(file_path, "/", target_species, "_repurposed_elements_aligned.CpG", sep=""))
  cpg_repurposed_merged = merge(cpg_repurposed_target_species, cpg_repurposed_outgroup_species, by=1)
  
  cpg_repurposed_filtered_outgroup_species = read.table(paste(file_path, "/", outgroup_species, "_repurposed_elements_filtered_aligned.CpG", sep=""))
  cpg_repurposed_filtered_target_species = read.table(paste(file_path, "/", target_species, "_repurposed_elements_filtered_aligned.CpG", sep=""))
  cpg_repurposed_filtered_merged = merge(cpg_repurposed_filtered_target_species, cpg_repurposed_filtered_outgroup_species, by=1)
  
  cpg_unmarked_outgroup_species = read.table(paste(file_path, "/", outgroup_species, "_unmarked_regions.CpG", sep=""))
  cpg_unmarked_target_species = read.table(paste(file_path, "/", target_species, "_unmarked_regions.CpG", sep=""))
  cpg_unmarked_merged = merge(cpg_unmarked_target_species, cpg_unmarked_outgroup_species, by=1)
  
  
  resampled_mean=c()
  set.seed(42)
  for (i in c(1:10000)){
    resampled_unm = sample(dim(cpg_unmarked_merged)[1], dim(cpg_repurposed_merged)[1], replace=F)
    resampled_mean = append(resampled_mean, mean(cpg_unmarked_merged[resampled_unm, 2] - cpg_unmarked_merged[resampled_unm, 3]))
  }
  repurposed_mean=mean(cpg_repurposed_merged[,2]-cpg_repurposed_merged[,3])
  pval=length(resampled_mean[resampled_mean > repurposed_mean])/10000
  
  pdf(file = paste(output_plots_dir,"Figure_3_CpG_resampling_plot_", clade, ".pdf", sep=""), width=12, height=6)
  par(mfrow=c(1,2))
  wilc_k = wilcox.test(cpg_repurposed_merged[,3], cpg_repurposed_merged[,2], paired = T)
  k = boxplot(cpg_repurposed_merged[,3], cpg_repurposed_merged[,2], 
          col="deepskyblue4", notch=T, las=1, names = c(outgroup_species, target_species), main = paste("CpG P/E elements", clade), ylab = "CpG %")
  text(1.5, max(k$stats), labels = graphical_pvalue(wilc_k$p.value))
  h=hist(resampled_mean, plot=F)
  xvalues=c(h$mids, repurposed_mean)
  range_xvalues=range(xvalues)[2]-range(xvalues)[1]
  h=hist(resampled_mean, col="deepskyblue2", las=1, breaks=50, xlim = c(min(xvalues)-range_xvalues*0.2, max(xvalues)+range_xvalues*0.2), main = paste("CpG difference unmarked regions ", clade, sep=""), xlab="CpG content difference")
  abline(v=repurposed_mean, col=2, lty=2, lwd=2)
  text(repurposed_mean + (h$breaks[2]-h$breaks[1]), max(h$counts)*0.9, labels = paste("P = ", graphical_pvalue(pval), sep=""), pos = 4, xpd=NA)
  dev.off()
}

#####################################################################################
#                                                                                   #
#                             FIGURE 4b, c, Supp Figure 8                           #
#                                                                                   #
#####################################################################################

# U1 PAS statistics: 1000bp downstream vs upstream density

for (i in c(1,2)){
  target_species = target_species_all[i]
  outgroup_species = outgroup_species_all[i]
  path_to_files = paste(working_dir, "/U1_PAS/", target_species, "_vs_", outgroup_species, "/", sep = "") 
  
  ups_vs_down_P = c()
  ups_vs_E_P = c()
  downs_vs_E_P = c()
  target_repurposed_U1_up = read.table(paste(path_to_files, "U1_sites_density_", target_species, "_transcripts_from_enhancers_filtered_first_1000bp_upstream.bed", sep=""))  
  target_repurposed_U1_down = read.table(paste(path_to_files, "U1_sites_density_", target_species, "_transcripts_from_enhancers_filtered_first_1000bp.bed", sep=""))  
  target_merged_repurposed_U1 = merge(target_repurposed_U1_up, target_repurposed_U1_down, by=4)
  target_enhancers_U1_up = read.table(paste(path_to_files, "U1_sites_density_", target_species, "_enhancers_all.1000bp_upstream.bed", sep=""))  
  target_enhancers_U1_down = read.table(paste(path_to_files, "U1_sites_density_", target_species, "_enhancers_all.1000bp_downstream.bed", sep=""))  
  target_merged_enhancers_U1 = merge(target_enhancers_U1_up, target_enhancers_U1_down, by=4)
  target_merged_enhancers_U1$merged = (target_merged_enhancers_U1$V5.x+target_merged_enhancers_U1$V5.y)/2
  ups_vs_down_P = append(ups_vs_down_P, wilcox.test(target_merged_repurposed_U1$V5.x, target_merged_repurposed_U1$V5.y, paired=T)$p.value)
  ups_vs_E_P = append(ups_vs_E_P, wilcox.test(target_merged_repurposed_U1$V5.x, target_merged_enhancers_U1$merged, paired=F)$p.value)
  downs_vs_E_P = append(downs_vs_E_P, wilcox.test(target_merged_repurposed_U1$V5.y, target_merged_enhancers_U1$merged, paired=F)$p.value)
  
  target_repurposed_PAS_up = read.table(paste(path_to_files, "PAS_sites_density_", target_species, "_transcripts_from_enhancers_filtered_first_1000bp_upstream.bed", sep=""))  
  target_repurposed_PAS_down = read.table(paste(path_to_files, "PAS_sites_density_", target_species, "_transcripts_from_enhancers_filtered_first_1000bp.bed", sep=""))  
  target_merged_repurposed_PAS = merge(target_repurposed_PAS_up, target_repurposed_PAS_down, by=4)
  target_enhancers_PAS_up = read.table(paste(path_to_files, "PAS_sites_density_", target_species, "_enhancers_all.1000bp_upstream.bed", sep=""))  
  target_enhancers_PAS_down = read.table(paste(path_to_files, "PAS_sites_density_", target_species, "_enhancers_all.1000bp_downstream.bed", sep=""))  
  target_merged_enhancers_PAS = merge(target_enhancers_PAS_up, target_enhancers_PAS_down, by=4)
  target_merged_enhancers_PAS$merged = (target_merged_enhancers_PAS$V5.x+target_merged_enhancers_PAS$V5.y)/2
  ups_vs_down_P = append(ups_vs_down_P, wilcox.test(target_merged_repurposed_PAS$V5.x, target_merged_repurposed_PAS$V5.y, paired=T)$p.value)
  ups_vs_E_P = append(ups_vs_E_P, wilcox.test(target_merged_repurposed_PAS$V5.x, target_merged_enhancers_PAS$merged, paired=F)$p.value)
  downs_vs_E_P = append(downs_vs_E_P, wilcox.test(target_merged_repurposed_PAS$V5.y, target_merged_enhancers_PAS$merged, paired=F)$p.value)
  
  outgroup_repurposed_U1_up = read.table(paste(path_to_files, "U1_sites_density_", outgroup_species, "_converted_filtered_transcripts_from_enhancers_filtered_first_1000bp_upstream.bed", sep=""))  
  outgroup_repurposed_U1_down = read.table(paste(path_to_files, "U1_sites_density_", outgroup_species, "_converted_filtered_transcripts_from_enhancers_filtered_first_1000bp.bed", sep=""))  
  outgroup_merged_repurposed_U1 = merge(outgroup_repurposed_U1_up, outgroup_repurposed_U1_down, by=4)
  outgroup_enhancers_U1_up = read.table(paste(path_to_files, "U1_sites_density_", outgroup_species, "_enhancers_all.1000bp_upstream.bed", sep=""))  
  outgroup_enhancers_U1_down = read.table(paste(path_to_files, "U1_sites_density_", outgroup_species, "_enhancers_all.1000bp_downstream.bed", sep=""))  
  outgroup_merged_enhancers_U1 = merge(outgroup_enhancers_U1_up, outgroup_enhancers_U1_down, by=4)
  outgroup_merged_enhancers_U1$merged = (outgroup_merged_enhancers_U1$V5.x+outgroup_merged_enhancers_U1$V5.y)/2
  ups_vs_down_P = append(ups_vs_down_P, wilcox.test(outgroup_merged_repurposed_U1$V5.x, outgroup_merged_repurposed_U1$V5.y, paired=T)$p.value)
  ups_vs_E_P = append(ups_vs_E_P, wilcox.test(outgroup_merged_repurposed_U1$V5.x, outgroup_merged_enhancers_U1$merged, paired=F)$p.value)
  downs_vs_E_P = append(downs_vs_E_P, wilcox.test(outgroup_merged_repurposed_U1$V5.y, outgroup_merged_enhancers_U1$merged, paired=F)$p.value)
  
  outgroup_repurposed_PAS_up = read.table(paste(path_to_files, "PAS_sites_density_", outgroup_species, "_converted_filtered_transcripts_from_enhancers_filtered_first_1000bp_upstream.bed", sep=""))  
  outgroup_repurposed_PAS_down = read.table(paste(path_to_files, "PAS_sites_density_", outgroup_species, "_converted_filtered_transcripts_from_enhancers_filtered_first_1000bp.bed", sep=""))  
  outgroup_merged_repurposed_PAS = merge(outgroup_repurposed_PAS_up, outgroup_repurposed_PAS_down, by=4)
  outgroup_enhancers_PAS_up = read.table(paste(path_to_files, "PAS_sites_density_", outgroup_species, "_enhancers_all.1000bp_upstream.bed", sep=""))  
  outgroup_enhancers_PAS_down = read.table(paste(path_to_files, "PAS_sites_density_", outgroup_species, "_enhancers_all.1000bp_downstream.bed", sep=""))  
  outgroup_merged_enhancers_PAS = merge(outgroup_enhancers_PAS_up, outgroup_enhancers_PAS_down, by=4)
  outgroup_merged_enhancers_PAS$merged = (outgroup_merged_enhancers_PAS$V5.x+outgroup_merged_enhancers_PAS$V5.y)/2
  ups_vs_down_P = append(ups_vs_down_P, wilcox.test(outgroup_merged_repurposed_PAS$V5.x, outgroup_merged_repurposed_PAS$V5.y, paired=T)$p.value)
  ups_vs_E_P = append(ups_vs_E_P, wilcox.test(outgroup_merged_repurposed_PAS$V5.x, outgroup_merged_enhancers_PAS$merged, paired=F)$p.value)
  downs_vs_E_P = append(downs_vs_E_P, wilcox.test(outgroup_merged_repurposed_PAS$V5.y, outgroup_merged_enhancers_PAS$merged, paired=F)$p.value)
  
  ups_vs_down_P_adj = p.adjust(ups_vs_down_P, method="fdr")
  ups_vs_E_P_adj = p.adjust(ups_vs_E_P, method="fdr")
  downs_vs_E_P_adj = p.adjust(downs_vs_E_P, method="fdr")
  
  pdf(file = paste(output_plots_dir,"Figure_4_up_down_plot_", i, ".pdf", sep=""), width=12, height=12)
  par(mfrow=c(2,2))

  ylim_plot = max(max(density(target_merged_repurposed_U1$V5.x, bw=0.5)$y), max(density(target_merged_repurposed_U1$V5.y, bw=0.5)$y), max(density(target_merged_enhancers_U1$merged, bw=0.5)$y))
  xlim_plot = 15
  plot(density(target_merged_repurposed_U1$V5.x, bw=0.5), lwd=3, col="grey50", lty = 2, main = paste(target_species, "up vs downstream U1 density"), ylim = c(0, ylim_plot), xlim = c(-1, xlim_plot), las=1)
  lines(density(target_merged_repurposed_U1$V5.y, bw=0.5), lwd=3, col="grey30")
  lines(density(target_merged_enhancers_U1$merged, bw=0.5), lwd=3, col="red", lty = 3)
  text(xlim_plot*0.5, ylim_plot*0.8, adj = 0, labels = paste("P/E up- vs downstream P:", graphical_pvalue(ups_vs_down_P_adj[1])))
  text(xlim_plot*0.5, ylim_plot*0.75, adj = 0, labels = paste("P/E upstream vs enhancers:", graphical_pvalue(ups_vs_E_P_adj[1])))
  text(xlim_plot*0.5, ylim_plot*0.7, adj = 0, labels = paste("P/E downstream vs enhancers:", graphical_pvalue(downs_vs_E_P_adj[1])))
  legend(xlim_plot*0.5, ylim_plot*0.6, xjust = 0, inset = 1, legend = c("P/E upstream", "P/E downstream", "enhancers"), col = c("grey50", "grey30", "red"), lty = c(2, 1, 3), lwd=3, bty = "n")
  
  ylim_plot = max(max(density(target_merged_repurposed_PAS$V5.x, bw=0.5)$y), max(density(target_merged_repurposed_PAS$V5.y, bw=0.5)$y), max(density(target_merged_enhancers_PAS$merged, bw=0.5)$y))
  xlim_plot = 15
  plot(density(target_merged_repurposed_PAS$V5.y, bw=0.5), lwd=3, col="grey30", main = paste(target_species, "up vs downstream PAS density"), ylim = c(0, ylim_plot), xlim = c(-1, xlim_plot), las=1)
  lines(density(target_merged_repurposed_PAS$V5.x, bw=0.5), lwd=3, col="grey50", lty = 2)
  lines(density(target_merged_enhancers_PAS$merged, bw=0.5), lwd=3, col="red", lty = 3)
  text(xlim_plot*0.5, ylim_plot*0.8, adj = 0, labels = paste("P/E up- vs downstream P:", graphical_pvalue(ups_vs_down_P_adj[2])))
  text(xlim_plot*0.5, ylim_plot*0.75, adj = 0, labels = paste("P/E upstream vs enhancers:", graphical_pvalue(ups_vs_E_P_adj[2])))
  text(xlim_plot*0.5, ylim_plot*0.7, adj = 0, labels = paste("P/E downstream vs enhancers:", graphical_pvalue(downs_vs_E_P_adj[2])))
  legend(xlim_plot*0.5, ylim_plot*0.6, xjust = 0, inset = 1, legend = c("P/E upstream", "P/E downstream", "enhancers"), col = c("grey50", "grey30", "red"), lty = c(2, 1, 3), lwd=3, bty = "n")
  
  ylim_plot = max(max(density(outgroup_merged_repurposed_U1$V5.x, bw=0.5)$y), max(density(outgroup_merged_repurposed_U1$V5.y, bw=0.5)$y), max(density(outgroup_merged_enhancers_U1$merged, bw=0.5)$y))
  xlim_plot = 15
  plot(density(outgroup_merged_repurposed_U1$V5.x, bw=0.5), lwd=3, col="grey50", lty = 2, main = paste(outgroup_species, "up vs downstream U1 density"), ylim = c(0, ylim_plot), xlim = c(-1, xlim_plot), las=1)
  lines(density(outgroup_merged_repurposed_U1$V5.y, bw=0.5), lwd=3, col="grey30")
  lines(density(outgroup_merged_enhancers_U1$merged, bw=0.5), lwd=3, col="red", lty = 3)
  text(xlim_plot*0.5, ylim_plot*0.8, adj = 0, labels = paste("P/E up- vs downstream P:", graphical_pvalue(ups_vs_down_P_adj[3])))
  text(xlim_plot*0.5, ylim_plot*0.75, adj = 0, labels = paste("P/E upstream vs enhancers:", graphical_pvalue(ups_vs_E_P_adj[3])))
  text(xlim_plot*0.5, ylim_plot*0.7, adj = 0, labels = paste("P/E downstream vs enhancers:", graphical_pvalue(downs_vs_E_P_adj[3])))
  legend(xlim_plot*0.5, ylim_plot*0.6, xjust = 0, inset = 1, legend = c("P/E upstream", "P/E downstream", "enhancers"), col = c("grey50", "grey30", "red"), lty = c(2, 1, 3), lwd=3, bty = "n")
  
  ylim_plot = max(max(density(outgroup_merged_repurposed_PAS$V5.x, bw=0.5)$y), max(density(outgroup_merged_repurposed_PAS$V5.y, bw=0.5)$y), max(density(outgroup_merged_enhancers_PAS$merged, bw=0.5)$y))
  xlim_plot = 15
  plot(density(outgroup_merged_repurposed_PAS$V5.y, bw=0.5), lwd=3, col="grey30", main = paste(outgroup_species, "up vs downstream PAS density"), ylim = c(0, ylim_plot), xlim = c(-1, xlim_plot), las=1)
  lines(density(outgroup_merged_repurposed_PAS$V5.x, bw=0.5), lwd=3, col="grey50", lty = 2)
  lines(density(outgroup_merged_enhancers_PAS$merged, bw=0.5), lwd=3, col="red", lty = 3)
  text(xlim_plot*0.5, ylim_plot*0.8, adj = 0, labels = paste("P/E up- vs downstream P:", graphical_pvalue(ups_vs_down_P_adj[4])))
  text(xlim_plot*0.5, ylim_plot*0.75, adj = 0, labels = paste("P/E upstream vs enhancers:", graphical_pvalue(ups_vs_E_P_adj[4])))
  text(xlim_plot*0.5, ylim_plot*0.7, adj = 0, labels = paste("P/E downstream vs enhancers:", graphical_pvalue(downs_vs_E_P_adj[4])))
  legend(xlim_plot*0.5, ylim_plot*0.6, xjust = 0, inset = 1, legend = c("P/E upstream", "P/E downstream", "enhancers"), col = c("grey50", "grey30", "red"), lty = c(2, 1, 3), lwd=3, bty = "n")
  
  dev.off()  
}

#####################################################################################
#                                                                                   #
#                             FIGURE 4b, c, Supp Figure 8                           #
#                                                                                   #
#####################################################################################

# U1-PAS analysis between species

for (i in c(1,2)){
  target_species = target_species_all[i]
  outgroup_species = outgroup_species_all[i]
  path_to_files = paste(working_dir, "/U1_PAS/", target_species, "_vs_", outgroup_species, "/", sep = "") 
  
  pdf(file = paste(output_plots_dir,"Figure_4_evolution_plot_", i, ".pdf", sep=""), width=12, height=12)
  par(mfrow=c(2,1))
  par(xpd=F)
  par(mar=c(3, 4, 2, 3))

  library("rcompanion", lib.loc="/Library/Frameworks/R.framework/Versions/3.3/Resources/library")
  mean_repurposed_U1 = matrix(rep(0, 20), ncol=5)
  conf_low_repurposed_U1 = matrix(rep(0, 20), ncol=5)
  conf_hi_repurposed_U1 = matrix(rep(0, 20), ncol=5)
  p_repurposed = c()
  for (w in c(200, 400, 600, 800, 1000)){
    outgroup_repurposed_U1 = read.table(paste(path_to_files, "U1_sites_density_", outgroup_species, "_converted_filtered_transcripts_from_enhancers_filtered_first_", w, "bp_upstream.bed", sep=""))  
    target_repurposed_U1 = read.table(paste(path_to_files, "U1_sites_density_", target_species, "_transcripts_from_enhancers_filtered_first_", w, "bp_upstream.bed", sep=""))  
    outgroup_repurposed_U1$V5 = outgroup_repurposed_U1$V5/w*1000
    target_repurposed_U1$V5 = target_repurposed_U1$V5/w*1000
    outgroup_stats = groupwiseMean(V5 ~ 1, data = outgroup_repurposed_U1, conf = 0.95, digits = 3, R = 10000, boot = T, traditional = F, normal = F, basic = F, percentile = F, bca = T)
    target_stats = groupwiseMean(V5 ~ 1, data = target_repurposed_U1, conf = 0.95, digits = 3, R = 10000, boot = T, traditional = F, normal = F, basic = F, percentile = F, bca = T)
    mean_repurposed_U1[c(1,2),w/200] = c(outgroup_stats$Mean, target_stats$Mean)
    conf_low_repurposed_U1[c(1,2),w/200] = c(outgroup_stats$Bca.lower, target_stats$Bca.lower)
    conf_hi_repurposed_U1[c(1,2),w/200] = c(outgroup_stats$Bca.upper, target_stats$Bca.upper)
    merged_repurposed_U1 = merge(target_repurposed_U1, outgroup_repurposed_U1, by=4)
    p_repurposed = append(p_repurposed, wilcox.test(merged_repurposed_U1$V5.x, merged_repurposed_U1$V5.y, paired=T)$p.value)
  }
  for (w in c(200, 400, 600, 800, 1000)){
    outgroup_repurposed_U1 = read.table(paste(path_to_files, "U1_sites_density_", outgroup_species, "_converted_filtered_transcripts_from_enhancers_filtered_first_", w, "bp.bed", sep=""))  
    target_repurposed_U1 = read.table(paste(path_to_files, "U1_sites_density_", target_species, "_transcripts_from_enhancers_filtered_first_", w, "bp.bed", sep=""))  
    outgroup_repurposed_U1$V5 = outgroup_repurposed_U1$V5/w*1000
    target_repurposed_U1$V5 = target_repurposed_U1$V5/w*1000
    outgroup_stats = groupwiseMean(V5 ~ 1, data = outgroup_repurposed_U1, conf = 0.95, digits = 3, R = 10000, boot = T, traditional = F, normal = F, basic = F, percentile = F, bca = T)
    target_stats = groupwiseMean(V5 ~ 1, data = target_repurposed_U1, conf = 0.95, digits = 3, R = 10000, boot = T, traditional = F, normal = F, basic = F, percentile = F, bca = T)
    mean_repurposed_U1[c(3,4),w/200] = c(outgroup_stats$Mean, target_stats$Mean)
    conf_low_repurposed_U1[c(3,4),w/200] = c(outgroup_stats$Bca.lower, target_stats$Bca.lower)
    conf_hi_repurposed_U1[c(3,4),w/200] = c(outgroup_stats$Bca.upper, target_stats$Bca.upper)
    merged_repurposed_U1 = merge(target_repurposed_U1, outgroup_repurposed_U1, by=4)
    p_repurposed = append(p_repurposed, wilcox.test(merged_repurposed_U1$V5.x, merged_repurposed_U1$V5.y, paired=T)$p.value)
  }
  
  
  margins = c(min(mean_repurposed_U1)-((max(mean_repurposed_U1)-min(mean_repurposed_U1))/10), max(mean_repurposed_U1)+((max(mean_repurposed_U1)-min(mean_repurposed_U1))/10))
  plot(-1, -1, xlim=c(1, 10), ylim = c(margins[1], margins[2]), main = paste("U1 site density ", outgroup_species, " vs ", target_species, sep=""), ylab = "U1 density per kbp", xlab = "distance from TSS", xaxt="n", las=1)
  polygon(c(5,6,6,5), c(margins[1]-1, margins[1]-1, margins[2]+1, margins[2]+1), col = adjustcolor("yellow", alpha.f = 0.5), border = F)
  axis(1, at = c(1:10), labels = c(-1000, -800, -600, -400, -200, 200, 400, 600, 800, 1000))
  polygon(c(5,4,3,2,1,1,2,3,4,5), c(conf_low_repurposed_U1[1,], rev(conf_hi_repurposed_U1[1,])), col = adjustcolor("black", alpha.f = 0.5), border = F)
  lines(c(5:1), mean_repurposed_U1[1,], type = "l", col="black", lwd=3)
  polygon(c(5,4,3,2,1,1,2,3,4,5), c(conf_low_repurposed_U1[2,], rev(conf_hi_repurposed_U1[2,])), col = adjustcolor("red", alpha.f = 0.5), border = F)
  lines(c(5:1), mean_repurposed_U1[2,], type = "l", col="red", lwd=3)
  text(c(5:1), y = mean_repurposed_U1[2,], labels = graphical_pvalue(p.adjust(p_repurposed[1:5], method="fdr")), pos = 3)
  
  polygon(c(6,7,8,9,10,10,9,8,7,6), c(conf_low_repurposed_U1[3,], rev(conf_hi_repurposed_U1[3,])), col = adjustcolor("black", alpha.f = 0.5), border = F)
  lines(c(6:10), mean_repurposed_U1[3,], type = "l", col="black", lwd=3)
  polygon(c(6,7,8,9,10,10,9,8,7,6), c(conf_low_repurposed_U1[4,], rev(conf_hi_repurposed_U1[4,])), col = adjustcolor("red", alpha.f = 0.5), border = F)
  lines(c(6:10), mean_repurposed_U1[4,], type = "l", col="red", lwd=3)
  text(c(6:10), y = mean_repurposed_U1[4,], labels = graphical_pvalue(p.adjust(p_repurposed[6:10], method="fdr")), pos = 3)
  

  # PAS signals: outgroup species repurposed elements vs promoters vs enhancers
  mean_repurposed_PAS = matrix(rep(0, 20), ncol=5)
  conf_low_repurposed_PAS = matrix(rep(0, 20), ncol=5)
  conf_hi_repurposed_PAS = matrix(rep(0, 20), ncol=5)
  p_repurposed = c()
  for (w in c(200, 400, 600, 800, 1000)){
    outgroup_repurposed_PAS = read.table(paste(path_to_files, "PAS_sites_density_", outgroup_species, "_converted_filtered_transcripts_from_enhancers_filtered_first_", w, "bp_upstream.bed", sep=""))  
    target_repurposed_PAS = read.table(paste(path_to_files, "PAS_sites_density_", target_species, "_transcripts_from_enhancers_filtered_first_", w, "bp_upstream.bed", sep=""))  
    outgroup_repurposed_PAS$V5 = outgroup_repurposed_PAS$V5/w*1000
    target_repurposed_PAS$V5 = target_repurposed_PAS$V5/w*1000
    outgroup_stats = groupwiseMean(V5 ~ 1, data = outgroup_repurposed_PAS, conf = 0.95, digits = 3, R = 10000, boot = T, traditional = F, normal = F, basic = F, percentile = F, bca = T)
    target_stats = groupwiseMean(V5 ~ 1, data = target_repurposed_PAS, conf = 0.95, digits = 3, R = 10000, boot = T, traditional = F, normal = F, basic = F, percentile = F, bca = T)
    mean_repurposed_PAS[c(1,2),w/200] = c(outgroup_stats$Mean, target_stats$Mean)
    conf_low_repurposed_PAS[c(1,2),w/200] = c(outgroup_stats$Bca.lower, target_stats$Bca.lower)
    conf_hi_repurposed_PAS[c(1,2),w/200] = c(outgroup_stats$Bca.upper, target_stats$Bca.upper)
    merged_repurposed_PAS = merge(target_repurposed_PAS, outgroup_repurposed_PAS, by=4)
    p_repurposed = append(p_repurposed, wilcox.test(merged_repurposed_PAS$V5.x, merged_repurposed_PAS$V5.y, paired=T)$p.value)
  }
  for (w in c(200, 400, 600, 800, 1000)){
    outgroup_repurposed_PAS = read.table(paste(path_to_files, "PAS_sites_density_", outgroup_species, "_converted_filtered_transcripts_from_enhancers_filtered_first_", w, "bp.bed", sep=""))  
    target_repurposed_PAS = read.table(paste(path_to_files, "PAS_sites_density_", target_species, "_transcripts_from_enhancers_filtered_first_", w, "bp.bed", sep=""))  
    outgroup_repurposed_PAS$V5 = outgroup_repurposed_PAS$V5/w*1000
    target_repurposed_PAS$V5 = target_repurposed_PAS$V5/w*1000
    outgroup_stats = groupwiseMean(V5 ~ 1, data = outgroup_repurposed_PAS, conf = 0.95, digits = 3, R = 10000, boot = T, traditional = F, normal = F, basic = F, percentile = F, bca = T)
    target_stats = groupwiseMean(V5 ~ 1, data = target_repurposed_PAS, conf = 0.95, digits = 3, R = 10000, boot = T, traditional = F, normal = F, basic = F, percentile = F, bca = T)
    mean_repurposed_PAS[c(3,4),w/200] = c(outgroup_stats$Mean, target_stats$Mean)
    conf_low_repurposed_PAS[c(3,4),w/200] = c(outgroup_stats$Bca.lower, target_stats$Bca.lower)
    conf_hi_repurposed_PAS[c(3,4),w/200] = c(outgroup_stats$Bca.upper, target_stats$Bca.upper)
    merged_repurposed_PAS = merge(target_repurposed_PAS, outgroup_repurposed_PAS, by=4)
    p_repurposed = append(p_repurposed, wilcox.test(merged_repurposed_PAS$V5.x, merged_repurposed_PAS$V5.y, paired=T)$p.value)
  }
  
  
  margins = c(min(mean_repurposed_PAS)-((max(mean_repurposed_PAS)-min(mean_repurposed_PAS))/10), max(mean_repurposed_PAS)+((max(mean_repurposed_PAS)-min(mean_repurposed_PAS))/10))
  plot(-1, -1, xlim=c(1, 10), ylim = c(margins[1], margins[2]), main = paste("PAS site density ", outgroup_species, " vs ", target_species, sep=""), ylab = "PAS density per kbp", xlab = "distance from TSS", xaxt="n", las=1)
  polygon(c(5,6,6,5), c(margins[1]-1, margins[1]-1, margins[2]+1, margins[2]+1), col = adjustcolor("yellow", alpha.f = 0.5), border = F)
  axis(1, at = c(1:10), labels = c(-1000, -800, -600, -400, -200, 200, 400, 600, 800, 1000))
  polygon(c(5,4,3,2,1,1,2,3,4,5), c(conf_low_repurposed_PAS[1,], rev(conf_hi_repurposed_PAS[1,])), col = adjustcolor("black", alpha.f = 0.5), border = F)
  lines(c(5:1), mean_repurposed_PAS[1,], type = "l", col="black", lwd=3)
  polygon(c(5,4,3,2,1,1,2,3,4,5), c(conf_low_repurposed_PAS[2,], rev(conf_hi_repurposed_PAS[2,])), col = adjustcolor("red", alpha.f = 0.5), border = F)
  lines(c(5:1), mean_repurposed_PAS[2,], type = "l", col="red", lwd=3)
  text(c(5:1), y = mean_repurposed_PAS[2,], labels = graphical_pvalue(p.adjust(p_repurposed[1:5], method="fdr")), pos = 3)
  
  polygon(c(6,7,8,9,10,10,9,8,7,6), c(conf_low_repurposed_PAS[3,], rev(conf_hi_repurposed_PAS[3,])), col = adjustcolor("black", alpha.f = 0.5), border = F)
  lines(c(6:10), mean_repurposed_PAS[3,], type = "l", col="black", lwd=3)
  polygon(c(6,7,8,9,10,10,9,8,7,6), c(conf_low_repurposed_PAS[4,], rev(conf_hi_repurposed_PAS[4,])), col = adjustcolor("red", alpha.f = 0.5), border = F)
  lines(c(6:10), mean_repurposed_PAS[4,], type = "l", col="red", lwd=3)
  text(c(6:10), y = mean_repurposed_PAS[4,], labels = graphical_pvalue(p.adjust(p_repurposed[6:10], method="fdr")), pos = 3)
  dev.off()
  
}


#####################################################################################
#                                                                                   #
#                                     FIGURE 4e                                     #
#                                                                                   #
#####################################################################################

# closest U1

for (i in c(1,2)){
  target_species = target_species_all[i]
  outgroup_species = outgroup_species_all[i]
  clade = clades_all[i]
  path_to_files = paste(working_dir, "/U1_PAS/", target_species, "_vs_", outgroup_species, "/", sep = "") 

  out_sp_closest_U1_down=read.table(paste(path_to_files, outgroup_species, "_from_", target_species, "_filtered_transcripts_from_enhancers_filtered_first_50bp.liftover.bed.20000bp_down.closest_U1_site.bed", sep=""))
  target_sp_closest_U1_down=read.table(paste(path_to_files, target_species, "_filtered_transcripts_from_enhancers_filtered_first_50bp.liftover.bed.20000bp_down.closest_U1_site.bed", sep=""))
  merged_closest_U1_down = merge(out_sp_closest_U1_down, target_sp_closest_U1_down, by = 4)
  
  out_sp_closest_U1_up=read.table(paste(path_to_files, outgroup_species, "_from_", target_species, "_filtered_transcripts_from_enhancers_filtered_first_50bp.liftover.bed.20000bp_up.closest_U1_site.bed", sep=""))
  target_sp_closest_U1_up=read.table(paste(path_to_files, target_species, "_filtered_transcripts_from_enhancers_filtered_first_50bp.liftover.bed.20000bp_up.closest_U1_site.bed", sep=""))
  merged_closest_U1_up = merge(out_sp_closest_U1_up, target_sp_closest_U1_up, by = 4)
  
  closest_p = c()
  closest_p = append(closest_p, wilcox.test(merged_closest_U1_up$V13.x, merged_closest_U1_up$V13.y, paired=T, alternative = "greater")$p.value)
  closest_p = append(closest_p, wilcox.test(merged_closest_U1_down$V13.x, merged_closest_U1_down$V13.y, paired=T, alternative = "greater")$p.value)
  pdf(file = paste(output_plots_dir,"Figure_4_dist_plot_", i, ".pdf", sep=""), width=12, height=12)
  par(mfrow=c(1,1))
  k = boxplot(merged_closest_U1_up$V13.x, merged_closest_U1_up$V13.y, merged_closest_U1_down$V13.x, merged_closest_U1_down$V13.y,
              col="deepskyblue4", notch=T, las=1, 
              main = paste(clade, "distance to closest U1"), outline=F,names = c(outgroup_species,  target_species, outgroup_species,  target_species), ylab = "bp", las=1)
  text(1.5, max(k$stats) - max(k$stats)* 0.1, labels = graphical_pvalue(closest_p[1]))
  text(3.5, max(k$stats) - max(k$stats)* 0.1, labels = graphical_pvalue(closest_p[2]))

  # closest U1 or PAS
  outgroup_sp_closest_U1_PAS_down=read.table(paste(path_to_files, outgroup_species, "_from_", target_species, "_filtered_transcripts_from_enhancers_filtered_first_50bp.liftover.bed.20000bp_down.closest_U1_or_PAS_site.bed", sep=""))
  target_sp_closest_U1_PAS_down=read.table(paste(path_to_files, target_species, "_filtered_transcripts_from_enhancers_filtered_first_50bp.liftover.bed.20000bp_down.closest_U1_or_PAS_site.bed", sep=""))
  rodent_closest_U1_PAS_down=merge(outgroup_sp_closest_U1_PAS_down, target_sp_closest_U1_PAS_down, by=4)

  PAS_vs_U1 = matrix(c(table(rodent_closest_U1_PAS_down$V11.x),
                       table(rodent_closest_U1_PAS_down$V11.y)), ncol=2, byrow = T)
  fisher.test(PAS_vs_U1)
  
  outgroup_sp_closest_U1_PAS_up=read.table(paste(path_to_files, outgroup_species, "_from_", target_species, "_filtered_transcripts_from_enhancers_filtered_first_50bp.liftover.bed.20000bp_up.closest_U1_or_PAS_site.bed", sep=""))
  target_sp_closest_U1_PAS_up=read.table(paste(path_to_files, target_species, "_filtered_transcripts_from_enhancers_filtered_first_50bp.liftover.bed.20000bp_up.closest_U1_or_PAS_site.bed", sep=""))
  rodent_closest_U1_PAS_up=merge(outgroup_sp_closest_U1_PAS_up, target_sp_closest_U1_PAS_up, by=4)
  
  PAS_vs_U1 = matrix(c(table(rodent_closest_U1_PAS_up$V11.x),
                       table(rodent_closest_U1_PAS_up$V11.y)), ncol=2, byrow = T)
  fisher.test(PAS_vs_U1)
  
  dev.off()
}
