# Supplementary material for: Repurposing of promoters and enhancers during mammalian evolution
Source: Nat Commun. 2018 Oct 4;9:4066. doi: 10.1038/s41467-018-06544-z (PMC6172195; doi:10.1038/s41467-018-06544-z)
Supplement: Supplementary file 12 — supplementary data 9 [file 41467_2018_6544_MOESM12_ESM.zip › scripts/sequence_composition_match.py]

import sys
import os
import bisect

enhancers_nuc=sys.argv[1]
unmarked_nuc=sys.argv[2]
subsampled_unmarked_nuc=sys.argv[3]

enhancer_gc = []
for line in open(enhancers_nuc):
    G=line.split("\t")
    enhancer_gc.append(eval(G[5]))

unmarked_gc = []
for line in open(unmarked_nuc):
    G=line.split("\t")
    unmarked_gc.append(eval(G[5]))

unmarked_gc.sort()

subsampled_unmarked_gc = []
for gc in enhancer_gc:
    bisect_value = bisect.bisect_left(unmarked_gc, gc)
    if bisect_value == 0:
        k = unmarked_gc[0]
    elif bisect_value == len(unmarked_gc):
        k = unmarked_gc[len(unmarked_gc)-1]
    else:
        left_right_val = [unmarked_gc[bisect_value-1], unmarked_gc[bisect_value]]
        k = min(left_right_val, key=lambda x:abs(x-gc))
    subsampled_unmarked_gc.append(k)
    unmarked_gc.remove(k)

new = open(subsampled_unmarked_nuc, "w")

for line in open(unmarked_nuc):
    if subsampled_unmarked_gc == []:
        break
    G=line.split("\t")
    if eval(G[5]) in subsampled_unmarked_gc:
        new.write(line)
        subsampled_unmarked_gc.remove(eval(G[5]))

new.close()
