# Supplementary material for: Repurposing of promoters and enhancers during mammalian evolution
Source: Nat Commun. 2018 Oct 4;9:4066. doi: 10.1038/s41467-018-06544-z (PMC6172195; doi:10.1038/s41467-018-06544-z)
Supplement: Supplementary file 12 — supplementary data 9 [file 41467_2018_6544_MOESM12_ESM.zip › scripts/U1_PAS_analysis.sh]

#!/bin/bash
#
#SBATCH --job-name=U1_PAS
#SBATCH --output=/mnt/home1/ahringer/fnc21/slurm_out/U1_PAS.%N.%j.out
#SBATCH --error=/mnt/home1/ahringer/fnc21/slurm_err/U1_PAS.%N.%j.err
#SBATCH --ntasks=1
#SBATCH -N 1
#SBATCH -n 6
#SBATCH --mem-per-cpu=80000
#SBATCH --mail-type=END,FAIL
#SBATCH --mail-user=fnc21@cam.ac.uk

target_species=$1
outgroup_species=$2
working_dir=$3

transcriptome_assembly_dir=$working_dir/transcriptome_assembly
genome_dir=$working_dir/genomes
U1_PAS_dir=$working_dir/U1_PAS
PE_elements_dir=$working_dir"/repurposed_elements/no_subsampling/"$target_species"_vs_"$outgroup_species"_ChIP_CAGE_no_subsampling"
output_dir=$working_dir"/U1_PAS/"$target_species"_vs_"$outgroup_species
ucsc_chains_dir=$working_dir/ucsc_chains
temp_sort_dir=$working_dir/temp
CAGE_TSS_dir=$working_dir/CAGE_data
regulatory_elements_converted=$working_dir"/regulatory_elements_DHS/"$outgroup_species"/"$outgroup_species"_all_organs_enhancers_no_other_tissue_promoters_filtered_converted.bed"

if [ ! -d $output_dir ]
then
    mkdir -p $output_dir
fi

mkdir $temp_sort_dir

cd $output_dir
echo $target_species
echo $outgroup_species


# extract the genomic locations of the U1 and PAS motifs (MEMORY INTENSIVE! Run on cluster)
scanMotifGenomeWide.pl $U1_PAS_dir"/U1.motif" $genome_dir"/"$target_species".autosomes.fa" -bed -p 6 > $U1_PAS_dir"/U1_sites_"$target_species".bed"
scanMotifGenomeWide.pl $U1_PAS_dir"/U1.motif" $genome_dir"/"$outgroup_species".autosomes.fa" -bed -p 6 > $U1_PAS_dir"/U1_sites_"$outgroup_species".bed"

scanMotifGenomeWide.pl $U1_PAS_dir"/PAS.motif" $genome_dir"/"$target_species".autosomes.fa" -bed -p 6 > $U1_PAS_dir"/PAS_sites_"$target_species".bed"
scanMotifGenomeWide.pl $U1_PAS_dir"/PAS.motif" $genome_dir"/"$outgroup_species".autosomes.fa" -bed -p 6 > $U1_PAS_dir"/PAS_sites_"$outgroup_species".bed"

# merge all new transcripts in a single file and extract the first 50bp of each novel trancripts 
flankBed -l 500 -r 0 -i $PE_elements_dir"/"$target_species"_all_organs_new_stable_transcripts_from_enhancers.bed" -g $genome_dir"/"$target_species".autosomes.fa.fai" -s | cut -f 1,2,3,4,5,6 | intersectBed -a stdin -b $PE_elements_dir"/"$target_species"_all_organs_repurposed_elements_filtered.bed" -u | cut -f 4 | sort > $target_species"_new_transcripts_from_enhancers_filtered.name.txt"
awk 'BEGIN{OFS="\t";}{if ($6 == "+") print $1,$2,$2+50,$4,$5,$6; else print $1,$3-50,$3,$4,$5,$6 }' $transcriptome_assembly_dir"/"$target_species"_stable_transcripts.bed" | sort -k 4,4 | join -1 1 -2 4 $target_species"_new_transcripts_from_enhancers_filtered.name.txt" - | awk 'BEGIN{OFS="\t";}{print $2, $3, $4, $1, $5, $6}' | sort -k 1,1 -k2,2n | mergeBed -i stdin -s -c 4,5,6 -o distinct,distinct,distinct | cut -f 1,2,3,5,6,7 > $target_species"_filtered_transcripts_from_enhancers_filtered_first_50bp.txt"

# similarly, define the 50bp in the upstream orientation
flankBed -l 50 -r 0 -i $target_species"_filtered_transcripts_from_enhancers_filtered_first_50bp.txt" -g $genome_dir"/"$target_species".autosomes.fa.fai" -s | awk 'BEGIN{OFS="\t";}{if ($6 =="+") print $1, $2, $3, $4, $5, "-"; else print $1, $2, $3, $4, $5, "+"}' > $target_species"_filtered_transcripts_from_enhancers_filtered_first_50bp_upstream.txt"

# Convert first 50bp regions in both directions to outgroup_species
liftOver $target_species"_filtered_transcripts_from_enhancers_filtered_first_50bp.txt" $ucsc_chains_dir"/"$target_species"."$outgroup_species".over.chain" $outgroup_species"_from_"$target_species"_filtered_transcripts_from_enhancers_filtered_first_50bp.txt" $outgroup_species"_from_"$target_species"_filtered_transcripts_from_enhancers_filtered_first_50bp_unmapped.txt" -minMatch=0.60

awk '{if ($3 - $2 < 60 && $3 - $2 > 40) print}' $outgroup_species"_from_"$target_species"_filtered_transcripts_from_enhancers_filtered_first_50bp.txt" | sort -k 4,4 > $outgroup_species"_from_"$target_species"_filtered_transcripts_from_enhancers_filtered_first_50bp.liftover.bed"
sort -k 4,4 $target_species"_filtered_transcripts_from_enhancers_filtered_first_50bp.txt" | join -1 4 -2 4 - $outgroup_species"_from_"$target_species"_filtered_transcripts_from_enhancers_filtered_first_50bp.liftover.bed" | awk 'BEGIN{OFS="\t";}{print $2, $3, $4, $1, $5, $6}' > $target_species"_filtered_transcripts_from_enhancers_filtered_first_50bp.liftover.bed"


liftOver $target_species"_filtered_transcripts_from_enhancers_filtered_first_50bp_upstream.txt" $ucsc_chains_dir"/"$target_species"."$outgroup_species".over.chain" $outgroup_species"_from_"$target_species"_filtered_transcripts_from_enhancers_filtered_first_50bp_upstream.txt" $outgroup_species"_from_"$target_species"_filtered_transcripts_from_enhancers_filtered_first_50bp_upstream_unmapped.txt" -minMatch=0.60

awk '{if ($3 - $2 < 60 && $3 - $2 > 40) print}' $outgroup_species"_from_"$target_species"_filtered_transcripts_from_enhancers_filtered_first_50bp_upstream.txt" | sort -k 4,4 > $outgroup_species"_from_"$target_species"_filtered_transcripts_from_enhancers_filtered_first_50bp_upstream.liftover.bed"
sort -k 4,4 $target_species"_filtered_transcripts_from_enhancers_filtered_first_50bp_upstream.txt" | join -1 4 -2 4 - $outgroup_species"_from_"$target_species"_filtered_transcripts_from_enhancers_filtered_first_50bp_upstream.liftover.bed" | awk 'BEGIN{OFS="\t";}{print $2, $3, $4, $1, $5, $6}' > $target_species"_filtered_transcripts_from_enhancers_filtered_first_50bp_upstream.liftover.bed"


# overlap PAS and U1 predicted sites downstream and upstream of TSS of target_species transcripts
awk 'BEGIN{OFS="\t";}{if ($6 == "+") print $1,$2-1000,$2+1000,$4,$5,$6; else print $1,$3-1000,$3+1000,$4,$5,$6 }' $target_species"_filtered_transcripts_from_enhancers_filtered_first_50bp.liftover.bed" > $target_species"_filtered_transcripts_from_enhancers_filtered_1000bp_around_TSS.txt"
intersectBed -a $U1_PAS_dir"/U1_sites_"$target_species".bed" -b $target_species"_filtered_transcripts_from_enhancers_filtered_1000bp_around_TSS.txt" -u > "U1_sites_"$target_species"_on_PE_elements.bed"
intersectBed -a $U1_PAS_dir"/PAS_sites_"$target_species".bed" -b $target_species"_filtered_transcripts_from_enhancers_filtered_1000bp_around_TSS.txt" -u > "PAS_sites_"$target_species"_on_PE_elements.bed"


for WINDOW in 200 400 600 800 1000
do
    awk -v var="$WINDOW" 'BEGIN{OFS="\t";}{if ($6 == "+") print $1,$2,$2+var,$4,$5,$6; else print $1,$3-var,$3,$4,$5,$6 }' $target_species"_filtered_transcripts_from_enhancers_filtered_first_50bp.liftover.bed" > $target_species"_filtered_transcripts_from_enhancers_filtered_first_"$WINDOW"bp.txt"
    intersectBed -a $target_species"_filtered_transcripts_from_enhancers_filtered_first_"$WINDOW"bp.txt" -b "U1_sites_"$target_species"_on_PE_elements.bed" -loj -s | awk 'BEGIN{OFS="\t";}{if ($7 == ".") print $1,$2,$3,$4,"0"; else print $1,$2,$3,$4,"1"}' | sort -k 1,1 -k2,2n | mergeBed -i stdin -c 4,5 -o distinct,sum > "U1_sites_density_"$target_species"_transcripts_from_enhancers_filtered_first_"$WINDOW"bp.bed"
    intersectBed -a $target_species"_filtered_transcripts_from_enhancers_filtered_first_"$WINDOW"bp.txt" -b "PAS_sites_"$target_species"_on_PE_elements.bed" -loj -s | awk 'BEGIN{OFS="\t";}{if ($7 == ".") print $1,$2,$3,$4,"0"; else print $1,$2,$3,$4,"1"}' | sort -k 1,1 -k2,2n | mergeBed -i stdin -c 4,5 -o distinct,sum > "PAS_sites_density_"$target_species"_transcripts_from_enhancers_filtered_first_"$WINDOW"bp.bed"
    awk -v var="$WINDOW" 'BEGIN{OFS="\t";}{if ($6 == "+") print $1,$2,$2+var,$4,$5,$6; else print $1,$3-var,$3,$4,$5,$6 }' $target_species"_filtered_transcripts_from_enhancers_filtered_first_50bp_upstream.liftover.bed" > $target_species"_filtered_transcripts_from_enhancers_filtered_first_"$WINDOW"bp_upstream.txt"
    intersectBed -a $target_species"_filtered_transcripts_from_enhancers_filtered_first_"$WINDOW"bp_upstream.txt" -b "U1_sites_"$target_species"_on_PE_elements.bed" -loj -s | awk 'BEGIN{OFS="\t";}{if ($7 == ".") print $1,$2,$3,$4,"0"; else print$1,$2,$3,$4,"1"}' | sort -k 1,1 -k2,2n | mergeBed -i stdin -c 4,5 -o distinct,sum > "U1_sites_density_"$target_species"_transcripts_from_enhancers_filtered_first_"$WINDOW"bp_upstream.bed"
    intersectBed -a $target_species"_filtered_transcripts_from_enhancers_filtered_first_"$WINDOW"bp_upstream.txt" -b "PAS_sites_"$target_species"_on_PE_elements.bed" -loj -s | awk 'BEGIN{OFS="\t";}{if ($7 == ".") print $1,$2,$3,$4,"0"; else print $1,$2,$3,$4,"1"}' | sort -k 1,1 -k2,2n | mergeBed -i stdin -c 4,5 -o distinct,sum > "PAS_sites_density_"$target_species"_transcripts_from_enhancers_filtered_first_"$WINDOW"bp_upstream.bed"
done

# overlap PAS and U1 predicted sites downstream of TSS of converted outgroup_species transcripts
awk 'BEGIN{OFS="\t";}{if ($6 == "+") print $1,$2-1000,$2+1000,$4,$5,$6; else print $1,$3-1000,$3+1000,$4,$5,$6 }' $outgroup_species"_from_"$target_species"_filtered_transcripts_from_enhancers_filtered_first_50bp.liftover.bed" > $outgroup_species"_from_"$target_species"_converted_filtered_transcripts_from_enhancers_filtered_1000bp_around_TSS.txt"
intersectBed -a $U1_PAS_dir"/U1_sites_"$outgroup_species".bed" -b $outgroup_species"_from_"$target_species"_converted_filtered_transcripts_from_enhancers_filtered_1000bp_around_TSS.txt" -u > "U1_sites_"$outgroup_species"_on_PE_elements.bed"
intersectBed -a $U1_PAS_dir"/PAS_sites_"$outgroup_species".bed" -b $outgroup_species"_from_"$target_species"_converted_filtered_transcripts_from_enhancers_filtered_1000bp_around_TSS.txt" -u > "PAS_sites_"$outgroup_species"_on_PE_elements.bed"

for WINDOW in 200 400 600 800 1000
do
    awk -v var="$WINDOW" 'BEGIN{OFS="\t";}{if ($6 == "+") print $1,$2,$2+var,$4,$5,$6; else print $1,$3-var,$3,$4,$5,$6 }' $outgroup_species"_from_"$target_species"_filtered_transcripts_from_enhancers_filtered_first_50bp.liftover.bed" > $outgroup_species"_from_"$target_species"_converted_filtered_transcripts_from_enhancers_filtered_first_"$WINDOW"bp.txt"
    intersectBed -a $outgroup_species"_from_"$target_species"_converted_filtered_transcripts_from_enhancers_filtered_first_"$WINDOW"bp.txt" -b "U1_sites_"$outgroup_species"_on_PE_elements.bed" -loj -s | awk 'BEGIN{OFS="\t";}{if ($7 == ".") print $1,$2,$3,$4,"0"; else print $1,$2,$3,$4,"1"}' | sort -k 1,1 -k2,2n | mergeBed -i stdin -c 4,5 -o distinct,sum > "U1_sites_density_"$outgroup_species"_converted_filtered_transcripts_from_enhancers_filtered_first_"$WINDOW"bp.bed"
    intersectBed -a $outgroup_species"_from_"$target_species"_converted_filtered_transcripts_from_enhancers_filtered_first_"$WINDOW"bp.txt" -b "PAS_sites_"$outgroup_species"_on_PE_elements.bed" -loj -s | awk 'BEGIN{OFS="\t";}{if ($7 == ".") print $1,$2,$3,$4,"0"; else print $1,$2,$3,$4,"1"}' | sort -k 1,1 -k2,2n | mergeBed -i stdin -c 4,5 -o distinct,sum > "PAS_sites_density_"$outgroup_species"_converted_filtered_transcripts_from_enhancers_filtered_first_"$WINDOW"bp.bed"
    awk -v var="$WINDOW" 'BEGIN{OFS="\t";}{if ($6 == "+") print $1,$2,$2+var,$4,$5,$6; else print $1,$3-var,$3,$4,$5,$6 }' $outgroup_species"_from_"$target_species"_filtered_transcripts_from_enhancers_filtered_first_50bp_upstream.liftover.bed" > $outgroup_species"_from_"$target_species"_converted_filtered_transcripts_from_enhancers_filtered_first_"$WINDOW"bp_upstream.txt"
    intersectBed -a $outgroup_species"_from_"$target_species"_converted_filtered_transcripts_from_enhancers_filtered_first_"$WINDOW"bp_upstream.txt" -b "U1_sites_"$outgroup_species"_on_PE_elements.bed" -loj -s | awk 'BEGIN{OFS="\t";}{if ($7 == ".") print $1,$2,$3,$4,"0"; else print $1,$2,$3,$4,"1"}' | sort -k 1,1 -k2,2n | mergeBed -i stdin -c 4,5 -o distinct,sum > "U1_sites_density_"$outgroup_species"_converted_filtered_transcripts_from_enhancers_filtered_first_"$WINDOW"bp_upstream.bed"
    intersectBed -a $outgroup_species"_from_"$target_species"_converted_filtered_transcripts_from_enhancers_filtered_first_"$WINDOW"bp_upstream.txt" -b "PAS_sites_"$outgroup_species"_on_PE_elements.bed" -loj -s | awk 'BEGIN{OFS="\t";}{if ($7 == ".") print $1,$2,$3,$4,"0"; else print $1,$2,$3,$4,"1"}' | sort -k 1,1 -k2,2n | mergeBed -i stdin -c 4,5 -o distinct,sum > "PAS_sites_density_"$outgroup_species"_converted_filtered_transcripts_from_enhancers_filtered_first_"$WINDOW"bp_upstream.bed"
done

# extract the distance to the closest U1 site downstream of the actual and projected TSS of a repurposed element

### OUTGROUP SPECIES
intersectBed -a $outgroup_species"_from_"$target_species"_filtered_transcripts_from_enhancers_filtered_first_50bp.liftover.bed" -b $genome_dir"/"$outgroup_species".autosomes.bed" -u | flankBed -l 1 -r 0 -s -i stdin -g $genome_dir"/"$outgroup_species".fa.fai" | flankBed -l 20000 -r 20000 -s -i stdin -g $genome_dir"/"$outgroup_species".fa.fai" | sort -k 1,1 -k2,2n | bedtools merge -i stdin -s -c 4,5,6 -o distinct,collapse,distinct | awk '{if ($5 !~ ",") print}' | cut -f 1,2,3,5,6,7 > $outgroup_species"_from_"$target_species"_filtered_transcripts_from_enhancers_filtered_first_50bp.liftover.bed.20000bp_around.bed"

intersectBed -a $outgroup_species"_from_"$target_species"_filtered_transcripts_from_enhancers_filtered_first_50bp.liftover.bed" -b $genome_dir"/"$outgroup_species".autosomes.bed" -u | flankBed -l 1 -r 0 -s -i stdin -g $genome_dir"/"$outgroup_species".fa.fai" | flankBed -l 0 -r 20000 -s -i stdin -g $genome_dir"/"$outgroup_species".fa.fai" | sort -k 1,1 -k2,2n | bedtools merge -i stdin -s -c 4,5,6 -o distinct,collapse,distinct | awk '{if ($5 !~ ",") print}' | cut -f 1,2,3,5,6,7 > $outgroup_species"_from_"$target_species"_filtered_transcripts_from_enhancers_filtered_first_50bp.liftover.bed.20000bp_down.bed"

intersectBed -a $outgroup_species"_from_"$target_species"_filtered_transcripts_from_enhancers_filtered_first_50bp_upstream.liftover.bed" -b $genome_dir"/"$outgroup_species".autosomes.bed" -u | flankBed -l 1 -r 0 -s -i stdin -g $genome_dir"/"$outgroup_species".fa.fai" | flankBed -l 0 -r 20000 -s -i stdin -g $genome_dir"/"$outgroup_species".fa.fai" | sort -k 1,1 -k2,2n | bedtools merge -i stdin -s -c 4,5,6 -o distinct,collapse,distinct | awk '{if ($5 !~ ",") print}' | cut -f 1,2,3,5,6,7 > $outgroup_species"_from_"$target_species"_filtered_transcripts_from_enhancers_filtered_first_50bp.liftover.bed.20000bp_up.bed"


intersectBed -a $U1_PAS_dir"/PAS_sites_"$outgroup_species".bed" -b $outgroup_species"_from_"$target_species"_filtered_transcripts_from_enhancers_filtered_first_50bp.liftover.bed.20000bp_around.bed" -wa > $outgroup_species"_from_"$target_species"_filtered_transcripts_from_enhancers_filtered_first_50bp.liftover.bed.20000bp_around.PAS_overlap.bed"

intersectBed -a $outgroup_species"_from_"$target_species"_filtered_transcripts_from_enhancers_filtered_first_50bp.liftover.bed.20000bp_around.PAS_overlap.bed" -b $outgroup_species"_from_"$target_species"_filtered_transcripts_from_enhancers_filtered_first_50bp.liftover.bed.20000bp_down.bed" -s -wa > $outgroup_species"_from_"$target_species"_filtered_transcripts_from_enhancers_filtered_first_50bp.liftover.bed.20000bp_down.PAS_overlap.bed"
intersectBed -a $outgroup_species"_from_"$target_species"_filtered_transcripts_from_enhancers_filtered_first_50bp.liftover.bed.20000bp_around.PAS_overlap.bed" -b $outgroup_species"_from_"$target_species"_filtered_transcripts_from_enhancers_filtered_first_50bp.liftover.bed.20000bp_up.bed" -s -wa > $outgroup_species"_from_"$target_species"_filtered_transcripts_from_enhancers_filtered_first_50bp.liftover.bed.20000bp_up.PAS_overlap.bed"

intersectBed -a $U1_PAS_dir"/U1_sites_"$outgroup_species".bed" -b $outgroup_species"_from_"$target_species"_filtered_transcripts_from_enhancers_filtered_first_50bp.liftover.bed.20000bp_around.bed" -wa > $outgroup_species"_from_"$target_species"_filtered_transcripts_from_enhancers_filtered_first_50bp.liftover.bed.20000bp_around.U1_overlap.bed"

intersectBed -a $outgroup_species"_from_"$target_species"_filtered_transcripts_from_enhancers_filtered_first_50bp.liftover.bed.20000bp_around.U1_overlap.bed" -b $outgroup_species"_from_"$target_species"_filtered_transcripts_from_enhancers_filtered_first_50bp.liftover.bed.20000bp_down.bed" -s -wa > $outgroup_species"_from_"$target_species"_filtered_transcripts_from_enhancers_filtered_first_50bp.liftover.bed.20000bp_down.U1_overlap.bed"
intersectBed -a $outgroup_species"_from_"$target_species"_filtered_transcripts_from_enhancers_filtered_first_50bp.liftover.bed.20000bp_around.U1_overlap.bed" -b $outgroup_species"_from_"$target_species"_filtered_transcripts_from_enhancers_filtered_first_50bp.liftover.bed.20000bp_up.bed" -s -wa > $outgroup_species"_from_"$target_species"_filtered_transcripts_from_enhancers_filtered_first_50bp.liftover.bed.20000bp_up.U1_overlap.bed"


intersectBed -a $outgroup_species"_from_"$target_species"_filtered_transcripts_from_enhancers_filtered_first_50bp.liftover.bed.20000bp_down.U1_overlap.bed" -b $genome_dir"/"$outgroup_species".autosomes.bed" -u | slopBed -l 0 -r 1000 -s -i stdin -g $genome_dir"/"$outgroup_species".fa.fai" | intersectBed -a $outgroup_species"_from_"$target_species"_filtered_transcripts_from_enhancers_filtered_first_50bp.liftover.bed.20000bp_down.PAS_overlap.bed" -b stdin -v -s -wa > $outgroup_species"_from_"$target_species"_filtered_transcripts_from_enhancers_filtered_first_50bp.liftover.bed.20000bp_down.unprotected_PAS_overlap.bed"
intersectBed -a $outgroup_species"_from_"$target_species"_filtered_transcripts_from_enhancers_filtered_first_50bp.liftover.bed.20000bp_up.U1_overlap.bed" -b $genome_dir"/"$outgroup_species".autosomes.bed" -u | slopBed -l 0 -r 1000 -s -i stdin -g $genome_dir"/"$outgroup_species".fa.fai" | intersectBed -a $outgroup_species"_from_"$target_species"_filtered_transcripts_from_enhancers_filtered_first_50bp.liftover.bed.20000bp_up.PAS_overlap.bed" -b stdin -v -s -wa > $outgroup_species"_from_"$target_species"_filtered_transcripts_from_enhancers_filtered_first_50bp.liftover.bed.20000bp_up.unprotected_PAS_overlap.bed"


# closest unprotected PAS
awk 'BEGIN{OFS="\t";}{if ($6 == "+") print $1, $2, $2+1, $4, $5, $6; else print $1, $3-1, $3, $4, $5, $6}' $outgroup_species"_from_"$target_species"_filtered_transcripts_from_enhancers_filtered_first_50bp.liftover.bed.20000bp_down.bed" | sort -k 1,1 -k2,2n | closestBed -s -D a -io -iu -fd -a stdin -b $outgroup_species"_from_"$target_species"_filtered_transcripts_from_enhancers_filtered_first_50bp.liftover.bed.20000bp_down.unprotected_PAS_overlap.bed" > $outgroup_species"_from_"$target_species"_filtered_transcripts_from_enhancers_filtered_first_50bp.liftover.bed.20000bp_down.closest_unprotected_PAS.bed"
awk 'BEGIN{OFS="\t";}{if ($6 == "+") print $1, $2, $2+1, $4, $5, $6; else print $1, $3-1, $3, $4, $5, $6}' $outgroup_species"_from_"$target_species"_filtered_transcripts_from_enhancers_filtered_first_50bp.liftover.bed.20000bp_up.bed" | sort -k 1,1 -k2,2n | closestBed -s -D a -io -iu -fd -a stdin -b $outgroup_species"_from_"$target_species"_filtered_transcripts_from_enhancers_filtered_first_50bp.liftover.bed.20000bp_up.unprotected_PAS_overlap.bed" > $outgroup_species"_from_"$target_species"_filtered_transcripts_from_enhancers_filtered_first_50bp.liftover.bed.20000bp_up.closest_unprotected_PAS.bed"


# closest U1 site
awk 'BEGIN{OFS="\t";}{if ($6 == "+") print $1, $2, $2+100, $4, $5, $6; else print $1, $3-100, $3, $4, $5, $6}' $outgroup_species"_from_"$target_species"_filtered_transcripts_from_enhancers_filtered_first_50bp.liftover.bed.20000bp_down.bed" | sort -k 1,1 -k2,2n | closestBed -s -D a -io -iu -fd -a stdin -b $outgroup_species"_from_"$target_species"_filtered_transcripts_from_enhancers_filtered_first_50bp.liftover.bed.20000bp_down.U1_overlap.bed" > $outgroup_species"_from_"$target_species"_filtered_transcripts_from_enhancers_filtered_first_50bp.liftover.bed.20000bp_down.closest_U1_site.bed"
awk 'BEGIN{OFS="\t";}{if ($6 == "+") print $1, $2, $2+100, $4, $5, $6; else print $1, $3-100, $3, $4, $5, $6}' $outgroup_species"_from_"$target_species"_filtered_transcripts_from_enhancers_filtered_first_50bp.liftover.bed.20000bp_up.bed" | sort -k 1,1 -k2,2n | closestBed -s -D a -io -iu -fd -a stdin -b $outgroup_species"_from_"$target_species"_filtered_transcripts_from_enhancers_filtered_first_50bp.liftover.bed.20000bp_up.U1_overlap.bed" > $outgroup_species"_from_"$target_species"_filtered_transcripts_from_enhancers_filtered_first_50bp.liftover.bed.20000bp_up.closest_U1_site.bed"


# closest U1 OR PAS site
awk 'BEGIN{OFS="\t";}{if ($6 == "+") print $1, $2, $2+1, $4, $5, $6; else print $1, $3-1, $3, $4, $5, $6}' $outgroup_species"_from_"$target_species"_filtered_transcripts_from_enhancers_filtered_first_50bp.liftover.bed.20000bp_down.bed" | sort -k 1,1 -k2,2n | closestBed -s -D a -io -iu -fd -mdb all -a stdin -b $outgroup_species"_from_"$target_species"_filtered_transcripts_from_enhancers_filtered_first_50bp.liftover.bed.20000bp_down.U1_overlap.bed" $outgroup_species"_from_"$target_species"_filtered_transcripts_from_enhancers_filtered_first_50bp.liftover.bed.20000bp_down.PAS_overlap.bed" | awk '{if ($8 != "-1") print}' > $outgroup_species"_from_"$target_species"_filtered_transcripts_from_enhancers_filtered_first_50bp.liftover.bed.20000bp_down.closest_U1_or_PAS_site.bed"
awk 'BEGIN{OFS="\t";}{if ($6 == "+") print $1, $2, $2+1, $4, $5, $6; else print $1, $3-1, $3, $4, $5, $6}' $outgroup_species"_from_"$target_species"_filtered_transcripts_from_enhancers_filtered_first_50bp.liftover.bed.20000bp_up.bed" | sort -k 1,1 -k2,2n | closestBed -s -D a -io -iu -fd -mdb all -a stdin -b $outgroup_species"_from_"$target_species"_filtered_transcripts_from_enhancers_filtered_first_50bp.liftover.bed.20000bp_up.U1_overlap.bed" $outgroup_species"_from_"$target_species"_filtered_transcripts_from_enhancers_filtered_first_50bp.liftover.bed.20000bp_up.PAS_overlap.bed" | awk '{if ($8 != "-1") print}' > $outgroup_species"_from_"$target_species"_filtered_transcripts_from_enhancers_filtered_first_50bp.liftover.bed.20000bp_up.closest_U1_or_PAS_site.bed"


### TARGET SPECIES
intersectBed -a $target_species"_filtered_transcripts_from_enhancers_filtered_first_50bp.liftover.bed" -b $genome_dir"/"$target_species".autosomes.bed" -u | flankBed -l 1 -r 0 -s -i stdin -g $genome_dir"/"$target_species".fa.fai" | flankBed -l 20000 -r 20000 -s -i stdin -g $genome_dir"/"$target_species".fa.fai" | sort -k 1,1 -k2,2n | mergeBed -i stdin -s -c 4,5,6 -o distinct,collapse,distinct | awk '{if ($5 !~ ",") print}' | cut -f 1,2,3,5,6,7 > $target_species"_filtered_transcripts_from_enhancers_filtered_first_50bp.liftover.bed.20000bp_around.bed"

intersectBed -a $target_species"_filtered_transcripts_from_enhancers_filtered_first_50bp.liftover.bed" -b $genome_dir"/"$target_species".autosomes.bed" -u | flankBed -l 1 -r 0 -s -i stdin -g $genome_dir"/"$target_species".fa.fai" | flankBed -l 0 -r 20000 -s -i stdin -g $genome_dir"/"$target_species".fa.fai" | sort -k 1,1 -k2,2n | mergeBed -i stdin -s -c 4,5,6 -o distinct,collapse,distinct | awk '{if ($5 !~ ",") print}' | cut -f 1,2,3,5,6,7 > $target_species"_filtered_transcripts_from_enhancers_filtered_first_50bp.liftover.bed.20000bp_down.bed"
intersectBed -a $target_species"_filtered_transcripts_from_enhancers_filtered_first_50bp_upstream.liftover.bed" -b $genome_dir"/"$target_species".autosomes.bed" -u | flankBed -l 1 -r 0 -s -i stdin -g $genome_dir"/"$target_species".fa.fai" | flankBed -l 0 -r 20000 -s -i stdin -g $genome_dir"/"$target_species".fa.fai" | sort -k 1,1 -k2,2n | mergeBed -i stdin -s -c 4,5,6 -o distinct,collapse,distinct | awk '{if ($5 !~ ",") print}' | cut -f 1,2,3,5,6,7 > $target_species"_filtered_transcripts_from_enhancers_filtered_first_50bp.liftover.bed.20000bp_up.bed"


intersectBed -a $U1_PAS_dir"/PAS_sites_"$target_species".bed" -b $target_species"_filtered_transcripts_from_enhancers_filtered_first_50bp.liftover.bed.20000bp_around.bed" -wa > $target_species"_filtered_transcripts_from_enhancers_filtered_first_50bp.liftover.bed.20000bp_around.PAS_overlap.bed"

intersectBed -a $target_species"_filtered_transcripts_from_enhancers_filtered_first_50bp.liftover.bed.20000bp_around.PAS_overlap.bed" -b $target_species"_filtered_transcripts_from_enhancers_filtered_first_50bp.liftover.bed.20000bp_down.bed" -s -wa > $target_species"_filtered_transcripts_from_enhancers_filtered_first_50bp.liftover.bed.20000bp_down.PAS_overlap.bed"
intersectBed -a $target_species"_filtered_transcripts_from_enhancers_filtered_first_50bp.liftover.bed.20000bp_around.PAS_overlap.bed" -b $target_species"_filtered_transcripts_from_enhancers_filtered_first_50bp.liftover.bed.20000bp_up.bed" -s -wa > $target_species"_filtered_transcripts_from_enhancers_filtered_first_50bp.liftover.bed.20000bp_up.PAS_overlap.bed"


intersectBed -a $U1_PAS_dir"/U1_sites_"$target_species".bed" -b $target_species"_filtered_transcripts_from_enhancers_filtered_first_50bp.liftover.bed.20000bp_around.bed" -wa > $target_species"_filtered_transcripts_from_enhancers_filtered_first_50bp.liftover.bed.20000bp_around.U1_overlap.bed"

intersectBed -a $target_species"_filtered_transcripts_from_enhancers_filtered_first_50bp.liftover.bed.20000bp_around.U1_overlap.bed" -b $target_species"_filtered_transcripts_from_enhancers_filtered_first_50bp.liftover.bed.20000bp_down.bed" -s -wa > $target_species"_filtered_transcripts_from_enhancers_filtered_first_50bp.liftover.bed.20000bp_down.U1_overlap.bed"
intersectBed -a $target_species"_filtered_transcripts_from_enhancers_filtered_first_50bp.liftover.bed.20000bp_around.U1_overlap.bed" -b $target_species"_filtered_transcripts_from_enhancers_filtered_first_50bp.liftover.bed.20000bp_up.bed" -s -wa > $target_species"_filtered_transcripts_from_enhancers_filtered_first_50bp.liftover.bed.20000bp_up.U1_overlap.bed"


slopBed -l 0 -r 1000 -s -i $target_species"_filtered_transcripts_from_enhancers_filtered_first_50bp.liftover.bed.20000bp_down.U1_overlap.bed" -g $genome_dir"/"$target_species".fa.fai" | intersectBed -a $target_species"_filtered_transcripts_from_enhancers_filtered_first_50bp.liftover.bed.20000bp_down.PAS_overlap.bed" -b stdin -v -s -wa > $target_species"_filtered_transcripts_from_enhancers_filtered_first_50bp.liftover.bed.20000bp_down.unprotected_PAS_overlap.bed"
slopBed -l 0 -r 1000 -s -i $target_species"_filtered_transcripts_from_enhancers_filtered_first_50bp.liftover.bed.20000bp_up.U1_overlap.bed" -g $genome_dir"/"$target_species".fa.fai" | intersectBed -a $target_species"_filtered_transcripts_from_enhancers_filtered_first_50bp.liftover.bed.20000bp_up.PAS_overlap.bed" -b stdin -v -s -wa > $target_species"_filtered_transcripts_from_enhancers_filtered_first_50bp.liftover.bed.20000bp_up.unprotected_PAS_overlap.bed"

# closest unprotected PAS
awk 'BEGIN{OFS="\t";}{if ($6 == "+") print $1, $2, $2+1, $4, $5, $6; else print $1, $3-1, $3, $4, $5, $6}' $target_species"_filtered_transcripts_from_enhancers_filtered_first_50bp.liftover.bed.20000bp_down.bed" | sort -k 1,1 -k2,2n | closestBed -s -D a -io -iu -fd -a stdin -b $target_species"_filtered_transcripts_from_enhancers_filtered_first_50bp.liftover.bed.20000bp_down.unprotected_PAS_overlap.bed" > $target_species"_filtered_transcripts_from_enhancers_filtered_first_50bp.liftover.bed.20000bp_down.closest_unprotected_PAS.bed"
awk 'BEGIN{OFS="\t";}{if ($6 == "+") print $1, $2, $2+1, $4, $5, $6; else print $1, $3-1, $3, $4, $5, $6}' $target_species"_filtered_transcripts_from_enhancers_filtered_first_50bp.liftover.bed.20000bp_up.bed" | sort -k 1,1 -k2,2n | closestBed -s -D a -io -iu -fd -a stdin -b $target_species"_filtered_transcripts_from_enhancers_filtered_first_50bp.liftover.bed.20000bp_up.unprotected_PAS_overlap.bed" > $target_species"_filtered_transcripts_from_enhancers_filtered_first_50bp.liftover.bed.20000bp_up.closest_unprotected_PAS.bed"

# closest U1 site
awk 'BEGIN{OFS="\t";}{if ($6 == "+") print $1, $2, $2+100, $4, $5, $6; else print $1, $3-100, $3, $4, $5, $6}' $target_species"_filtered_transcripts_from_enhancers_filtered_first_50bp.liftover.bed.20000bp_down.bed" | sort -k 1,1 -k2,2n | closestBed -s -D a -io -iu -fd -a stdin -b $target_species"_filtered_transcripts_from_enhancers_filtered_first_50bp.liftover.bed.20000bp_down.U1_overlap.bed" > $target_species"_filtered_transcripts_from_enhancers_filtered_first_50bp.liftover.bed.20000bp_down.closest_U1_site.bed"
awk 'BEGIN{OFS="\t";}{if ($6 == "+") print $1, $2, $2+100, $4, $5, $6; else print $1, $3-100, $3, $4, $5, $6}' $target_species"_filtered_transcripts_from_enhancers_filtered_first_50bp.liftover.bed.20000bp_up.bed" | sort -k 1,1 -k2,2n | closestBed -s -D a -io -iu -fd -a stdin -b $target_species"_filtered_transcripts_from_enhancers_filtered_first_50bp.liftover.bed.20000bp_up.U1_overlap.bed" > $target_species"_filtered_transcripts_from_enhancers_filtered_first_50bp.liftover.bed.20000bp_up.closest_U1_site.bed"

# closest U1 OR PAS site
awk 'BEGIN{OFS="\t";}{if ($6 == "+") print $1, $2, $2+1, $4, $5, $6; else print $1, $3-1, $3, $4, $5, $6}' $target_species"_filtered_transcripts_from_enhancers_filtered_first_50bp.liftover.bed.20000bp_down.bed" | sort -k 1,1 -k2,2n | closestBed -s -D a -mdb all -io -iu -fd -a stdin -b $target_species"_filtered_transcripts_from_enhancers_filtered_first_50bp.liftover.bed.20000bp_down.U1_overlap.bed" $target_species"_filtered_transcripts_from_enhancers_filtered_first_50bp.liftover.bed.20000bp_down.PAS_overlap.bed" | awk '{if ($8 != "-1") print}' > $target_species"_filtered_transcripts_from_enhancers_filtered_first_50bp.liftover.bed.20000bp_down.closest_U1_or_PAS_site.bed"
awk 'BEGIN{OFS="\t";}{if ($6 == "+") print $1, $2, $2+1, $4, $5, $6; else print $1, $3-1, $3, $4, $5, $6}' $target_species"_filtered_transcripts_from_enhancers_filtered_first_50bp.liftover.bed.20000bp_up.bed" | sort -k 1,1 -k2,2n | closestBed -s -D a -mdb all -io -iu -fd -a stdin -b $target_species"_filtered_transcripts_from_enhancers_filtered_first_50bp.liftover.bed.20000bp_up.U1_overlap.bed" $target_species"_filtered_transcripts_from_enhancers_filtered_first_50bp.liftover.bed.20000bp_up.PAS_overlap.bed" | awk '{if ($8 != "-1") print}' > $target_species"_filtered_transcripts_from_enhancers_filtered_first_50bp.liftover.bed.20000bp_up.closest_U1_or_PAS_site.bed"


### extract the U1/PAS sites in the 1000bp up/downstream of each CAGE-defined converted, not repurposed enhancer in the target and outgroup species. Since transcription is bidirectional, average the U1/PAS motifs on either side.
# extract the 100bp around each CAGE-defined enhancer's TSS
intersectBed -a $CAGE_TSS_dir"/"$outgroup_species"_permissive_enhancers_phase_1_and_2.TSS.bed" -b $regulatory_elements_converted -u | intersectBed -a stdin -b $PE_elements_dir"/"$target_species"_all_organs_repurposed_elements.bed" -v > $outgroup_species"_permissive_enhancers_phase_1_and_2.converted_noPE.TSS.bed"

slopBed -l 50 -r 50 -i $outgroup_species"_permissive_enhancers_phase_1_and_2.converted_noPE.TSS.bed" -g $genome_dir"/"$outgroup_species".autosomes.fa.fai" > $outgroup_species"_permissive_enhancers_CAGE_TSS.100bp.to_filter.bed"

# Convert the locus in the target_species
liftOver $outgroup_species"_permissive_enhancers_CAGE_TSS.100bp.to_filter.bed" $ucsc_chains_dir"/"$outgroup_species"."$target_species".over.chain" $target_species"_permissive_enhancers_CAGE_TSS.100bp.to_filter.bed" $target_species"_permissive_enhancers_CAGE_TSS.100bp.bed" -minMatch=0.60

awk '{if ($3 - $2 < 120 && $3 - $2 > 80) print}' $target_species"_permissive_enhancers_CAGE_TSS.100bp.to_filter.bed" | intersectBed -a stdin -b $genome_dir"/"$target_species".autosomes.bed" -u | sort -k 4,4 > $target_species"_permissive_enhancers_CAGE_TSS.100bp.bed"
sort -k 4,4 $outgroup_species"_permissive_enhancers_CAGE_TSS.100bp.to_filter.bed" | join -1 4 -2 4 - $target_species"_permissive_enhancers_CAGE_TSS.100bp.bed" | awk 'BEGIN{OFS="\t";}{print $2, $3, $4, $1}' > $outgroup_species"_permissive_enhancers_CAGE_TSS.100bp.bed"

# Extract U1/PAS motifs around each element
awk 'BEGIN{OFS="\t";}{print $1,$2-950,$3+950,$4}' $target_species"_permissive_enhancers_CAGE_TSS.100bp.bed" > $target_species"_permissive_enhancers_CAGE_TSS.2000bp.bed"

intersectBed -a $U1_PAS_dir"/U1_sites_"$target_species".bed" -b $target_species"_permissive_enhancers_CAGE_TSS.2000bp.bed" -u > "U1_sites_"$target_species"_on_enhancer_elements.bed"
intersectBed -a $U1_PAS_dir"/PAS_sites_"$target_species".bed" -b $target_species"_permissive_enhancers_CAGE_TSS.2000bp.bed" -u > "PAS_sites_"$target_species"_on_enhancer_elements.bed"

awk 'BEGIN{OFS="\t";}{print $1,$2-950,$3+950,$4}' $outgroup_species"_permissive_enhancers_CAGE_TSS.100bp.bed" > $outgroup_species"_permissive_enhancers_CAGE_TSS.2000bp.bed"

intersectBed -a $U1_PAS_dir"/U1_sites_"$outgroup_species".bed" -b $outgroup_species"_permissive_enhancers_CAGE_TSS.2000bp.bed" -u > "U1_sites_"$outgroup_species"_on_enhancer_elements.bed"
intersectBed -a $U1_PAS_dir"/PAS_sites_"$outgroup_species".bed" -b $outgroup_species"_permissive_enhancers_CAGE_TSS.2000bp.bed" -u > "PAS_sites_"$outgroup_species"_on_enhancer_elements.bed"


# extract U1/PAS elements up/downstream of each enhancer's TSS
# target species
awk 'BEGIN{OFS="\t";}{print $1,$3-50,$3+950,$4,"0","+"}' $target_species"_permissive_enhancers_CAGE_TSS.100bp.bed" > $target_species"_permissive_enhancers_CAGE_TSS.1000bp_downstream.bed"
intersectBed -a $target_species"_permissive_enhancers_CAGE_TSS.1000bp_downstream.bed" -b "U1_sites_"$target_species"_on_enhancer_elements.bed" -loj -s | awk 'BEGIN{OFS="\t";}{if ($7 == ".") print $1,$2,$3,$4,"0"; else print $1,$2,$3,$4,"1"}' | sort -k 1,1 -k2,2n | mergeBed -i stdin -c 4,5 -o distinct,sum > "U1_sites_density_"$target_species"_enhancers_all.1000bp_downstream.bed"
intersectBed -a $target_species"_permissive_enhancers_CAGE_TSS.1000bp_downstream.bed" -b "PAS_sites_"$target_species"_on_enhancer_elements.bed" -loj -s | awk 'BEGIN{OFS="\t";}{if ($7 == ".") print $1,$2,$3,$4,"0"; else print $1,$2,$3,$4,"1"}' | sort -k 1,1 -k2,2n | mergeBed -i stdin -c 4,5 -o distinct,sum > "PAS_sites_density_"$target_species"_enhancers_all.1000bp_downstream.bed"

awk 'BEGIN{OFS="\t";}{print $1,$2-950,$2+50,$4,"0","+"}' $target_species"_permissive_enhancers_CAGE_TSS.100bp.bed" > $target_species"_permissive_enhancers_CAGE_TSS.1000bp_upstream.bed"
intersectBed -a $target_species"_permissive_enhancers_CAGE_TSS.1000bp_upstream.bed" -b "U1_sites_"$target_species"_on_enhancer_elements.bed" -loj -s | awk 'BEGIN{OFS="\t";}{if ($7 == ".") print $1,$2,$3,$4,"0"; else print $1,$2,$3,$4,"1"}' | sort -k 1,1 -k2,2n | mergeBed -i stdin -c 4,5 -o distinct,sum > "U1_sites_density_"$target_species"_enhancers_all.1000bp_upstream.bed"
intersectBed -a $target_species"_permissive_enhancers_CAGE_TSS.1000bp_upstream.bed" -b "PAS_sites_"$target_species"_on_enhancer_elements.bed" -loj -s | awk 'BEGIN{OFS="\t";}{if ($7 == ".") print $1,$2,$3,$4,"0"; else print $1,$2,$3,$4,"1"}' | sort -k 1,1 -k2,2n | mergeBed -i stdin -c 4,5 -o distinct,sum > "PAS_sites_density_"$target_species"_enhancers_all.1000bp_upstream.bed"


# outgroup species
awk 'BEGIN{OFS="\t";}{print $1,$3-50,$3+950,$4,"0","+"}' $outgroup_species"_permissive_enhancers_CAGE_TSS.100bp.bed" > $outgroup_species"_permissive_enhancers_CAGE_TSS.1000bp_downstream.bed"
intersectBed -a $outgroup_species"_permissive_enhancers_CAGE_TSS.1000bp_downstream.bed" -b "U1_sites_"$outgroup_species"_on_enhancer_elements.bed" -loj -s | awk 'BEGIN{OFS="\t";}{if ($7 == ".") print $1,$2,$3,$4,"0"; else print $1,$2,$3,$4,"1"}' | sort -k 1,1 -k2,2n | mergeBed -i stdin -c 4,5 -o distinct,sum > "U1_sites_density_"$outgroup_species"_enhancers_all.1000bp_downstream.bed"
intersectBed -a $outgroup_species"_permissive_enhancers_CAGE_TSS.1000bp_downstream.bed" -b "PAS_sites_"$outgroup_species"_on_enhancer_elements.bed" -loj -s | awk 'BEGIN{OFS="\t";}{if ($7 == ".") print $1,$2,$3,$4,"0"; else print $1,$2,$3,$4,"1"}' | sort -k 1,1 -k2,2n | mergeBed -i stdin -c 4,5 -o distinct,sum > "PAS_sites_density_"$outgroup_species"_enhancers_all.1000bp_downstream.bed"

awk 'BEGIN{OFS="\t";}{print $1,$2-950,$2+50,$4,"0","+"}' $outgroup_species"_permissive_enhancers_CAGE_TSS.100bp.bed" > $outgroup_species"_permissive_enhancers_CAGE_TSS.1000bp_upstream.bed"
intersectBed -a $outgroup_species"_permissive_enhancers_CAGE_TSS.1000bp_upstream.bed" -b "U1_sites_"$outgroup_species"_on_enhancer_elements.bed" -loj -s | awk 'BEGIN{OFS="\t";}{if ($7 == ".") print $1,$2,$3,$4,"0"; else print $1,$2,$3,$4,"1"}' | sort -k 1,1 -k2,2n | mergeBed -i stdin -c 4,5 -o distinct,sum > "U1_sites_density_"$outgroup_species"_enhancers_all.1000bp_upstream.bed"
intersectBed -a $outgroup_species"_permissive_enhancers_CAGE_TSS.1000bp_upstream.bed" -b "PAS_sites_"$outgroup_species"_on_enhancer_elements.bed" -loj -s | awk 'BEGIN{OFS="\t";}{if ($7 == ".") print $1,$2,$3,$4,"0"; else print $1,$2,$3,$4,"1"}' | sort -k 1,1 -k2,2n | mergeBed -i stdin -c 4,5 -o distinct,sum > "PAS_sites_density_"$outgroup_species"_enhancers_all.1000bp_upstream.bed"
