# Supplementary material for: Repurposing of promoters and enhancers during mammalian evolution
Source: Nat Commun. 2018 Oct 4;9:4066. doi: 10.1038/s41467-018-06544-z (PMC6172195; doi:10.1038/s41467-018-06544-z)
Supplement: Supplementary file 12 — supplementary data 9 [file 41467_2018_6544_MOESM12_ESM.zip › scripts/gc_content_extractor.sh]

#!/bin/bash
### This script extracts the GC content from TARGET_SPECIES promoters, new promoters (derived from enhancers) and regions corresponding to enhancers in the outgroup species; it also extracts GC content from outgroup_species promoters and enhancers as a comparison

target_species=$1
outgroup_species=$2
working_dir=$3

scripts_dir=$working_dir/scripts
PE_elements_dir=$working_dir"/repurposed_elements/no_subsampling/"$target_species"_vs_"$outgroup_species"_ChIP_CAGE_no_subsampling"
output_dir=$(echo $working_dir"/gc_content_repurposed_elements/"$target_species"_vs_"$outgroup_species)
genomes_dir=$working_dir/genomes
ucsc_chains_dir=$working_dir/ucsc_chains
regulatory_elements_dir=$working_dir/regulatory_elements_DHS/$outgroup_species
ChIP_peaks_Odom=$working_dir/Odom_paper_peaks
transcriptome_assembly_dir=$working_dir/transcriptome_assembly
converted_coord_dir=$working_dir"/converted_coordinates/"$target_species"_vs_"$outgroup_species
CpG_islands_outgroup=$working_dir"/CpG_islands/cgi_"$outgroup_species".bed"
CpG_islands_target=$working_dir"/CpG_islands/cgi_"$target_species".bed"
gencode_annotation=$working_dir"/gencode_annotation/gencode."$outgroup_species".annotation.autosomal.bed"

mkdir -p $output_dir
cd $output_dir


### calculate GC content in TARGET and OUTGROUP species
## Define set of repurposed elements in TARGET species, extract the fasta sequences and then align them to the OUTGROUP species 
cp $PE_elements_dir"/"$target_species"_all_organs_repurposed_elements.bed" $target_species"_repurposed_elements.bed"
cp $PE_elements_dir"/"$target_species"_all_organs_repurposed_elements_filtered.bed" $target_species"_repurposed_elements_filtered.bed"

fastaFromBed -fi $genomes_dir"/"$target_species".fa" -bed $PE_elements_dir"/"$target_species"_all_organs_repurposed_elements.bed" -name -fo $target_species"_repurposed_elements.fasta"
blat -minIdentity=60 -out=pslx $genomes_dir"/"$outgroup_species".fa" $target_species"_repurposed_elements.fasta" $outgroup_species"_repurposed_elements.pslx"
sed '1,5d' $outgroup_species"_repurposed_elements.pslx" | sort -k 10,10 -k1,1rn > $outgroup_species"_repurposed_elements.parsed.pslx"

python $scripts_dir/pslx_file_parser.2018_03_23.py $target_species $outgroup_species filtered
python $scripts_dir/pslx_file_parser.2018_03_23.py $target_species $outgroup_species not_filtered

intersectBed -a $outgroup_species"_repurposed_elements_aligned.to_filter.bed" -b $PE_elements_dir"/"$outgroup_species"_all_organs_repurposed_elements.bed" -u | sort -k 4,4 > $outgroup_species"_repurposed_elements_aligned.bed"
sort -k 4,4 $target_species"_repurposed_elements_aligned.to_filter.bed" | join -1 4 -2 4 - $outgroup_species"_repurposed_elements_aligned.bed" | awk 'BEGIN{OFS="\t";}{print $2, $3, $4, $1}' > $target_species"_repurposed_elements_aligned.bed"

intersectBed -a $outgroup_species"_repurposed_elements_filtered_aligned.to_filter.bed" -b $PE_elements_dir"/"$outgroup_species"_all_organs_repurposed_elements.bed" -u | sort -k 4,4 > $outgroup_species"_repurposed_elements_filtered_aligned.bed"
sort -k4,4 $target_species"_repurposed_elements_filtered_aligned.to_filter.bed"| join -1 4 -2 4 - $outgroup_species"_repurposed_elements_filtered_aligned.bed" | awk 'BEGIN{OFS="\t";}{print $2, $3, $4, $1}' >$target_species"_repurposed_elements_filtered_aligned.bed"

## extract the sequence composition of the repurposed elements
nucBed -fi $genomes_dir"/"$target_species".fa" -bed $target_species"_repurposed_elements_aligned.bed" > $target_species"_repurposed_elements_aligned.nuc"
nucBed -fi $genomes_dir"/"$target_species".fa" -bed $target_species"_repurposed_elements_filtered_aligned.bed" > $target_species"_repurposed_elements_filtered_aligned.nuc"
nucBed -fi $genomes_dir"/"$outgroup_species".fa" -bed $outgroup_species"_repurposed_elements_aligned.bed" > $outgroup_species"_repurposed_elements_aligned.nuc"
nucBed -fi $genomes_dir"/"$outgroup_species".fa" -bed $outgroup_species"_repurposed_elements_filtered_aligned.bed" > $outgroup_species"_repurposed_elements_filtered_aligned.nuc"


## calculate GC content of promoters and enhancers of the OUTGROUP species
cp $regulatory_elements_dir"/"$outgroup_species"_all_organs_enhancers_no_other_tissue_promoters_filtered_converted.bed" $outgroup_species"_putative_enhancers.bed"

flankBed -l 1000 -r 0 -i $transcriptome_assembly_dir"/"$outgroup_species"_stable_transcripts.bed" -g $genomes_dir"/"$outgroup_species".autosomes.fa.fai" -s | cut -f 1,2,3,4,5,6 | sort -k 1,1 -k2,2n | mergeBed -i stdin -s -c 4 -o distinct | awk 'BEGIN{OFS="\t";}{if ($4 == "+") print $1, $2, $2+1000, $5; else print $1, $3 - 1000, $3, $5}' > $outgroup_species"_putative_promoters.bed"

intersectBed -a $outgroup_species"_putative_promoters.bed" -b $CpG_islands_outgroup -u > $outgroup_species"_putative_CGI_promoters.bed"
intersectBed -a $outgroup_species"_putative_promoters.bed" -b $CpG_islands_outgroup -v > $outgroup_species"_putative_nonCGI_promoters.bed"

cut -f 4 $outgroup_species"_putative_CGI_promoters.bed" | sort > $outgroup_species"_putative_CGI_promoters.names"
cut -f 4 $outgroup_species"_putative_nonCGI_promoters.bed" | sort > $outgroup_species"_putative_nonCGI_promoters.names"

nucBed -fi $genomes_dir"/"$outgroup_species".fa" -bed $outgroup_species"_putative_promoters.bed" > $outgroup_species"_putative_promoters.nuc"
intersectBed -a $outgroup_species"_putative_promoters.nuc" -b $outgroup_species"_putative_CGI_promoters.bed" -u > $outgroup_species"_putative_CGI_promoters.nuc"
intersectBed -a $outgroup_species"_putative_promoters.nuc" -b $outgroup_species"_putative_nonCGI_promoters.bed" -u > $outgroup_species"_putative_nonCGI_promoters.nuc"

nucBed -fi $genomes_dir"/"$outgroup_species".fa" -bed $outgroup_species"_putative_enhancers.bed" > $outgroup_species"_putative_enhancers.nuc"

### calculate GC content of promoters and enhancers of the TARGET species using Odom's data
cp $converted_coord_dir"/"$target_species"_from_"$outgroup_species"_all_organs_enhancers_60_minMatch_filtered.bed" $target_species"_putative_enhancers.bed"

flankBed -l 1000 -r 0 -i $transcriptome_assembly_dir"/"$target_species"_stable_transcripts.bed" -g $genomes_dir"/"$target_species".autosomes.fa.fai" -s | cut -f 1,2,3,4,5,6 | sort -k 1,1 -k2,2n | mergeBed -i stdin -s -c 4 -o distinct | awk 'BEGIN{OFS="\t";}{if ($4 == "+") print $1, $2, $2+1000, $5; else print $1, $3 - 1000, $3, $5}' > $target_species"_putative_promoters.bed"

intersectBed -a $target_species"_putative_promoters.bed" -b $CpG_islands_target -u > $target_species"_putative_CGI_promoters.bed"
intersectBed -a $target_species"_putative_promoters.bed" -b $CpG_islands_target -v > $target_species"_putative_nonCGI_promoters.bed"

cut -f 4 $target_species"_putative_CGI_promoters.bed" | sort > $target_species"_putative_CGI_promoters.names"
cut -f 4 $target_species"_putative_nonCGI_promoters.bed" | sort > $target_species"_putative_nonCGI_promoters.names"

nucBed -fi $genomes_dir"/"$target_species".fa" -bed $target_species"_putative_promoters.bed" > $target_species"_putative_promoters.nuc"
intersectBed -a $target_species"_putative_promoters.nuc" -b $target_species"_putative_CGI_promoters.bed" -u > $target_species"_putative_CGI_promoters.nuc"
intersectBed -a $target_species"_putative_promoters.nuc" -b $target_species"_putative_nonCGI_promoters.bed" -u > $target_species"_putative_nonCGI_promoters.nuc"

nucBed -fi $genomes_dir"/"$target_species".fa" -bed $target_species"_putative_enhancers.bed" > $target_species"_putative_enhancers.nuc"


# calculate CpG dinucleotide occurrences in regulatory elements in the OUTGROUP and TARGET species
sort -k 1,1 -k2,2n $outgroup_species"_repurposed_elements_filtered_aligned.bed" | fastaFromBed -fi $genomes_dir"/"$outgroup_species".fa" -bed stdin -name -fo $outgroup_species"_repurposed_elements_filtered_aligned.fasta"
sort -k 1,1 -k2,2n $outgroup_species"_repurposed_elements_aligned.bed" | fastaFromBed -fi $genomes_dir"/"$outgroup_species".fa" -bed stdin -name -fo $outgroup_species"_repurposed_elements_aligned.fasta"

fastaFromBed -fi $genomes_dir"/"$outgroup_species".fa" -bed $outgroup_species"_putative_promoters.bed" -name -fo $outgroup_species"_putative_promoters.fasta"
fastaFromBed -fi $genomes_dir"/"$outgroup_species".fa" -bed $outgroup_species"_putative_enhancers.bed" -name -fo $outgroup_species"_putative_enhancers.fasta"

fastaFromBed -fi $genomes_dir"/"$target_species".fa" -bed $target_species"_putative_promoters.bed" -name -fo $target_species"_putative_promoters.fasta"
fastaFromBed -fi $genomes_dir"/"$target_species".fa" -bed $target_species"_putative_enhancers.bed" -name -fo $target_species"_putative_enhancers.fasta"

python3 $scripts_dir/GC_dinucleotide_counter.2018_03_23.py $outgroup_species"_repurposed_elements_aligned.fasta" $outgroup_species"_repurposed_elements_aligned.CpG"
python3 $scripts_dir/GC_dinucleotide_counter.2018_03_23.py $outgroup_species"_repurposed_elements_filtered_aligned.fasta" $outgroup_species"_repurposed_elements_filtered_aligned.CpG"
python3 $scripts_dir/GC_dinucleotide_counter.2018_03_23.py $outgroup_species"_putative_promoters.fasta" $outgroup_species"_putative_promoters.CpG"
python3 $scripts_dir/GC_dinucleotide_counter.2018_03_23.py $outgroup_species"_putative_enhancers.fasta" $outgroup_species"_putative_enhancers.CpG"

sed 's/^.//' $outgroup_species"_putative_promoters.CpG" | sort -k 1,1 | join -1 1 -2 1 - $outgroup_species"_putative_CGI_promoters.names" > $outgroup_species"_putative_CGI_promoters.CpG"
sed 's/^.//' $outgroup_species"_putative_promoters.CpG" | sort -k 1,1 | join -1 1 -2 1 - $outgroup_species"_putative_nonCGI_promoters.names" > $outgroup_species"_putative_nonCGI_promoters.CpG"


python3 $scripts_dir/GC_dinucleotide_counter.2018_03_23.py $target_species"_putative_promoters.fasta" $target_species"_putative_promoters.CpG"
python3 $scripts_dir/GC_dinucleotide_counter.2018_03_23.py $target_species"_putative_enhancers.fasta" $target_species"_putative_enhancers.CpG"

sed 's/^.//' $target_species"_putative_promoters.CpG" | sort -k 1,1 | join -1 1 -2 1 - $target_species"_putative_CGI_promoters.names" > $target_species"_putative_CGI_promoters.CpG"
sed 's/^.//' $target_species"_putative_promoters.CpG" | sort -k 1,1 | join -1 1 -2 1 - $target_species"_putative_nonCGI_promoters.names" > $target_species"_putative_nonCGI_promoters.CpG"


# calculate CpG dinucleotide occurrences in repurposed elements in the TARGET species
sort -k 1,1 -k2,2n $target_species"_repurposed_elements_filtered_aligned.bed" | fastaFromBed -fi $genomes_dir"/"$target_species".fa" -bed stdin -name -fo $target_species"_repurposed_elements_filtered_aligned.fasta"
sort -k 1,1 -k2,2n $target_species"_repurposed_elements_aligned.bed" | fastaFromBed -fi $genomes_dir"/"$target_species".fa" -bed stdin -name -fo $target_species"_repurposed_elements_aligned.fasta"
python3 $scripts_dir/GC_dinucleotide_counter.2018_03_23.py $target_species"_repurposed_elements_aligned.fasta" $target_species"_repurposed_elements_aligned.CpG"
python3 $scripts_dir/GC_dinucleotide_counter.2018_03_23.py $target_species"_repurposed_elements_filtered_aligned.fasta" $target_species"_repurposed_elements_filtered_aligned.CpG"


# calculate GC content and CpG content for random regions as a control
### keep only converted unmarked regions differing for less than 10% in length between the two species
awk '{print $4 "\t" ($3-$2)}' $regulatory_elements_dir"/"$outgroup_species"_random_unmarked_regions_no_transcripts_filtered_converted.bed" | sort -k 1,1 > $outgroup_species"_unmarked_regions.length"
cat $transcriptome_assembly_dir"/"$target_species"_transcriptome_adult.bed" | flankBed -l 1000 -r 0 -i stdin -g $genomes_dir"/"$target_species".autosomes.fa.fai" -s | cut -f 1,2,3,4,5,6 | intersectBed -a $converted_coord_dir"/"$target_species"_from_"$outgroup_species"_random_unmarked_regions_no_transcripts_60_minMatch_filtered.bed" -b stdin $transcriptome_assembly_dir"/"$target_species"_transcriptome_adult.bed" $ChIP_peaks_Odom"/"$target_species"-H3K27Ac_replicated-peaks.bed" $ChIP_peaks_Odom"/"$target_species"-H3K4me3_replicated-peaks.bed" -v -split | awk '{print $4 "\t" ($3-$2)}' | sort -k 1,1 > $target_species"_unmarked_regions.length"

join -1 1 -2 1 $outgroup_species"_unmarked_regions.length" $target_species"_unmarked_regions.length" | awk 'BEGIN{OFS="\t";}{if ($3 > $2 * 0.9 && $3 < $2 * 1.1) print $1}' > conserved_unmarked_regions.names

sort -k 4,4 $converted_coord_dir"/"$target_species"_from_"$outgroup_species"_random_unmarked_regions_no_transcripts_60_minMatch_filtered.bed" | join -1 4 -2 1 - conserved_unmarked_regions.names | awk 'BEGIN{OFS="\t";}{print $2, $3, $4, $1}'> $target_species"_unmarked_regions.bed"
sort -k 4,4 $regulatory_elements_dir"/"$outgroup_species"_random_unmarked_regions_no_transcripts_filtered_converted.bed" | join -1 4 -2 1 - conserved_unmarked_regions.names | awk 'BEGIN{OFS="\t";}{print $2, $3, $4, $1}' > $outgroup_species"_unmarked_regions.bed"

nucBed -fi $genomes_dir"/"$target_species".fa" -bed $target_species"_unmarked_regions.bed" > $target_species"_unmarked_regions.nuc"
nucBed -fi $genomes_dir"/"$outgroup_species".fa" -bed $outgroup_species"_unmarked_regions.bed" > $outgroup_species"_unmarked_regions.nuc"

fastaFromBed -fi $genomes_dir"/"$target_species".fa" -bed $target_species"_unmarked_regions.bed" -name -fo $target_species"_unmarked_regions.fasta"
fastaFromBed -fi $genomes_dir"/"$outgroup_species".fa" -bed $outgroup_species"_unmarked_regions.bed" -name -fo $outgroup_species"_unmarked_regions.fasta"

python3 $scripts_dir/GC_dinucleotide_counter.2018_03_23.py $target_species"_unmarked_regions.fasta" $target_species"_unmarked_regions.CpG"
python3 $scripts_dir/GC_dinucleotide_counter.2018_03_23.py $outgroup_species"_unmarked_regions.fasta" $outgroup_species"_unmarked_regions.CpG"


# calculate GC content and CpG content for converted enhancers as a control
### keep only converted enhancer regions differing for less than 10% in length between the two species
awk '{print $4 "\t" ($3-$2)}' $regulatory_elements_dir"/"$outgroup_species"_all_organs_enhancers_no_other_tissue_promoters_filtered_converted.bed" | sort -k 1,1 > $outgroup_species"_converted_enhancer_regions.length"

cat $transcriptome_assembly_dir"/"$target_species"_transcriptome_adult.bed" | flankBed -l 1000 -r 0 -i stdin -g $genomes_dir"/"$target_species".autosomes.fa.fai" -s | cut -f 1,2,3,4,5,6 | intersectBed -a $converted_coord_dir"/"$target_species"_from_"$outgroup_species"_all_organs_enhancers_60_minMatch_filtered.bed" -b stdin $transcriptome_assembly_dir"/"$target_species"_transcriptome_adult.bed" $ChIP_peaks_Odom"/"$target_species"-H3K27Ac_replicated-peaks.bed" $ChIP_peaks_Odom"/"$target_species"-H3K4me3_replicated-peaks.bed" -v -split | awk '{print $4 "\t" ($3-$2)}' | sort -k 1,1 > $target_species"_converted_enhancer_regions.length"

join -1 1 -2 1 $outgroup_species"_converted_enhancer_regions.length" $target_species"_converted_enhancer_regions.length" | awk 'BEGIN{OFS="\t";}{if ($3 > $2 * 0.9 && $3 < $2 * 1.1) print $1}' > conserved_enhancer_regions.names

sort -k 4,4 $converted_coord_dir"/"$target_species"_from_"$outgroup_species"_all_organs_enhancers_60_minMatch_filtered.bed" | join -1 4 -2 1 - conserved_enhancer_regions.names | awk 'BEGIN{OFS="\t";}{print $2, $3, $4, $1}'> $target_species"_converted_enhancer_regions.bed"
sort -k 4,4 $regulatory_elements_dir"/"$outgroup_species"_all_organs_enhancers_no_other_tissue_promoters_filtered_converted.bed" | join -1 4 -2 1 - conserved_enhancer_regions.names | awk 'BEGIN{OFS="\t";}{print $2, $3, $4, $1}' > $outgroup_species"_converted_enhancer_regions.bed"

nucBed -fi $genomes_dir"/"$target_species".fa" -bed $target_species"_converted_enhancer_regions.bed" > $target_species"_converted_enhancer_regions.nuc"
nucBed -fi $genomes_dir"/"$outgroup_species".fa" -bed $outgroup_species"_converted_enhancer_regions.bed" > $outgroup_species"_converted_enhancer_regions.nuc"

fastaFromBed -fi $genomes_dir"/"$target_species".fa" -bed $target_species"_converted_enhancer_regions.bed" -name -fo $target_species"_converted_enhancer_regions.fasta"
fastaFromBed -fi $genomes_dir"/"$outgroup_species".fa" -bed $outgroup_species"_converted_enhancer_regions.bed" -name -fo $outgroup_species"_converted_enhancer_regions.fasta"

python3 $scripts_dir/GC_dinucleotide_counter.2018_03_23.py $target_species"_converted_enhancer_regions.fasta" $target_species"_converted_enhancer_regions.CpG"
python3 $scripts_dir/GC_dinucleotide_counter.2018_03_23.py $outgroup_species"_converted_enhancer_regions.fasta" $outgroup_species"_converted_enhancer_regions.CpG"
