# Supplementary material for: Repurposing of promoters and enhancers during mammalian evolution
Source: Nat Commun. 2018 Oct 4;9:4066. doi: 10.1038/s41467-018-06544-z (PMC6172195; doi:10.1038/s41467-018-06544-z)
Supplement: Supplementary file 12 — supplementary data 9 [file 41467_2018_6544_MOESM12_ESM.zip › scripts/bwa_genome_indexing.sh]

#!/bin/bash
#
#SBATCH --job-name=bwa_idx
#SBATCH --output=/mnt/home1/ahringer/fnc21/slurm_out/bwa_idx.%N.%j.out
#SBATCH --error=/mnt/home1/ahringer/fnc21/slurm_err/bwa_idx.%N.%j.err
#SBATCH --ntasks=1
#SBATCH -N 1
#SBATCH -n 8
#SBATCH --mem-per-cpu=80000
#SBATCH --mail-type=END,FAIL
#SBATCH --mail-user=fnc21@cam.ac.uk

genome_file=$1
bwa_idx_dir=$2
bwa_idx_name=$3

mkdir -p $bwa_idx_dir
cd $bwa_idx_dir

bwa index -p $bwa_idx_name $genome_file
