# Supplementary material for: Repurposing of promoters and enhancers during mammalian evolution
Source: Nat Commun. 2018 Oct 4;9:4066. doi: 10.1038/s41467-018-06544-z (PMC6172195; doi:10.1038/s41467-018-06544-z)
Supplement: Supplementary file 12 — supplementary data 9 [file 41467_2018_6544_MOESM12_ESM.zip › scripts/Odom_peak_parser.sh]

#!/bin/bash

input_file=$1
species=$2
genome_dir=$3
output_file=$4

sed '1d' $input_file | awk 'BEGIN{FS="\t"; OFS="\t";}{print "chr" $1, $2, $3, $9}' | intersectBed -a stdin -b $genome_dir/$species.autosomes.bed -u > $output_file
