# Supplementary material for: Repurposing of promoters and enhancers during mammalian evolution
Source: Nat Commun. 2018 Oct 4;9:4066. doi: 10.1038/s41467-018-06544-z (PMC6172195; doi:10.1038/s41467-018-06544-z)
Supplement: Supplementary file 12 — supplementary data 9 [file 41467_2018_6544_MOESM12_ESM.zip › scripts/mouseENCODE_chip_seq_preprocessing.sh]

#!/bin/bash

### This script will process the mouseENCODE chip seq data by subsampling peaks and merging those shared across replicates

working_dir=$1
mouse_chip_data=$working_dir/ChIP_seq_data/mouse
mm9_to_mm10=$working_dir/ucsc_chains/mouseMm9.mouse.over.chain
genome_autosome_bed=$working_dir/genomes/mouse.autosomes.bed

# select the top 20k H3K4me3 peaks and the top 80k H3K27Ac peaks from all samples
cd $mouse_chip_data"/H3K4me3_mm10"
mkdir $mouse_chip_data"/H3K4me3_mm10_subsampled"
for SAMPLE in *
do
    intersectBed -a $SAMPLE -b $genome_autosome_bed -u | sort -k5,5rn | head -n 20000 > $mouse_chip_data"/H3K4me3_mm10_subsampled/"$SAMPLE".subsampled"
done


cd $mouse_chip_data"/H3K27Ac_mm10"
mkdir $mouse_chip_data"/H3K27Ac_mm10_subsampled"
for SAMPLE in *
do
    intersectBed -a $SAMPLE -b $genome_autosome_bed -u | sort -k5,5rn | head -n 80000 > $mouse_chip_data"/H3K27Ac_mm10_subsampled/"$SAMPLE".subsampled"
done

cd $mouse_chip_data"/H3K4me1_mm10"
mkdir $mouse_chip_data"/H3K4me1_mm10_subsampled"
for SAMPLE in *
do
    intersectBed -a $SAMPLE -b $genome_autosome_bed -u | sort -k5,5rn | head -n 80000 > $mouse_chip_data"/H3K4me1_mm10_subsampled/"$SAMPLE".subsampled"
done


cd $mouse_chip_data"/DHS_mm9"
mkdir $mouse_chip_data"/DHS_mm9_subsampled"
for SAMPLE in *
do
    intersectBed -a $SAMPLE -b $genome_autosome_bed -u | sort -k8,8rn | head -n 200000 > $mouse_chip_data"/DHS_mm9_subsampled/"$SAMPLE".subsampled"
done


# merge mouseENCODE H3K4me3/H3K27Ac/H3K4me1/H3K27me3/DHS peaks shared by at least three replicates
for CHIP in H3K27Ac H3K4me1 H3K4me3
do
    mkdir -p $mouse_chip_data"/"$CHIP"_processed"
    for STAGE in embryonic_facial_prominence_embryonic forebrain_embryonic forebrain_postnatal heart_embryonic heart_postnatal hindbrain_embryonic hindbrain_postnatal intestine_embryonic intestine_postnatal kidney_embryonic kidney_postnatal limb_embryonic liver_embryonic liver_postnatal lung_embryonic lung_postnatal midbrain_embryonic midbrain_postnatal neural_tube_embryonic stomach_embryonic stomach_postnatal
    do
        cat $mouse_chip_data"/"$CHIP"_mm10_subsampled/mouse_"$CHIP"_"$STAGE"_"* | sort -k 1,1 -k2,2n | mergeBed -i stdin > $mouse_chip_data"/"$CHIP"_processed/mouse_"$CHIP"_"$STAGE"_merged.bed"
        intersectBed -a $mouse_chip_data"/"$CHIP"_processed/mouse_"$CHIP"_"$STAGE"_merged.bed" -b $mouse_chip_data"/"$CHIP"_mm10_subsampled/mouse_"$CHIP"_"$STAGE"_"* -wa -wb | cut -f 1,2,3,4 | mergeBed -i stdin -c 4 -o count_distinct | awk '{if($4 > 2) print}' | cut -f 1,2,3 | awk -v var1="$STAGE" -v var2="$CHIP" '{print $0 "\t" var2 "_" var1 "_peak_" NR}' > $mouse_chip_data"/"$CHIP"_processed/mouse_"$CHIP"_"$STAGE"_replicated.bed"
    done
done

CHIP=DHS
mkdir -p $mouse_chip_data"/"$CHIP"_mm9_processed"
for STAGE in brain_adult heart_adult kidney_adult liver_adult
do
    cat $mouse_chip_data"/"$CHIP"_mm9_subsampled/mouse_"$CHIP"_"$STAGE"_"* | sort -k 1,1 -k2,2n | mergeBed -i stdin > $mouse_chip_data"/"$CHIP"_mm9_processed/mouse_"$CHIP"_"$STAGE"_merged.bed"
    intersectBed -a $mouse_chip_data"/"$CHIP"_mm9_processed/mouse_"$CHIP"_"$STAGE"_merged.bed" -b $mouse_chip_data"/"$CHIP"_mm9_subsampled/mouse_"$CHIP"_"$STAGE"_"* -wa -wb | cut -f 1,2,3,4 | mergeBed -i stdin -c 4 -o count_distinct | awk '{if($4 > 2) print}' | cut -f 1,2,3 | awk -v var1="$STAGE" -v var2="$CHIP" '{print $0 "\t" var2 "_" var1 "_peak_" NR}' > $mouse_chip_data"/"$CHIP"_mm9_processed/mouse_"$CHIP"_"$STAGE"_replicated.bed"
done


# include data from adult organs (mouseENCODE data converted from mm9 to mm10)
for SAMPLE in brain_adult bone_marrow_adult brown_adipose_tissue_adult cerebellum_adult heart_adult kidney_adult liver_adult olfactory_bulb_adult placenta_adult small_intestine_adult spleen_adult testis_adult thymus_adult
do
    intersectBed -a $mouse_chip_data"/H3K27Ac_mm9/mouse_H3K27Ac_"$SAMPLE".bed" -b $genome_autosome_bed -u | cut -f 1,2,3 | awk -v var1="$SAMPLE" '{print $0 "\tH3K27Ac_" var1 "_peak_" NR}' | liftOver stdin $mm9_to_mm10 $mouse_chip_data"/H3K27Ac_processed/mouse_H3K27Ac_"$SAMPLE"_replicated.bed" $mouse_chip_data"/H3K27Ac_mm9/mouse_H3K27Ac_"$SAMPLE"_unmapped_mm10.bed"
    intersectBed -a $mouse_chip_data"/H3K4me3_mm9/mouse_H3K4me3_"$SAMPLE".bed" -b $genome_autosome_bed -u | cut -f 1,2,3 | awk -v var1="$SAMPLE" '{print $0 "\tH3K4me3_" var1 "_peak_" NR}' | liftOver stdin $mm9_to_mm10 $mouse_chip_data"/H3K4me3_processed/mouse_H3K4me3_"$SAMPLE"_replicated.bed" $mouse_chip_data"/H3K4me3_mm9/mouse_H3K4me3_"$SAMPLE"_unmapped_mm10.bed"
    intersectBed -a $mouse_chip_data"/H3K4me1_mm9/mouse_H3K4me1_"$SAMPLE".bed" -b $genome_autosome_bed -u | cut -f 1,2,3 | awk 'BEGIN{OFS="\t";}{print $1, $2+int(($3-$2)/2)-500, $2+int(($3-$2)/2)+500}' | awk -v var1="$SAMPLE" '{print $0 "\tH3K4me1_" var1 "_peak_" NR}' | liftOver stdin $mm9_to_mm10 $mouse_chip_data"/H3K4me1_processed/mouse_H3K4me1_"$SAMPLE"_replicated.bed" $mouse_chip_data"/H3K4me1_mm9/mouse_H3K4me1_"$SAMPLE"_unmapped_mm10.bed"
done

mkdir $mouse_chip_data"/DHS"
for SAMPLE in brain_adult heart_adult kidney_adult liver_adult
do
    cut -f 1,2,3 $mouse_chip_data"/DHS_mm9_processed/mouse_DHS_"$SAMPLE"_replicated.bed" | awk -v var1="$SAMPLE" '{print $0 "\tDHS_" var1 "_peak_" NR}' | liftOver stdin $mm9_to_mm10 $mouse_chip_data"/DHS/mouse_DHS_"$SAMPLE"_replicated_to_rescale.bed" $mouse_chip_data"/DHS_mm9_processed/mouse_DHS_"$SAMPLE"_unmapped_mm10.bed"
done


# rescale DHS data to a width of 1000bp (centered around midpoint of peak)
CHIP=DHS
for SAMPLE in brain_adult heart_adult kidney_adult liver_adult
do
    awk 'BEGIN{OFS="\t";}{print $1, $2+int(($3-$2)/2)-500, $2+int(($3-$2)/2)+500, $4}' $mouse_chip_data"/DHS/mouse_DHS_"$SAMPLE"_replicated_to_rescale.bed" > $mouse_chip_data"/DHS/mouse_DHS_"$SAMPLE"_replicated.bed"
done
