# Supplementary material for: Repurposing of promoters and enhancers during mammalian evolution
Source: Nat Commun. 2018 Oct 4;9:4066. doi: 10.1038/s41467-018-06544-z (PMC6172195; doi:10.1038/s41467-018-06544-z)
Supplement: Supplementary file 12 — supplementary data 9 [file 41467_2018_6544_MOESM12_ESM.zip › scripts/U1_motif_homer.sh]

#!/bin/bash

# This script runs homer on a set of experimentally defined transcription termination sites to define the PAS signal motif

working_dir=$1

species=human
U1_motif_dir=$working_dir/U1_data/$species
gencode_annotation=$working_dir/gencode_annotation/gencode.$species.annotation.autosomal.bed
genome_dir=$working_dir/genomes

mkdir -p $U1_motif_dir
cd $U1_motif_dir


get_seeded_random()
{
    seed="$1"
    openssl enc -aes-256-ctr -pass pass:"$seed" -nosalt \
	    </dev/zero 2>/dev/null
}

shuf --random-source=<(get_seeded_random 42) -n 50000 $gencode_annotation > $U1_motif_dir/subset_gencode_genes.bed

site_number=0
while read line
do
    exon_number=$(echo $line | awk '{print $10}')
    if [ "$exon_number" -gt 1 ]
	then
	start_coord=$(echo $line | awk '{print $1 "\t" $2}')
	ex_intr_coord=$(echo $line | awk '{if ($6 == "+") print $11; else print $12}')
	sense=$(echo $line | awk '{print $6}')
	site_number=$(($site_number+1))
	if [ $sense == "+" ]
	then
	    splicing_coord=$(echo $ex_intr_coord | awk 'BEGIN{FS=",";}{print $1}')
	else
	    splicing_coord=$(echo $ex_intr_coord | awk 'BEGIN{FS=",";}{print $(NF-1)}')
	fi
	splice_site=$(echo $start_coord | awk -v site_number=$site_number -v var_sense=$sense -v var_splicing=$splicing_coord '{print $1 "\t" $2 + var_splicing - 25 "\t" $2 + var_splicing + 25 "\tsplice_site_" site_number "\t0\t" var_sense}')
	echo "$splice_site" >> $U1_motif_dir/splice_sites.bed
    fi
done < $U1_motif_dir/subset_gencode_genes.bed

awk 'BEGIN{OFS="\t";}{print $1, $2-100, $2-50, $4, $5, $6 "\n" $1, $2+50, $2+100, $4, $5, $6}' $U1_motif_dir/splice_sites.bed > $U1_motif_dir/splice_sites.background.bed

fastaFromBed -fi $genome_dir/$species.fa -bed $U1_motif_dir/splice_sites.bed -fo $U1_motif_dir/splice_sites.fasta -s
fastaFromBed -fi $genome_dir/$species.fa -bed $U1_motif_dir/splice_sites.background.bed -fo $U1_motif_dir/splice_sites.background.fasta -s

homer2 denovo -i $U1_motif_dir/splice_sites.fasta -b $U1_motif_dir/splice_sites.background.fasta -o $U1_motif_dir/splice_sites.motif -len 8 -strand + -p 6 -S 1
