# Supplementary material for: Repurposing of promoters and enhancers during mammalian evolution
Source: Nat Commun. 2018 Oct 4;9:4066. doi: 10.1038/s41467-018-06544-z (PMC6172195; doi:10.1038/s41467-018-06544-z)
Supplement: Supplementary file 12 — supplementary data 9 [file 41467_2018_6544_MOESM12_ESM.zip › scripts/transcriptome_reconstruction_stringtie.sh]

#!/bin/bash
#
#SBATCH --job-name=stringtie
#SBATCH --output=/mnt/home1/ahringer/fnc21/slurm_out/stringtie.%N.%j.out
#SBATCH --error=/mnt/home1/ahringer/fnc21/slurm_err/stringtie.%N.%j.err
#SBATCH --ntasks=1
#SBATCH -N 1
#SBATCH -n 12
#SBATCH --mem-per-cpu=30000
#SBATCH --mail-type=END,FAIL
#SBATCH --mail-user=fnc21@cam.ac.uk

species=$1
organ=$2
working_dir=$3

output_path=$working_dir/RNA_seq/stringtie/$species
alignment_path=$working_dir/RNA_seq/star
merged_bam_name=$species"_"$organ"_adult.bam"


# create directory structure
if [ ! -d $output_path ]
then
    mkdir -p $output_path
fi

cd $output_path


samtools merge -@ 12 $merged_bam_name $alignment_path"/"$species"/"$species"_"$organ"_adult_"*"/Aligned.sortedByCoord.out.bam"

label=$(echo $species"_"$organ"_fragment")
junc_cov=5
overlap_rad=50
output_gtf=$(echo $species"_"$organ"_transcriptome_adult.gtf")
cpus=12

stringtie $merged_bam_name --rf -p $cpus -l $label -o $output_gtf -j $junc_cov -g $overlap_rad 
