# Supplementary material for: Repurposing of promoters and enhancers during mammalian evolution
Source: Nat Commun. 2018 Oct 4;9:4066. doi: 10.1038/s41467-018-06544-z (PMC6172195; doi:10.1038/s41467-018-06544-z)
Supplement: Supplementary file 12 — supplementary data 9 [file 41467_2018_6544_MOESM12_ESM.zip › scripts/transcriptome_merged_bed_conversion.sh]

#!/bin/bash
### This script extracts transcripts to be used for the whole analysis. It will only take into account autosomal transcripts (no X/Y/Mt/contig/haplotypes/patches)

species=$1
working_dir=$2
genome_autosomes_fai=$working_dir"/genomes/"$species".autosomes.fa.fai"
genome_autosomes_bed=$working_dir"/genomes/"$species".autosomes.bed"

TRANSCRIPTOME=$working_dir"/RNA_seq/stringtie/"$species"/"$species"_merged_adult/merged.gtf"
TRANSCRIPTOME_PATH=$working_dir/transcriptome_assembly
CUFFNORM_PATH=$working_dir"/RNA_seq/Cuffnorm/"$species"_merged_organs_expression"
LENGTH_CUTOFF=1000

mkdir -p $TRANSCRIPTOME_PATH

gtf2bed.pl $TRANSCRIPTOME > $TRANSCRIPTOME_PATH"/"$species"_transcriptome_adult.all.bed"
gtf2bed.pl $TRANSCRIPTOME | awk '{if ($2 > 1) print}' | intersectBed -a stdin -b $genome_autosomes_bed -u > $TRANSCRIPTOME_PATH"/"$species"_transcriptome_adult.bed"
awk '{if ($3-$2 > 1000) print}' $TRANSCRIPTOME_PATH"/"$species"_transcriptome_adult.bed" | sort -k 4,4 > $TRANSCRIPTOME_PATH"/"$species"_transcriptome_adult_over_1000bp.bed"
flankBed -l 1 -r 0 -s -i $TRANSCRIPTOME_PATH"/"$species"_transcriptome_adult.bed" -g $genome_autosomes_fai > $TRANSCRIPTOME_PATH"/"$species"_transcriptome_adult_TSS.bed"
flankBed -l 1000 -r 0 -s -i $TRANSCRIPTOME_PATH"/"$species"_transcriptome_adult_TSS.bed" -g $genome_autosomes_fai > $TRANSCRIPTOME_PATH"/"$species"_transcriptome_adult_upstream_1000bp.bed" 

for ORGAN in brain heart liver kidney
do
    ORGAN_INDEX=$(head -n 1 $CUFFNORM_PATH"/isoforms.fpkm_table" | awk -v var="$ORGAN" '{ for (i = 1; i <= NF; ++i) if ($i ~ var)  printf i ","}')
    INDEX_START=$(echo $ORGAN_INDEX | awk 'BEGIN{FS=",";}{print $1}')
    INDEX_END=$(echo $ORGAN_INDEX | awk 'BEGIN{FS=",";}{print $(NF-1)}')
    sed '1d' $CUFFNORM_PATH"/isoforms.fpkm_table" | awk -v idx_start="$INDEX_START" -v idx_end="$INDEX_END" 'BEGIN{OFS="\t";}{m=0;for(i=idx_start;i<=idx_end;i++)m+=$i;print $1,m/(idx_end-idx_start+1)}' | awk '{if ($2 > 1) print $1}' | sort > $TRANSCRIPTOME_PATH"/"$species"_"$ORGAN"_expressed_isoforms.txt"
    sort -k 4,4 $TRANSCRIPTOME_PATH"/"$species"_transcriptome_adult.bed" | join -1 1 -2 4 $TRANSCRIPTOME_PATH"/"$species"_"$ORGAN"_expressed_isoforms.txt" - | awk 'BEGIN{OFS="\t";}{print $2,$3,$4,$1,$5,$6,$7,$8,$9,$10,$11,$12}' > $TRANSCRIPTOME_PATH"/"$species"_"$ORGAN"_expressed_transcripts.bed"
    join -1 1 -2 4 $TRANSCRIPTOME_PATH"/"$species"_"$ORGAN"_expressed_isoforms.txt" $TRANSCRIPTOME_PATH"/"$species"_transcriptome_adult_over_1000bp.bed" | awk 'BEGIN {OFS="\t";} {print $2,$3,$4,$1,$5,$6,$7,$8,$9,$10,$11,$12}' > $TRANSCRIPTOME_PATH"/"$species"_"$ORGAN"_transcriptome_adult_over_1000bp_expressed.bed"
    awk -v var="$LENGTH_CUTOFF" '{if ($3 - $2 > var) print}' $TRANSCRIPTOME_PATH"/"$species"_transcriptome_adult.bed" | sort -k 4,4 | join -1 1 -2 4 $TRANSCRIPTOME_PATH"/"$species"_"$ORGAN"_expressed_isoforms.txt" - | awk 'BEGIN{OFS="\t";}{print $2,$3,$4,$1,$5,$6,$7,$8,$9,$10,$11,$12}' | sort -k 1,1 -k2,2n > $TRANSCRIPTOME_PATH"/"$species"_"$ORGAN"_stable_transcripts.bed"
done

cat $TRANSCRIPTOME_PATH"/"$species"_"*"_stable_transcripts.bed" | sort -k 1,1 -k2,2n -k 4,4 | uniq > $TRANSCRIPTOME_PATH"/"$species"_stable_transcripts.bed"
