# Supplementary material for: Repurposing of promoters and enhancers during mammalian evolution
Source: Nat Commun. 2018 Oct 4;9:4066. doi: 10.1038/s41467-018-06544-z (PMC6172195; doi:10.1038/s41467-018-06544-z)
Supplement: Supplementary file 12 — supplementary data 9 [file 41467_2018_6544_MOESM12_ESM.zip › scripts/mouseENCODE_data_download.sh]

#!/bin/bash

# script to download all data from mouseENCODE consortium and rename them to prepare for regulatory elements turnover pipeline
# REQUIRES: metadata files
# REQUIRES: script "mouseENCODE_data_download_name_assignment.py"

working_dir=$1

data_path=$working_dir/ChIP_seq_data/mouse
metadata_path=$data_path/metadata
scripts_path=$working_dir/scripts

for chip in DHS_mm9 H3K27Ac_mm10 H3K4me1_mm10 H3K4me3_mm10
do
    mkdir $data_path/$chip
    file_list=$(sed '1d' $data_path"/metadata/metadata_"$chip".tsv" | awk -F'\t' 'BEGIN{ORS = " "}{print $39}')
    cd $data_path/$chip
    wget $file_list
    gunzip *.gz
    cd $data_path/metadata
    chip_short=$(echo $chip | awk 'BEGIN{FS="_";}{print $1}')
    python $scripts_path/mouseENCODE_data_download_name_assignment.py "metadata_"$chip".tsv" "metadata_parsed_"$chip".tsv" $chip_short yes
    while read line
    do
	old_name=$(echo $line | awk '{print $1}')
	new_name=$(echo $line | awk '{print $2}')
	mv $data_path/$chip/$old_name $data_path/$chip/$new_name
    done < "metadata_parsed_"$chip".tsv"
done

for chip in H3K27Ac_mm9 H3K4me1_mm9 H3K4me3_mm9
do
    mkdir $data_path/$chip
    file_list=$(sed '1d' $data_path"/metadata/metadata_"$chip".tsv" | awk -F'\t' 'BEGIN{ORS = " "}{print $40}')
    cd $data_path/$chip
    wget $file_list
    gunzip *.gz
    cd $data_path/metadata
    chip_short=$(echo $chip | awk 'BEGIN{FS="_";}{print $1}')
    python $scripts_path/mouseENCODE_data_download_name_assignment.py "metadata_"$chip".tsv" "metadata_parsed_"$chip".tsv" $chip_short not
    while read line
    do
        old_name=$(echo $line | awk '{print $1}')
        new_name=$(echo $line | awk '{print $2}')
        mv $data_path/$chip/$old_name $data_path/$chip/$new_name
    done < "metadata_parsed_"$chip".tsv"
done
