# Supplementary material for: Repurposing of promoters and enhancers during mammalian evolution
Source: Nat Commun. 2018 Oct 4;9:4066. doi: 10.1038/s41467-018-06544-z (PMC6172195; doi:10.1038/s41467-018-06544-z)
Supplement: Supplementary file 12 — supplementary data 9 [file 41467_2018_6544_MOESM12_ESM.zip › scripts/chip_coverage_fpkm_extractor.sh]

#!/bin/bash

# This script evaluates the ChIP-seq coverage of H3K4me3/H3K27Ac modifications and input in the P/E elements compared to converted, non-P/E enhancers and to conserved promoters.

target_species=$1
outgroup_species=$2
working_dir=$3
organ=liver

output_dir=$working_dir"/repurposed_elements_liver_coverage/"$target_species"_vs_"$outgroup_species
expression_dir=$working_dir"/RNA_seq/Cuffnorm"
transcriptome_assembly_dir=$working_dir/transcriptome_assembly
genome_dir=$working_dir/genomes
scripts_dir=$working_dir/scripts

cd $output_dir

# extract average liver expression (in FPKM) for stable transcripts associated to conserved promoters. Add FPKM for multiple isoforms associated to the same promoter
python $scripts_dir/chip_coverage_fpkm_extractor.py $output_dir"/"$target_species"_promoters.H3K4me3.counts" $expression_dir"/"$target_species"_merged_organs_expression/isoforms.fpkm_table" $output_dir"/"$target_species"_promoters_all_transcripts.fpkm"
sort -k 1,1 -k2,2n $output_dir"/"$target_species"_promoters_all_transcripts.fpkm" | mergeBed -i stdin -c 4,5 -o distinct,sum | cut -f 4,5 > $output_dir"/"$target_species"_promoters.fpkm"

# extract average liver expression (in FPKM) for stable transcripts associated to P/E promoters. Add FPKM for multiple isoforms associated to the same promoter 
intersectBed -a $target_species"_"$organ"_stable_transcripts_promoter.bed" -b $target_species"_"$organ"_repurposed_elements.bed" -u > $output_dir"/"$target_species"_PEpromoters_all_transcripts.bed"
python $scripts_dir/chip_coverage_fpkm_extractor.py $output_dir"/"$target_species"_PEpromoters_all_transcripts.bed" $expression_dir"/"$target_species"_merged_organs_expression/isoforms.fpkm_table" $output_dir"/"$target_species"_PEpromoters_all_transcripts.fpkm"
sort -k1,1 -k2,2n $output_dir"/"$target_species"_PEpromoters_all_transcripts.fpkm" | mergeBed -i stdin -c 4,5 -o distinct,sum | cut -f 4,5 > $output_dir"/"$target_species"_PEpromoters.fpkm"
