# Supplementary material for: Repurposing of promoters and enhancers during mammalian evolution
Source: Nat Commun. 2018 Oct 4;9:4066. doi: 10.1038/s41467-018-06544-z (PMC6172195; doi:10.1038/s41467-018-06544-z)
Supplement: Supplementary file 12 — supplementary data 9 [file 41467_2018_6544_MOESM12_ESM.zip › scripts/autosome_genome_parser.py]

import sys

input_genome=sys.argv[1]
output_genome=sys.argv[2]

new = open(output_genome, "w")

autosome_set=[]
for i in range(1, 23):
    autosome_set.append("chr"+str(i))

flag = 0
for line in open(input_genome):
    if line[0] == ">":
        if line.rstrip()[1:] in autosome_set:
            new.write(line)
            flag = 1
        else:
            flag = 0
    else:
        if flag == 1:
            new.write(line)

new.close()
