# Supplementary material for: Repurposing of promoters and enhancers during mammalian evolution
Source: Nat Commun. 2018 Oct 4;9:4066. doi: 10.1038/s41467-018-06544-z (PMC6172195; doi:10.1038/s41467-018-06544-z)
Supplement: Supplementary file 12 — supplementary data 9 [file 41467_2018_6544_MOESM12_ESM.zip › scripts/chip_coverage_extractor.sh]

#!/bin/bash
#
#SBATCH --job-name=cov_extract
#SBATCH --output=/mnt/home1/ahringer/fnc21/slurm_out/cov_extract.%N.%j.out
#SBATCH --error=/mnt/home1/ahringer/fnc21/slurm_err/cov_extract.%N.%j.err
#SBATCH --ntasks=1
#SBATCH -N 1
#SBATCH -n 4
#SBATCH --mem-per-cpu=80000
#SBATCH --mail-type=END,FAIL
#SBATCH --mail-user=fnc21@cam.ac.uk

# This script evaluates the ChIP-seq coverage of H3K4me3/H3K27Ac modifications and input in the P/E elements compared to converted, non-P/E enhancers and to conserved promoters.

target_species=$1
outgroup_species=$2
working_dir=$3
organ=liver


converted_coord_dir=$working_dir"/converted_coordinates/"$target_species"_vs_"$outgroup_species
output_dir=$working_dir"/repurposed_elements_liver_coverage/"$target_species"_vs_"$outgroup_species
PE_elements_dir=$working_dir"/repurposed_elements/no_subsampling/"$target_species"_vs_"$outgroup_species"_ChIP_CAGE_no_subsampling"
ChIP_seq_dir=$working_dir/ChIP_seq_Odom_data/bwa_unique_no_dup
regulatory_elements_dir=$working_dir"/regulatory_elements_DHS/"$outgroup_species
transcriptome_assembly_dir=$working_dir/transcriptome_assembly
genome_dir=$working_dir/genomes
ucsc_chains_dir=$working_dir/ucsc_chains

# create output dir
if [ ! -d $output_dir ]
then
    mkdir -p $output_dir
fi

cd $output_dir

# extract H3K4me3 and input coverage from CONVERTED putative enhancers (all, including repurposed), plus the coverage at the autosomal transcript promoters in the TARGET SPECIES and OUTGROUP species

# extract converted liver enhancers from outgroup and target species
intersectBed -a $regulatory_elements_dir"/"$outgroup_species"_"$organ"_enhancers_no_other_tissue_promoters_filtered.bed" -b $regulatory_elements_dir"/"$outgroup_species"_all_organs_enhancers_no_other_tissue_promoters_filtered_converted.bed" -u | sort -k 1,1 -k2,2n | mergeBed -i stdin -c 4 -o distinct > $outgroup_species"_"$organ"_enhancers_no_other_tissue_promoters_filtered_converted.to_filter.bed"
liftOver $outgroup_species"_"$organ"_enhancers_no_other_tissue_promoters_filtered_converted.to_filter.bed" $ucsc_chains_dir/$outgroup_species"."$target_species".over.chain" $target_species"_"$organ"_enhancers_no_other_tissue_promoters_filtered_converted.to_relift.bed" $target_species"_"$organ"_enhancers_no_other_tissue_promoters_filtered_converted.to_relift.unmapped" -tab -minMatch=0.6 -bedPlus=4
liftOver  $target_species"_"$organ"_enhancers_no_other_tissue_promoters_filtered_converted.to_relift.bed" $ucsc_chains_dir/$target_species"."$outgroup_species".over.chain" $outgroup_species"_"$organ"_enhancers_no_other_tissue_promoters_filtered_converted.bed" $outgroup_species"_"$organ"_enhancers_no_other_tissue_promoters_filtered_converted.unmapped" -tab -minMatch=0.6 -bedPlus=4
cut -f 4 $outgroup_species"_"$organ"_enhancers_no_other_tissue_promoters_filtered_converted.bed" | sort > $outgroup_species"_"$organ"_enhancers_no_other_tissue_promoters_filtered_converted.names"
sort -k 4,4 $target_species"_"$organ"_enhancers_no_other_tissue_promoters_filtered_converted.to_relift.bed" | join -1 1 -2 4 $outgroup_species"_"$organ"_enhancers_no_other_tissue_promoters_filtered_converted.names" - | awk 'BEGIN{OFS="\t";}{print $2, $3, $4, $1}' > $target_species"_"$organ"_enhancers_no_other_tissue_promoters_filtered_converted.bed"

# remove the repurposed elements not associated to liver-expressed transcripts in the TARGET SPECIES and divide them into "novel" and "extended"
flankBed -l 500 -r 0 -s -i $transcriptome_assembly_dir"/"$target_species"_"$organ"_stable_transcripts.bed" -g $genome_dir"/"$target_species".autosomes.fa.fai" | cut -f 1,2,3,4,5,6 | intersectBed -a stdin -b $transcriptome_assembly_dir"/"$target_species"_transcriptome_adult.bed" -s -v | awk '{if ($2 > 0 && $2 < $3) print}' | sort -k 4,4 | uniq > $target_species"_"$organ"_stable_transcripts_promoter.bed"

intersectBed -a $PE_elements_dir"/"$target_species"_all_organs_repurposed_elements.bed" -b $target_species"_"$organ"_stable_transcripts_promoter.bed" -u | sort -k 4,4 > $target_species"_merged_"$organ"_repurposed_elements.bed"
sort -k 4,4 $PE_elements_dir"/"$outgroup_species"_all_organs_repurposed_elements.bed" | join -1 4 -2 4 - $target_species"_merged_"$organ"_repurposed_elements.bed" | awk 'BEGIN{OFS="\t";}{print $2, $3, $4, $1}' > $outgroup_species"_merged_"$organ"_repurposed_elements.bed"

intersectBed -a $PE_elements_dir"/"$target_species"_all_organs_repurposed_elements_filtered.bed" -b $target_species"_merged_"$organ"_repurposed_elements.bed" -u > $target_species"_merged_"$organ"_repurposed_elements_novel.bed"
intersectBed -a $PE_elements_dir"/"$outgroup_species"_all_organs_repurposed_elements_filtered.bed" -b $outgroup_species"_merged_"$organ"_repurposed_elements.bed" -u > $outgroup_species"_merged_"$organ"_repurposed_elements_novel.bed"

intersectBed -a $outgroup_species"_"$organ"_enhancers_no_other_tissue_promoters_filtered_converted.bed" -b $outgroup_species"_merged_"$organ"_repurposed_elements.bed" -u > $outgroup_species"_"$organ"_repurposed_elements.bed"
intersectBed -a $outgroup_species"_"$organ"_enhancers_no_other_tissue_promoters_filtered_converted.bed" -b $outgroup_species"_merged_"$organ"_repurposed_elements_novel.bed" -u > $outgroup_species"_"$organ"_repurposed_elements_novel.bed"
intersectBed -a $outgroup_species"_"$organ"_repurposed_elements.bed" -b $outgroup_species"_"$organ"_repurposed_elements_novel.bed" -v > $outgroup_species"_"$organ"_repurposed_elements_extended.bed"

intersectBed -a $target_species"_"$organ"_enhancers_no_other_tissue_promoters_filtered_converted.bed" -b $target_species"_merged_"$organ"_repurposed_elements.bed" -u > $target_species"_"$organ"_repurposed_elements.bed"
intersectBed -a $target_species"_"$organ"_enhancers_no_other_tissue_promoters_filtered_converted.bed" -b $target_species"_merged_"$organ"_repurposed_elements_novel.bed" -u > $target_species"_"$organ"_repurposed_elements_novel.bed"
intersectBed -a $target_species"_"$organ"_repurposed_elements.bed" -b $target_species"_"$organ"_repurposed_elements_novel.bed" -v > $target_species"_"$organ"_repurposed_elements_extended.bed"

# extract stable liver promoters from the outgroup and the target species 
flankBed -l 1000 -r 0 -s -i $transcriptome_assembly_dir"/"$outgroup_species"_"$organ"_stable_transcripts.bed" -g $genome_dir"/"$outgroup_species".autosomes.fa.fai" | cut -f 1,2,3,4,5,6 | intersectBed -a stdin -b $transcriptome_assembly_dir"/"$outgroup_species"_transcriptome_adult.bed" -s -v | awk '{if ($2 > 0 && $2 < $3) print}' | sort -k 4,4 | uniq > $outgroup_species"_"$organ"_stable_transcripts_promoter.bed"

flankBed -l 1000 -r 0 -s -i $transcriptome_assembly_dir"/"$target_species"_"$organ"_stable_transcripts.bed" -g $genome_dir"/"$target_species".autosomes.fa.fai" | cut -f 1,2,3,4,5,6 | intersectBed -a stdin -b $transcriptome_assembly_dir"/"$target_species"_transcriptome_adult.bed" -s -v | awk '{if ($2 > 0 && $2 < $3) print}' | sort -k 4,4 | uniq > $target_species"_"$organ"_stable_transcripts_promoter.bed"


### extract conserved promoters between the species pair
liftOver $outgroup_species"_"$organ"_stable_transcripts_promoter.bed" $ucsc_chains_dir"/"$outgroup_species"."$target_species".over.chain" $target_species"_"$organ"_stable_transcripts_promoter.converted.to_relift.bed" $target_species"_"$organ"_stable_transcripts_promoter.converted.to_relift.unmapped" -tab -bedPlus=4 -minMatch=0.4

intersectBed -a $target_species"_"$organ"_stable_transcripts_promoter.converted.to_relift.bed" -b $target_species"_"$organ"_stable_transcripts_promoter.bed" -u | sort -k 4,4 > $target_species"_"$organ"_stable_transcripts_promoter.converted.to_relift.sorted.bed"

liftOver $target_species"_"$organ"_stable_transcripts_promoter.converted.to_relift.sorted.bed" $ucsc_chains_dir"/"$target_species"."$outgroup_species".over.chain" $outgroup_species"_"$organ"_stable_transcripts_promoter.converted.lifted.bed" $outgroup_species"_"$organ"_stable_transcripts_promoter.converted.lifted.unmapped" -tab -bedPlus=4 -minMatch=0.4

sort -k 4,4 $outgroup_species"_"$organ"_stable_transcripts_promoter.converted.lifted.bed" | join -1 4 -2 4 $target_species"_"$organ"_stable_transcripts_promoter.converted.to_relift.sorted.bed" - | awk 'BEGIN{OFS="\t";}{print $2, $3, $4, $1}' > $target_species"_"$organ"_stable_transcripts_promoter.converted.lifted.bed"

intersectBed -a $outgroup_species"_"$organ"_stable_transcripts_promoter.converted.lifted.bed" -b $genome_dir"/"$outgroup_species".autosomes.bed" -u > $outgroup_species"_"$organ"_stable_transcripts_promoter.converted.lifted.autosomes.bed"
intersectBed -a $target_species"_"$organ"_stable_transcripts_promoter.bed" -b $target_species"_"$organ"_stable_transcripts_promoter.converted.lifted.bed" -u > $target_species"_"$organ"_stable_transcripts_promoter.converted.lifted.autosomes.bed"

### extract H3K4me3 and input coverage over conserved enhancers (repurposed and not repurposed) and conserved promoters
for MODIFICATION in H3K4me3 input
do
    sortBed -faidx $genome_dir"/"$target_species".autosomes.chrom_sizes" -i $target_species"_"$organ"_enhancers_no_other_tissue_promoters_filtered_converted.bed" | coverageBed -a stdin -b $ChIP_seq_dir"/"$target_species"/"$target_species"_"$MODIFICATION"_unique_no_dup.bam" -counts -g $genome_dir"/"$target_species".chrom_sizes" -sorted > $target_species"_enhancers."$MODIFICATION".counts"
    intersectBed -a $target_species"_enhancers."$MODIFICATION".counts" -b $target_species"_"$organ"_repurposed_elements_novel.bed" -u > $target_species"_repurposed_novel."$MODIFICATION".counts"
    intersectBed -a $target_species"_enhancers."$MODIFICATION".counts" -b $target_species"_"$organ"_repurposed_elements_extended.bed" -u > $target_species"_repurposed_extended."$MODIFICATION".counts"
    intersectBed -a $target_species"_enhancers."$MODIFICATION".counts" -b $target_species"_"$organ"_repurposed_elements.bed" -v > $target_species"_other_enhancers."$MODIFICATION".counts"
    sortBed -faidx $genome_dir"/"$target_species".autosomes.chrom_sizes" -i $target_species"_"$organ"_stable_transcripts_promoter.converted.lifted.autosomes.bed" | coverageBed -a stdin -b $ChIP_seq_dir"/"$target_species"/"$target_species"_"$MODIFICATION"_unique_no_dup.bam" -counts -g $genome_dir"/"$target_species".chrom_sizes" -sorted > $target_species"_promoters."$MODIFICATION".counts"
    sortBed -faidx $genome_dir"/"$outgroup_species".autosomes.chrom_sizes" -i $outgroup_species"_"$organ"_enhancers_no_other_tissue_promoters_filtered_converted.bed" | coverageBed -a stdin -b $ChIP_seq_dir"/"$outgroup_species"/"$outgroup_species"_"$MODIFICATION"_unique_no_dup.bam" -counts -g $genome_dir"/"$outgroup_species".chrom_sizes" -sorted > $outgroup_species"_enhancers."$MODIFICATION".counts"
    intersectBed -a $outgroup_species"_enhancers."$MODIFICATION".counts" -b $outgroup_species"_"$organ"_repurposed_elements_novel.bed" -u > $outgroup_species"_repurposed_novel."$MODIFICATION".counts"
    intersectBed -a $outgroup_species"_enhancers."$MODIFICATION".counts" -b $outgroup_species"_"$organ"_repurposed_elements_extended.bed" -u > $outgroup_species"_repurposed_extended."$MODIFICATION".counts"
    intersectBed -a $outgroup_species"_enhancers."$MODIFICATION".counts" -b $outgroup_species"_"$organ"_repurposed_elements.bed" -v > $outgroup_species"_other_enhancers."$MODIFICATION".counts"
    sortBed -faidx $genome_dir"/"$outgroup_species".autosomes.chrom_sizes" -i $outgroup_species"_"$organ"_stable_transcripts_promoter.converted.lifted.autosomes.bed" | coverageBed -a stdin -b $ChIP_seq_dir"/"$outgroup_species"/"$outgroup_species"_"$MODIFICATION"_unique_no_dup.bam" -counts -g $genome_dir"/"$outgroup_species".chrom_sizes" -sorted > $outgroup_species"_promoters."$MODIFICATION".counts"
done
