# Supplementary material for: Repurposing of promoters and enhancers during mammalian evolution
Source: Nat Commun. 2018 Oct 4;9:4066. doi: 10.1038/s41467-018-06544-z (PMC6172195; doi:10.1038/s41467-018-06544-z)
Supplement: Supplementary file 12 — supplementary data 9 [file 41467_2018_6544_MOESM12_ESM.zip › scripts/Odom_data_rename.py]

import sys

input_file=sys.argv[1]
output_file=sys.argv[2]

species = {"Homo sapiens":"human",
           "Macaca mulatta":"macaque",
           "Callithrix jacchus":"marmoset",
           "Oryctolagus cuniculus":"rabbit",
           "Mus musculus domesticus":"mouse",
           "Rattus norvegicus":"rat"}

sample_names={}

new = open(output_file, "w")
for line in open(input_file):
    G=line.rstrip().split("\t")
    if G[4] in species:
        sample=species[G[4]]+"_"+G[36]
        if sample not in sample_names:
            sample_names[sample] = 0
        sample_names[sample] += 1
        temp = species[G[4]] + "\t" + G[36] + "\t" + sample + "_" + str(sample_names[sample]) + "\t" + G[30] + "\n"
        new.write(temp)

new.close()
