# Supplementary material for: Repurposing of promoters and enhancers during mammalian evolution
Source: Nat Commun. 2018 Oct 4;9:4066. doi: 10.1038/s41467-018-06544-z (PMC6172195; doi:10.1038/s41467-018-06544-z)
Supplement: Supplementary file 12 — supplementary data 9 [file 41467_2018_6544_MOESM12_ESM.zip › scripts/star_mapping_launcher.sh]

#!/bin/bash

species=$1
working_dir=$2

cd $working_dir/RNA_seq/fastq/$species

for sample in *
do
    sample_name=$(echo $sample | awk -F "." '{print $1}')
    if [ ! -d "$working_dir/RNA_seq/star/$species/$sample_name" ]
    then
	echo $sample
	sbatch $working_dir/scripts/star_mapping.sh $working_dir/RNA_seq/fastq/$species/$sample $working_dir/star_idx/$species $working_dir/RNA_seq/star/$species/$sample_name/ $working_dir/genomes/$species.chrom_sizes
    fi
done
