# Supplementary material for: Repurposing of promoters and enhancers during mammalian evolution
Source: Nat Commun. 2018 Oct 4;9:4066. doi: 10.1038/s41467-018-06544-z (PMC6172195; doi:10.1038/s41467-018-06544-z)
Supplement: Supplementary file 12 — supplementary data 9 [file 41467_2018_6544_MOESM12_ESM.zip › scripts/GC_dinucleotide_counter.2018_03_23.py]

import sys

infile=sys.argv[1]
outfile=sys.argv[2]

new = open(outfile, "w")
k = open(infile)
for line in k:
    if ">" in line:
        temp = line.rstrip()+"\t"
    else:
        K = line.upper().count("CG")
        temp += str(round((K/(len(line)-1)), 4)) + "\n"
        new.write(temp)

new.close()
