# Supplementary material for: Repurposing of promoters and enhancers during mammalian evolution
Source: Nat Commun. 2018 Oct 4;9:4066. doi: 10.1038/s41467-018-06544-z (PMC6172195; doi:10.1038/s41467-018-06544-z)
Supplement: Supplementary file 12 — supplementary data 9 [file 41467_2018_6544_MOESM12_ESM.zip › scripts/chip_coverage_fpkm_extractor.py]

import sys

input_transcripts=sys.argv[1]
input_exp=sys.argv[2]
output_exp=sys.argv[3]

transcript_list = {}

for line in open(input_transcripts):
    G=line.split("\t")
    transcript_list[G[3]] = []

K = open(input_exp)
K1=K.readline().rstrip().split("\t")
liver_samples=[]
for field in range(0, len(K1)):
    if "liver" in K1[field]:
        liver_samples.append(field)

for line in open(input_exp):
    G=line.rstrip().split("\t")
    if G[0] in transcript_list:
        for field in liver_samples:
            transcript_list[G[0]].append(eval(G[field]))

new = open(output_exp, "w")
for line in open(input_transcripts):
    G=line.split("\t")
    temp = G[0] + "\t" + G[1]+ "\t" + G[2]+ "\t" + G[3]+ "\t" + str(sum(transcript_list[G[3]])/len(transcript_list[G[3]])) + "\n"
    new.write(temp)

new.close()
