# Supplementary material for: Repurposing of promoters and enhancers during mammalian evolution
Source: Nat Commun. 2018 Oct 4;9:4066. doi: 10.1038/s41467-018-06544-z (PMC6172195; doi:10.1038/s41467-018-06544-z)
Supplement: Supplementary file 12 — supplementary data 9 [file 41467_2018_6544_MOESM12_ESM.zip › scripts/name_setting.py]

import os
import sys

experiments = ["H3K4me3", "H3K27ac"]
experiments_name = {"H3K4me3":"H3K4me3", "H3K27ac":"H3K27Ac"}
file_path = sys.argv[1] #"/scratch/local/monthly/fcarelli/regulatory_evolution/roadmap_epigenome"

for experiment in experiments:
	sample_n = {}
	name_sample_to_sample_type = {}
        for line in open(file_path + "/epigenome_ID_names.txt"):
                G=line.rstrip().split("\t")
                sample_type = "human_" + experiments_name[experiment] + "_" + G[1].lower()
                if sample_type not in sample_n:
                        sample_n[sample_type] = 0
                sample_n[sample_type] += 1
                name_sample_to_sample_type[G[0]] = sample_type+"_"+str(sample_n[sample_type])
        for sample in name_sample_to_sample_type:
                cmd = "mv " + file_path + "/narrowPeaks_for_filtering_hg19/"+experiments_name[experiment]+"/"+sample+"-"+experiment+".narrowPeak " + file_path + "/narrowPeaks_for_filtering_hg19/"+experiments_name[experiment]+"/"+name_sample_to_sample_type[sample]+".narrowPeak"
                os.system(cmd)
