# Supplementary material for: Repurposing of promoters and enhancers during mammalian evolution
Source: Nat Commun. 2018 Oct 4;9:4066. doi: 10.1038/s41467-018-06544-z (PMC6172195; doi:10.1038/s41467-018-06544-z)
Supplement: Supplementary file 12 — supplementary data 9 [file 41467_2018_6544_MOESM12_ESM.zip › scripts/coordinate_conversion.sh]

#!/bin/bash

### This script prepares data for following script "proto_promoter_origin_estimation.sh". It converts the enhancer coordinates from the outgroup species into the target species. Furthermore, it defines the set of inactive regions in the outgroup and converts it into target species coordinates. It finally creates the set of inactive regions subsampled by their GC content

target_species=$1
outgroup_species=$2
working_dir=$3

scripts_dir=$working_dir/scripts
coord_dir=$working_dir/regulatory_elements_DHS
fantom_CAGE_data=$working_dir/CAGE_data
genome_dir=$working_dir/genomes
transcriptome_dir=$working_dir/transcriptome_assembly
segdup_repeats_dir=$working_dir/duplications_repeats/$outgroup_species
output_dir=$working_dir"/converted_coordinates/"$target_species"_vs_"$outgroup_species
ucsc_chains_dir=$working_dir/ucsc_chains
temp_sort_dir=$working_dir/temp/

ChIP_dir=$working_dir/ChIP_seq_data/$outgroup_species
H3K27Ac_dir=$ChIP_dir/H3K27Ac_processed
H3K4me1_dir=$ChIP_dir/H3K4me1_processed
H3K4me3_dir=$ChIP_dir/H3K4me3_processed
DHS_dir=$ChIP_dir/DHS
gencode_annotation=$working_dir/gencode_annotation/gencode.$outgroup_species.annotation.autosomal.bed

if [[ "$outgroup_species" = "mouse" ]]; then
    GC_CUT=0.41
else
    GC_CUT=0.46
fi

if [ ! -d $output_dir ]
then
    mkdir -p $output_dir
fi

cd $output_dir
echo $target_species
echo $outgroup_species

# cat together all enhancers defined using CAGE and DHS/ChIP-seq and merge the overlapping loci
cat $coord_dir"/"$outgroup_species"/"$outgroup_species"_"*"_enhancers_no_other_tissue_promoters_filtered.bed" $fantom_CAGE_data"/"$outgroup_species"_permissive_enhancers_no_other_tissue_promoters_filtered_CAGE.bed" | sort -k 1,1 -k2,2n | mergeBed -i stdin -c 4 -o distinct | awk '{if ($3 > $2) print}' > $coord_dir"/"$outgroup_species"/"$outgroup_species"_all_organs_enhancers_no_other_tissue_promoters_filtered.bed"

# sample in the “outgroup species” genome up to 1'500'000 positions unmarked (no H3K4me3/K27ac/DHS), of matched size distribution as the enhancers and respecting the following criteria:
# - a) located >2kbp from closest marked region
# - b) not overlapping any exon (intronic regions accepted)
# - c) not overlapping for more than 10% of its length any transcript from liver or from any other organ
# - d) not overlapping for more than 10% of its length any high identity segmental duplication or recent repeat
# - e) having less than 1% of Ns
# - f) having a GC content comparable to that of the DHSs
# To this aim, cat the enhancer file 20 times, then sample 1,500,000 positions usig unix "shuf", and finally shuffle this positions using bedtools "shuffle". Then make sure these regions do not overlap any transcript/segdup/repeat. Before subsampling the dataset, then, convert the coordinates into the TARGET SPECIES genome. Next, run bedtools nuc on the putative enhancers and the randome regions SUCCESFULLY CONVERTED to get the number of Ns and the GC content of these regions; exclude those with more than 10 Ns and assign a name to all the regions. Finally, subsample 30'000 random unmarked regions with a comparable GC distribution.

get_seeded_random()
{
    seed="$1"
    openssl enc -aes-256-ctr -pass pass:"$seed" -nosalt \
	    </dev/zero 2>/dev/null
}

cat $H3K27Ac_dir"/"$outgroup_species"_H3K27Ac_"*"_replicated.bed" $H3K4me1_dir"/"$outgroup_species"_H3K4me1_"*"_adult_replicated.bed" $H3K4me3_dir"/"$outgroup_species"_H3K4me3_"*"_replicated.bed" $DHS_dir"/"$outgroup_species"_DHS_"*"_adult_replicated.bed" $fantom_CAGE_data"/"$outgroup_species"_permissive_enhancers_no_other_tissue_promoters_filtered_CAGE.bed" | cut -f 1,2,3 | sort -k 1,1 -k2,2n -T $temp_sort_dir | mergeBed -i stdin -d 100 > $coord_dir"/"$outgroup_species"/"$outgroup_species"_marked_regions.bed"

### sampling 
for i in {1..20}; do cat $coord_dir"/"$outgroup_species"/"$outgroup_species"_all_organs_enhancers_no_other_tissue_promoters_filtered.bed"; done | shuf -n 1500000 --random-source=<(get_seeded_random 42) | cut -f 1,2,3 | shuffleBed -seed 19 -chrom -noOverlapping -i stdin -g $genome_dir"/"$outgroup_species".autosomes.fa.fai" > $coord_dir"/"$outgroup_species"/"$outgroup_species"_random_regions.bed"

### filtering step a)
slopBed -b 2000 -i $coord_dir"/"$outgroup_species"/"$outgroup_species"_marked_regions.bed" -g $genome_dir"/"$outgroup_species".autosomes.fa.fai" | intersectBed -a $coord_dir"/"$outgroup_species"/"$outgroup_species"_random_regions.bed" -b stdin -v > $coord_dir"/"$outgroup_species"/"$outgroup_species"_random_unmarked_regions.to_merge.bed"

### filtering step b), c) and d)
cat $transcriptome_dir"/"$outgroup_species"_transcriptome_adult.bed" $gencode_annotation | intersectBed -a stdin -b $genome_dir"/"$outgroup_species".autosomes.bed" -u | flankBed -l 1000 -r 0 -s -g $genome_dir"/"$outgroup_species".autosomes.fa.fai" -i stdin | intersectBed -a $coord_dir"/"$outgroup_species"/"$outgroup_species"_random_unmarked_regions.to_merge.bed" -b stdin $transcriptome_dir"/"$outgroup_species"_transcriptome_adult.bed" $gencode_annotation $segdup_repeats_dir"/segmental_duplications_"$outgroup_species".bed" $segdup_repeats_dir"/repeats_"$outgroup_species".bed" -split -v | awk '{print $0 "\tunmarked_region_" NR}' > $coord_dir"/"$outgroup_species"/"$outgroup_species"_random_unmarked_regions_no_transcripts.to_merge.bed"


### NEW merge close unmarked regions (<500 bp), redefine their coordinates by the midpoint, then filter them again as previously
sort -k 1,1 -k2,2n $coord_dir"/"$outgroup_species"/"$outgroup_species"_random_unmarked_regions_no_transcripts.to_merge.bed" | mergeBed -i stdin -d 500 -c 4 -o distinct | awk 'BEGIN{OFS="\t";}{if ($4 ~ ",") print $1, $2 + int(($3 - $2)/2) - 500, $2 + int(($3 - $2)/2) + 499, "\tunmarked_region_" NR ; else print $1, $2, $3, "\tunmarked_region_" NR}' > $coord_dir"/"$outgroup_species"/"$outgroup_species"_random_unmarked_regions_no_transcripts.merged.bed"

slopBed -b 2000 -i $coord_dir"/"$outgroup_species"/"$outgroup_species"_marked_regions.bed" -g $genome_dir"/"$outgroup_species".autosomes.fa.fai" | intersectBed -a $coord_dir"/"$outgroup_species"/"$outgroup_species"_random_unmarked_regions_no_transcripts.merged.bed" -b stdin -v > $coord_dir"/"$outgroup_species"/"$outgroup_species"_random_unmarked_regions_no_transcripts.merged_no_marks.bed"

cat $transcriptome_dir"/"$outgroup_species"_transcriptome_adult.bed" $gencode_annotation | intersectBed -a stdin -b $genome_dir"/"$outgroup_species".autosomes.bed" -u | flankBed -l 1000 -r 0 -s -g $genome_dir"/"$outgroup_species".autosomes.fa.fai" -i stdin | intersectBed -a $coord_dir"/"$outgroup_species"/"$outgroup_species"_random_unmarked_regions_no_transcripts.merged_no_marks.bed" -b stdin $transcriptome_dir"/"$outgroup_species"_transcriptome_adult.bed" $gencode_annotation $segdup_repeats_dir"/segmental_duplications_"$outgroup_species".bed" $segdup_repeats_dir"/repeats_"$outgroup_species".bed" -split -v | sort -k 4,4 -T $temp_sort_dir > $coord_dir"/"$outgroup_species"/"$outgroup_species"_random_unmarked_regions_no_transcripts.bed"


# convert the enhancer and unmarked position in “target species” with liftOver; then select only CONVERTED coordinates
liftOver $coord_dir"/"$outgroup_species"/"$outgroup_species"_all_organs_enhancers_no_other_tissue_promoters_filtered.bed" $ucsc_chains_dir/$outgroup_species"."$target_species".over.chain" $target_species"_from_"$outgroup_species"_all_organs_enhancers_60_minMatch.to_relift.bed" $target_species"_from_"$outgroup_species"_all_organs_enhancers_60_minMatch_unmapped.to_relift.bed" -tab -bedPlus=4 -minMatch=0.6
awk '{if ($3 - $2 < 2000) print}' $target_species"_from_"$outgroup_species"_all_organs_enhancers_60_minMatch.to_relift.bed" | intersectBed -a stdin -b $genome_dir"/"$target_species".autosomes.bed" -u | sort -k 4,4 -T $temp_sort_dir > $target_species"_from_"$outgroup_species"_all_organs_enhancers_60_minMatch_filtered.to_relift.bed"

liftOver $target_species"_from_"$outgroup_species"_all_organs_enhancers_60_minMatch_filtered.to_relift.bed" $ucsc_chains_dir/$target_species"."$outgroup_species".over.chain" "liftover_back_"$outgroup_species"_all_organs_enhancers_60_minMatch.bed" "liftover_back_"$outgroup_species"_all_organs_enhancers_60_minMatch_unmapped.bed" -tab -bedPlus=4 -minMatch=0.6
awk '{if ($3 - $2 < 2000) print}' "liftover_back_"$outgroup_species"_all_organs_enhancers_60_minMatch.bed" | sort -k 4,4 -T $temp_sort_dir > "liftover_back_"$outgroup_species"_all_organs_enhancers_60_minMatch_filtered.bed"
intersectBed -a $coord_dir"/"$outgroup_species"/"$outgroup_species"_all_organs_enhancers_no_other_tissue_promoters_filtered.bed" -b "liftover_back_"$outgroup_species"_all_organs_enhancers_60_minMatch_filtered.bed" -f 0.5 -wa -wb | awk 'BEGIN{OFS="\t";}{if ($4 == $8) print $1, $2, $3, $4}' | sort -k 4,4 > $coord_dir"/"$outgroup_species"/"$outgroup_species"_all_organs_enhancers_no_other_tissue_promoters_filtered_converted.bed"
sort -k 4,4 -T $temp_sort_dir $target_species"_from_"$outgroup_species"_all_organs_enhancers_60_minMatch_filtered.to_relift.bed" | join -1 4 -2 4 - $coord_dir"/"$outgroup_species"/"$outgroup_species"_all_organs_enhancers_no_other_tissue_promoters_filtered_converted.bed" | awk 'BEGIN{OFS="\t";}{print $2,$3,$4,$1}' > $target_species"_from_"$outgroup_species"_all_organs_enhancers_60_minMatch_filtered.bed"


liftOver $coord_dir"/"$outgroup_species"/"$outgroup_species"_random_unmarked_regions_no_transcripts.bed" $ucsc_chains_dir/$outgroup_species"."$target_species".over.chain" $target_species"_from_"$outgroup_species"_random_unmarked_regions_no_transcripts_60_minMatch.to_relift.bed" $target_species"_from_"$outgroup_species"_random_unmarked_regions_no_transcripts_60_minMatch_unmapped.to_relift.bed" -tab -bedPlus=4 -minMatch=0.6
awk '{if ($3 - $2 < 2000) print}' $target_species"_from_"$outgroup_species"_random_unmarked_regions_no_transcripts_60_minMatch.to_relift.bed" | intersectBed -a stdin -b $genome_dir"/"$target_species".autosomes.bed" -u | sort -k 4,4 -T $temp_sort_dir > $target_species"_from_"$outgroup_species"_random_unmarked_regions_no_transcripts_60_minMatch_filtered.to_relift.bed"
liftOver $target_species"_from_"$outgroup_species"_random_unmarked_regions_no_transcripts_60_minMatch_filtered.to_relift.bed" $ucsc_chains_dir/$target_species"."$outgroup_species".over.chain" "liftover_back_"$outgroup_species"_random_unmarked_regions_no_transcripts_60_minMatch.bed" "liftover_back_"$outgroup_species"_random_unmarked_regions_no_transcripts_60_minMatch_unmapped.bed" -tab -bedPlus=4 -minMatch=0.6
awk '{if ($3 - $2 < 2000) print}' "liftover_back_"$outgroup_species"_random_unmarked_regions_no_transcripts_60_minMatch.bed" | sort -k 4,4 -T $temp_sort_dir > "liftover_back_"$outgroup_species"_random_unmarked_regions_no_transcripts_60_minMatch_filtered.bed"
intersectBed -a $coord_dir"/"$outgroup_species"/"$outgroup_species"_random_unmarked_regions_no_transcripts.bed" -b "liftover_back_"$outgroup_species"_random_unmarked_regions_no_transcripts_60_minMatch_filtered.bed" -f 0.5 -wa -wb | awk 'BEGIN{OFS="\t";}{if ($4 == $8) print $1, $2, $3, $4}' | sort -k 4,4 > $coord_dir"/"$outgroup_species"/"$outgroup_species"_random_unmarked_regions_no_transcripts_filtered_converted.bed"
sort -k 4,4 -T $temp_sort_dir $target_species"_from_"$outgroup_species"_random_unmarked_regions_no_transcripts_60_minMatch_filtered.to_relift.bed" | join -1 4 -2 4 - $coord_dir"/"$outgroup_species"/"$outgroup_species"_random_unmarked_regions_no_transcripts_filtered_converted.bed" | awk 'BEGIN{OFS="\t";}{print $2,$3,$4,$1}' > $target_species"_from_"$outgroup_species"_random_unmarked_regions_no_transcripts_60_minMatch_filtered.bed"


### run nuc on filtered random regions and on putative enhancers + filtering step e)
nucBed -fi $genome_dir"/"$outgroup_species".fa" -bed $coord_dir"/"$outgroup_species"/"$outgroup_species"_all_organs_enhancers_no_other_tissue_promoters_filtered_converted.bed" > $coord_dir"/"$outgroup_species"/"$outgroup_species"_all_organs_enhancers_no_other_tissue_promoters_filtered_converted.nuc"
nucBed -fi $genome_dir"/"$outgroup_species".fa" -bed $coord_dir"/"$outgroup_species"/"$outgroup_species"_all_organs_enhancers_no_other_tissue_promoters_filtered_converted.bed" | sed '1d' | awk -v var="$GC_CUT" '{if ($6 <= var) print}' | shuf -n 30000 --random-source=<(get_seeded_random 42) | sort -k6,6rn -T $temp_sort_dir > $coord_dir"/"$outgroup_species"/"$outgroup_species"_all_organs_enhancers_no_other_tissue_promoters_filtered_converted_subsampled.nuc"

nucBed -fi $genome_dir"/"$outgroup_species".fa" -bed $coord_dir"/"$outgroup_species"/"$outgroup_species"_random_unmarked_regions_no_transcripts_filtered_converted.bed" | sed '1d' | awk 'BEGIN{OFS="\t";}{if ($11 < (($3-$2)/100)) print}' | shuf --random-source=<(get_seeded_random 42) > $coord_dir"/"$outgroup_species"/"$outgroup_species"_random_unmarked_regions_no_transcripts_filtered_converted.nuc"


awk 'BEGIN{OFS="\t";}{print $1, $2, $3, $4}' $coord_dir"/"$outgroup_species"/"$outgroup_species"_all_organs_enhancers_no_other_tissue_promoters_filtered_converted_subsampled.nuc" > $coord_dir"/"$outgroup_species"/"$outgroup_species"_all_organs_enhancers_no_other_tissue_promoters_filtered_converted_subsampled.bed"


### filtering step f.2)
python3 $scripts_dir"/sequence_composition_match.py" $coord_dir"/"$outgroup_species"/"$outgroup_species"_all_organs_enhancers_no_other_tissue_promoters_filtered_converted_subsampled.nuc" $coord_dir"/"$outgroup_species"/"$outgroup_species"_random_unmarked_regions_no_transcripts_filtered_converted.nuc" $coord_dir"/"$outgroup_species"/"$outgroup_species"_random_unmarked_regions_no_transcripts_filtered_subsampled.nuc"

sort -k 4,4 -T $temp_sort_dir $coord_dir"/"$outgroup_species"/"$outgroup_species"_random_unmarked_regions_no_transcripts_filtered_subsampled.nuc" > $coord_dir"/"$outgroup_species"/"$outgroup_species"_random_unmarked_regions_no_transcripts_filtered_subsampled.nuc.sorted"
sort -k 4,4 -T $temp_sort_dir $coord_dir"/"$outgroup_species"/"$outgroup_species"_random_unmarked_regions_no_transcripts.bed" | join -1 4 -2 4 - $coord_dir"/"$outgroup_species"/"$outgroup_species"_random_unmarked_regions_no_transcripts_filtered_subsampled.nuc.sorted" | awk 'BEGIN{OFS="\t";}{print $2,$3,$4,$1}' > $coord_dir"/"$outgroup_species"/"$outgroup_species"_random_unmarked_regions_no_transcripts_filtered_subsampled.bed"
sort -k 4,4 -T $temp_sort_dir $target_species"_from_"$outgroup_species"_random_unmarked_regions_no_transcripts_60_minMatch_filtered.bed" | join -1 4 -2 4 - $coord_dir"/"$outgroup_species"/"$outgroup_species"_random_unmarked_regions_no_transcripts_filtered_subsampled.nuc.sorted" | awk 'BEGIN{OFS="\t";}{print $2,$3,$4,$1}' > $target_species"_from_"$outgroup_species"_random_unmarked_regions_no_transcripts_filtered_subsampled.bed"
