# Supplementary material for: Repurposing of promoters and enhancers during mammalian evolution
Source: Nat Commun. 2018 Oct 4;9:4066. doi: 10.1038/s41467-018-06544-z (PMC6172195; doi:10.1038/s41467-018-06544-z)
Supplement: Supplementary file 12 — supplementary data 9 [file 41467_2018_6544_MOESM12_ESM.zip › scripts/enhancers_filtering.sh]

#!/bin/bash

### This script will filter enhancers by removing those overlapping any H3K4me3 replicated peak from any other tissue/stage and those overlapping putative promoter regions (1000bp upstream) or exons of any reconstructed or GENCODE annotated transcript.
species=$1
working_dir=$2

transcriptome_path=$working_dir/transcriptome_assembly
regulatory_elements_path=$working_dir/regulatory_elements_DHS
ChIP_seq_path=$working_dir/ChIP_seq_data/$species
genome_autosomal_fai=$working_dir/genomes/$species.autosomes.fa.fai
genome_autosomal_bed=$working_dir/genomes/$species.autosomes.bed
gencode_annotation=$working_dir/gencode_annotation/gencode.$species.annotation.autosomal.bed

for organ in brain heart kidney liver
do
    cat $transcriptome_path"/"$species"_transcriptome_adult.bed" $gencode_annotation | intersectBed -a stdin -b $genome_autosomal_bed -u | cut -f 1,2,3,4,5,6 | flankBed -l 1000 -r 0 -s -g $genome_autosomal_fai -i stdin | intersectBed -a $regulatory_elements_path"/"$species"/"$species"_"$organ"_enhancers.bed" -b stdin $ChIP_seq_path"/H3K4me3_processed/"$species"_H3K4me3_"*"_replicated.bed" $transcriptome_path"/"$species"_transcriptome_adult.bed" $gencode_annotation -v -split | sort -k 4,4 > $regulatory_elements_path"/"$species"/"$species"_"$organ"_enhancers_no_other_tissue_promoters_filtered.bed"
done
