# Supplementary material for: Repurposing of promoters and enhancers during mammalian evolution
Source: Nat Commun. 2018 Oct 4;9:4066. doi: 10.1038/s41467-018-06544-z (PMC6172195; doi:10.1038/s41467-018-06544-z)
Supplement: Supplementary file 12 — supplementary data 9 [file 41467_2018_6544_MOESM12_ESM.zip › metadata/metadata_H3K4me1_mm10.tsv]

File accession	File format	Output type	Experiment accession	Assay	Biosample term id	Biosample term name	Biosample type	Biosample life stage	Biosample sex	Biosample organism	Biosample treatments	Biosample subcellular fraction term name	Biosample phase	Biosample synchronization stage	Experiment target	Antibody accession	Library made from	Library depleted in	Library extraction method	Library lysis method	Library crosslinking method	Experiment date released	Project	RBNS protein concentration	Library fragmentation method	Library size range	Biosample Age	Biological replicate(s)	Technical replicate	Read length	Run type	Paired end	Paired with	Derived from	Size	Lab	md5sum	File download URL	Assembly	Platform
ENCFF876UOZ	bed narrowPeak	peaks	ENCSR977DCO	ChIP-seq	UBERON:0001049	neural tube	tissue	embryonic	mixed	Mus musculus					H3K4me1-mouse	ENCAB027VOE	DNA			SDS		2014-06-30	ENCODE					2						ENCFF248DBJ, ENCFF403UNQ, ENCFF786XLC	2194889	ENCODE Processing Pipeline	c27c66da56e30c86d512ee3c56fde2cd	https://www.encodeproject.org/files/ENCFF876UOZ/@@download/ENCFF876UOZ.bed.gz	mm10
ENCFF646IDL	bed narrowPeak	peaks	ENCSR977DCO	ChIP-seq	UBERON:0001049	neural tube	tissue	embryonic	mixed	Mus musculus					H3K4me1-mouse	ENCAB027VOE	DNA			SDS		2014-06-30	ENCODE					1						ENCFF248DBJ, ENCFF479QXF, ENCFF786XLC	1415493	ENCODE Processing Pipeline	ecdc1e7386f712178c33309e5cbc3ba2	https://www.encodeproject.org/files/ENCFF646IDL/@@download/ENCFF646IDL.bed.gz	mm10
ENCFF894DTQ	bed narrowPeak	peaks	ENCSR977DCO	ChIP-seq	UBERON:0001049	neural tube	tissue	embryonic	mixed	Mus musculus					H3K4me1-mouse	ENCAB027VOE	DNA			SDS		2014-06-30	ENCODE					1, 2						ENCFF248DBJ, ENCFF403UNQ, ENCFF479QXF, ENCFF786XLC	1595734	ENCODE Processing Pipeline	9e0249db77afa24f7a6fc48cda0892d0	https://www.encodeproject.org/files/ENCFF894DTQ/@@download/ENCFF894DTQ.bed.gz	mm10
ENCFF973NRT	bed narrowPeak	replicated peaks	ENCSR977DCO	ChIP-seq	UBERON:0001049	neural tube	tissue	embryonic	mixed	Mus musculus					H3K4me1-mouse	ENCAB027VOE	DNA			SDS		2014-06-30	ENCODE					1, 2						ENCFF646IDL, ENCFF876UOZ, ENCFF894DTQ	1259790	ENCODE Processing Pipeline	845783d3ac3ac44c06204535999d4889	https://www.encodeproject.org/files/ENCFF973NRT/@@download/ENCFF973NRT.bed.gz	mm10
ENCFF842FQG	bed narrowPeak	peaks	ENCSR051CUH	ChIP-seq	UBERON:0000160	intestine	tissue	embryonic	mixed	Mus musculus					H3K4me1-mouse	ENCAB027VOE	DNA			SDS		2015-11-03	ENCODE					1						ENCFF110TZB, ENCFF245YVK, ENCFF582LOU	2642763	ENCODE Processing Pipeline	111075c17a80ca4248877f6d5497e203	https://www.encodeproject.org/files/ENCFF842FQG/@@download/ENCFF842FQG.bed.gz	mm10
ENCFF764UFY	bed narrowPeak	peaks	ENCSR051CUH	ChIP-seq	UBERON:0000160	intestine	tissue	embryonic	mixed	Mus musculus					H3K4me1-mouse	ENCAB027VOE	DNA			SDS		2015-11-03	ENCODE					1, 2						ENCFF110TZB, ENCFF245YVK, ENCFF582LOU, ENCFF793UXE	2594168	ENCODE Processing Pipeline	0dce0ac81dc5c724d1212399c79f8c51	https://www.encodeproject.org/files/ENCFF764UFY/@@download/ENCFF764UFY.bed.gz	mm10
ENCFF067TGO	bed narrowPeak	peaks	ENCSR051CUH	ChIP-seq	UBERON:0000160	intestine	tissue	embryonic	mixed	Mus musculus					H3K4me1-mouse	ENCAB027VOE	DNA			SDS		2015-11-03	ENCODE					2						ENCFF245YVK, ENCFF582LOU, ENCFF793UXE	2701778	ENCODE Processing Pipeline	b7fdb2753386538c0bb77dc41d455a54	https://www.encodeproject.org/files/ENCFF067TGO/@@download/ENCFF067TGO.bed.gz	mm10
ENCFF103IGO	bed narrowPeak	replicated peaks	ENCSR051CUH	ChIP-seq	UBERON:0000160	intestine	tissue	embryonic	mixed	Mus musculus					H3K4me1-mouse	ENCAB027VOE	DNA			SDS		2015-11-03	ENCODE					1, 2						ENCFF067TGO, ENCFF764UFY, ENCFF842FQG	2056278	ENCODE Processing Pipeline	8bb6778625954a92e83defe73b80ec27	https://www.encodeproject.org/files/ENCFF103IGO/@@download/ENCFF103IGO.bed.gz	mm10
ENCFF915WDY	bed narrowPeak	peaks	ENCSR548BKP	ChIP-seq	UBERON:0000945	stomach	tissue	embryonic	mixed	Mus musculus					H3K4me1-mouse	ENCAB027VOE	DNA			SDS		2015-11-03	ENCODE					2						ENCFF236JLN, ENCFF279QEX, ENCFF711NEU	2116009	ENCODE Processing Pipeline	a64180c760f5940b855b3324f718783f	https://www.encodeproject.org/files/ENCFF915WDY/@@download/ENCFF915WDY.bed.gz	mm10
ENCFF638RHD	bed narrowPeak	peaks	ENCSR548BKP	ChIP-seq	UBERON:0000945	stomach	tissue	embryonic	mixed	Mus musculus					H3K4me1-mouse	ENCAB027VOE	DNA			SDS		2015-11-03	ENCODE					1						ENCFF236JLN, ENCFF636PNI, ENCFF711NEU	2130539	ENCODE Processing Pipeline	24a1fdd799fdfaea0becc1d56753a54c	https://www.encodeproject.org/files/ENCFF638RHD/@@download/ENCFF638RHD.bed.gz	mm10
ENCFF970YXB	bed narrowPeak	peaks	ENCSR548BKP	ChIP-seq	UBERON:0000945	stomach	tissue	embryonic	mixed	Mus musculus					H3K4me1-mouse	ENCAB027VOE	DNA			SDS		2015-11-03	ENCODE					1, 2						ENCFF236JLN, ENCFF279QEX, ENCFF636PNI, ENCFF711NEU	1946304	ENCODE Processing Pipeline	47eec487826ab779d0191bd2048e673d	https://www.encodeproject.org/files/ENCFF970YXB/@@download/ENCFF970YXB.bed.gz	mm10
ENCFF420ZZP	bed narrowPeak	replicated peaks	ENCSR548BKP	ChIP-seq	UBERON:0000945	stomach	tissue	embryonic	mixed	Mus musculus					H3K4me1-mouse	ENCAB027VOE	DNA			SDS		2015-11-03	ENCODE					1, 2						ENCFF638RHD, ENCFF915WDY, ENCFF970YXB	1499181	ENCODE Processing Pipeline	ccd849a08651e7e7b794db89fbd7457a	https://www.encodeproject.org/files/ENCFF420ZZP/@@download/ENCFF420ZZP.bed.gz	mm10
ENCFF830MPW	bed narrowPeak	peaks	ENCSR436FYE	ChIP-seq	UBERON:0002113	kidney	tissue	embryonic	mixed	Mus musculus					H3K4me1-mouse	ENCAB027VOE	DNA			SDS		2015-11-03	ENCODE					1						ENCFF476GUX, ENCFF592WTG, ENCFF853VSK	3784684	ENCODE Processing Pipeline	b59a65c69c868484df098689f4d06f6f	https://www.encodeproject.org/files/ENCFF830MPW/@@download/ENCFF830MPW.bed.gz	mm10
ENCFF196JWR	bed narrowPeak	peaks	ENCSR436FYE	ChIP-seq	UBERON:0002113	kidney	tissue	embryonic	mixed	Mus musculus					H3K4me1-mouse	ENCAB027VOE	DNA			SDS		2015-11-03	ENCODE					2						ENCFF476GUX, ENCFF592WTG, ENCFF798TCX	3582216	ENCODE Processing Pipeline	5fab540a35b900e7983182bf05424a3b	https://www.encodeproject.org/files/ENCFF196JWR/@@download/ENCFF196JWR.bed.gz	mm10
ENCFF616WXD	bed narrowPeak	peaks	ENCSR436FYE	ChIP-seq	UBERON:0002113	kidney	tissue	embryonic	mixed	Mus musculus					H3K4me1-mouse	ENCAB027VOE	DNA			SDS		2015-11-03	ENCODE					1, 2						ENCFF476GUX, ENCFF592WTG, ENCFF798TCX, ENCFF853VSK	3432593	ENCODE Processing Pipeline	9427d0fd8cae22a426f2816a1e02142f	https://www.encodeproject.org/files/ENCFF616WXD/@@download/ENCFF616WXD.bed.gz	mm10
ENCFF449HDJ	bed narrowPeak	replicated peaks	ENCSR436FYE	ChIP-seq	UBERON:0002113	kidney	tissue	embryonic	mixed	Mus musculus					H3K4me1-mouse	ENCAB027VOE	DNA			SDS		2015-11-03	ENCODE					1, 2						ENCFF196JWR, ENCFF616WXD, ENCFF830MPW	3477034	ENCODE Processing Pipeline	8646d2e71aaa5b17addd8dc9840f0465	https://www.encodeproject.org/files/ENCFF449HDJ/@@download/ENCFF449HDJ.bed.gz	mm10
ENCFF057MZY	bed narrowPeak	peaks	ENCSR810EOA	ChIP-seq	UBERON:0002101	limb	tissue	embryonic	mixed	Mus musculus					H3K4me1-mouse	ENCAB027VOE	DNA			SDS		2015-11-03	ENCODE					1, 2						ENCFF263OMS, ENCFF338SQC, ENCFF480WZM, ENCFF667WJC	3106362	ENCODE Processing Pipeline	d7d409dc36478a736e9b18db2013553c	https://www.encodeproject.org/files/ENCFF057MZY/@@download/ENCFF057MZY.bed.gz	mm10
ENCFF867JGA	bed narrowPeak	peaks	ENCSR810EOA	ChIP-seq	UBERON:0002101	limb	tissue	embryonic	mixed	Mus musculus					H3K4me1-mouse	ENCAB027VOE	DNA			SDS		2015-11-03	ENCODE					1						ENCFF263OMS, ENCFF338SQC, ENCFF667WJC	2833337	ENCODE Processing Pipeline	3d2a71a07e2db3fdd227103892ba7cc8	https://www.encodeproject.org/files/ENCFF867JGA/@@download/ENCFF867JGA.bed.gz	mm10
ENCFF720KHP	bed narrowPeak	peaks	ENCSR810EOA	ChIP-seq	UBERON:0002101	limb	tissue	embryonic	mixed	Mus musculus					H3K4me1-mouse	ENCAB027VOE	DNA			SDS		2015-11-03	ENCODE					2						ENCFF263OMS, ENCFF480WZM, ENCFF667WJC	3240598	ENCODE Processing Pipeline	8341d8a8a6576f004d673b5e9635d3ee	https://www.encodeproject.org/files/ENCFF720KHP/@@download/ENCFF720KHP.bed.gz	mm10
ENCFF758TOE	bed narrowPeak	replicated peaks	ENCSR810EOA	ChIP-seq	UBERON:0002101	limb	tissue	embryonic	mixed	Mus musculus					H3K4me1-mouse	ENCAB027VOE	DNA			SDS		2015-11-03	ENCODE					1, 2						ENCFF057MZY, ENCFF720KHP, ENCFF867JGA	2626868	ENCODE Processing Pipeline	181d56d2bfc930ec5ddae0fb208066e1	https://www.encodeproject.org/files/ENCFF758TOE/@@download/ENCFF758TOE.bed.gz	mm10
ENCFF337PIW	bed narrowPeak	peaks	ENCSR883ASH	ChIP-seq	UBERON:0002113	kidney	tissue	embryonic	mixed	Mus musculus					H3K4me1-mouse	ENCAB027VOE	DNA			SDS		2014-12-17	ENCODE					1, 2						ENCFF042WQZ, ENCFF532IQU, ENCFF533HYF, ENCFF540VMM	2819675	ENCODE Processing Pipeline	cb8208aa0cb07766953b470a2e186dfa	https://www.encodeproject.org/files/ENCFF337PIW/@@download/ENCFF337PIW.bed.gz	mm10
ENCFF814GRX	bed narrowPeak	peaks	ENCSR883ASH	ChIP-seq	UBERON:0002113	kidney	tissue	embryonic	mixed	Mus musculus					H3K4me1-mouse	ENCAB027VOE	DNA			SDS		2014-12-17	ENCODE					1						ENCFF532IQU, ENCFF533HYF, ENCFF540VMM	2754189	ENCODE Processing Pipeline	e3e7c05d7fd4fdf4fdb181db2b70cae2	https://www.encodeproject.org/files/ENCFF814GRX/@@download/ENCFF814GRX.bed.gz	mm10
ENCFF835RFU	bed narrowPeak	peaks	ENCSR883ASH	ChIP-seq	UBERON:0002113	kidney	tissue	embryonic	mixed	Mus musculus					H3K4me1-mouse	ENCAB027VOE	DNA			SDS		2014-12-17	ENCODE					2						ENCFF042WQZ, ENCFF532IQU, ENCFF540VMM	3128091	ENCODE Processing Pipeline	569d44db9e298626694d330a2e91eac4	https://www.encodeproject.org/files/ENCFF835RFU/@@download/ENCFF835RFU.bed.gz	mm10
ENCFF532SYV	bed narrowPeak	replicated peaks	ENCSR883ASH	ChIP-seq	UBERON:0002113	kidney	tissue	embryonic	mixed	Mus musculus					H3K4me1-mouse	ENCAB027VOE	DNA			SDS		2014-12-17	ENCODE					1, 2						ENCFF337PIW, ENCFF814GRX, ENCFF835RFU	2714209	ENCODE Processing Pipeline	5ce4dadb84a3daa283320912c38d7fe2	https://www.encodeproject.org/files/ENCFF532SYV/@@download/ENCFF532SYV.bed.gz	mm10
ENCFF845RSR	bed narrowPeak	peaks	ENCSR907CPZ	ChIP-seq	UBERON:0000945	stomach	tissue	embryonic	mixed	Mus musculus					H3K4me1-mouse	ENCAB027VOE	DNA			SDS		2014-12-17	ENCODE					1						ENCFF141POR, ENCFF305WUF, ENCFF783YRC	2356046	ENCODE Processing Pipeline	7cf922cfadd8740a0db0ff18fd33322e	https://www.encodeproject.org/files/ENCFF845RSR/@@download/ENCFF845RSR.bed.gz	mm10
ENCFF231OQI	bed narrowPeak	peaks	ENCSR907CPZ	ChIP-seq	UBERON:0000945	stomach	tissue	embryonic	mixed	Mus musculus					H3K4me1-mouse	ENCAB027VOE	DNA			SDS		2014-12-17	ENCODE					2						ENCFF141POR, ENCFF842NLM	2167092	ENCODE Processing Pipeline	721f83c35e1ce938dc8545157d23cb77	https://www.encodeproject.org/files/ENCFF231OQI/@@download/ENCFF231OQI.bed.gz	mm10
ENCFF949JAK	bed narrowPeak	peaks	ENCSR907CPZ	ChIP-seq	UBERON:0000945	stomach	tissue	embryonic	mixed	Mus musculus					H3K4me1-mouse	ENCAB027VOE	DNA			SDS		2014-12-17	ENCODE					1, 2						ENCFF141POR, ENCFF305WUF, ENCFF783YRC, ENCFF842NLM	2354379	ENCODE Processing Pipeline	fd74668665c0f08e709dbc791607c942	https://www.encodeproject.org/files/ENCFF949JAK/@@download/ENCFF949JAK.bed.gz	mm10
ENCFF493CKG	bed narrowPeak	replicated peaks	ENCSR907CPZ	ChIP-seq	UBERON:0000945	stomach	tissue	embryonic	mixed	Mus musculus					H3K4me1-mouse	ENCAB027VOE	DNA			SDS		2014-12-17	ENCODE					1, 2						ENCFF231OQI, ENCFF845RSR, ENCFF949JAK	1911141	ENCODE Processing Pipeline	693c271df5c0f4ace427aed056934e66	https://www.encodeproject.org/files/ENCFF493CKG/@@download/ENCFF493CKG.bed.gz	mm10
ENCFF172UTB	bed narrowPeak	peaks	ENCSR448TTC	ChIP-seq	UBERON:0001049	neural tube	tissue	embryonic	mixed	Mus musculus					H3K4me1-mouse	ENCAB027VOE	DNA			SDS		2014-06-30	ENCODE					1						ENCFF066KEA, ENCFF161QMV, ENCFF657TOI	1597131	ENCODE Processing Pipeline	1c6fcb530b9a952766278c66576561d8	https://www.encodeproject.org/files/ENCFF172UTB/@@download/ENCFF172UTB.bed.gz	mm10
ENCFF572EEH	bed narrowPeak	peaks	ENCSR448TTC	ChIP-seq	UBERON:0001049	neural tube	tissue	embryonic	mixed	Mus musculus					H3K4me1-mouse	ENCAB027VOE	DNA			SDS		2014-06-30	ENCODE					2						ENCFF066KEA, ENCFF657TOI, ENCFF966LRM	1468967	ENCODE Processing Pipeline	d18b5500d606a73c4a42df315068fc3a	https://www.encodeproject.org/files/ENCFF572EEH/@@download/ENCFF572EEH.bed.gz	mm10
ENCFF477DQW	bed narrowPeak	peaks	ENCSR448TTC	ChIP-seq	UBERON:0001049	neural tube	tissue	embryonic	mixed	Mus musculus					H3K4me1-mouse	ENCAB027VOE	DNA			SDS		2014-06-30	ENCODE					1, 2						ENCFF066KEA, ENCFF161QMV, ENCFF657TOI, ENCFF966LRM	1115893	ENCODE Processing Pipeline	1452eddd92f599b464c8d9d67f510156	https://www.encodeproject.org/files/ENCFF477DQW/@@download/ENCFF477DQW.bed.gz	mm10
ENCFF632FMK	bed narrowPeak	replicated peaks	ENCSR448TTC	ChIP-seq	UBERON:0001049	neural tube	tissue	embryonic	mixed	Mus musculus					H3K4me1-mouse	ENCAB027VOE	DNA			SDS		2014-06-30	ENCODE					1, 2						ENCFF172UTB, ENCFF477DQW, ENCFF572EEH	1090554	ENCODE Processing Pipeline	0c1a7412624de8959597129164fe2d47	https://www.encodeproject.org/files/ENCFF632FMK/@@download/ENCFF632FMK.bed.gz	mm10
ENCFF849SLQ	bed narrowPeak	peaks	ENCSR918ZSJ	ChIP-seq	UBERON:0001049	neural tube	tissue	embryonic	mixed	Mus musculus					H3K4me1-mouse	ENCAB027VOE	DNA			SDS		2015-06-23	ENCODE					1, 2						ENCFF033FTQ, ENCFF069WCH, ENCFF101KOM, ENCFF912RCT	2967865	ENCODE Processing Pipeline	b1be5e22bb36e68fa6377642bf9ea42c	https://www.encodeproject.org/files/ENCFF849SLQ/@@download/ENCFF849SLQ.bed.gz	mm10
ENCFF371AMD	bed narrowPeak	peaks	ENCSR918ZSJ	ChIP-seq	UBERON:0001049	neural tube	tissue	embryonic	mixed	Mus musculus					H3K4me1-mouse	ENCAB027VOE	DNA			SDS		2015-06-23	ENCODE					2						ENCFF033FTQ, ENCFF069WCH, ENCFF101KOM	2955108	ENCODE Processing Pipeline	7deea4bde7e0b00d15e1c6a95abab480	https://www.encodeproject.org/files/ENCFF371AMD/@@download/ENCFF371AMD.bed.gz	mm10
ENCFF885KYZ	bed narrowPeak	peaks	ENCSR918ZSJ	ChIP-seq	UBERON:0001049	neural tube	tissue	embryonic	mixed	Mus musculus					H3K4me1-mouse	ENCAB027VOE	DNA			SDS		2015-06-23	ENCODE					1						ENCFF069WCH, ENCFF101KOM, ENCFF912RCT	3291662	ENCODE Processing Pipeline	b6303115eb1b54bc06e67c989dea86a5	https://www.encodeproject.org/files/ENCFF885KYZ/@@download/ENCFF885KYZ.bed.gz	mm10
ENCFF816PTP	bed narrowPeak	replicated peaks	ENCSR918ZSJ	ChIP-seq	UBERON:0001049	neural tube	tissue	embryonic	mixed	Mus musculus					H3K4me1-mouse	ENCAB027VOE	DNA			SDS		2015-06-23	ENCODE					1, 2						ENCFF371AMD, ENCFF849SLQ, ENCFF885KYZ	3002849	ENCODE Processing Pipeline	a75b8aab6abf5478bc05db9134ae29d5	https://www.encodeproject.org/files/ENCFF816PTP/@@download/ENCFF816PTP.bed.gz	mm10
ENCFF561ZKC	bed narrowPeak	peaks	ENCSR548BCO	ChIP-seq	UBERON:0002101	limb	tissue	embryonic	mixed	Mus musculus					H3K4me1-mouse	ENCAB027VOE	DNA			SDS		2014-06-30	ENCODE					1						ENCFF223QEB, ENCFF912QZX, ENCFF976TWF	1303066	ENCODE Processing Pipeline	bdfaee22db6c22eb04229ecf50baf483	https://www.encodeproject.org/files/ENCFF561ZKC/@@download/ENCFF561ZKC.bed.gz	mm10
ENCFF856LUF	bed narrowPeak	peaks	ENCSR548BCO	ChIP-seq	UBERON:0002101	limb	tissue	embryonic	mixed	Mus musculus					H3K4me1-mouse	ENCAB027VOE	DNA			SDS		2014-06-30	ENCODE					1, 2						ENCFF223QEB, ENCFF471EOJ, ENCFF912QZX, ENCFF976TWF	1496333	ENCODE Processing Pipeline	ecc21e6d8147a664e4285c0f17be50a4	https://www.encodeproject.org/files/ENCFF856LUF/@@download/ENCFF856LUF.bed.gz	mm10
ENCFF434YEV	bed narrowPeak	peaks	ENCSR548BCO	ChIP-seq	UBERON:0002101	limb	tissue	embryonic	mixed	Mus musculus					H3K4me1-mouse	ENCAB027VOE	DNA			SDS		2014-06-30	ENCODE					2						ENCFF223QEB, ENCFF471EOJ, ENCFF976TWF	2134358	ENCODE Processing Pipeline	f0bd9e97ab5fec5cb11c43eb8878dbdb	https://www.encodeproject.org/files/ENCFF434YEV/@@download/ENCFF434YEV.bed.gz	mm10
ENCFF847IKY	bed narrowPeak	replicated peaks	ENCSR548BCO	ChIP-seq	UBERON:0002101	limb	tissue	embryonic	mixed	Mus musculus					H3K4me1-mouse	ENCAB027VOE	DNA			SDS		2014-06-30	ENCODE					1, 2						ENCFF434YEV, ENCFF561ZKC, ENCFF856LUF	1401727	ENCODE Processing Pipeline	865726e84aefd147464b93e707212282	https://www.encodeproject.org/files/ENCFF847IKY/@@download/ENCFF847IKY.bed.gz	mm10
ENCFF222YFH	bed narrowPeak	peaks	ENCSR133EGP	ChIP-seq	UBERON:0002107	liver	tissue	embryonic	mixed	Mus musculus					H3K4me1-mouse	ENCAB027VOE	DNA			SDS		2015-11-03	ENCODE					1						ENCFF081EMS, ENCFF415HZG, ENCFF881FJP	2627510	ENCODE Processing Pipeline	a2e8219ecbecfcc69bd778af222739f8	https://www.encodeproject.org/files/ENCFF222YFH/@@download/ENCFF222YFH.bed.gz	mm10
ENCFF421RKQ	bed narrowPeak	peaks	ENCSR133EGP	ChIP-seq	UBERON:0002107	liver	tissue	embryonic	mixed	Mus musculus					H3K4me1-mouse	ENCAB027VOE	DNA			SDS		2015-11-03	ENCODE					1, 2						ENCFF081EMS, ENCFF232BPO, ENCFF415HZG, ENCFF881FJP	3149488	ENCODE Processing Pipeline	9f5e655f7c5e79cb0479bcb1005636da	https://www.encodeproject.org/files/ENCFF421RKQ/@@download/ENCFF421RKQ.bed.gz	mm10
ENCFF150BQX	bed narrowPeak	peaks	ENCSR133EGP	ChIP-seq	UBERON:0002107	liver	tissue	embryonic	mixed	Mus musculus					H3K4me1-mouse	ENCAB027VOE	DNA			SDS		2015-11-03	ENCODE					2						ENCFF081EMS, ENCFF232BPO, ENCFF881FJP	3091786	ENCODE Processing Pipeline	e574a8291559f09b8cb910a807e7aa21	https://www.encodeproject.org/files/ENCFF150BQX/@@download/ENCFF150BQX.bed.gz	mm10
ENCFF336AJJ	bed narrowPeak	replicated peaks	ENCSR133EGP	ChIP-seq	UBERON:0002107	liver	tissue	embryonic	mixed	Mus musculus					H3K4me1-mouse	ENCAB027VOE	DNA			SDS		2015-11-03	ENCODE					1, 2						ENCFF150BQX, ENCFF222YFH, ENCFF421RKQ	2507293	ENCODE Processing Pipeline	c29c1c3b4ec2282ac7b282c7e2154b7f	https://www.encodeproject.org/files/ENCFF336AJJ/@@download/ENCFF336AJJ.bed.gz	mm10
ENCFF598YAM	bed narrowPeak	peaks	ENCSR419MSI	ChIP-seq	UBERON:0002107	liver	tissue	embryonic	mixed	Mus musculus					H3K4me1-mouse	ENCAB027VOE	DNA			SDS		2014-06-30	ENCODE					1						ENCFF807GND, ENCFF841RBB, ENCFF966YAQ	2046406	ENCODE Processing Pipeline	df8fb0eb3e3111529638e8e194c90ec9	https://www.encodeproject.org/files/ENCFF598YAM/@@download/ENCFF598YAM.bed.gz	mm10
ENCFF278XPJ	bed narrowPeak	peaks	ENCSR419MSI	ChIP-seq	UBERON:0002107	liver	tissue	embryonic	mixed	Mus musculus					H3K4me1-mouse	ENCAB027VOE	DNA			SDS		2014-06-30	ENCODE					2						ENCFF654AHY, ENCFF807GND, ENCFF841RBB	2243250	ENCODE Processing Pipeline	b5ba37132c5a82f0ee18d18a547b7086	https://www.encodeproject.org/files/ENCFF278XPJ/@@download/ENCFF278XPJ.bed.gz	mm10
ENCFF612WDG	bed narrowPeak	peaks	ENCSR419MSI	ChIP-seq	UBERON:0002107	liver	tissue	embryonic	mixed	Mus musculus					H3K4me1-mouse	ENCAB027VOE	DNA			SDS		2014-06-30	ENCODE					1, 2						ENCFF654AHY, ENCFF807GND, ENCFF841RBB, ENCFF966YAQ	1739169	ENCODE Processing Pipeline	22d606e8a06d5d389c7463ec886a1cc5	https://www.encodeproject.org/files/ENCFF612WDG/@@download/ENCFF612WDG.bed.gz	mm10
ENCFF406POX	bed narrowPeak	replicated peaks	ENCSR419MSI	ChIP-seq	UBERON:0002107	liver	tissue	embryonic	mixed	Mus musculus					H3K4me1-mouse	ENCAB027VOE	DNA			SDS		2014-06-30	ENCODE					1, 2						ENCFF278XPJ, ENCFF598YAM, ENCFF612WDG	1737734	ENCODE Processing Pipeline	4f855a1a6036513ae593704464485d22	https://www.encodeproject.org/files/ENCFF406POX/@@download/ENCFF406POX.bed.gz	mm10
ENCFF766AWE	bed narrowPeak	peaks	ENCSR159RVN	ChIP-seq	UBERON:0000160	intestine	tissue	postnatal	mixed	Mus musculus					H3K4me1-mouse	ENCAB000ADX	DNA			SDS		2014-06-30	ENCODE					1, 2						ENCFF098LTE, ENCFF238GCZ, ENCFF945MMD, ENCFF967HVB	1780050	ENCODE Processing Pipeline	32e7003c22d6a8791bd9fe0a84f93b41	https://www.encodeproject.org/files/ENCFF766AWE/@@download/ENCFF766AWE.bed.gz	mm10
ENCFF740RQW	bed narrowPeak	peaks	ENCSR159RVN	ChIP-seq	UBERON:0000160	intestine	tissue	postnatal	mixed	Mus musculus					H3K4me1-mouse	ENCAB000ADX	DNA			SDS		2014-06-30	ENCODE					1						ENCFF238GCZ, ENCFF945MMD, ENCFF967HVB	1229188	ENCODE Processing Pipeline	af20bac3d1bd93e5c2c6ae5b3bb4e957	https://www.encodeproject.org/files/ENCFF740RQW/@@download/ENCFF740RQW.bed.gz	mm10
ENCFF638VUZ	bed narrowPeak	peaks	ENCSR159RVN	ChIP-seq	UBERON:0000160	intestine	tissue	postnatal	mixed	Mus musculus					H3K4me1-mouse	ENCAB000ADX	DNA			SDS		2014-06-30	ENCODE					2						ENCFF098LTE, ENCFF967HVB	1062406	ENCODE Processing Pipeline	e29b7423221dac27af75eac2b734d53c	https://www.encodeproject.org/files/ENCFF638VUZ/@@download/ENCFF638VUZ.bed.gz	mm10
ENCFF581TKM	bed narrowPeak	replicated peaks	ENCSR159RVN	ChIP-seq	UBERON:0000160	intestine	tissue	postnatal	mixed	Mus musculus					H3K4me1-mouse	ENCAB000ADX	DNA			SDS		2014-06-30	ENCODE					1, 2						ENCFF638VUZ, ENCFF740RQW, ENCFF766AWE	600780	ENCODE Processing Pipeline	07e40b6352bdfa9e1241890c9662365f	https://www.encodeproject.org/files/ENCFF581TKM/@@download/ENCFF581TKM.bed.gz	mm10
ENCFF345ESZ	bed narrowPeak	peaks	ENCSR875KRK	ChIP-seq	UBERON:0001890	forebrain	tissue	embryonic	mixed	Mus musculus					H3K4me1-mouse	ENCAB027VOE	DNA			SDS		2015-11-03	ENCODE					1						ENCFF002TFZ, ENCFF534VLK, ENCFF792GEI	3282177	ENCODE Processing Pipeline	b1d95c61b049bc0f799de8965f453162	https://www.encodeproject.org/files/ENCFF345ESZ/@@download/ENCFF345ESZ.bed.gz	mm10
ENCFF750DHU	bed narrowPeak	peaks	ENCSR875KRK	ChIP-seq	UBERON:0001890	forebrain	tissue	embryonic	mixed	Mus musculus					H3K4me1-mouse	ENCAB027VOE	DNA			SDS		2015-11-03	ENCODE					2						ENCFF002TFZ, ENCFF792GEI, ENCFF987ZEY	3031428	ENCODE Processing Pipeline	7e0fba7b124ed7703a7077207b1f55d3	https://www.encodeproject.org/files/ENCFF750DHU/@@download/ENCFF750DHU.bed.gz	mm10
ENCFF762FOY	bed narrowPeak	peaks	ENCSR875KRK	ChIP-seq	UBERON:0001890	forebrain	tissue	embryonic	mixed	Mus musculus					H3K4me1-mouse	ENCAB027VOE	DNA			SDS		2015-11-03	ENCODE					1, 2						ENCFF002TFZ, ENCFF534VLK, ENCFF792GEI, ENCFF987ZEY	2900942	ENCODE Processing Pipeline	203cc7692aafaa09095cec5238b9878c	https://www.encodeproject.org/files/ENCFF762FOY/@@download/ENCFF762FOY.bed.gz	mm10
ENCFF839ZID	bed narrowPeak	replicated peaks	ENCSR875KRK	ChIP-seq	UBERON:0001890	forebrain	tissue	embryonic	mixed	Mus musculus					H3K4me1-mouse	ENCAB027VOE	DNA			SDS		2015-11-03	ENCODE					1, 2						ENCFF345ESZ, ENCFF750DHU, ENCFF762FOY	3074085	ENCODE Processing Pipeline	ba8ab75227cdb7dc33b7ad0e2bfa7d29	https://www.encodeproject.org/files/ENCFF839ZID/@@download/ENCFF839ZID.bed.gz	mm10
ENCFF143SFF	bed narrowPeak	peaks	ENCSR829YGD	ChIP-seq	UBERON:0000160	intestine	tissue	embryonic	mixed	Mus musculus					H3K4me1-mouse	ENCAB027VOE	DNA			SDS		2014-12-17	ENCODE					1						ENCFF461NAJ, ENCFF720BSQ, ENCFF727XUT	2339082	ENCODE Processing Pipeline	f962383bd2b4be38736ef14510b54ee9	https://www.encodeproject.org/files/ENCFF143SFF/@@download/ENCFF143SFF.bed.gz	mm10
ENCFF630CYO	bed narrowPeak	peaks	ENCSR829YGD	ChIP-seq	UBERON:0000160	intestine	tissue	embryonic	mixed	Mus musculus					H3K4me1-mouse	ENCAB027VOE	DNA			SDS		2014-12-17	ENCODE					2						ENCFF461NAJ, ENCFF720BSQ, ENCFF776ZBV	2876312	ENCODE Processing Pipeline	6ccd39dd4ca858638a91bc2c9a4b2b3e	https://www.encodeproject.org/files/ENCFF630CYO/@@download/ENCFF630CYO.bed.gz	mm10
ENCFF072QBG	bed narrowPeak	peaks	ENCSR829YGD	ChIP-seq	UBERON:0000160	intestine	tissue	embryonic	mixed	Mus musculus					H3K4me1-mouse	ENCAB027VOE	DNA			SDS		2014-12-17	ENCODE					1, 2						ENCFF461NAJ, ENCFF720BSQ, ENCFF727XUT, ENCFF776ZBV	2285283	ENCODE Processing Pipeline	8290b24569562714129da812b283bb86	https://www.encodeproject.org/files/ENCFF072QBG/@@download/ENCFF072QBG.bed.gz	mm10
ENCFF165VPQ	bed narrowPeak	replicated peaks	ENCSR829YGD	ChIP-seq	UBERON:0000160	intestine	tissue	embryonic	mixed	Mus musculus					H3K4me1-mouse	ENCAB027VOE	DNA			SDS		2014-12-17	ENCODE					1, 2						ENCFF072QBG, ENCFF143SFF, ENCFF630CYO	2257667	ENCODE Processing Pipeline	929e73848f36a657c36ff3d9df4f36fb	https://www.encodeproject.org/files/ENCFF165VPQ/@@download/ENCFF165VPQ.bed.gz	mm10
ENCFF343CCM	bed narrowPeak	peaks	ENCSR141ZQF	ChIP-seq	UBERON:0001890	forebrain	tissue	embryonic	mixed	Mus musculus					H3K4me1-mouse	ENCAB027VOE	DNA			SDS		2014-12-17	ENCODE					1						ENCFF395ALO, ENCFF505WFA, ENCFF956BKJ	2794066	ENCODE Processing Pipeline	303572cbe3a66f8cfa85d521f2972eb3	https://www.encodeproject.org/files/ENCFF343CCM/@@download/ENCFF343CCM.bed.gz	mm10
ENCFF962PYY	bed narrowPeak	replicated peaks	ENCSR141ZQF	ChIP-seq	UBERON:0001890	forebrain	tissue	embryonic	mixed	Mus musculus					H3K4me1-mouse	ENCAB027VOE	DNA			SDS		2014-12-17	ENCODE					1, 2						ENCFF020OCP, ENCFF182EXR, ENCFF343CCM	2725912	ENCODE Processing Pipeline	e18ab7dd692e501a90632daae532a887	https://www.encodeproject.org/files/ENCFF962PYY/@@download/ENCFF962PYY.bed.gz	mm10
ENCFF020OCP	bed narrowPeak	peaks	ENCSR141ZQF	ChIP-seq	UBERON:0001890	forebrain	tissue	embryonic	mixed	Mus musculus					H3K4me1-mouse	ENCAB027VOE	DNA			SDS		2014-12-17	ENCODE					1, 2						ENCFF395ALO, ENCFF505WFA, ENCFF927INJ, ENCFF956BKJ	2368820	ENCODE Processing Pipeline	cf68968307d3f9e206d36c2110323fd3	https://www.encodeproject.org/files/ENCFF020OCP/@@download/ENCFF020OCP.bed.gz	mm10
ENCFF182EXR	bed narrowPeak	peaks	ENCSR141ZQF	ChIP-seq	UBERON:0001890	forebrain	tissue	embryonic	mixed	Mus musculus					H3K4me1-mouse	ENCAB027VOE	DNA			SDS		2014-12-17	ENCODE					2						ENCFF395ALO, ENCFF927INJ, ENCFF956BKJ	2869448	ENCODE Processing Pipeline	f5b9f815446f2d90705d7108dadfedd9	https://www.encodeproject.org/files/ENCFF182EXR/@@download/ENCFF182EXR.bed.gz	mm10
ENCFF921RSR	bed narrowPeak	peaks	ENCSR529ERN	ChIP-seq	UBERON:0002101	limb	tissue	embryonic	mixed	Mus musculus					H3K4me1-mouse	ENCAB027VOE, ENCAB000ADX	DNA			SDS		2014-06-30	ENCODE					2						ENCFF560SVU, ENCFF868CEP	1500530	ENCODE Processing Pipeline	598feb92beb7af635cfc21a202965a5d	https://www.encodeproject.org/files/ENCFF921RSR/@@download/ENCFF921RSR.bed.gz	mm10
ENCFF415FEU	bed narrowPeak	peaks	ENCSR529ERN	ChIP-seq	UBERON:0002101	limb	tissue	embryonic	mixed	Mus musculus					H3K4me1-mouse	ENCAB027VOE, ENCAB000ADX	DNA			SDS		2014-06-30	ENCODE					1, 2						ENCFF207EAR, ENCFF462HQE, ENCFF560SVU, ENCFF868CEP	2572171	ENCODE Processing Pipeline	8b2a49e0e8cd802c4eae125f35fb98b3	https://www.encodeproject.org/files/ENCFF415FEU/@@download/ENCFF415FEU.bed.gz	mm10
ENCFF312BQJ	bed narrowPeak	peaks	ENCSR529ERN	ChIP-seq	UBERON:0002101	limb	tissue	embryonic	mixed	Mus musculus					H3K4me1-mouse	ENCAB027VOE, ENCAB000ADX	DNA			SDS		2014-06-30	ENCODE					1						ENCFF207EAR, ENCFF462HQE, ENCFF868CEP	2787986	ENCODE Processing Pipeline	d7e6b17c7cc844d1755ab204429db6d8	https://www.encodeproject.org/files/ENCFF312BQJ/@@download/ENCFF312BQJ.bed.gz	mm10
ENCFF049GBX	bed narrowPeak	replicated peaks	ENCSR529ERN	ChIP-seq	UBERON:0002101	limb	tissue	embryonic	mixed	Mus musculus					H3K4me1-mouse	ENCAB027VOE, ENCAB000ADX	DNA			SDS		2014-06-30	ENCODE					1, 2						ENCFF312BQJ, ENCFF415FEU, ENCFF921RSR	2015004	ENCODE Processing Pipeline	c828a49a930b061c720b5aa27f302c5c	https://www.encodeproject.org/files/ENCFF049GBX/@@download/ENCFF049GBX.bed.gz	mm10
ENCFF238UVL	bed narrowPeak	peaks	ENCSR234ISO	ChIP-seq	UBERON:0002107	liver	tissue	embryonic	mixed	Mus musculus					H3K4me1-mouse	ENCAB000ADX	DNA			SDS		2014-06-30	ENCODE					1						ENCFF015AUK, ENCFF759VWI, ENCFF999ZTB	1047211	ENCODE Processing Pipeline	10c89d7d026d2626a6bb7cdb189ab63b	https://www.encodeproject.org/files/ENCFF238UVL/@@download/ENCFF238UVL.bed.gz	mm10
ENCFF926WGQ	bed narrowPeak	peaks	ENCSR234ISO	ChIP-seq	UBERON:0002107	liver	tissue	embryonic	mixed	Mus musculus					H3K4me1-mouse	ENCAB000ADX	DNA			SDS		2014-06-30	ENCODE					2						ENCFF015AUK, ENCFF492ILF, ENCFF999ZTB	1058633	ENCODE Processing Pipeline	d31b4ea027718bce3a65faad610ded1d	https://www.encodeproject.org/files/ENCFF926WGQ/@@download/ENCFF926WGQ.bed.gz	mm10
ENCFF248PMZ	bed narrowPeak	peaks	ENCSR234ISO	ChIP-seq	UBERON:0002107	liver	tissue	embryonic	mixed	Mus musculus					H3K4me1-mouse	ENCAB000ADX	DNA			SDS		2014-06-30	ENCODE					1, 2						ENCFF015AUK, ENCFF492ILF, ENCFF759VWI, ENCFF999ZTB	814522	ENCODE Processing Pipeline	48340d34ba4cbdd210759fbddb50c2c6	https://www.encodeproject.org/files/ENCFF248PMZ/@@download/ENCFF248PMZ.bed.gz	mm10
ENCFF955CNX	bed narrowPeak	replicated peaks	ENCSR234ISO	ChIP-seq	UBERON:0002107	liver	tissue	embryonic	mixed	Mus musculus					H3K4me1-mouse	ENCAB000ADX	DNA			SDS		2014-06-30	ENCODE					1, 2						ENCFF238UVL, ENCFF248PMZ, ENCFF926WGQ	849571	ENCODE Processing Pipeline	7cdade82d7ddf61e65682611853d64e9	https://www.encodeproject.org/files/ENCFF955CNX/@@download/ENCFF955CNX.bed.gz	mm10
ENCFF163OWV	bed narrowPeak	peaks	ENCSR000CDW	ChIP-seq	UBERON:0002107	liver	tissue	embryonic	mixed	Mus musculus					H3K4me1-mouse	ENCAB000ADX	DNA		see document	see document		2012-03-28	ENCODE					1						ENCFF459MYT	3730481	ENCODE Processing Pipeline	3900857563624b4c536ad17797f3ebc5	https://www.encodeproject.org/files/ENCFF163OWV/@@download/ENCFF163OWV.bed.gz	mm10
ENCFF337XEF	bed narrowPeak	peaks	ENCSR487OLC	ChIP-seq	UBERON:0002107	liver	tissue	embryonic	mixed	Mus musculus					H3K4me1-mouse	ENCAB027VOE	DNA			SDS		2014-12-17	ENCODE					2						ENCFF153BXF, ENCFF253IUT, ENCFF527LXR	1388122	ENCODE Processing Pipeline	bd6cf31fcd44c0528dfaf1e68aed38eb	https://www.encodeproject.org/files/ENCFF337XEF/@@download/ENCFF337XEF.bed.gz	mm10
ENCFF117LYM	bed narrowPeak	peaks	ENCSR487OLC	ChIP-seq	UBERON:0002107	liver	tissue	embryonic	mixed	Mus musculus					H3K4me1-mouse	ENCAB027VOE	DNA			SDS		2014-12-17	ENCODE					1						ENCFF153BXF, ENCFF279VPQ, ENCFF527LXR	1862874	ENCODE Processing Pipeline	f1d7ce5e0ddd5df440c97a8eb8b4bd1a	https://www.encodeproject.org/files/ENCFF117LYM/@@download/ENCFF117LYM.bed.gz	mm10
ENCFF656ZBT	bed narrowPeak	peaks	ENCSR487OLC	ChIP-seq	UBERON:0002107	liver	tissue	embryonic	mixed	Mus musculus					H3K4me1-mouse	ENCAB027VOE	DNA			SDS		2014-12-17	ENCODE					1, 2						ENCFF153BXF, ENCFF253IUT, ENCFF279VPQ, ENCFF527LXR	1540021	ENCODE Processing Pipeline	e770e10054e2fc98442684ec9d4dd8f0	https://www.encodeproject.org/files/ENCFF656ZBT/@@download/ENCFF656ZBT.bed.gz	mm10
ENCFF491VYV	bed narrowPeak	replicated peaks	ENCSR487OLC	ChIP-seq	UBERON:0002107	liver	tissue	embryonic	mixed	Mus musculus					H3K4me1-mouse	ENCAB027VOE	DNA			SDS		2014-12-17	ENCODE					1, 2						ENCFF117LYM, ENCFF337XEF, ENCFF656ZBT	1677550	ENCODE Processing Pipeline	d73f70fc9b2dc0877ef3a5331af7a43e	https://www.encodeproject.org/files/ENCFF491VYV/@@download/ENCFF491VYV.bed.gz	mm10
ENCFF166MQH	bed narrowPeak	peaks	ENCSR257JSX	ChIP-seq	UBERON:0002028	hindbrain	tissue	embryonic	mixed	Mus musculus					H3K4me1-mouse	ENCAB027VOE	DNA			SDS		2014-12-17	ENCODE					1						ENCFF034XZH, ENCFF562EMV, ENCFF623BMA	2245905	ENCODE Processing Pipeline	8689786e515c1c10d41affba39f32ca9	https://www.encodeproject.org/files/ENCFF166MQH/@@download/ENCFF166MQH.bed.gz	mm10
ENCFF045UTW	bed narrowPeak	peaks	ENCSR257JSX	ChIP-seq	UBERON:0002028	hindbrain	tissue	embryonic	mixed	Mus musculus					H3K4me1-mouse	ENCAB027VOE	DNA			SDS		2014-12-17	ENCODE					2						ENCFF562EMV, ENCFF623BMA, ENCFF998JCW	2063233	ENCODE Processing Pipeline	5b716478e6f08c6115e952a960435921	https://www.encodeproject.org/files/ENCFF045UTW/@@download/ENCFF045UTW.bed.gz	mm10
ENCFF776QYG	bed narrowPeak	peaks	ENCSR257JSX	ChIP-seq	UBERON:0002028	hindbrain	tissue	embryonic	mixed	Mus musculus					H3K4me1-mouse	ENCAB027VOE	DNA			SDS		2014-12-17	ENCODE					1, 2						ENCFF034XZH, ENCFF562EMV, ENCFF623BMA, ENCFF998JCW	1759899	ENCODE Processing Pipeline	d74fbc630b4aa81f79be6f6e00e0f362	https://www.encodeproject.org/files/ENCFF776QYG/@@download/ENCFF776QYG.bed.gz	mm10
ENCFF011VFX	bed narrowPeak	replicated peaks	ENCSR257JSX	ChIP-seq	UBERON:0002028	hindbrain	tissue	embryonic	mixed	Mus musculus					H3K4me1-mouse	ENCAB027VOE	DNA			SDS		2014-12-17	ENCODE					1, 2						ENCFF045UTW, ENCFF166MQH, ENCFF776QYG	1865223	ENCODE Processing Pipeline	1bdf9ba95887020ce680f64a8be738a9	https://www.encodeproject.org/files/ENCFF011VFX/@@download/ENCFF011VFX.bed.gz	mm10
ENCFF649GBL	bed narrowPeak	peaks	ENCSR037HLB	ChIP-seq	UBERON:0001891	midbrain	tissue	embryonic	mixed	Mus musculus					H3K4me1-mouse	ENCAB000ADX	DNA			SDS		2014-06-30	ENCODE					1, 2						ENCFF617CCN, ENCFF790TLG, ENCFF929OFY, ENCFF988JQL	2014527	ENCODE Processing Pipeline	cda8c69a46d3fcdc757a5e0190786c76	https://www.encodeproject.org/files/ENCFF649GBL/@@download/ENCFF649GBL.bed.gz	mm10
ENCFF881TJK	bed narrowPeak	peaks	ENCSR037HLB	ChIP-seq	UBERON:0001891	midbrain	tissue	embryonic	mixed	Mus musculus					H3K4me1-mouse	ENCAB000ADX	DNA			SDS		2014-06-30	ENCODE					1						ENCFF617CCN, ENCFF790TLG, ENCFF988JQL	2189812	ENCODE Processing Pipeline	cb3757d7f634d11ed2fb14ab7571266e	https://www.encodeproject.org/files/ENCFF881TJK/@@download/ENCFF881TJK.bed.gz	mm10
ENCFF201VNB	bed narrowPeak	peaks	ENCSR037HLB	ChIP-seq	UBERON:0001891	midbrain	tissue	embryonic	mixed	Mus musculus					H3K4me1-mouse	ENCAB000ADX	DNA			SDS		2014-06-30	ENCODE					2						ENCFF790TLG, ENCFF929OFY	1842803	ENCODE Processing Pipeline	ff500217d70cffa91ff82c5f7e91eb70	https://www.encodeproject.org/files/ENCFF201VNB/@@download/ENCFF201VNB.bed.gz	mm10
ENCFF833HEI	bed narrowPeak	replicated peaks	ENCSR037HLB	ChIP-seq	UBERON:0001891	midbrain	tissue	embryonic	mixed	Mus musculus					H3K4me1-mouse	ENCAB000ADX	DNA			SDS		2014-06-30	ENCODE					1, 2						ENCFF201VNB, ENCFF649GBL, ENCFF881TJK	1601601	ENCODE Processing Pipeline	d568b21eccae796b2fa6597f396054d6	https://www.encodeproject.org/files/ENCFF833HEI/@@download/ENCFF833HEI.bed.gz	mm10
ENCFF290PAD	bed narrowPeak	peaks	ENCSR826TJQ	ChIP-seq	UBERON:0001049	neural tube	tissue	embryonic	mixed	Mus musculus					H3K4me1-mouse	ENCAB027VOE	DNA			SDS		2015-11-03	ENCODE					2						ENCFF015ICF, ENCFF307XDF, ENCFF309QAZ	3298261	ENCODE Processing Pipeline	7b13e01fed8f2859b8c22a54f150267c	https://www.encodeproject.org/files/ENCFF290PAD/@@download/ENCFF290PAD.bed.gz	mm10
ENCFF324NOI	bed narrowPeak	peaks	ENCSR826TJQ	ChIP-seq	UBERON:0001049	neural tube	tissue	embryonic	mixed	Mus musculus					H3K4me1-mouse	ENCAB027VOE	DNA			SDS		2015-11-03	ENCODE					1						ENCFF015ICF, ENCFF309QAZ, ENCFF803BGS	3178675	ENCODE Processing Pipeline	a5bd182f0f6f41dc396fd96469b9b0c9	https://www.encodeproject.org/files/ENCFF324NOI/@@download/ENCFF324NOI.bed.gz	mm10
ENCFF108UKD	bed narrowPeak	peaks	ENCSR826TJQ	ChIP-seq	UBERON:0001049	neural tube	tissue	embryonic	mixed	Mus musculus					H3K4me1-mouse	ENCAB027VOE	DNA			SDS		2015-11-03	ENCODE					1, 2						ENCFF015ICF, ENCFF307XDF, ENCFF309QAZ, ENCFF803BGS	3372170	ENCODE Processing Pipeline	de7739f9f1ef58a82ed59c2aaf56213b	https://www.encodeproject.org/files/ENCFF108UKD/@@download/ENCFF108UKD.bed.gz	mm10
ENCFF511KTD	bed narrowPeak	replicated peaks	ENCSR826TJQ	ChIP-seq	UBERON:0001049	neural tube	tissue	embryonic	mixed	Mus musculus					H3K4me1-mouse	ENCAB027VOE	DNA			SDS		2015-11-03	ENCODE					1, 2						ENCFF108UKD, ENCFF290PAD, ENCFF324NOI	2894207	ENCODE Processing Pipeline	9c157fc17b88a1769598012e68ff6795	https://www.encodeproject.org/files/ENCFF511KTD/@@download/ENCFF511KTD.bed.gz	mm10
ENCFF024ENP	bed narrowPeak	peaks	ENCSR975QSF	ChIP-seq	UBERON:0001890	forebrain	tissue	embryonic	mixed	Mus musculus					H3K4me1-mouse	ENCAB969VGQ	DNA			SDS		2014-06-30	ENCODE					1						ENCFF204GFG, ENCFF613OIC, ENCFF695ODM	1312608	ENCODE Processing Pipeline	e768565fc106cc311ebcb765c1f05f89	https://www.encodeproject.org/files/ENCFF024ENP/@@download/ENCFF024ENP.bed.gz	mm10
ENCFF322FWO	bed narrowPeak	peaks	ENCSR975QSF	ChIP-seq	UBERON:0001890	forebrain	tissue	embryonic	mixed	Mus musculus					H3K4me1-mouse	ENCAB969VGQ	DNA			SDS		2014-06-30	ENCODE					2						ENCFF047WAJ, ENCFF204GFG, ENCFF695ODM	2305804	ENCODE Processing Pipeline	c8996ebfd87960700d65a5a26d205ebc	https://www.encodeproject.org/files/ENCFF322FWO/@@download/ENCFF322FWO.bed.gz	mm10
ENCFF686GUS	bed narrowPeak	peaks	ENCSR975QSF	ChIP-seq	UBERON:0001890	forebrain	tissue	embryonic	mixed	Mus musculus					H3K4me1-mouse	ENCAB969VGQ	DNA			SDS		2014-06-30	ENCODE					1, 2						ENCFF047WAJ, ENCFF204GFG, ENCFF613OIC, ENCFF695ODM	1264461	ENCODE Processing Pipeline	6cee6d650c5eb0d61c307eb3a0ac4092	https://www.encodeproject.org/files/ENCFF686GUS/@@download/ENCFF686GUS.bed.gz	mm10
ENCFF262EYU	bed narrowPeak	replicated peaks	ENCSR975QSF	ChIP-seq	UBERON:0001890	forebrain	tissue	embryonic	mixed	Mus musculus					H3K4me1-mouse	ENCAB969VGQ	DNA			SDS		2014-06-30	ENCODE					1, 2						ENCFF024ENP, ENCFF322FWO, ENCFF686GUS	1167006	ENCODE Processing Pipeline	9597a57ae570ae2b66ac783f588669de	https://www.encodeproject.org/files/ENCFF262EYU/@@download/ENCFF262EYU.bed.gz	mm10
ENCFF853LOE	bed narrowPeak	peaks	ENCSR825OWH	ChIP-seq	UBERON:0002048	lung	tissue	embryonic	mixed	Mus musculus					H3K4me1-mouse	ENCAB000ADX	DNA			SDS		2014-06-30	ENCODE					1						ENCFF182LIJ, ENCFF271DZZ, ENCFF991ANF	1658519	ENCODE Processing Pipeline	f9aa5011b425883c000b3fb1c08c5b30	https://www.encodeproject.org/files/ENCFF853LOE/@@download/ENCFF853LOE.bed.gz	mm10
ENCFF944PDL	bed narrowPeak	peaks	ENCSR825OWH	ChIP-seq	UBERON:0002048	lung	tissue	embryonic	mixed	Mus musculus					H3K4me1-mouse	ENCAB000ADX	DNA			SDS		2014-06-30	ENCODE					2						ENCFF271DZZ, ENCFF282WRJ, ENCFF991ANF	1902174	ENCODE Processing Pipeline	d1211d196c5af08bf6d00a00d8fa3037	https://www.encodeproject.org/files/ENCFF944PDL/@@download/ENCFF944PDL.bed.gz	mm10
ENCFF861RBG	bed narrowPeak	peaks	ENCSR825OWH	ChIP-seq	UBERON:0002048	lung	tissue	embryonic	mixed	Mus musculus					H3K4me1-mouse	ENCAB000ADX	DNA			SDS		2014-06-30	ENCODE					1, 2						ENCFF182LIJ, ENCFF271DZZ, ENCFF282WRJ, ENCFF991ANF	1566355	ENCODE Processing Pipeline	4369be91ec1a165b0acfdc68c48a26bf	https://www.encodeproject.org/files/ENCFF861RBG/@@download/ENCFF861RBG.bed.gz	mm10
ENCFF525DID	bed narrowPeak	replicated peaks	ENCSR825OWH	ChIP-seq	UBERON:0002048	lung	tissue	embryonic	mixed	Mus musculus					H3K4me1-mouse	ENCAB000ADX	DNA			SDS		2014-06-30	ENCODE					1, 2						ENCFF853LOE, ENCFF861RBG, ENCFF944PDL	1267361	ENCODE Processing Pipeline	56b54fec5822644e2d35d076a998e824	https://www.encodeproject.org/files/ENCFF525DID/@@download/ENCFF525DID.bed.gz	mm10
ENCFF336GER	bed narrowPeak	peaks	ENCSR556ZUY	ChIP-seq	UBERON:0001890	forebrain	tissue	embryonic	mixed	Mus musculus					H3K4me1-mouse	ENCAB000ADX	DNA			SDS		2014-06-30	ENCODE					1, 2						ENCFF351THT, ENCFF528CCC, ENCFF722EGM, ENCFF849LHA	1800277	ENCODE Processing Pipeline	b616553c710e5b71983f5c53c4062feb	https://www.encodeproject.org/files/ENCFF336GER/@@download/ENCFF336GER.bed.gz	mm10
ENCFF965XTG	bed narrowPeak	peaks	ENCSR556ZUY	ChIP-seq	UBERON:0001890	forebrain	tissue	embryonic	mixed	Mus musculus					H3K4me1-mouse	ENCAB000ADX	DNA			SDS		2014-06-30	ENCODE					1						ENCFF351THT, ENCFF528CCC, ENCFF722EGM	1854842	ENCODE Processing Pipeline	927fa5339a1af634a42b05daccbb9d3d	https://www.encodeproject.org/files/ENCFF965XTG/@@download/ENCFF965XTG.bed.gz	mm10
ENCFF357UNZ	bed narrowPeak	peaks	ENCSR556ZUY	ChIP-seq	UBERON:0001890	forebrain	tissue	embryonic	mixed	Mus musculus					H3K4me1-mouse	ENCAB000ADX	DNA			SDS		2014-06-30	ENCODE					2						ENCFF351THT, ENCFF528CCC, ENCFF849LHA	2389082	ENCODE Processing Pipeline	55348b09e21e7d1f796c0b94321f1b85	https://www.encodeproject.org/files/ENCFF357UNZ/@@download/ENCFF357UNZ.bed.gz	mm10
ENCFF209YXF	bed narrowPeak	replicated peaks	ENCSR556ZUY	ChIP-seq	UBERON:0001890	forebrain	tissue	embryonic	mixed	Mus musculus					H3K4me1-mouse	ENCAB000ADX	DNA			SDS		2014-06-30	ENCODE					1, 2						ENCFF336GER, ENCFF357UNZ, ENCFF965XTG	1699007	ENCODE Processing Pipeline	70cb563740c6be741e0bc38a89b89370	https://www.encodeproject.org/files/ENCFF209YXF/@@download/ENCFF209YXF.bed.gz	mm10
ENCFF754UXV	bed narrowPeak	peaks	ENCSR523IIH	ChIP-seq	UBERON:0002048	lung	tissue	postnatal	mixed	Mus musculus					H3K4me1-mouse	ENCAB000ADX, ENCAB969VGQ	DNA			SDS		2014-06-30	ENCODE					1						ENCFF156ZPL, ENCFF969ANK, ENCFF989KGL	2303650	ENCODE Processing Pipeline	0edf89bf21e1b75b8aa372eb4a00efbf	https://www.encodeproject.org/files/ENCFF754UXV/@@download/ENCFF754UXV.bed.gz	mm10
ENCFF233ZJU	bed narrowPeak	peaks	ENCSR523IIH	ChIP-seq	UBERON:0002048	lung	tissue	postnatal	mixed	Mus musculus					H3K4me1-mouse	ENCAB000ADX, ENCAB969VGQ	DNA			SDS		2014-06-30	ENCODE					1, 2						ENCFF156ZPL, ENCFF741FHI, ENCFF969ANK, ENCFF989KGL	1595244	ENCODE Processing Pipeline	7a7fea966844a41250e84066e57d4b39	https://www.encodeproject.org/files/ENCFF233ZJU/@@download/ENCFF233ZJU.bed.gz	mm10
ENCFF009OMA	bed narrowPeak	peaks	ENCSR523IIH	ChIP-seq	UBERON:0002048	lung	tissue	postnatal	mixed	Mus musculus					H3K4me1-mouse	ENCAB000ADX, ENCAB969VGQ	DNA			SDS		2014-06-30	ENCODE					2						ENCFF156ZPL, ENCFF741FHI, ENCFF989KGL	1090231	ENCODE Processing Pipeline	4fda51422a1b4b55ddfc87a7522b27f8	https://www.encodeproject.org/files/ENCFF009OMA/@@download/ENCFF009OMA.bed.gz	mm10
ENCFF808JLD	bed narrowPeak	replicated peaks	ENCSR523IIH	ChIP-seq	UBERON:0002048	lung	tissue	postnatal	mixed	Mus musculus					H3K4me1-mouse	ENCAB000ADX, ENCAB969VGQ	DNA			SDS		2014-06-30	ENCODE					1, 2						ENCFF009OMA, ENCFF233ZJU, ENCFF754UXV	975531	ENCODE Processing Pipeline	8fd6548ec13cc33b3680e69e835f8a48	https://www.encodeproject.org/files/ENCFF808JLD/@@download/ENCFF808JLD.bed.gz	mm10
ENCFF760GLT	bed narrowPeak	peaks	ENCSR387YSD	ChIP-seq	UBERON:0002048	lung	tissue	embryonic	mixed	Mus musculus					H3K4me1-mouse	ENCAB027VOE	DNA			SDS		2014-12-17	ENCODE					1, 2						ENCFF012JCC, ENCFF098KIR, ENCFF213CFN, ENCFF789HIF	2257778	ENCODE Processing Pipeline	d28307ba72a2bfc92b369542d29d1fc7	https://www.encodeproject.org/files/ENCFF760GLT/@@download/ENCFF760GLT.bed.gz	mm10
ENCFF356LEU	bed narrowPeak	peaks	ENCSR387YSD	ChIP-seq	UBERON:0002048	lung	tissue	embryonic	mixed	Mus musculus					H3K4me1-mouse	ENCAB027VOE	DNA			SDS		2014-12-17	ENCODE					2						ENCFF012JCC, ENCFF098KIR, ENCFF789HIF	2023564	ENCODE Processing Pipeline	6c8d9f2d7af7c4804520294a41c3c980	https://www.encodeproject.org/files/ENCFF356LEU/@@download/ENCFF356LEU.bed.gz	mm10
ENCFF211FHE	bed narrowPeak	peaks	ENCSR387YSD	ChIP-seq	UBERON:0002048	lung	tissue	embryonic	mixed	Mus musculus					H3K4me1-mouse	ENCAB027VOE	DNA			SDS		2014-12-17	ENCODE					1						ENCFF012JCC, ENCFF098KIR, ENCFF213CFN	2795959	ENCODE Processing Pipeline	632e2a531763c121eca58f092f8627db	https://www.encodeproject.org/files/ENCFF211FHE/@@download/ENCFF211FHE.bed.gz	mm10
ENCFF787PKN	bed narrowPeak	replicated peaks	ENCSR387YSD	ChIP-seq	UBERON:0002048	lung	tissue	embryonic	mixed	Mus musculus					H3K4me1-mouse	ENCAB027VOE	DNA			SDS		2014-12-17	ENCODE					1, 2						ENCFF211FHE, ENCFF356LEU, ENCFF760GLT	2234807	ENCODE Processing Pipeline	fceb3152791c12481939481c1019abbf	https://www.encodeproject.org/files/ENCFF787PKN/@@download/ENCFF787PKN.bed.gz	mm10
ENCFF699ZZX	bed narrowPeak	peaks	ENCSR674PZU	ChIP-seq	UBERON:0002113	kidney	tissue	postnatal	mixed	Mus musculus					H3K4me1-mouse	ENCAB027VOE, ENCAB000ADX	DNA			SDS		2014-06-30	ENCODE					1						ENCFF175WRM, ENCFF184XIW, ENCFF884VAX	1720072	ENCODE Processing Pipeline	4e068dc6c169773849d35aea7f313aec	https://www.encodeproject.org/files/ENCFF699ZZX/@@download/ENCFF699ZZX.bed.gz	mm10
ENCFF234ONT	bed narrowPeak	peaks	ENCSR674PZU	ChIP-seq	UBERON:0002113	kidney	tissue	postnatal	mixed	Mus musculus					H3K4me1-mouse	ENCAB027VOE, ENCAB000ADX	DNA			SDS		2014-06-30	ENCODE					2						ENCFF175WRM, ENCFF176WQM, ENCFF184XIW	1995837	ENCODE Processing Pipeline	9d28ca2584c9b8bb1e9ce2db1bc04661	https://www.encodeproject.org/files/ENCFF234ONT/@@download/ENCFF234ONT.bed.gz	mm10
ENCFF276XPR	bed narrowPeak	peaks	ENCSR674PZU	ChIP-seq	UBERON:0002113	kidney	tissue	postnatal	mixed	Mus musculus					H3K4me1-mouse	ENCAB027VOE, ENCAB000ADX	DNA			SDS		2014-06-30	ENCODE					1, 2						ENCFF175WRM, ENCFF176WQM, ENCFF184XIW, ENCFF884VAX	2718894	ENCODE Processing Pipeline	84c480028b1c4228574f039f1be7182a	https://www.encodeproject.org/files/ENCFF276XPR/@@download/ENCFF276XPR.bed.gz	mm10
ENCFF452NRU	bed narrowPeak	replicated peaks	ENCSR674PZU	ChIP-seq	UBERON:0002113	kidney	tissue	postnatal	mixed	Mus musculus					H3K4me1-mouse	ENCAB027VOE, ENCAB000ADX	DNA			SDS		2014-06-30	ENCODE					1, 2						ENCFF234ONT, ENCFF276XPR, ENCFF699ZZX	1279974	ENCODE Processing Pipeline	9a51df5d0f294bd298567d72f67c53d8	https://www.encodeproject.org/files/ENCFF452NRU/@@download/ENCFF452NRU.bed.gz	mm10
ENCFF510JAR	bed narrowPeak	peaks	ENCSR496TBX	ChIP-seq	UBERON:0001890	forebrain	tissue	embryonic	mixed	Mus musculus					H3K4me1-mouse	ENCAB027VOE	DNA			SDS		2015-06-23	ENCODE					1						ENCFF189CVV, ENCFF366PSQ, ENCFF923GVJ	2798132	ENCODE Processing Pipeline	566021e1ffa7ea30e184667bde80295b	https://www.encodeproject.org/files/ENCFF510JAR/@@download/ENCFF510JAR.bed.gz	mm10
ENCFF980ABC	bed narrowPeak	peaks	ENCSR496TBX	ChIP-seq	UBERON:0001890	forebrain	tissue	embryonic	mixed	Mus musculus					H3K4me1-mouse	ENCAB027VOE	DNA			SDS		2015-06-23	ENCODE					1, 2						ENCFF189CVV, ENCFF366PSQ, ENCFF500HXC, ENCFF923GVJ	2575254	ENCODE Processing Pipeline	282da86420ba6aabc94f035ec8c806a9	https://www.encodeproject.org/files/ENCFF980ABC/@@download/ENCFF980ABC.bed.gz	mm10
ENCFF617CIT	bed narrowPeak	peaks	ENCSR496TBX	ChIP-seq	UBERON:0001890	forebrain	tissue	embryonic	mixed	Mus musculus					H3K4me1-mouse	ENCAB027VOE	DNA			SDS		2015-06-23	ENCODE					2						ENCFF189CVV, ENCFF366PSQ, ENCFF500HXC	3232196	ENCODE Processing Pipeline	8f72e7e355ac778f1db00f76b6942e4d	https://www.encodeproject.org/files/ENCFF617CIT/@@download/ENCFF617CIT.bed.gz	mm10
ENCFF958AAS	bed narrowPeak	replicated peaks	ENCSR496TBX	ChIP-seq	UBERON:0001890	forebrain	tissue	embryonic	mixed	Mus musculus					H3K4me1-mouse	ENCAB027VOE	DNA			SDS		2015-06-23	ENCODE					1, 2						ENCFF510JAR, ENCFF617CIT, ENCFF980ABC	2778356	ENCODE Processing Pipeline	d95f7730e7e8420a42d3429cb1647c4e	https://www.encodeproject.org/files/ENCFF958AAS/@@download/ENCFF958AAS.bed.gz	mm10
ENCFF300KHE	bed narrowPeak	peaks	ENCSR465PLB	ChIP-seq	UBERON:0001890	forebrain	tissue	postnatal	mixed	Mus musculus					H3K4me1-mouse	ENCAB000ADX	DNA			SDS		2014-06-30	ENCODE					1, 2						ENCFF148UUT, ENCFF258EYA, ENCFF633AGK, ENCFF791KJV	1927158	ENCODE Processing Pipeline	11091d9781fe4dbac19978ef7a6f7ab2	https://www.encodeproject.org/files/ENCFF300KHE/@@download/ENCFF300KHE.bed.gz	mm10
ENCFF418UCO	bed narrowPeak	peaks	ENCSR465PLB	ChIP-seq	UBERON:0001890	forebrain	tissue	postnatal	mixed	Mus musculus					H3K4me1-mouse	ENCAB000ADX	DNA			SDS		2014-06-30	ENCODE					2						ENCFF148UUT, ENCFF633AGK, ENCFF791KJV	1524625	ENCODE Processing Pipeline	40fdfd2b2b69bb967d1ad9abf2a8126f	https://www.encodeproject.org/files/ENCFF418UCO/@@download/ENCFF418UCO.bed.gz	mm10
ENCFF283XMK	bed narrowPeak	peaks	ENCSR465PLB	ChIP-seq	UBERON:0001890	forebrain	tissue	postnatal	mixed	Mus musculus					H3K4me1-mouse	ENCAB000ADX	DNA			SDS		2014-06-30	ENCODE					1						ENCFF148UUT, ENCFF258EYA, ENCFF791KJV	1558823	ENCODE Processing Pipeline	3c2ae8b379efc36c24b0b74d830f087b	https://www.encodeproject.org/files/ENCFF283XMK/@@download/ENCFF283XMK.bed.gz	mm10
ENCFF467MYU	bed narrowPeak	replicated peaks	ENCSR465PLB	ChIP-seq	UBERON:0001890	forebrain	tissue	postnatal	mixed	Mus musculus					H3K4me1-mouse	ENCAB000ADX	DNA			SDS		2014-06-30	ENCODE					1, 2						ENCFF283XMK, ENCFF300KHE, ENCFF418UCO	896673	ENCODE Processing Pipeline	8a2cff8cc3dd3ad6107ee270c0e284bd	https://www.encodeproject.org/files/ENCFF467MYU/@@download/ENCFF467MYU.bed.gz	mm10
ENCFF910NZP	bed narrowPeak	peaks	ENCSR940CMI	ChIP-seq	UBERON:0000945	stomach	tissue	postnatal	mixed	Mus musculus					H3K4me1-mouse	ENCAB000ADX	DNA			SDS		2014-06-30	ENCODE					1, 2						ENCFF006YKR, ENCFF373AMM, ENCFF648CZO, ENCFF946XCS	694304	ENCODE Processing Pipeline	626d2bdc657e1b6d55bc401354e8893d	https://www.encodeproject.org/files/ENCFF910NZP/@@download/ENCFF910NZP.bed.gz	mm10
ENCFF024YMP	bed narrowPeak	peaks	ENCSR940CMI	ChIP-seq	UBERON:0000945	stomach	tissue	postnatal	mixed	Mus musculus					H3K4me1-mouse	ENCAB000ADX	DNA			SDS		2014-06-30	ENCODE					2						ENCFF006YKR, ENCFF373AMM, ENCFF946XCS	1533305	ENCODE Processing Pipeline	812be2027b3c6c7ad3abe96a389f88a8	https://www.encodeproject.org/files/ENCFF024YMP/@@download/ENCFF024YMP.bed.gz	mm10
ENCFF038EKV	bed narrowPeak	peaks	ENCSR940CMI	ChIP-seq	UBERON:0000945	stomach	tissue	postnatal	mixed	Mus musculus					H3K4me1-mouse	ENCAB000ADX	DNA			SDS		2014-06-30	ENCODE					1						ENCFF006YKR, ENCFF648CZO, ENCFF946XCS	1462680	ENCODE Processing Pipeline	619552b84237cd429c0377b2ad4181c1	https://www.encodeproject.org/files/ENCFF038EKV/@@download/ENCFF038EKV.bed.gz	mm10
ENCFF188RUB	bed narrowPeak	replicated peaks	ENCSR940CMI	ChIP-seq	UBERON:0000945	stomach	tissue	postnatal	mixed	Mus musculus					H3K4me1-mouse	ENCAB000ADX	DNA			SDS		2014-06-30	ENCODE					1, 2						ENCFF024YMP, ENCFF038EKV, ENCFF910NZP	562190	ENCODE Processing Pipeline	504550a19a5564778c7bd9ea6d8a8ffa	https://www.encodeproject.org/files/ENCFF188RUB/@@download/ENCFF188RUB.bed.gz	mm10
ENCFF040NOG	bed narrowPeak	peaks	ENCSR391WSS	ChIP-seq	UBERON:0001891	midbrain	tissue	postnatal	mixed	Mus musculus					H3K4me1-mouse	ENCAB000ADX	DNA			SDS		2014-06-30	ENCODE					2						ENCFF041PKD, ENCFF444YOE, ENCFF934LFS	1017373	ENCODE Processing Pipeline	1ec3f49f25d98c2677c6c9461d116d24	https://www.encodeproject.org/files/ENCFF040NOG/@@download/ENCFF040NOG.bed.gz	mm10
ENCFF147UMM	bed narrowPeak	peaks	ENCSR391WSS	ChIP-seq	UBERON:0001891	midbrain	tissue	postnatal	mixed	Mus musculus					H3K4me1-mouse	ENCAB000ADX	DNA			SDS		2014-06-30	ENCODE					1						ENCFF156WKE, ENCFF444YOE, ENCFF934LFS	1593398	ENCODE Processing Pipeline	33cdcc240069a4fac73e0c48a957062e	https://www.encodeproject.org/files/ENCFF147UMM/@@download/ENCFF147UMM.bed.gz	mm10
ENCFF987SYY	bed narrowPeak	peaks	ENCSR391WSS	ChIP-seq	UBERON:0001891	midbrain	tissue	postnatal	mixed	Mus musculus					H3K4me1-mouse	ENCAB000ADX	DNA			SDS		2014-06-30	ENCODE					1, 2						ENCFF041PKD, ENCFF156WKE, ENCFF444YOE, ENCFF934LFS	1484957	ENCODE Processing Pipeline	8d42f6a891ed0071ff323ae03a41dd3e	https://www.encodeproject.org/files/ENCFF987SYY/@@download/ENCFF987SYY.bed.gz	mm10
ENCFF370PVY	bed narrowPeak	replicated peaks	ENCSR391WSS	ChIP-seq	UBERON:0001891	midbrain	tissue	postnatal	mixed	Mus musculus					H3K4me1-mouse	ENCAB000ADX	DNA			SDS		2014-06-30	ENCODE					1, 2						ENCFF040NOG, ENCFF147UMM, ENCFF987SYY	806116	ENCODE Processing Pipeline	f046fde9cc69d8c2dd4e83a95a18da33	https://www.encodeproject.org/files/ENCFF370PVY/@@download/ENCFF370PVY.bed.gz	mm10
ENCFF550NLY	bed narrowPeak	peaks	ENCSR678FIT	ChIP-seq	UBERON:0001891	midbrain	tissue	embryonic	mixed	Mus musculus					H3K4me1-mouse	ENCAB027VOE	DNA			SDS		2014-12-17	ENCODE					1						ENCFF439PVF, ENCFF532WDX, ENCFF578PIN	2981192	ENCODE Processing Pipeline	17672d182dc24cce6daab948cc45a8f3	https://www.encodeproject.org/files/ENCFF550NLY/@@download/ENCFF550NLY.bed.gz	mm10
ENCFF211KII	bed narrowPeak	peaks	ENCSR678FIT	ChIP-seq	UBERON:0001891	midbrain	tissue	embryonic	mixed	Mus musculus					H3K4me1-mouse	ENCAB027VOE	DNA			SDS		2014-12-17	ENCODE					2						ENCFF402XEN, ENCFF439PVF, ENCFF578PIN	2035541	ENCODE Processing Pipeline	8a679e41cef0ae7c63f3e8893d0d5d19	https://www.encodeproject.org/files/ENCFF211KII/@@download/ENCFF211KII.bed.gz	mm10
ENCFF782EYS	bed narrowPeak	peaks	ENCSR678FIT	ChIP-seq	UBERON:0001891	midbrain	tissue	embryonic	mixed	Mus musculus					H3K4me1-mouse	ENCAB027VOE	DNA			SDS		2014-12-17	ENCODE					1, 2						ENCFF402XEN, ENCFF439PVF, ENCFF532WDX, ENCFF578PIN	1866324	ENCODE Processing Pipeline	8ae57528edfafbe9682f7c8b4217d094	https://www.encodeproject.org/files/ENCFF782EYS/@@download/ENCFF782EYS.bed.gz	mm10
ENCFF710NRK	bed narrowPeak	replicated peaks	ENCSR678FIT	ChIP-seq	UBERON:0001891	midbrain	tissue	embryonic	mixed	Mus musculus					H3K4me1-mouse	ENCAB027VOE	DNA			SDS		2014-12-17	ENCODE					1, 2						ENCFF211KII, ENCFF550NLY, ENCFF782EYS	1948487	ENCODE Processing Pipeline	48af10e8404ad88dc6ad956b122c282d	https://www.encodeproject.org/files/ENCFF710NRK/@@download/ENCFF710NRK.bed.gz	mm10
ENCFF257XWZ	bed narrowPeak	peaks	ENCSR449EUZ	ChIP-seq	UBERON:0001891	midbrain	tissue	embryonic	mixed	Mus musculus					H3K4me1-mouse	ENCAB027VOE	DNA			SDS		2015-11-03	ENCODE					2						ENCFF326YEF, ENCFF785UBI, ENCFF834ZUW	2712742	ENCODE Processing Pipeline	47cf12fe959952978257b205462713e2	https://www.encodeproject.org/files/ENCFF257XWZ/@@download/ENCFF257XWZ.bed.gz	mm10
ENCFF082AZL	bed narrowPeak	peaks	ENCSR449EUZ	ChIP-seq	UBERON:0001891	midbrain	tissue	embryonic	mixed	Mus musculus					H3K4me1-mouse	ENCAB027VOE	DNA			SDS		2015-11-03	ENCODE					1						ENCFF265WOP, ENCFF326YEF, ENCFF834ZUW	2886156	ENCODE Processing Pipeline	0dfce7a5f4ce758ef5299c84299b7e51	https://www.encodeproject.org/files/ENCFF082AZL/@@download/ENCFF082AZL.bed.gz	mm10
ENCFF865HIQ	bed narrowPeak	peaks	ENCSR449EUZ	ChIP-seq	UBERON:0001891	midbrain	tissue	embryonic	mixed	Mus musculus					H3K4me1-mouse	ENCAB027VOE	DNA			SDS		2015-11-03	ENCODE					1, 2						ENCFF265WOP, ENCFF326YEF, ENCFF785UBI, ENCFF834ZUW	2633405	ENCODE Processing Pipeline	9c5577a76c122d6284a82c9d13bfeb82	https://www.encodeproject.org/files/ENCFF865HIQ/@@download/ENCFF865HIQ.bed.gz	mm10
ENCFF968MDL	bed narrowPeak	replicated peaks	ENCSR449EUZ	ChIP-seq	UBERON:0001891	midbrain	tissue	embryonic	mixed	Mus musculus					H3K4me1-mouse	ENCAB027VOE	DNA			SDS		2015-11-03	ENCODE					1, 2						ENCFF082AZL, ENCFF257XWZ, ENCFF865HIQ	2779815	ENCODE Processing Pipeline	df391eff2d7b2135acb038e21f59fb6c	https://www.encodeproject.org/files/ENCFF968MDL/@@download/ENCFF968MDL.bed.gz	mm10
ENCFF204FLS	bed narrowPeak	peaks	ENCSR253IEG	ChIP-seq	UBERON:0001891	midbrain	tissue	embryonic	mixed	Mus musculus					H3K4me1-mouse	ENCAB027VOE	DNA			SDS		2015-06-23	ENCODE					1						ENCFF541RVC, ENCFF590NMT, ENCFF674GBO	3106540	ENCODE Processing Pipeline	f656e98927733587b47af0662cfa0a5c	https://www.encodeproject.org/files/ENCFF204FLS/@@download/ENCFF204FLS.bed.gz	mm10
ENCFF262CVR	bed narrowPeak	peaks	ENCSR253IEG	ChIP-seq	UBERON:0001891	midbrain	tissue	embryonic	mixed	Mus musculus					H3K4me1-mouse	ENCAB027VOE	DNA			SDS		2015-06-23	ENCODE					2						ENCFF085HLN, ENCFF541RVC, ENCFF674GBO	2948584	ENCODE Processing Pipeline	c08815993a21297b8b14624138d98fc5	https://www.encodeproject.org/files/ENCFF262CVR/@@download/ENCFF262CVR.bed.gz	mm10
ENCFF462SIS	bed narrowPeak	peaks	ENCSR253IEG	ChIP-seq	UBERON:0001891	midbrain	tissue	embryonic	mixed	Mus musculus					H3K4me1-mouse	ENCAB027VOE	DNA			SDS		2015-06-23	ENCODE					1, 2						ENCFF085HLN, ENCFF541RVC, ENCFF590NMT, ENCFF674GBO	2828040	ENCODE Processing Pipeline	b20b69b5811b03a28299fc775980fe31	https://www.encodeproject.org/files/ENCFF462SIS/@@download/ENCFF462SIS.bed.gz	mm10
ENCFF631WFR	bed narrowPeak	replicated peaks	ENCSR253IEG	ChIP-seq	UBERON:0001891	midbrain	tissue	embryonic	mixed	Mus musculus					H3K4me1-mouse	ENCAB027VOE	DNA			SDS		2015-06-23	ENCODE					1, 2						ENCFF204FLS, ENCFF262CVR, ENCFF462SIS	3012456	ENCODE Processing Pipeline	885bd14d6ccbc4e3b5fd0aacd5bf52fb	https://www.encodeproject.org/files/ENCFF631WFR/@@download/ENCFF631WFR.bed.gz	mm10
ENCFF297TYG	bed narrowPeak	peaks	ENCSR511WPK	ChIP-seq	UBERON:0012314	embryonic facial prominence	tissue	embryonic	mixed	Mus musculus					H3K4me1-mouse	ENCAB969VGQ	DNA			SDS		2014-06-30	ENCODE					2						ENCFF265KAG, ENCFF388MYY, ENCFF851KTA	700358	ENCODE Processing Pipeline	99bed53ae35708472c87655a8f7f0425	https://www.encodeproject.org/files/ENCFF297TYG/@@download/ENCFF297TYG.bed.gz	mm10
ENCFF266EFH	bed narrowPeak	peaks	ENCSR511WPK	ChIP-seq	UBERON:0012314	embryonic facial prominence	tissue	embryonic	mixed	Mus musculus					H3K4me1-mouse	ENCAB969VGQ	DNA			SDS		2014-06-30	ENCODE					1						ENCFF265KAG, ENCFF479WJI, ENCFF851KTA	833153	ENCODE Processing Pipeline	7a3431243801c035d3d10b77fba41958	https://www.encodeproject.org/files/ENCFF266EFH/@@download/ENCFF266EFH.bed.gz	mm10
ENCFF185MVP	bed narrowPeak	peaks	ENCSR511WPK	ChIP-seq	UBERON:0012314	embryonic facial prominence	tissue	embryonic	mixed	Mus musculus					H3K4me1-mouse	ENCAB969VGQ	DNA			SDS		2014-06-30	ENCODE					1, 2						ENCFF265KAG, ENCFF388MYY, ENCFF479WJI, ENCFF851KTA	497562	ENCODE Processing Pipeline	9e1fb35f66629f8df47f6be8dca6d8d8	https://www.encodeproject.org/files/ENCFF185MVP/@@download/ENCFF185MVP.bed.gz	mm10
ENCFF493HHD	bed narrowPeak	replicated peaks	ENCSR511WPK	ChIP-seq	UBERON:0012314	embryonic facial prominence	tissue	embryonic	mixed	Mus musculus					H3K4me1-mouse	ENCAB969VGQ	DNA			SDS		2014-06-30	ENCODE					1, 2						ENCFF185MVP, ENCFF266EFH, ENCFF297TYG	344681	ENCODE Processing Pipeline	c8cf00b8892dab89d627d6d9fa7f0eae	https://www.encodeproject.org/files/ENCFF493HHD/@@download/ENCFF493HHD.bed.gz	mm10
ENCFF865AGW	bed narrowPeak	peaks	ENCSR258AED	ChIP-seq	UBERON:0012314	embryonic facial prominence	tissue	embryonic	mixed	Mus musculus					H3K4me1-mouse	ENCAB027VOE	DNA			SDS		2015-06-23	ENCODE					2						ENCFF330HOT, ENCFF493BXI, ENCFF665HAL	3421535	ENCODE Processing Pipeline	fb42a5ee555d8b7b5ed64134a4b212d6	https://www.encodeproject.org/files/ENCFF865AGW/@@download/ENCFF865AGW.bed.gz	mm10
ENCFF077MMK	bed narrowPeak	peaks	ENCSR258AED	ChIP-seq	UBERON:0012314	embryonic facial prominence	tissue	embryonic	mixed	Mus musculus					H3K4me1-mouse	ENCAB027VOE	DNA			SDS		2015-06-23	ENCODE					1						ENCFF330HOT, ENCFF418YDX, ENCFF493BXI	3300749	ENCODE Processing Pipeline	61c069dcacbf021793e61bcfe1bbbc4e	https://www.encodeproject.org/files/ENCFF077MMK/@@download/ENCFF077MMK.bed.gz	mm10
ENCFF654LDZ	bed narrowPeak	peaks	ENCSR258AED	ChIP-seq	UBERON:0012314	embryonic facial prominence	tissue	embryonic	mixed	Mus musculus					H3K4me1-mouse	ENCAB027VOE	DNA			SDS		2015-06-23	ENCODE					1, 2						ENCFF330HOT, ENCFF418YDX, ENCFF493BXI, ENCFF665HAL	3060935	ENCODE Processing Pipeline	f6e4e2633b4a901e47f9a05f73d0aff4	https://www.encodeproject.org/files/ENCFF654LDZ/@@download/ENCFF654LDZ.bed.gz	mm10
ENCFF310SVO	bed narrowPeak	replicated peaks	ENCSR258AED	ChIP-seq	UBERON:0012314	embryonic facial prominence	tissue	embryonic	mixed	Mus musculus					H3K4me1-mouse	ENCAB027VOE	DNA			SDS		2015-06-23	ENCODE					1, 2						ENCFF077MMK, ENCFF654LDZ, ENCFF865AGW	3036430	ENCODE Processing Pipeline	17d5e14d7565f3860b76069292692a18	https://www.encodeproject.org/files/ENCFF310SVO/@@download/ENCFF310SVO.bed.gz	mm10
ENCFF618AAM	bed narrowPeak	peaks	ENCSR349NIS	ChIP-seq	UBERON:0002028	hindbrain	tissue	embryonic	mixed	Mus musculus					H3K4me1-mouse	ENCAB027VOE	DNA			SDS		2015-06-23	ENCODE					1, 2						ENCFF013FXY, ENCFF304FXZ, ENCFF455EJT, ENCFF844LBC	3199982	ENCODE Processing Pipeline	85959a88935085c2d51eedfd93c40f38	https://www.encodeproject.org/files/ENCFF618AAM/@@download/ENCFF618AAM.bed.gz	mm10
ENCFF136IUM	bed narrowPeak	peaks	ENCSR349NIS	ChIP-seq	UBERON:0002028	hindbrain	tissue	embryonic	mixed	Mus musculus					H3K4me1-mouse	ENCAB027VOE	DNA			SDS		2015-06-23	ENCODE					1						ENCFF013FXY, ENCFF455EJT, ENCFF844LBC	3574175	ENCODE Processing Pipeline	f180aff5e8890df9c33f2c54fb38a86b	https://www.encodeproject.org/files/ENCFF136IUM/@@download/ENCFF136IUM.bed.gz	mm10
ENCFF109VCS	bed narrowPeak	peaks	ENCSR349NIS	ChIP-seq	UBERON:0002028	hindbrain	tissue	embryonic	mixed	Mus musculus					H3K4me1-mouse	ENCAB027VOE	DNA			SDS		2015-06-23	ENCODE					2						ENCFF304FXZ, ENCFF455EJT, ENCFF844LBC	3411727	ENCODE Processing Pipeline	2f6a7c8b9a64c7199ae50260411ea225	https://www.encodeproject.org/files/ENCFF109VCS/@@download/ENCFF109VCS.bed.gz	mm10
ENCFF805SQC	bed narrowPeak	replicated peaks	ENCSR349NIS	ChIP-seq	UBERON:0002028	hindbrain	tissue	embryonic	mixed	Mus musculus					H3K4me1-mouse	ENCAB027VOE	DNA			SDS		2015-06-23	ENCODE					1, 2						ENCFF109VCS, ENCFF136IUM, ENCFF618AAM	3407369	ENCODE Processing Pipeline	ddb9d352bed9f5942618a7b1fbabb8e2	https://www.encodeproject.org/files/ENCFF805SQC/@@download/ENCFF805SQC.bed.gz	mm10
ENCFF690YIB	bed narrowPeak	peaks	ENCSR617VBE	ChIP-seq	UBERON:0002028	hindbrain	tissue	postnatal	mixed	Mus musculus					H3K4me1-mouse	ENCAB000ADX	DNA			SDS		2014-06-30	ENCODE					2						ENCFF036DBQ, ENCFF286HRJ, ENCFF431MET	1316709	ENCODE Processing Pipeline	d51897923ae3c7321a45e3896f94b16e	https://www.encodeproject.org/files/ENCFF690YIB/@@download/ENCFF690YIB.bed.gz	mm10
ENCFF400HVR	bed narrowPeak	peaks	ENCSR617VBE	ChIP-seq	UBERON:0002028	hindbrain	tissue	postnatal	mixed	Mus musculus					H3K4me1-mouse	ENCAB000ADX	DNA			SDS		2014-06-30	ENCODE					1, 2						ENCFF036DBQ, ENCFF286HRJ, ENCFF419UMI, ENCFF431MET	2109070	ENCODE Processing Pipeline	45a63cce6ed5598783e72dca9a03ad64	https://www.encodeproject.org/files/ENCFF400HVR/@@download/ENCFF400HVR.bed.gz	mm10
ENCFF196MYU	bed narrowPeak	peaks	ENCSR617VBE	ChIP-seq	UBERON:0002028	hindbrain	tissue	postnatal	mixed	Mus musculus					H3K4me1-mouse	ENCAB000ADX	DNA			SDS		2014-06-30	ENCODE					1						ENCFF036DBQ, ENCFF419UMI, ENCFF431MET	1403686	ENCODE Processing Pipeline	ec4e2b320851fcb59c6efb3b412c2f20	https://www.encodeproject.org/files/ENCFF196MYU/@@download/ENCFF196MYU.bed.gz	mm10
ENCFF759QGL	bed narrowPeak	replicated peaks	ENCSR617VBE	ChIP-seq	UBERON:0002028	hindbrain	tissue	postnatal	mixed	Mus musculus					H3K4me1-mouse	ENCAB000ADX	DNA			SDS		2014-06-30	ENCODE					1, 2						ENCFF196MYU, ENCFF400HVR, ENCFF690YIB	890541	ENCODE Processing Pipeline	82cfa9eae4eea4c01aabd74544608540	https://www.encodeproject.org/files/ENCFF759QGL/@@download/ENCFF759QGL.bed.gz	mm10
ENCFF371GWM	bed narrowPeak	peaks	ENCSR921ILW	ChIP-seq	UBERON:0002028	hindbrain	tissue	embryonic	mixed	Mus musculus					H3K4me1-mouse	ENCAB027VOE	DNA			SDS		2015-11-03	ENCODE					1, 2						ENCFF082TGD, ENCFF101ECO, ENCFF314ZXJ, ENCFF571SMD	2744101	ENCODE Processing Pipeline	04113ed8b1d57bf03de4b37cf8b2201c	https://www.encodeproject.org/files/ENCFF371GWM/@@download/ENCFF371GWM.bed.gz	mm10
ENCFF454PEX	bed narrowPeak	peaks	ENCSR921ILW	ChIP-seq	UBERON:0002028	hindbrain	tissue	embryonic	mixed	Mus musculus					H3K4me1-mouse	ENCAB027VOE	DNA			SDS		2015-11-03	ENCODE					2						ENCFF082TGD, ENCFF101ECO, ENCFF314ZXJ	2735527	ENCODE Processing Pipeline	3cbf09a9a35ec1166536a935f375d5a9	https://www.encodeproject.org/files/ENCFF454PEX/@@download/ENCFF454PEX.bed.gz	mm10
ENCFF818RUV	bed narrowPeak	peaks	ENCSR921ILW	ChIP-seq	UBERON:0002028	hindbrain	tissue	embryonic	mixed	Mus musculus					H3K4me1-mouse	ENCAB027VOE	DNA			SDS		2015-11-03	ENCODE					1						ENCFF082TGD, ENCFF314ZXJ, ENCFF571SMD	2862142	ENCODE Processing Pipeline	26d6a20f4f4560ad8bf25b810ba6f6e9	https://www.encodeproject.org/files/ENCFF818RUV/@@download/ENCFF818RUV.bed.gz	mm10
ENCFF305ZWP	bed narrowPeak	replicated peaks	ENCSR921ILW	ChIP-seq	UBERON:0002028	hindbrain	tissue	embryonic	mixed	Mus musculus					H3K4me1-mouse	ENCAB027VOE	DNA			SDS		2015-11-03	ENCODE					1, 2						ENCFF371GWM, ENCFF454PEX, ENCFF818RUV	2892776	ENCODE Processing Pipeline	3853e76460a3105fa6982bda1a273c48	https://www.encodeproject.org/files/ENCFF305ZWP/@@download/ENCFF305ZWP.bed.gz	mm10
ENCFF564NDF	bed narrowPeak	peaks	ENCSR450ITF	ChIP-seq	UBERON:0001891	midbrain	tissue	embryonic	mixed	Mus musculus					H3K4me1-mouse	ENCAB027VOE	DNA			SDS		2014-06-30	ENCODE					1						ENCFF033BGX, ENCFF886SLV, ENCFF972ZKQ	1827712	ENCODE Processing Pipeline	fdfab3dfd8a1e73fa9e5cb2d41c37913	https://www.encodeproject.org/files/ENCFF564NDF/@@download/ENCFF564NDF.bed.gz	mm10
ENCFF785CZL	bed narrowPeak	peaks	ENCSR450ITF	ChIP-seq	UBERON:0001891	midbrain	tissue	embryonic	mixed	Mus musculus					H3K4me1-mouse	ENCAB027VOE	DNA			SDS		2014-06-30	ENCODE					1, 2						ENCFF033BGX, ENCFF720XEG, ENCFF886SLV, ENCFF972ZKQ	1484818	ENCODE Processing Pipeline	919014735c96d50a5ff560e876e6e5a3	https://www.encodeproject.org/files/ENCFF785CZL/@@download/ENCFF785CZL.bed.gz	mm10
ENCFF693BPW	bed narrowPeak	replicated peaks	ENCSR450ITF	ChIP-seq	UBERON:0001891	midbrain	tissue	embryonic	mixed	Mus musculus					H3K4me1-mouse	ENCAB027VOE	DNA			SDS		2014-06-30	ENCODE					1, 2						ENCFF488QQF, ENCFF564NDF, ENCFF785CZL	1560605	ENCODE Processing Pipeline	2ddb5a8c9878f42bd040fe32dcedd55f	https://www.encodeproject.org/files/ENCFF693BPW/@@download/ENCFF693BPW.bed.gz	mm10
ENCFF488QQF	bed narrowPeak	peaks	ENCSR450ITF	ChIP-seq	UBERON:0001891	midbrain	tissue	embryonic	mixed	Mus musculus					H3K4me1-mouse	ENCAB027VOE	DNA			SDS		2014-06-30	ENCODE					2						ENCFF033BGX, ENCFF720XEG, ENCFF972ZKQ	2055294	ENCODE Processing Pipeline	1ba124bd1d2cbe48f7bc09cca10d498d	https://www.encodeproject.org/files/ENCFF488QQF/@@download/ENCFF488QQF.bed.gz	mm10
ENCFF875PSD	bed narrowPeak	peaks	ENCSR972WEN	ChIP-seq	UBERON:0012314	embryonic facial prominence	tissue	embryonic	mixed	Mus musculus					H3K4me1-mouse	ENCAB000ADX	DNA			SDS		2014-06-30	ENCODE					2						ENCFF126APW, ENCFF552PFZ, ENCFF893KXG	2529271	ENCODE Processing Pipeline	adcbf808c3ad7b6a79b54c73ed0a641b	https://www.encodeproject.org/files/ENCFF875PSD/@@download/ENCFF875PSD.bed.gz	mm10
ENCFF753CHQ	bed narrowPeak	peaks	ENCSR972WEN	ChIP-seq	UBERON:0012314	embryonic facial prominence	tissue	embryonic	mixed	Mus musculus					H3K4me1-mouse	ENCAB000ADX	DNA			SDS		2014-06-30	ENCODE					1, 2						ENCFF126APW, ENCFF552PFZ, ENCFF841FZL, ENCFF893KXG	2492612	ENCODE Processing Pipeline	cd252633c62c761203bdc0e5512a6526	https://www.encodeproject.org/files/ENCFF753CHQ/@@download/ENCFF753CHQ.bed.gz	mm10
ENCFF618OSD	bed narrowPeak	peaks	ENCSR972WEN	ChIP-seq	UBERON:0012314	embryonic facial prominence	tissue	embryonic	mixed	Mus musculus					H3K4me1-mouse	ENCAB000ADX	DNA			SDS		2014-06-30	ENCODE					1						ENCFF126APW, ENCFF841FZL, ENCFF893KXG	2078737	ENCODE Processing Pipeline	4db1f9a3f88df0f151e62735af288605	https://www.encodeproject.org/files/ENCFF618OSD/@@download/ENCFF618OSD.bed.gz	mm10
ENCFF008JAK	bed narrowPeak	replicated peaks	ENCSR972WEN	ChIP-seq	UBERON:0012314	embryonic facial prominence	tissue	embryonic	mixed	Mus musculus					H3K4me1-mouse	ENCAB000ADX	DNA			SDS		2014-06-30	ENCODE					1, 2						ENCFF618OSD, ENCFF753CHQ, ENCFF875PSD	1849229	ENCODE Processing Pipeline	11fdf5407e6a959412ba7036b20741de	https://www.encodeproject.org/files/ENCFF008JAK/@@download/ENCFF008JAK.bed.gz	mm10
ENCFF246IUZ	bed narrowPeak	peaks	ENCSR426EZM	ChIP-seq	UBERON:0002101	limb	tissue	embryonic	mixed	Mus musculus					H3K4me1-mouse	ENCAB027VOE	DNA			SDS		2015-06-23	ENCODE					2						ENCFF170XAR, ENCFF180FSZ, ENCFF269MZC	3551492	ENCODE Processing Pipeline	ff9c9c8669b521480fe040301f7c3d3f	https://www.encodeproject.org/files/ENCFF246IUZ/@@download/ENCFF246IUZ.bed.gz	mm10
ENCFF218OKX	bed narrowPeak	peaks	ENCSR426EZM	ChIP-seq	UBERON:0002101	limb	tissue	embryonic	mixed	Mus musculus					H3K4me1-mouse	ENCAB027VOE	DNA			SDS		2015-06-23	ENCODE					1, 2						ENCFF110VQJ, ENCFF170XAR, ENCFF180FSZ, ENCFF269MZC	3414046	ENCODE Processing Pipeline	8c5604fbc3f671e50eed4b74d620f925	https://www.encodeproject.org/files/ENCFF218OKX/@@download/ENCFF218OKX.bed.gz	mm10
ENCFF596JJP	bed narrowPeak	peaks	ENCSR426EZM	ChIP-seq	UBERON:0002101	limb	tissue	embryonic	mixed	Mus musculus					H3K4me1-mouse	ENCAB027VOE	DNA			SDS		2015-06-23	ENCODE					1						ENCFF110VQJ, ENCFF170XAR, ENCFF269MZC	3511393	ENCODE Processing Pipeline	778dcf63f3cc1a1160e3446cf4a89b4d	https://www.encodeproject.org/files/ENCFF596JJP/@@download/ENCFF596JJP.bed.gz	mm10
ENCFF993FIB	bed narrowPeak	replicated peaks	ENCSR426EZM	ChIP-seq	UBERON:0002101	limb	tissue	embryonic	mixed	Mus musculus					H3K4me1-mouse	ENCAB027VOE	DNA			SDS		2015-06-23	ENCODE					1, 2						ENCFF218OKX, ENCFF246IUZ, ENCFF596JJP	3379741	ENCODE Processing Pipeline	3268582dcd4a512664644144b61bfdbc	https://www.encodeproject.org/files/ENCFF993FIB/@@download/ENCFF993FIB.bed.gz	mm10
ENCFF152XEZ	bed narrowPeak	peaks	ENCSR045NOD	ChIP-seq	UBERON:0002107	liver	tissue	embryonic	mixed	Mus musculus					H3K4me1-mouse	ENCAB027VOE	DNA			SDS		2015-06-23	ENCODE					1						ENCFF186WHZ, ENCFF275UYN, ENCFF301ZSF	3000536	ENCODE Processing Pipeline	13e4a80ea5da6b79c2958219aeddb9b1	https://www.encodeproject.org/files/ENCFF152XEZ/@@download/ENCFF152XEZ.bed.gz	mm10
ENCFF881ZJB	bed narrowPeak	peaks	ENCSR045NOD	ChIP-seq	UBERON:0002107	liver	tissue	embryonic	mixed	Mus musculus					H3K4me1-mouse	ENCAB027VOE	DNA			SDS		2015-06-23	ENCODE					2						ENCFF059LYZ, ENCFF275UYN, ENCFF301ZSF	2815796	ENCODE Processing Pipeline	c21979139ebe7b4a51a40bab7a09bdb2	https://www.encodeproject.org/files/ENCFF881ZJB/@@download/ENCFF881ZJB.bed.gz	mm10
ENCFF262IWH	bed narrowPeak	peaks	ENCSR045NOD	ChIP-seq	UBERON:0002107	liver	tissue	embryonic	mixed	Mus musculus					H3K4me1-mouse	ENCAB027VOE	DNA			SDS		2015-06-23	ENCODE					1, 2						ENCFF059LYZ, ENCFF186WHZ, ENCFF275UYN, ENCFF301ZSF	2804070	ENCODE Processing Pipeline	d410d3fc4bd335bb9714db488fc10bf0	https://www.encodeproject.org/files/ENCFF262IWH/@@download/ENCFF262IWH.bed.gz	mm10
ENCFF108RES	bed narrowPeak	replicated peaks	ENCSR045NOD	ChIP-seq	UBERON:0002107	liver	tissue	embryonic	mixed	Mus musculus					H3K4me1-mouse	ENCAB027VOE	DNA			SDS		2015-06-23	ENCODE					1, 2						ENCFF152XEZ, ENCFF262IWH, ENCFF881ZJB	2969070	ENCODE Processing Pipeline	e3a79000ef395f298f4bf70c4cfcef7b	https://www.encodeproject.org/files/ENCFF108RES/@@download/ENCFF108RES.bed.gz	mm10
ENCFF578PPQ	bed narrowPeak	peaks	ENCSR858AUB	ChIP-seq	UBERON:0002048	lung	tissue	embryonic	mixed	Mus musculus					H3K4me1-mouse	ENCAB027VOE	DNA			SDS		2015-11-03	ENCODE					1						ENCFF029DGH, ENCFF279LIE, ENCFF949WTQ	3266738	ENCODE Processing Pipeline	7271d373fb593ac70cefd8526782e7bd	https://www.encodeproject.org/files/ENCFF578PPQ/@@download/ENCFF578PPQ.bed.gz	mm10
ENCFF391KWM	bed narrowPeak	peaks	ENCSR858AUB	ChIP-seq	UBERON:0002048	lung	tissue	embryonic	mixed	Mus musculus					H3K4me1-mouse	ENCAB027VOE	DNA			SDS		2015-11-03	ENCODE					2						ENCFF029DGH, ENCFF927PUL, ENCFF949WTQ	2579360	ENCODE Processing Pipeline	b63441761fe65c6cf002e360c154bf96	https://www.encodeproject.org/files/ENCFF391KWM/@@download/ENCFF391KWM.bed.gz	mm10
ENCFF072ZVK	bed narrowPeak	peaks	ENCSR858AUB	ChIP-seq	UBERON:0002048	lung	tissue	embryonic	mixed	Mus musculus					H3K4me1-mouse	ENCAB027VOE	DNA			SDS		2015-11-03	ENCODE					1, 2						ENCFF029DGH, ENCFF279LIE, ENCFF927PUL, ENCFF949WTQ	2759008	ENCODE Processing Pipeline	5da1693cf7fea2d4c12869e4a143cd65	https://www.encodeproject.org/files/ENCFF072ZVK/@@download/ENCFF072ZVK.bed.gz	mm10
ENCFF995NTT	bed narrowPeak	replicated peaks	ENCSR858AUB	ChIP-seq	UBERON:0002048	lung	tissue	embryonic	mixed	Mus musculus					H3K4me1-mouse	ENCAB027VOE	DNA			SDS		2015-11-03	ENCODE					1, 2						ENCFF072ZVK, ENCFF391KWM, ENCFF578PPQ	2804283	ENCODE Processing Pipeline	e0b409e6eaf2dc0fa7bde49d54e2d23d	https://www.encodeproject.org/files/ENCFF995NTT/@@download/ENCFF995NTT.bed.gz	mm10
ENCFF992KFM	bed narrowPeak	peaks	ENCSR091WNX	ChIP-seq	UBERON:0012314	embryonic facial prominence	tissue	embryonic	mixed	Mus musculus					H3K4me1-mouse	ENCAB027VOE	DNA			SDS		2015-11-03	ENCODE					2						ENCFF037XMC, ENCFF087UEM, ENCFF478WUL	2883037	ENCODE Processing Pipeline	e1ed940baca31a270dbc9f76e0f8e45e	https://www.encodeproject.org/files/ENCFF992KFM/@@download/ENCFF992KFM.bed.gz	mm10
ENCFF913IWS	bed narrowPeak	peaks	ENCSR091WNX	ChIP-seq	UBERON:0012314	embryonic facial prominence	tissue	embryonic	mixed	Mus musculus					H3K4me1-mouse	ENCAB027VOE	DNA			SDS		2015-11-03	ENCODE					1, 2						ENCFF037XMC, ENCFF087UEM, ENCFF478WUL, ENCFF797XUR	2689189	ENCODE Processing Pipeline	5a5e765cdea1b05cf928f93d2885218e	https://www.encodeproject.org/files/ENCFF913IWS/@@download/ENCFF913IWS.bed.gz	mm10
ENCFF705GPW	bed narrowPeak	peaks	ENCSR091WNX	ChIP-seq	UBERON:0012314	embryonic facial prominence	tissue	embryonic	mixed	Mus musculus					H3K4me1-mouse	ENCAB027VOE	DNA			SDS		2015-11-03	ENCODE					1						ENCFF087UEM, ENCFF478WUL, ENCFF797XUR	3213927	ENCODE Processing Pipeline	9190fdc14f93fe224c2a551feda37a79	https://www.encodeproject.org/files/ENCFF705GPW/@@download/ENCFF705GPW.bed.gz	mm10
ENCFF705DBW	bed narrowPeak	replicated peaks	ENCSR091WNX	ChIP-seq	UBERON:0012314	embryonic facial prominence	tissue	embryonic	mixed	Mus musculus					H3K4me1-mouse	ENCAB027VOE	DNA			SDS		2015-11-03	ENCODE					1, 2						ENCFF705GPW, ENCFF913IWS, ENCFF992KFM	2417441	ENCODE Processing Pipeline	66ecbbf770db2b1cee7438580c29ecdc	https://www.encodeproject.org/files/ENCFF705DBW/@@download/ENCFF705DBW.bed.gz	mm10
ENCFF323WQK	bed narrowPeak	peaks	ENCSR695FPP	ChIP-seq	UBERON:0002028	hindbrain	tissue	embryonic	mixed	Mus musculus					H3K4me1-mouse	ENCAB969VGQ	DNA			SDS		2014-06-30	ENCODE					1, 2						ENCFF133CMZ, ENCFF631AWW, ENCFF656MYX, ENCFF844PWX	1083339	ENCODE Processing Pipeline	70f35791dc890745a0b5cc2cadecd585	https://www.encodeproject.org/files/ENCFF323WQK/@@download/ENCFF323WQK.bed.gz	mm10
ENCFF830POO	bed narrowPeak	peaks	ENCSR695FPP	ChIP-seq	UBERON:0002028	hindbrain	tissue	embryonic	mixed	Mus musculus					H3K4me1-mouse	ENCAB969VGQ	DNA			SDS		2014-06-30	ENCODE					1						ENCFF631AWW, ENCFF656MYX, ENCFF844PWX	2015097	ENCODE Processing Pipeline	d00da43b23574584e4c678b3b98a990f	https://www.encodeproject.org/files/ENCFF830POO/@@download/ENCFF830POO.bed.gz	mm10
ENCFF655EGY	bed narrowPeak	peaks	ENCSR695FPP	ChIP-seq	UBERON:0002028	hindbrain	tissue	embryonic	mixed	Mus musculus					H3K4me1-mouse	ENCAB969VGQ	DNA			SDS		2014-06-30	ENCODE					2						ENCFF133CMZ, ENCFF656MYX, ENCFF844PWX	1605287	ENCODE Processing Pipeline	5e07bbfeb168e9560fe9a7fc3b492a71	https://www.encodeproject.org/files/ENCFF655EGY/@@download/ENCFF655EGY.bed.gz	mm10
ENCFF988HWG	bed narrowPeak	replicated peaks	ENCSR695FPP	ChIP-seq	UBERON:0002028	hindbrain	tissue	embryonic	mixed	Mus musculus					H3K4me1-mouse	ENCAB969VGQ	DNA			SDS		2014-06-30	ENCODE					1, 2						ENCFF323WQK, ENCFF655EGY, ENCFF830POO	865247	ENCODE Processing Pipeline	e40c7aa0d2fbf2099ca84bf97f06a353	https://www.encodeproject.org/files/ENCFF988HWG/@@download/ENCFF988HWG.bed.gz	mm10
ENCFF527RIN	bed narrowPeak	peaks	ENCSR308GFM	ChIP-seq	UBERON:0002107	liver	tissue	postnatal	mixed	Mus musculus					H3K4me1-mouse	ENCAB000ADX	DNA			SDS		2014-06-30	ENCODE					1, 2						ENCFF261VSL, ENCFF269HRF, ENCFF423WMP, ENCFF819FNM	2254553	ENCODE Processing Pipeline	6a2ddd644760225a9f7cb31756d8a32b	https://www.encodeproject.org/files/ENCFF527RIN/@@download/ENCFF527RIN.bed.gz	mm10
ENCFF520OYQ	bed narrowPeak	peaks	ENCSR308GFM	ChIP-seq	UBERON:0002107	liver	tissue	postnatal	mixed	Mus musculus					H3K4me1-mouse	ENCAB000ADX	DNA			SDS		2014-06-30	ENCODE					1						ENCFF261VSL, ENCFF269HRF, ENCFF819FNM	2644985	ENCODE Processing Pipeline	0cc36b6c965a5a1ca691c55ebdaa5a67	https://www.encodeproject.org/files/ENCFF520OYQ/@@download/ENCFF520OYQ.bed.gz	mm10
ENCFF891QCY	bed narrowPeak	peaks	ENCSR308GFM	ChIP-seq	UBERON:0002107	liver	tissue	postnatal	mixed	Mus musculus					H3K4me1-mouse	ENCAB000ADX	DNA			SDS		2014-06-30	ENCODE					2						ENCFF261VSL, ENCFF423WMP, ENCFF819FNM	2460357	ENCODE Processing Pipeline	16f0ec79f3c47a8a446da070fc4ad74c	https://www.encodeproject.org/files/ENCFF891QCY/@@download/ENCFF891QCY.bed.gz	mm10
ENCFF284PFB	bed narrowPeak	replicated peaks	ENCSR308GFM	ChIP-seq	UBERON:0002107	liver	tissue	postnatal	mixed	Mus musculus					H3K4me1-mouse	ENCAB000ADX	DNA			SDS		2014-06-30	ENCODE					1, 2						ENCFF520OYQ, ENCFF527RIN, ENCFF891QCY	2146255	ENCODE Processing Pipeline	986c4558f6e8bfb3ec726a11e884e60c	https://www.encodeproject.org/files/ENCFF284PFB/@@download/ENCFF284PFB.bed.gz	mm10
ENCFF973PYI	bed narrowPeak	peaks	ENCSR251LFV	ChIP-seq	UBERON:0000948	heart	tissue	embryonic	mixed	Mus musculus					H3K4me1-mouse	ENCAB027VOE	DNA			SDS		2014-12-17	ENCODE					1, 2						ENCFF091WYZ, ENCFF122FJW, ENCFF126TZS, ENCFF731DCA	2733322	ENCODE Processing Pipeline	baaebe5a09610f3fa8c58673e0aa30f5	https://www.encodeproject.org/files/ENCFF973PYI/@@download/ENCFF973PYI.bed.gz	mm10
ENCFF442XCR	bed narrowPeak	peaks	ENCSR251LFV	ChIP-seq	UBERON:0000948	heart	tissue	embryonic	mixed	Mus musculus					H3K4me1-mouse	ENCAB027VOE	DNA			SDS		2014-12-17	ENCODE					1						ENCFF091WYZ, ENCFF126TZS, ENCFF731DCA	3481657	ENCODE Processing Pipeline	cabab992f5b3e826bb5721858a8d9633	https://www.encodeproject.org/files/ENCFF442XCR/@@download/ENCFF442XCR.bed.gz	mm10
ENCFF134QRE	bed narrowPeak	peaks	ENCSR251LFV	ChIP-seq	UBERON:0000948	heart	tissue	embryonic	mixed	Mus musculus					H3K4me1-mouse	ENCAB027VOE	DNA			SDS		2014-12-17	ENCODE					2						ENCFF122FJW, ENCFF126TZS, ENCFF731DCA	3014697	ENCODE Processing Pipeline	5c5f88adfcde1f8657b490f3762e8c72	https://www.encodeproject.org/files/ENCFF134QRE/@@download/ENCFF134QRE.bed.gz	mm10
ENCFF279DAQ	bed narrowPeak	replicated peaks	ENCSR251LFV	ChIP-seq	UBERON:0000948	heart	tissue	embryonic	mixed	Mus musculus					H3K4me1-mouse	ENCAB027VOE	DNA			SDS		2014-12-17	ENCODE					1, 2						ENCFF134QRE, ENCFF442XCR, ENCFF973PYI	3088142	ENCODE Processing Pipeline	8496f2309e6fe47789bb8c5856be024b	https://www.encodeproject.org/files/ENCFF279DAQ/@@download/ENCFF279DAQ.bed.gz	mm10
ENCFF261FAV	bed narrowPeak	peaks	ENCSR000CDL	ChIP-seq	UBERON:0000948	heart	tissue	embryonic	mixed	Mus musculus					H3K4me1-mouse	ENCAB000ADX	DNA		see document	see document		2012-03-28	ENCODE					1, 2						ENCFF375JAO, ENCFF634VDB	2529401	ENCODE Processing Pipeline	8797370084ac25ac7803fb606744ef29	https://www.encodeproject.org/files/ENCFF261FAV/@@download/ENCFF261FAV.bed.gz	mm10
ENCFF494ATZ	bed narrowPeak	peaks	ENCSR000CDL	ChIP-seq	UBERON:0000948	heart	tissue	embryonic	mixed	Mus musculus					H3K4me1-mouse	ENCAB000ADX	DNA		see document	see document		2012-03-28	ENCODE					1						ENCFF375JAO	3610358	ENCODE Processing Pipeline	88429bbb07f7fb5b71d026f1325fb2f7	https://www.encodeproject.org/files/ENCFF494ATZ/@@download/ENCFF494ATZ.bed.gz	mm10
ENCFF543XDS	bed narrowPeak	peaks	ENCSR000CDL	ChIP-seq	UBERON:0000948	heart	tissue	embryonic	mixed	Mus musculus					H3K4me1-mouse	ENCAB000ADX	DNA		see document	see document		2012-03-28	ENCODE					2						ENCFF634VDB	2659071	ENCODE Processing Pipeline	cc1028c0751ae829b7bb6bb941ff3696	https://www.encodeproject.org/files/ENCFF543XDS/@@download/ENCFF543XDS.bed.gz	mm10
ENCFF044XUO	bed narrowPeak	replicated peaks	ENCSR000CDL	ChIP-seq	UBERON:0000948	heart	tissue	embryonic	mixed	Mus musculus					H3K4me1-mouse	ENCAB000ADX	DNA		see document	see document		2012-03-28	ENCODE					1, 2						ENCFF375JAO, ENCFF634VDB	3024629	ENCODE Processing Pipeline	3b680e38e059449c0846c308c286a347	https://www.encodeproject.org/files/ENCFF044XUO/@@download/ENCFF044XUO.bed.gz	mm10
ENCFF560MTZ	bed narrowPeak	peaks	ENCSR339LMJ	ChIP-seq	UBERON:0000948	heart	tissue	embryonic	mixed	Mus musculus					H3K4me1-mouse	ENCAB027VOE	DNA			SDS		2015-11-03	ENCODE					1, 2						ENCFF037XLR, ENCFF241ENQ, ENCFF702CKO, ENCFF940MRH	3318428	ENCODE Processing Pipeline	4b676819e83bf40c3f017a6cbe71fd56	https://www.encodeproject.org/files/ENCFF560MTZ/@@download/ENCFF560MTZ.bed.gz	mm10
ENCFF542YPK	bed narrowPeak	peaks	ENCSR339LMJ	ChIP-seq	UBERON:0000948	heart	tissue	embryonic	mixed	Mus musculus					H3K4me1-mouse	ENCAB027VOE	DNA			SDS		2015-11-03	ENCODE					1						ENCFF037XLR, ENCFF241ENQ, ENCFF702CKO	3421789	ENCODE Processing Pipeline	b4e82e8f0ea24af5a49edca75b8ebf39	https://www.encodeproject.org/files/ENCFF542YPK/@@download/ENCFF542YPK.bed.gz	mm10
ENCFF379LPC	bed narrowPeak	peaks	ENCSR339LMJ	ChIP-seq	UBERON:0000948	heart	tissue	embryonic	mixed	Mus musculus					H3K4me1-mouse	ENCAB027VOE	DNA			SDS		2015-11-03	ENCODE					2						ENCFF037XLR, ENCFF241ENQ, ENCFF940MRH	3496138	ENCODE Processing Pipeline	b58254ca9dec790ad3b8d7750727747a	https://www.encodeproject.org/files/ENCFF379LPC/@@download/ENCFF379LPC.bed.gz	mm10
ENCFF823LCO	bed narrowPeak	replicated peaks	ENCSR339LMJ	ChIP-seq	UBERON:0000948	heart	tissue	embryonic	mixed	Mus musculus					H3K4me1-mouse	ENCAB027VOE	DNA			SDS		2015-11-03	ENCODE					1, 2						ENCFF379LPC, ENCFF542YPK, ENCFF560MTZ	3665557	ENCODE Processing Pipeline	67662b968a25ed5a8c125ba54e4de3f9	https://www.encodeproject.org/files/ENCFF823LCO/@@download/ENCFF823LCO.bed.gz	mm10
ENCFF327AHX	bed narrowPeak	peaks	ENCSR080GQM	ChIP-seq	UBERON:0000948	heart	tissue	embryonic	mixed	Mus musculus					H3K4me1-mouse	ENCAB027VOE	DNA			SDS		2014-06-30	ENCODE					2						ENCFF025NCO, ENCFF228INH, ENCFF480UYA	3116964	ENCODE Processing Pipeline	f4c6a2f448395c4226c0ce2d83358766	https://www.encodeproject.org/files/ENCFF327AHX/@@download/ENCFF327AHX.bed.gz	mm10
ENCFF068JKD	bed narrowPeak	peaks	ENCSR080GQM	ChIP-seq	UBERON:0000948	heart	tissue	embryonic	mixed	Mus musculus					H3K4me1-mouse	ENCAB027VOE	DNA			SDS		2014-06-30	ENCODE					1, 2						ENCFF025NCO, ENCFF228INH, ENCFF480UYA, ENCFF692IAU	3175885	ENCODE Processing Pipeline	cfcf54968273b4ac9ee20123ef334021	https://www.encodeproject.org/files/ENCFF068JKD/@@download/ENCFF068JKD.bed.gz	mm10
ENCFF767LIW	bed narrowPeak	replicated peaks	ENCSR080GQM	ChIP-seq	UBERON:0000948	heart	tissue	embryonic	mixed	Mus musculus					H3K4me1-mouse	ENCAB027VOE	DNA			SDS		2014-06-30	ENCODE					1, 2						ENCFF068JKD, ENCFF128SSX, ENCFF327AHX	2769971	ENCODE Processing Pipeline	cda6878963c728a82022dc0dda579708	https://www.encodeproject.org/files/ENCFF767LIW/@@download/ENCFF767LIW.bed.gz	mm10
ENCFF128SSX	bed narrowPeak	peaks	ENCSR080GQM	ChIP-seq	UBERON:0000948	heart	tissue	embryonic	mixed	Mus musculus					H3K4me1-mouse	ENCAB027VOE	DNA			SDS		2014-06-30	ENCODE					1						ENCFF025NCO, ENCFF228INH, ENCFF692IAU	3489570	ENCODE Processing Pipeline	3d705571521fe6a10f8ae8e9eb336bb9	https://www.encodeproject.org/files/ENCFF128SSX/@@download/ENCFF128SSX.bed.gz	mm10
ENCFF870VLG	bed narrowPeak	peaks	ENCSR663VWL	ChIP-seq	UBERON:0000948	heart	tissue	embryonic	mixed	Mus musculus					H3K4me1-mouse	ENCAB027VOE	DNA			SDS		2015-06-23	ENCODE					1						ENCFF247HIU, ENCFF371GCA, ENCFF627MYB	4003011	ENCODE Processing Pipeline	b6428f577996bbc509b50cdd7da4185f	https://www.encodeproject.org/files/ENCFF870VLG/@@download/ENCFF870VLG.bed.gz	mm10
ENCFF972FDO	bed narrowPeak	peaks	ENCSR663VWL	ChIP-seq	UBERON:0000948	heart	tissue	embryonic	mixed	Mus musculus					H3K4me1-mouse	ENCAB027VOE	DNA			SDS		2015-06-23	ENCODE					2						ENCFF155NAB, ENCFF371GCA, ENCFF627MYB	4021224	ENCODE Processing Pipeline	e0684c7aa5739bd1c3659a17fce7f8b8	https://www.encodeproject.org/files/ENCFF972FDO/@@download/ENCFF972FDO.bed.gz	mm10
ENCFF836JSS	bed narrowPeak	peaks	ENCSR663VWL	ChIP-seq	UBERON:0000948	heart	tissue	embryonic	mixed	Mus musculus					H3K4me1-mouse	ENCAB027VOE	DNA			SDS		2015-06-23	ENCODE					1, 2						ENCFF155NAB, ENCFF247HIU, ENCFF371GCA, ENCFF627MYB	3656556	ENCODE Processing Pipeline	806853a7f4456d65afb67dc81070c478	https://www.encodeproject.org/files/ENCFF836JSS/@@download/ENCFF836JSS.bed.gz	mm10
ENCFF363ETH	bed narrowPeak	replicated peaks	ENCSR663VWL	ChIP-seq	UBERON:0000948	heart	tissue	embryonic	mixed	Mus musculus					H3K4me1-mouse	ENCAB027VOE	DNA			SDS		2015-06-23	ENCODE					1, 2						ENCFF836JSS, ENCFF870VLG, ENCFF972FDO	4108298	ENCODE Processing Pipeline	12db4e7d3889d35ded193120c17206b8	https://www.encodeproject.org/files/ENCFF363ETH/@@download/ENCFF363ETH.bed.gz	mm10
ENCFF718WEA	bed narrowPeak	peaks	ENCSR886IHN	ChIP-seq	UBERON:0000948	heart	tissue	embryonic	mixed	Mus musculus					H3K4me1-mouse	ENCAB027VOE	DNA			SDS		2014-06-30	ENCODE					1, 2						ENCFF122OEC, ENCFF224PDN, ENCFF366UML, ENCFF937FVJ	2237958	ENCODE Processing Pipeline	f22ff86f2124755fa39cff08a2397eda	https://www.encodeproject.org/files/ENCFF718WEA/@@download/ENCFF718WEA.bed.gz	mm10
ENCFF629AFX	bed narrowPeak	peaks	ENCSR886IHN	ChIP-seq	UBERON:0000948	heart	tissue	embryonic	mixed	Mus musculus					H3K4me1-mouse	ENCAB027VOE	DNA			SDS		2014-06-30	ENCODE					1						ENCFF122OEC, ENCFF224PDN, ENCFF366UML	2649426	ENCODE Processing Pipeline	c460a0b6ec68e4326a88e3fc66b6753b	https://www.encodeproject.org/files/ENCFF629AFX/@@download/ENCFF629AFX.bed.gz	mm10
ENCFF998USX	bed narrowPeak	peaks	ENCSR886IHN	ChIP-seq	UBERON:0000948	heart	tissue	embryonic	mixed	Mus musculus					H3K4me1-mouse	ENCAB027VOE	DNA			SDS		2014-06-30	ENCODE					2						ENCFF224PDN, ENCFF366UML, ENCFF937FVJ	2771489	ENCODE Processing Pipeline	f021053407c49a403311c87d83502434	https://www.encodeproject.org/files/ENCFF998USX/@@download/ENCFF998USX.bed.gz	mm10
ENCFF192IPL	bed narrowPeak	replicated peaks	ENCSR886IHN	ChIP-seq	UBERON:0000948	heart	tissue	embryonic	mixed	Mus musculus					H3K4me1-mouse	ENCAB027VOE	DNA			SDS		2014-06-30	ENCODE					1, 2						ENCFF629AFX, ENCFF718WEA, ENCFF998USX	2211205	ENCODE Processing Pipeline	c8b8eb60ee716f0b47af4fbb9bfd4b8a	https://www.encodeproject.org/files/ENCFF192IPL/@@download/ENCFF192IPL.bed.gz	mm10
ENCFF008BWN	bed narrowPeak	peaks	ENCSR488OCA	ChIP-seq	UBERON:0000948	heart	tissue	postnatal	mixed	Mus musculus					H3K4me1-mouse	ENCAB000ADX	DNA			SDS		2014-06-30	ENCODE					2						ENCFF032YIM, ENCFF720UVE	2548265	ENCODE Processing Pipeline	493987a19e46ac302f41cab6b28dfc6c	https://www.encodeproject.org/files/ENCFF008BWN/@@download/ENCFF008BWN.bed.gz	mm10
ENCFF816TNN	bed narrowPeak	peaks	ENCSR488OCA	ChIP-seq	UBERON:0000948	heart	tissue	postnatal	mixed	Mus musculus					H3K4me1-mouse	ENCAB000ADX	DNA			SDS		2014-06-30	ENCODE					1, 2						ENCFF032YIM, ENCFF720UVE, ENCFF922XFN, ENCFF977HMC	3063467	ENCODE Processing Pipeline	09b2bf00015d432e65d628686a86c232	https://www.encodeproject.org/files/ENCFF816TNN/@@download/ENCFF816TNN.bed.gz	mm10
ENCFF714UKA	bed narrowPeak	peaks	ENCSR488OCA	ChIP-seq	UBERON:0000948	heart	tissue	postnatal	mixed	Mus musculus					H3K4me1-mouse	ENCAB000ADX	DNA			SDS		2014-06-30	ENCODE					1						ENCFF922XFN, ENCFF977HMC	2296825	ENCODE Processing Pipeline	ee68abe62e30bef1ea80fa4184e66177	https://www.encodeproject.org/files/ENCFF714UKA/@@download/ENCFF714UKA.bed.gz	mm10
ENCFF355UWJ	bed narrowPeak	replicated peaks	ENCSR488OCA	ChIP-seq	UBERON:0000948	heart	tissue	postnatal	mixed	Mus musculus					H3K4me1-mouse	ENCAB000ADX	DNA			SDS		2014-06-30	ENCODE					1, 2						ENCFF008BWN, ENCFF714UKA, ENCFF816TNN	1950673	ENCODE Processing Pipeline	3a406fcf29bdff501127e0f2c968da29	https://www.encodeproject.org/files/ENCFF355UWJ/@@download/ENCFF355UWJ.bed.gz	mm10
