# Supplementary material for: Repurposing of promoters and enhancers during mammalian evolution
Source: Nat Commun. 2018 Oct 4;9:4066. doi: 10.1038/s41467-018-06544-z (PMC6172195; doi:10.1038/s41467-018-06544-z)
Supplement: Supplementary file 12 — supplementary data 9 [file 41467_2018_6544_MOESM12_ESM.zip › metadata/metadata_H3K4me3_mm10.tsv]

File accession	File format	Output type	Experiment accession	Assay	Biosample term id	Biosample term name	Biosample type	Biosample life stage	Biosample sex	Biosample organism	Biosample treatments	Biosample subcellular fraction term name	Biosample phase	Biosample synchronization stage	Experiment target	Antibody accession	Library made from	Library depleted in	Library extraction method	Library lysis method	Library crosslinking method	Experiment date released	Project	RBNS protein concentration	Library fragmentation method	Library size range	Biosample Age	Biological replicate(s)	Technical replicate	Read length	Run type	Paired end	Paired with	Derived from	Size	Lab	md5sum	File download URL	Assembly	Platform
ENCFF053WSM	bed narrowPeak	peaks	ENCSR704IWS	ChIP-seq	UBERON:0001049	neural tube	tissue	embryonic	mixed	Mus musculus					H3K4me3-mouse	ENCAB610CEF	DNA			SDS		2015-06-23	ENCODE					2						ENCFF089HFY, ENCFF101KOM	541356	ENCODE Processing Pipeline	036ff0585731e4a3c37737b9ae9b1af4	https://www.encodeproject.org/files/ENCFF053WSM/@@download/ENCFF053WSM.bed.gz	mm10
ENCFF665NGO	bed narrowPeak	peaks	ENCSR704IWS	ChIP-seq	UBERON:0001049	neural tube	tissue	embryonic	mixed	Mus musculus					H3K4me3-mouse	ENCAB610CEF	DNA			SDS		2015-06-23	ENCODE					1, 2						ENCFF069WCH, ENCFF089HFY, ENCFF101KOM, ENCFF751HOC	591277	ENCODE Processing Pipeline	3e534b484e2fd08f1f6dbb99aa85cc4d	https://www.encodeproject.org/files/ENCFF665NGO/@@download/ENCFF665NGO.bed.gz	mm10
ENCFF817XTO	bed narrowPeak	peaks	ENCSR704IWS	ChIP-seq	UBERON:0001049	neural tube	tissue	embryonic	mixed	Mus musculus					H3K4me3-mouse	ENCAB610CEF	DNA			SDS		2015-06-23	ENCODE					1						ENCFF069WCH, ENCFF101KOM, ENCFF751HOC	544527	ENCODE Processing Pipeline	ad80186e8adac96ca7cdb390c47f4dab	https://www.encodeproject.org/files/ENCFF817XTO/@@download/ENCFF817XTO.bed.gz	mm10
ENCFF328RSL	bed narrowPeak	replicated peaks	ENCSR704IWS	ChIP-seq	UBERON:0001049	neural tube	tissue	embryonic	mixed	Mus musculus					H3K4me3-mouse	ENCAB610CEF	DNA			SDS		2015-06-23	ENCODE					1, 2						ENCFF053WSM, ENCFF665NGO, ENCFF817XTO	662411	ENCODE Processing Pipeline	cc41cc0a7af86e017a791c765309cfbc	https://www.encodeproject.org/files/ENCFF328RSL/@@download/ENCFF328RSL.bed.gz	mm10
ENCFF044BQA	bed narrowPeak	peaks	ENCSR501GBJ	ChIP-seq	UBERON:0000948	heart	tissue	embryonic	mixed	Mus musculus					H3K4me3-mouse	ENCAB610CEF	DNA			SDS		2015-06-23	ENCODE					1, 2						ENCFF371GCA, ENCFF375TJM, ENCFF491WXR, ENCFF627MYB	746376	ENCODE Processing Pipeline	8f6d399c955b2044d212e2fb7ae822ad	https://www.encodeproject.org/files/ENCFF044BQA/@@download/ENCFF044BQA.bed.gz	mm10
ENCFF968KXJ	bed narrowPeak	peaks	ENCSR501GBJ	ChIP-seq	UBERON:0000948	heart	tissue	embryonic	mixed	Mus musculus					H3K4me3-mouse	ENCAB610CEF	DNA			SDS		2015-06-23	ENCODE					1						ENCFF375TJM, ENCFF627MYB	662718	ENCODE Processing Pipeline	22caf6cc7922c8ecb94eafac43bede48	https://www.encodeproject.org/files/ENCFF968KXJ/@@download/ENCFF968KXJ.bed.gz	mm10
ENCFF517LUG	bed narrowPeak	peaks	ENCSR501GBJ	ChIP-seq	UBERON:0000948	heart	tissue	embryonic	mixed	Mus musculus					H3K4me3-mouse	ENCAB610CEF	DNA			SDS		2015-06-23	ENCODE					2						ENCFF371GCA, ENCFF491WXR	672193	ENCODE Processing Pipeline	1a5b878e6ee47e54e93d09243ad6c884	https://www.encodeproject.org/files/ENCFF517LUG/@@download/ENCFF517LUG.bed.gz	mm10
ENCFF772QCX	bed narrowPeak	replicated peaks	ENCSR501GBJ	ChIP-seq	UBERON:0000948	heart	tissue	embryonic	mixed	Mus musculus					H3K4me3-mouse	ENCAB610CEF	DNA			SDS		2015-06-23	ENCODE					1, 2						ENCFF044BQA, ENCFF517LUG, ENCFF968KXJ	844612	ENCODE Processing Pipeline	5cda8f85c26037e6efa77ab3585db549	https://www.encodeproject.org/files/ENCFF772QCX/@@download/ENCFF772QCX.bed.gz	mm10
ENCFF270TJS	bed narrowPeak	peaks	ENCSR985UTP	ChIP-seq	UBERON:0002107	liver	tissue	embryonic	mixed	Mus musculus					H3K4me3-mouse	ENCAB610CEF	DNA			SDS		2015-06-23	ENCODE					1						ENCFF275UYN, ENCFF301ZSF, ENCFF405QAR	643894	ENCODE Processing Pipeline	6a1e059d72b2f629f296836a14d2fc1a	https://www.encodeproject.org/files/ENCFF270TJS/@@download/ENCFF270TJS.bed.gz	mm10
ENCFF854XHP	bed narrowPeak	peaks	ENCSR985UTP	ChIP-seq	UBERON:0002107	liver	tissue	embryonic	mixed	Mus musculus					H3K4me3-mouse	ENCAB610CEF	DNA			SDS		2015-06-23	ENCODE					2						ENCFF275UYN, ENCFF301ZSF, ENCFF781PRL	634681	ENCODE Processing Pipeline	5632f364e9e67f0c30e985f35f63a38f	https://www.encodeproject.org/files/ENCFF854XHP/@@download/ENCFF854XHP.bed.gz	mm10
ENCFF712TSL	bed narrowPeak	peaks	ENCSR985UTP	ChIP-seq	UBERON:0002107	liver	tissue	embryonic	mixed	Mus musculus					H3K4me3-mouse	ENCAB610CEF	DNA			SDS		2015-06-23	ENCODE					1, 2						ENCFF275UYN, ENCFF301ZSF, ENCFF405QAR, ENCFF781PRL	690034	ENCODE Processing Pipeline	7335c37244613172d85e8a1671b3f4c7	https://www.encodeproject.org/files/ENCFF712TSL/@@download/ENCFF712TSL.bed.gz	mm10
ENCFF339VLZ	bed narrowPeak	replicated peaks	ENCSR985UTP	ChIP-seq	UBERON:0002107	liver	tissue	embryonic	mixed	Mus musculus					H3K4me3-mouse	ENCAB610CEF	DNA			SDS		2015-06-23	ENCODE					1, 2						ENCFF270TJS, ENCFF712TSL, ENCFF854XHP	735574	ENCODE Processing Pipeline	904c5ea6dbdeada6a7113b4a895c0094	https://www.encodeproject.org/files/ENCFF339VLZ/@@download/ENCFF339VLZ.bed.gz	mm10
ENCFF984LGR	bed narrowPeak	peaks	ENCSR416OYH	ChIP-seq	UBERON:0002101	limb	tissue	embryonic	mixed	Mus musculus					H3K4me3-mouse	ENCAB610CEF	DNA			SDS		2015-06-23	ENCODE					1, 2						ENCFF109OBO, ENCFF170XAR, ENCFF200EJF, ENCFF269MZC	617680	ENCODE Processing Pipeline	563b6704fa55de519e62c1ba5e856e28	https://www.encodeproject.org/files/ENCFF984LGR/@@download/ENCFF984LGR.bed.gz	mm10
ENCFF662FMU	bed narrowPeak	peaks	ENCSR416OYH	ChIP-seq	UBERON:0002101	limb	tissue	embryonic	mixed	Mus musculus					H3K4me3-mouse	ENCAB610CEF	DNA			SDS		2015-06-23	ENCODE					2						ENCFF109OBO, ENCFF269MZC	550928	ENCODE Processing Pipeline	b6d7ae908f62dc458b932169844e7ec2	https://www.encodeproject.org/files/ENCFF662FMU/@@download/ENCFF662FMU.bed.gz	mm10
ENCFF820ZLQ	bed narrowPeak	replicated peaks	ENCSR416OYH	ChIP-seq	UBERON:0002101	limb	tissue	embryonic	mixed	Mus musculus					H3K4me3-mouse	ENCAB610CEF	DNA			SDS		2015-06-23	ENCODE					1, 2						ENCFF662FMU, ENCFF967VAR, ENCFF984LGR	671974	ENCODE Processing Pipeline	dd314d6ac9dd1e0fa6eed82ee97ea1fe	https://www.encodeproject.org/files/ENCFF820ZLQ/@@download/ENCFF820ZLQ.bed.gz	mm10
ENCFF967VAR	bed narrowPeak	peaks	ENCSR416OYH	ChIP-seq	UBERON:0002101	limb	tissue	embryonic	mixed	Mus musculus					H3K4me3-mouse	ENCAB610CEF	DNA			SDS		2015-06-23	ENCODE					1						ENCFF170XAR, ENCFF200EJF	572422	ENCODE Processing Pipeline	c0f7ac895be7fa091eee591b6d756b10	https://www.encodeproject.org/files/ENCFF967VAR/@@download/ENCFF967VAR.bed.gz	mm10
ENCFF909JFP	bed narrowPeak	peaks	ENCSR057BKH	ChIP-seq	UBERON:0012314	embryonic facial prominence	tissue	embryonic	mixed	Mus musculus					H3K4me3-mouse	ENCAB610CEF	DNA			SDS		2015-06-23	ENCODE					1, 2						ENCFF211IMR, ENCFF330HOT, ENCFF493BXI, ENCFF587RPT	604033	ENCODE Processing Pipeline	691ffaa30e25819b95e92bdaa25d6378	https://www.encodeproject.org/files/ENCFF909JFP/@@download/ENCFF909JFP.bed.gz	mm10
ENCFF580EZU	bed narrowPeak	peaks	ENCSR057BKH	ChIP-seq	UBERON:0012314	embryonic facial prominence	tissue	embryonic	mixed	Mus musculus					H3K4me3-mouse	ENCAB610CEF	DNA			SDS		2015-06-23	ENCODE					1						ENCFF330HOT, ENCFF587RPT	560122	ENCODE Processing Pipeline	77b34d467e0d30a6aecc5c6ca71b66f3	https://www.encodeproject.org/files/ENCFF580EZU/@@download/ENCFF580EZU.bed.gz	mm10
ENCFF281EBX	bed narrowPeak	peaks	ENCSR057BKH	ChIP-seq	UBERON:0012314	embryonic facial prominence	tissue	embryonic	mixed	Mus musculus					H3K4me3-mouse	ENCAB610CEF	DNA			SDS		2015-06-23	ENCODE					2						ENCFF211IMR, ENCFF493BXI	566896	ENCODE Processing Pipeline	cada143b3f4a50a4b851563661bfa8f8	https://www.encodeproject.org/files/ENCFF281EBX/@@download/ENCFF281EBX.bed.gz	mm10
ENCFF591CKA	bed narrowPeak	replicated peaks	ENCSR057BKH	ChIP-seq	UBERON:0012314	embryonic facial prominence	tissue	embryonic	mixed	Mus musculus					H3K4me3-mouse	ENCAB610CEF	DNA			SDS		2015-06-23	ENCODE					1, 2						ENCFF281EBX, ENCFF580EZU, ENCFF909JFP	668832	ENCODE Processing Pipeline	5d992a3e9e821744ee9d4c16b815253d	https://www.encodeproject.org/files/ENCFF591CKA/@@download/ENCFF591CKA.bed.gz	mm10
ENCFF889IBY	bed narrowPeak	peaks	ENCSR315ZEU	ChIP-seq	UBERON:0002028	hindbrain	tissue	embryonic	mixed	Mus musculus					H3K4me3-mouse	ENCAB610CEF	DNA			SDS		2015-06-23	ENCODE					1						ENCFF455EJT, ENCFF963HWO	542612	ENCODE Processing Pipeline	e8ba407533ecef2381f6c04a946164b2	https://www.encodeproject.org/files/ENCFF889IBY/@@download/ENCFF889IBY.bed.gz	mm10
ENCFF642IEK	bed narrowPeak	peaks	ENCSR315ZEU	ChIP-seq	UBERON:0002028	hindbrain	tissue	embryonic	mixed	Mus musculus					H3K4me3-mouse	ENCAB610CEF	DNA			SDS		2015-06-23	ENCODE					2						ENCFF174JBQ, ENCFF844LBC	542293	ENCODE Processing Pipeline	603351bb3ae405bd95d108ecd630f023	https://www.encodeproject.org/files/ENCFF642IEK/@@download/ENCFF642IEK.bed.gz	mm10
ENCFF346DHG	bed narrowPeak	peaks	ENCSR315ZEU	ChIP-seq	UBERON:0002028	hindbrain	tissue	embryonic	mixed	Mus musculus					H3K4me3-mouse	ENCAB610CEF	DNA			SDS		2015-06-23	ENCODE					1, 2						ENCFF174JBQ, ENCFF455EJT, ENCFF844LBC, ENCFF963HWO	588184	ENCODE Processing Pipeline	d79c1393ab8c3db0b6db93908d18e767	https://www.encodeproject.org/files/ENCFF346DHG/@@download/ENCFF346DHG.bed.gz	mm10
ENCFF453OTG	bed narrowPeak	replicated peaks	ENCSR315ZEU	ChIP-seq	UBERON:0002028	hindbrain	tissue	embryonic	mixed	Mus musculus					H3K4me3-mouse	ENCAB610CEF	DNA			SDS		2015-06-23	ENCODE					1, 2						ENCFF346DHG, ENCFF642IEK, ENCFF889IBY	632980	ENCODE Processing Pipeline	a43f0744a799329c3b4b7b4aacdf8b87	https://www.encodeproject.org/files/ENCFF453OTG/@@download/ENCFF453OTG.bed.gz	mm10
ENCFF094BPK	bed narrowPeak	peaks	ENCSR167ZGV	ChIP-seq	UBERON:0001891	midbrain	tissue	embryonic	mixed	Mus musculus					H3K4me3-mouse	ENCAB610CEF	DNA			SDS		2015-06-23	ENCODE					2						ENCFF615ZQC, ENCFF674GBO	540952	ENCODE Processing Pipeline	8d6a174691093445b423682abd09af9f	https://www.encodeproject.org/files/ENCFF094BPK/@@download/ENCFF094BPK.bed.gz	mm10
ENCFF977XHN	bed narrowPeak	peaks	ENCSR167ZGV	ChIP-seq	UBERON:0001891	midbrain	tissue	embryonic	mixed	Mus musculus					H3K4me3-mouse	ENCAB610CEF	DNA			SDS		2015-06-23	ENCODE					1, 2						ENCFF361EPG, ENCFF541RVC, ENCFF615ZQC, ENCFF674GBO	622859	ENCODE Processing Pipeline	3e68fb4d65c7a064ff7c028390d2eeda	https://www.encodeproject.org/files/ENCFF977XHN/@@download/ENCFF977XHN.bed.gz	mm10
ENCFF813KPK	bed narrowPeak	peaks	ENCSR167ZGV	ChIP-seq	UBERON:0001891	midbrain	tissue	embryonic	mixed	Mus musculus					H3K4me3-mouse	ENCAB610CEF	DNA			SDS		2015-06-23	ENCODE					1						ENCFF361EPG, ENCFF541RVC	568818	ENCODE Processing Pipeline	67e384c1e1fe0cdccd08dbdf55382ecd	https://www.encodeproject.org/files/ENCFF813KPK/@@download/ENCFF813KPK.bed.gz	mm10
ENCFF083HSP	bed narrowPeak	replicated peaks	ENCSR167ZGV	ChIP-seq	UBERON:0001891	midbrain	tissue	embryonic	mixed	Mus musculus					H3K4me3-mouse	ENCAB610CEF	DNA			SDS		2015-06-23	ENCODE					1, 2						ENCFF094BPK, ENCFF813KPK, ENCFF977XHN	687843	ENCODE Processing Pipeline	4d9909b30d1c5ffad54e6b6202633d7d	https://www.encodeproject.org/files/ENCFF083HSP/@@download/ENCFF083HSP.bed.gz	mm10
ENCFF547VEN	bed narrowPeak	peaks	ENCSR835BZO	ChIP-seq	UBERON:0001890	forebrain	tissue	embryonic	mixed	Mus musculus					H3K4me3-mouse	ENCAB610CEF	DNA			SDS		2015-06-23	ENCODE					2						ENCFF189CVV, ENCFF435WKO	548138	ENCODE Processing Pipeline	4f8791b4f28ffc9294e14dc57ec8ab87	https://www.encodeproject.org/files/ENCFF547VEN/@@download/ENCFF547VEN.bed.gz	mm10
ENCFF802IRN	bed narrowPeak	peaks	ENCSR835BZO	ChIP-seq	UBERON:0001890	forebrain	tissue	embryonic	mixed	Mus musculus					H3K4me3-mouse	ENCAB610CEF	DNA			SDS		2015-06-23	ENCODE					1						ENCFF366PSQ, ENCFF412SLM	535963	ENCODE Processing Pipeline	174d4a7a91f277ea28db3836947b41b9	https://www.encodeproject.org/files/ENCFF802IRN/@@download/ENCFF802IRN.bed.gz	mm10
ENCFF887JUC	bed narrowPeak	peaks	ENCSR835BZO	ChIP-seq	UBERON:0001890	forebrain	tissue	embryonic	mixed	Mus musculus					H3K4me3-mouse	ENCAB610CEF	DNA			SDS		2015-06-23	ENCODE					1, 2						ENCFF189CVV, ENCFF366PSQ, ENCFF412SLM, ENCFF435WKO	603564	ENCODE Processing Pipeline	e14997e4f73cec006e86529df3dd8313	https://www.encodeproject.org/files/ENCFF887JUC/@@download/ENCFF887JUC.bed.gz	mm10
ENCFF286EGT	bed narrowPeak	replicated peaks	ENCSR835BZO	ChIP-seq	UBERON:0001890	forebrain	tissue	embryonic	mixed	Mus musculus					H3K4me3-mouse	ENCAB610CEF	DNA			SDS		2015-06-23	ENCODE					1, 2						ENCFF547VEN, ENCFF802IRN, ENCFF887JUC	650218	ENCODE Processing Pipeline	19e1ccf05db8bc422e58ba10bf58dfd8	https://www.encodeproject.org/files/ENCFF286EGT/@@download/ENCFF286EGT.bed.gz	mm10
ENCFF577AYZ	bed narrowPeak	peaks	ENCSR522LXN	ChIP-seq	UBERON:0000945	stomach	tissue	embryonic	mixed	Mus musculus					H3K4me3-mouse	ENCAB610CEF	DNA			SDS		2015-11-03	ENCODE					2						ENCFF227WOS, ENCFF711NEU	546520	ENCODE Processing Pipeline	f1a21195104c5e306d1a05d102ea58cb	https://www.encodeproject.org/files/ENCFF577AYZ/@@download/ENCFF577AYZ.bed.gz	mm10
ENCFF123SIN	bed narrowPeak	peaks	ENCSR522LXN	ChIP-seq	UBERON:0000945	stomach	tissue	embryonic	mixed	Mus musculus					H3K4me3-mouse	ENCAB610CEF	DNA			SDS		2015-11-03	ENCODE					1						ENCFF016QFW, ENCFF236JLN	567200	ENCODE Processing Pipeline	59d29f96d229e5fcbe748a546cb0dd22	https://www.encodeproject.org/files/ENCFF123SIN/@@download/ENCFF123SIN.bed.gz	mm10
ENCFF993XIM	bed narrowPeak	peaks	ENCSR522LXN	ChIP-seq	UBERON:0000945	stomach	tissue	embryonic	mixed	Mus musculus					H3K4me3-mouse	ENCAB610CEF	DNA			SDS		2015-11-03	ENCODE					1, 2						ENCFF016QFW, ENCFF227WOS, ENCFF236JLN, ENCFF711NEU	625210	ENCODE Processing Pipeline	9dbc68ed50f6f94e3dc67492efe71b12	https://www.encodeproject.org/files/ENCFF993XIM/@@download/ENCFF993XIM.bed.gz	mm10
ENCFF492GJK	bed narrowPeak	replicated peaks	ENCSR522LXN	ChIP-seq	UBERON:0000945	stomach	tissue	embryonic	mixed	Mus musculus					H3K4me3-mouse	ENCAB610CEF	DNA			SDS		2015-11-03	ENCODE					1, 2						ENCFF123SIN, ENCFF577AYZ, ENCFF993XIM	660366	ENCODE Processing Pipeline	59406e8b6c7baec72eb2c9fccdb5047f	https://www.encodeproject.org/files/ENCFF492GJK/@@download/ENCFF492GJK.bed.gz	mm10
ENCFF202UKJ	bed narrowPeak	peaks	ENCSR305GII	ChIP-seq	UBERON:0002048	lung	tissue	embryonic	mixed	Mus musculus					H3K4me3-mouse	ENCAB610CEF	DNA			SDS		2015-11-03	ENCODE					2						ENCFF085PTB, ENCFF949WTQ	533173	ENCODE Processing Pipeline	43db32ff4242fda34048482fffbb2f49	https://www.encodeproject.org/files/ENCFF202UKJ/@@download/ENCFF202UKJ.bed.gz	mm10
ENCFF098UMK	bed narrowPeak	peaks	ENCSR305GII	ChIP-seq	UBERON:0002048	lung	tissue	embryonic	mixed	Mus musculus					H3K4me3-mouse	ENCAB610CEF	DNA			SDS		2015-11-03	ENCODE					1						ENCFF029DGH, ENCFF226TYL	562017	ENCODE Processing Pipeline	58cbd5b7ade42f658fd6bcb64b70b09b	https://www.encodeproject.org/files/ENCFF098UMK/@@download/ENCFF098UMK.bed.gz	mm10
ENCFF504IYN	bed narrowPeak	peaks	ENCSR305GII	ChIP-seq	UBERON:0002048	lung	tissue	embryonic	mixed	Mus musculus					H3K4me3-mouse	ENCAB610CEF	DNA			SDS		2015-11-03	ENCODE					1, 2						ENCFF029DGH, ENCFF085PTB, ENCFF226TYL, ENCFF949WTQ	617376	ENCODE Processing Pipeline	c7c8e9c8327601635fb3fcf2c709aaa5	https://www.encodeproject.org/files/ENCFF504IYN/@@download/ENCFF504IYN.bed.gz	mm10
ENCFF288BTL	bed narrowPeak	replicated peaks	ENCSR305GII	ChIP-seq	UBERON:0002048	lung	tissue	embryonic	mixed	Mus musculus					H3K4me3-mouse	ENCAB610CEF	DNA			SDS		2015-11-03	ENCODE					1, 2						ENCFF098UMK, ENCFF202UKJ, ENCFF504IYN	686920	ENCODE Processing Pipeline	84d447d097a21d464d8f4a8d39bb907c	https://www.encodeproject.org/files/ENCFF288BTL/@@download/ENCFF288BTL.bed.gz	mm10
ENCFF721UGK	bed narrowPeak	peaks	ENCSR320UJD	ChIP-seq	UBERON:0002113	kidney	tissue	embryonic	mixed	Mus musculus					H3K4me3-mouse	ENCAB610CEF	DNA			SDS		2015-11-03	ENCODE					1, 2						ENCFF174JCT, ENCFF476GUX, ENCFF592WTG, ENCFF898GNA	662942	ENCODE Processing Pipeline	c80a8b764dd44c3f34a1e22239e2da60	https://www.encodeproject.org/files/ENCFF721UGK/@@download/ENCFF721UGK.bed.gz	mm10
ENCFF723FYN	bed narrowPeak	peaks	ENCSR320UJD	ChIP-seq	UBERON:0002113	kidney	tissue	embryonic	mixed	Mus musculus					H3K4me3-mouse	ENCAB610CEF	DNA			SDS		2015-11-03	ENCODE					1						ENCFF592WTG, ENCFF898GNA	587666	ENCODE Processing Pipeline	40724b9a99ef0efe62e60ac016486c3d	https://www.encodeproject.org/files/ENCFF723FYN/@@download/ENCFF723FYN.bed.gz	mm10
ENCFF955BLY	bed narrowPeak	peaks	ENCSR320UJD	ChIP-seq	UBERON:0002113	kidney	tissue	embryonic	mixed	Mus musculus					H3K4me3-mouse	ENCAB610CEF	DNA			SDS		2015-11-03	ENCODE					2						ENCFF174JCT, ENCFF476GUX	582083	ENCODE Processing Pipeline	e92cb74c9cb2c7b625dd1ff8bb8c45d0	https://www.encodeproject.org/files/ENCFF955BLY/@@download/ENCFF955BLY.bed.gz	mm10
ENCFF558EQZ	bed narrowPeak	replicated peaks	ENCSR320UJD	ChIP-seq	UBERON:0002113	kidney	tissue	embryonic	mixed	Mus musculus					H3K4me3-mouse	ENCAB610CEF	DNA			SDS		2015-11-03	ENCODE					1, 2						ENCFF721UGK, ENCFF723FYN, ENCFF955BLY	744567	ENCODE Processing Pipeline	2b381bc9762c9bd7be1988ff155008b7	https://www.encodeproject.org/files/ENCFF558EQZ/@@download/ENCFF558EQZ.bed.gz	mm10
ENCFF285ATO	bed narrowPeak	peaks	ENCSR410YIY	ChIP-seq	UBERON:0000160	intestine	tissue	embryonic	mixed	Mus musculus					H3K4me3-mouse	ENCAB610CEF	DNA			SDS		2015-11-03	ENCODE					1						ENCFF119AXB, ENCFF582LOU	545328	ENCODE Processing Pipeline	2a07ad93ff2156481c09637dbc330b14	https://www.encodeproject.org/files/ENCFF285ATO/@@download/ENCFF285ATO.bed.gz	mm10
ENCFF606SHK	bed narrowPeak	peaks	ENCSR410YIY	ChIP-seq	UBERON:0000160	intestine	tissue	embryonic	mixed	Mus musculus					H3K4me3-mouse	ENCAB610CEF	DNA			SDS		2015-11-03	ENCODE					2						ENCFF009VQO, ENCFF245YVK	536409	ENCODE Processing Pipeline	d4f98d3e6181977731837f5c575a5291	https://www.encodeproject.org/files/ENCFF606SHK/@@download/ENCFF606SHK.bed.gz	mm10
ENCFF245HUH	bed narrowPeak	peaks	ENCSR410YIY	ChIP-seq	UBERON:0000160	intestine	tissue	embryonic	mixed	Mus musculus					H3K4me3-mouse	ENCAB610CEF	DNA			SDS		2015-11-03	ENCODE					1, 2						ENCFF009VQO, ENCFF119AXB, ENCFF245YVK, ENCFF582LOU	619979	ENCODE Processing Pipeline	3acd2b8d78903ce9a495e2c6c3b80607	https://www.encodeproject.org/files/ENCFF245HUH/@@download/ENCFF245HUH.bed.gz	mm10
ENCFF227BWB	bed narrowPeak	replicated peaks	ENCSR410YIY	ChIP-seq	UBERON:0000160	intestine	tissue	embryonic	mixed	Mus musculus					H3K4me3-mouse	ENCAB610CEF	DNA			SDS		2015-11-03	ENCODE					1, 2						ENCFF245HUH, ENCFF285ATO, ENCFF606SHK	641555	ENCODE Processing Pipeline	9810cab01574ea274df1f832fd3755a7	https://www.encodeproject.org/files/ENCFF227BWB/@@download/ENCFF227BWB.bed.gz	mm10
ENCFF219ABP	bed narrowPeak	peaks	ENCSR647OTD	ChIP-seq	UBERON:0000948	heart	tissue	embryonic	mixed	Mus musculus					H3K4me3-mouse	ENCAB610CEF	DNA			SDS		2015-11-03	ENCODE					1						ENCFF241ENQ, ENCFF695HJF	630950	ENCODE Processing Pipeline	7bb2ff7a2073bb5af10a4c296b15b481	https://www.encodeproject.org/files/ENCFF219ABP/@@download/ENCFF219ABP.bed.gz	mm10
ENCFF457YEW	bed narrowPeak	peaks	ENCSR647OTD	ChIP-seq	UBERON:0000948	heart	tissue	embryonic	mixed	Mus musculus					H3K4me3-mouse	ENCAB610CEF	DNA			SDS		2015-11-03	ENCODE					2						ENCFF037XLR, ENCFF613PQH	654189	ENCODE Processing Pipeline	96551e2db6d6d2e7d19a1c914e447583	https://www.encodeproject.org/files/ENCFF457YEW/@@download/ENCFF457YEW.bed.gz	mm10
ENCFF086ZCH	bed narrowPeak	peaks	ENCSR647OTD	ChIP-seq	UBERON:0000948	heart	tissue	embryonic	mixed	Mus musculus					H3K4me3-mouse	ENCAB610CEF	DNA			SDS		2015-11-03	ENCODE					1, 2						ENCFF037XLR, ENCFF241ENQ, ENCFF613PQH, ENCFF695HJF	732697	ENCODE Processing Pipeline	b1ac208ca42abf397c3f993c34912082	https://www.encodeproject.org/files/ENCFF086ZCH/@@download/ENCFF086ZCH.bed.gz	mm10
ENCFF058EIK	bed narrowPeak	replicated peaks	ENCSR647OTD	ChIP-seq	UBERON:0000948	heart	tissue	embryonic	mixed	Mus musculus					H3K4me3-mouse	ENCAB610CEF	DNA			SDS		2015-11-03	ENCODE					1, 2						ENCFF086ZCH, ENCFF219ABP, ENCFF457YEW	815100	ENCODE Processing Pipeline	f06cf471f2471d1b3ba4cd508d776555	https://www.encodeproject.org/files/ENCFF058EIK/@@download/ENCFF058EIK.bed.gz	mm10
ENCFF314UND	bed narrowPeak	peaks	ENCSR990JMN	ChIP-seq	UBERON:0012314	embryonic facial prominence	tissue	embryonic	mixed	Mus musculus					H3K4me3-mouse	ENCAB610CEF	DNA			SDS		2015-11-03	ENCODE					2						ENCFF087UEM, ENCFF478WUL, ENCFF570YXT	543425	ENCODE Processing Pipeline	97f037bce5994a594faff25e56777030	https://www.encodeproject.org/files/ENCFF314UND/@@download/ENCFF314UND.bed.gz	mm10
ENCFF355WYE	bed narrowPeak	peaks	ENCSR990JMN	ChIP-seq	UBERON:0012314	embryonic facial prominence	tissue	embryonic	mixed	Mus musculus					H3K4me3-mouse	ENCAB610CEF	DNA			SDS		2015-11-03	ENCODE					1						ENCFF087UEM, ENCFF478WUL, ENCFF935IHT	564466	ENCODE Processing Pipeline	459f0da3a40331f355df93fe37d3da78	https://www.encodeproject.org/files/ENCFF355WYE/@@download/ENCFF355WYE.bed.gz	mm10
ENCFF091ORI	bed narrowPeak	peaks	ENCSR990JMN	ChIP-seq	UBERON:0012314	embryonic facial prominence	tissue	embryonic	mixed	Mus musculus					H3K4me3-mouse	ENCAB610CEF	DNA			SDS		2015-11-03	ENCODE					1, 2						ENCFF087UEM, ENCFF478WUL, ENCFF570YXT, ENCFF935IHT	599811	ENCODE Processing Pipeline	43aaca8022a11deecf788feb2a53b2de	https://www.encodeproject.org/files/ENCFF091ORI/@@download/ENCFF091ORI.bed.gz	mm10
ENCFF648RUX	bed narrowPeak	replicated peaks	ENCSR990JMN	ChIP-seq	UBERON:0012314	embryonic facial prominence	tissue	embryonic	mixed	Mus musculus					H3K4me3-mouse	ENCAB610CEF	DNA			SDS		2015-11-03	ENCODE					1, 2						ENCFF091ORI, ENCFF314UND, ENCFF355WYE	671810	ENCODE Processing Pipeline	4db105ef99d62459777bfa05e845f409	https://www.encodeproject.org/files/ENCFF648RUX/@@download/ENCFF648RUX.bed.gz	mm10
ENCFF562XQG	bed narrowPeak	peaks	ENCSR244ASF	ChIP-seq	UBERON:0002101	limb	tissue	embryonic	mixed	Mus musculus					H3K4me3-mouse	ENCAB610CEF	DNA			SDS		2015-11-03	ENCODE					2						ENCFF263OMS, ENCFF351DTM, ENCFF667WJC	530802	ENCODE Processing Pipeline	4e676800dce439b9ce05e1de3f97b56a	https://www.encodeproject.org/files/ENCFF562XQG/@@download/ENCFF562XQG.bed.gz	mm10
ENCFF344IWG	bed narrowPeak	peaks	ENCSR244ASF	ChIP-seq	UBERON:0002101	limb	tissue	embryonic	mixed	Mus musculus					H3K4me3-mouse	ENCAB610CEF	DNA			SDS		2015-11-03	ENCODE					1, 2						ENCFF263OMS, ENCFF351DTM, ENCFF667WJC, ENCFF899GSP	558246	ENCODE Processing Pipeline	5bcdeea72bf93dd1f3c246c7a6fe0d37	https://www.encodeproject.org/files/ENCFF344IWG/@@download/ENCFF344IWG.bed.gz	mm10
ENCFF221MFZ	bed narrowPeak	peaks	ENCSR244ASF	ChIP-seq	UBERON:0002101	limb	tissue	embryonic	mixed	Mus musculus					H3K4me3-mouse	ENCAB610CEF	DNA			SDS		2015-11-03	ENCODE					1						ENCFF263OMS, ENCFF667WJC, ENCFF899GSP	523312	ENCODE Processing Pipeline	a20d0ffd7bb6a084b90372a56efd230a	https://www.encodeproject.org/files/ENCFF221MFZ/@@download/ENCFF221MFZ.bed.gz	mm10
ENCFF871MCR	bed narrowPeak	replicated peaks	ENCSR244ASF	ChIP-seq	UBERON:0002101	limb	tissue	embryonic	mixed	Mus musculus					H3K4me3-mouse	ENCAB610CEF	DNA			SDS		2015-11-03	ENCODE					1, 2						ENCFF221MFZ, ENCFF344IWG, ENCFF562XQG	655572	ENCODE Processing Pipeline	469001aaf27450bb500ee4a90de054cb	https://www.encodeproject.org/files/ENCFF871MCR/@@download/ENCFF871MCR.bed.gz	mm10
ENCFF005NGN	bed narrowPeak	peaks	ENCSR044SNE	ChIP-seq	UBERON:0001049	neural tube	tissue	embryonic	mixed	Mus musculus					H3K4me3-mouse	ENCAB610CEF	DNA			SDS		2015-11-03	ENCODE					2						ENCFF260YZH, ENCFF309QAZ	547926	ENCODE Processing Pipeline	8487b41898a027045e7dfbe67953742e	https://www.encodeproject.org/files/ENCFF005NGN/@@download/ENCFF005NGN.bed.gz	mm10
ENCFF499ZDR	bed narrowPeak	peaks	ENCSR044SNE	ChIP-seq	UBERON:0001049	neural tube	tissue	embryonic	mixed	Mus musculus					H3K4me3-mouse	ENCAB610CEF	DNA			SDS		2015-11-03	ENCODE					1						ENCFF015ICF, ENCFF977JRY	544364	ENCODE Processing Pipeline	d3ce8534fc8b12374d63a14a57a29691	https://www.encodeproject.org/files/ENCFF499ZDR/@@download/ENCFF499ZDR.bed.gz	mm10
ENCFF932LTL	bed narrowPeak	peaks	ENCSR044SNE	ChIP-seq	UBERON:0001049	neural tube	tissue	embryonic	mixed	Mus musculus					H3K4me3-mouse	ENCAB610CEF	DNA			SDS		2015-11-03	ENCODE					1, 2						ENCFF015ICF, ENCFF260YZH, ENCFF309QAZ, ENCFF977JRY	603051	ENCODE Processing Pipeline	659eee90e6beaec927239675b162514d	https://www.encodeproject.org/files/ENCFF932LTL/@@download/ENCFF932LTL.bed.gz	mm10
ENCFF330ZZE	bed narrowPeak	replicated peaks	ENCSR044SNE	ChIP-seq	UBERON:0001049	neural tube	tissue	embryonic	mixed	Mus musculus					H3K4me3-mouse	ENCAB610CEF	DNA			SDS		2015-11-03	ENCODE					1, 2						ENCFF005NGN, ENCFF499ZDR, ENCFF932LTL	693089	ENCODE Processing Pipeline	eb13ac8edd3c92bf6b13cdd4f4f7af1c	https://www.encodeproject.org/files/ENCFF330ZZE/@@download/ENCFF330ZZE.bed.gz	mm10
ENCFF356WZA	bed narrowPeak	peaks	ENCSR335TVR	ChIP-seq	UBERON:0002028	hindbrain	tissue	embryonic	mixed	Mus musculus					H3K4me3-mouse	ENCAB610CEF	DNA			SDS		2015-11-03	ENCODE					1						ENCFF082TGD, ENCFF746YBI	552730	ENCODE Processing Pipeline	9e80d16daea8fb2f1a89e96205ac221a	https://www.encodeproject.org/files/ENCFF356WZA/@@download/ENCFF356WZA.bed.gz	mm10
ENCFF112WRV	bed narrowPeak	peaks	ENCSR335TVR	ChIP-seq	UBERON:0002028	hindbrain	tissue	embryonic	mixed	Mus musculus					H3K4me3-mouse	ENCAB610CEF	DNA			SDS		2015-11-03	ENCODE					1, 2						ENCFF082TGD, ENCFF314ZXJ, ENCFF744SXK, ENCFF746YBI	644476	ENCODE Processing Pipeline	b95e5399a49a747670797dead85fa8a0	https://www.encodeproject.org/files/ENCFF112WRV/@@download/ENCFF112WRV.bed.gz	mm10
ENCFF135VGZ	bed narrowPeak	peaks	ENCSR335TVR	ChIP-seq	UBERON:0002028	hindbrain	tissue	embryonic	mixed	Mus musculus					H3K4me3-mouse	ENCAB610CEF	DNA			SDS		2015-11-03	ENCODE					2						ENCFF314ZXJ, ENCFF744SXK	567802	ENCODE Processing Pipeline	9c3918a64dc09eb71d55789fba93f8d5	https://www.encodeproject.org/files/ENCFF135VGZ/@@download/ENCFF135VGZ.bed.gz	mm10
ENCFF165NLE	bed narrowPeak	replicated peaks	ENCSR335TVR	ChIP-seq	UBERON:0002028	hindbrain	tissue	embryonic	mixed	Mus musculus					H3K4me3-mouse	ENCAB610CEF	DNA			SDS		2015-11-03	ENCODE					1, 2						ENCFF112WRV, ENCFF135VGZ, ENCFF356WZA	709308	ENCODE Processing Pipeline	aa36b6013605c75a882d010f76b3dd42	https://www.encodeproject.org/files/ENCFF165NLE/@@download/ENCFF165NLE.bed.gz	mm10
ENCFF521MVA	bed narrowPeak	peaks	ENCSR486MHP	ChIP-seq	UBERON:0001891	midbrain	tissue	embryonic	mixed	Mus musculus					H3K4me3-mouse	ENCAB610CEF	DNA			SDS		2015-11-03	ENCODE					2						ENCFF326YEF, ENCFF513QBC, ENCFF834ZUW	571006	ENCODE Processing Pipeline	4a8a57ce7c5ea8bcdbc40abec11eb321	https://www.encodeproject.org/files/ENCFF521MVA/@@download/ENCFF521MVA.bed.gz	mm10
ENCFF557NYG	bed narrowPeak	peaks	ENCSR486MHP	ChIP-seq	UBERON:0001891	midbrain	tissue	embryonic	mixed	Mus musculus					H3K4me3-mouse	ENCAB610CEF	DNA			SDS		2015-11-03	ENCODE					1, 2						ENCFF067AKC, ENCFF326YEF, ENCFF513QBC, ENCFF834ZUW	632616	ENCODE Processing Pipeline	010b760e6420466d0df3b4b667e75170	https://www.encodeproject.org/files/ENCFF557NYG/@@download/ENCFF557NYG.bed.gz	mm10
ENCFF992YMV	bed narrowPeak	peaks	ENCSR486MHP	ChIP-seq	UBERON:0001891	midbrain	tissue	embryonic	mixed	Mus musculus					H3K4me3-mouse	ENCAB610CEF	DNA			SDS		2015-11-03	ENCODE					1						ENCFF067AKC, ENCFF326YEF, ENCFF834ZUW	569426	ENCODE Processing Pipeline	82c1899e8c05b0d07afded692b138b11	https://www.encodeproject.org/files/ENCFF992YMV/@@download/ENCFF992YMV.bed.gz	mm10
ENCFF907DNF	bed narrowPeak	replicated peaks	ENCSR486MHP	ChIP-seq	UBERON:0001891	midbrain	tissue	embryonic	mixed	Mus musculus					H3K4me3-mouse	ENCAB610CEF	DNA			SDS		2015-11-03	ENCODE					1, 2						ENCFF521MVA, ENCFF557NYG, ENCFF992YMV	699288	ENCODE Processing Pipeline	17b38ef3f48431dfaa7739e4f7fa8e14	https://www.encodeproject.org/files/ENCFF907DNF/@@download/ENCFF907DNF.bed.gz	mm10
ENCFF247VMW	bed narrowPeak	peaks	ENCSR022KDE	ChIP-seq	UBERON:0001890	forebrain	tissue	embryonic	mixed	Mus musculus					H3K4me3-mouse	ENCAB610CEF	DNA			SDS		2015-11-03	ENCODE					2						ENCFF002TFZ, ENCFF419KCB, ENCFF792GEI	586102	ENCODE Processing Pipeline	b12d2f60d370d98d66a4dcfd0ec047f5	https://www.encodeproject.org/files/ENCFF247VMW/@@download/ENCFF247VMW.bed.gz	mm10
ENCFF170VIY	bed narrowPeak	peaks	ENCSR022KDE	ChIP-seq	UBERON:0001890	forebrain	tissue	embryonic	mixed	Mus musculus					H3K4me3-mouse	ENCAB610CEF	DNA			SDS		2015-11-03	ENCODE					1						ENCFF002TFZ, ENCFF543HMZ, ENCFF792GEI	572070	ENCODE Processing Pipeline	c938272f97e0476001571c1b75dc6868	https://www.encodeproject.org/files/ENCFF170VIY/@@download/ENCFF170VIY.bed.gz	mm10
ENCFF291REC	bed narrowPeak	peaks	ENCSR022KDE	ChIP-seq	UBERON:0001890	forebrain	tissue	embryonic	mixed	Mus musculus					H3K4me3-mouse	ENCAB610CEF	DNA			SDS		2015-11-03	ENCODE					1, 2						ENCFF002TFZ, ENCFF419KCB, ENCFF543HMZ, ENCFF792GEI	638595	ENCODE Processing Pipeline	cab667055590c9882776bec6519adfc8	https://www.encodeproject.org/files/ENCFF291REC/@@download/ENCFF291REC.bed.gz	mm10
ENCFF493JBE	bed narrowPeak	replicated peaks	ENCSR022KDE	ChIP-seq	UBERON:0001890	forebrain	tissue	embryonic	mixed	Mus musculus					H3K4me3-mouse	ENCAB610CEF	DNA			SDS		2015-11-03	ENCODE					1, 2						ENCFF170VIY, ENCFF247VMW, ENCFF291REC	717892	ENCODE Processing Pipeline	b18fa53abf2dbe011c265daab1f3a2b4	https://www.encodeproject.org/files/ENCFF493JBE/@@download/ENCFF493JBE.bed.gz	mm10
ENCFF392WDT	bed narrowPeak	peaks	ENCSR577SDJ	ChIP-seq	UBERON:0002107	liver	tissue	embryonic	mixed	Mus musculus					H3K4me3-mouse	ENCAB610CEF	DNA			SDS		2015-11-03	ENCODE					1						ENCFF081EMS, ENCFF440FTI, ENCFF881FJP	622305	ENCODE Processing Pipeline	c5f572d284ec7d3f6c3cf464ef0884b0	https://www.encodeproject.org/files/ENCFF392WDT/@@download/ENCFF392WDT.bed.gz	mm10
ENCFF541SWM	bed narrowPeak	peaks	ENCSR577SDJ	ChIP-seq	UBERON:0002107	liver	tissue	embryonic	mixed	Mus musculus					H3K4me3-mouse	ENCAB610CEF	DNA			SDS		2015-11-03	ENCODE					2						ENCFF081EMS, ENCFF629PFQ, ENCFF881FJP	617801	ENCODE Processing Pipeline	efb04e6e421232834324d7613cb6107d	https://www.encodeproject.org/files/ENCFF541SWM/@@download/ENCFF541SWM.bed.gz	mm10
ENCFF632DOA	bed narrowPeak	peaks	ENCSR577SDJ	ChIP-seq	UBERON:0002107	liver	tissue	embryonic	mixed	Mus musculus					H3K4me3-mouse	ENCAB610CEF	DNA			SDS		2015-11-03	ENCODE					1, 2						ENCFF081EMS, ENCFF440FTI, ENCFF629PFQ, ENCFF881FJP	659909	ENCODE Processing Pipeline	b0a1e64f3434c81780cabedd22c50f66	https://www.encodeproject.org/files/ENCFF632DOA/@@download/ENCFF632DOA.bed.gz	mm10
ENCFF992HIL	bed narrowPeak	replicated peaks	ENCSR577SDJ	ChIP-seq	UBERON:0002107	liver	tissue	embryonic	mixed	Mus musculus					H3K4me3-mouse	ENCAB610CEF	DNA			SDS		2015-11-03	ENCODE					1, 2						ENCFF392WDT, ENCFF541SWM, ENCFF632DOA	699623	ENCODE Processing Pipeline	932d8c72af1b35199fc8a2d34486f316	https://www.encodeproject.org/files/ENCFF992HIL/@@download/ENCFF992HIL.bed.gz	mm10
ENCFF228BXU	bed narrowPeak	peaks	ENCSR916CBN	ChIP-seq	UBERON:0000945	stomach	tissue	postnatal	mixed	Mus musculus					H3K4me3-mouse	ENCAB610CEF	DNA			SDS		2014-06-30	ENCODE					1						ENCFF006YKR, ENCFF335HGH, ENCFF946XCS	501630	ENCODE Processing Pipeline	41a519fcc84917d35b83e43e13f811c5	https://www.encodeproject.org/files/ENCFF228BXU/@@download/ENCFF228BXU.bed.gz	mm10
ENCFF750MLS	bed narrowPeak	peaks	ENCSR916CBN	ChIP-seq	UBERON:0000945	stomach	tissue	postnatal	mixed	Mus musculus					H3K4me3-mouse	ENCAB610CEF	DNA			SDS		2014-06-30	ENCODE					2						ENCFF006YKR, ENCFF677GKL, ENCFF946XCS	484658	ENCODE Processing Pipeline	3f236680d4e91312a8910285e72302a9	https://www.encodeproject.org/files/ENCFF750MLS/@@download/ENCFF750MLS.bed.gz	mm10
ENCFF717MAC	bed narrowPeak	peaks	ENCSR916CBN	ChIP-seq	UBERON:0000945	stomach	tissue	postnatal	mixed	Mus musculus					H3K4me3-mouse	ENCAB610CEF	DNA			SDS		2014-06-30	ENCODE					1, 2						ENCFF006YKR, ENCFF335HGH, ENCFF677GKL, ENCFF946XCS	487759	ENCODE Processing Pipeline	82f30e069666909ceff33747c3df96a9	https://www.encodeproject.org/files/ENCFF717MAC/@@download/ENCFF717MAC.bed.gz	mm10
ENCFF601RKR	bed narrowPeak	replicated peaks	ENCSR916CBN	ChIP-seq	UBERON:0000945	stomach	tissue	postnatal	mixed	Mus musculus					H3K4me3-mouse	ENCAB610CEF	DNA			SDS		2014-06-30	ENCODE					1, 2						ENCFF228BXU, ENCFF717MAC, ENCFF750MLS	545491	ENCODE Processing Pipeline	04e6c3440563bd445946d5f62b325140	https://www.encodeproject.org/files/ENCFF601RKR/@@download/ENCFF601RKR.bed.gz	mm10
ENCFF995GLE	bed narrowPeak	peaks	ENCSR262CSU	ChIP-seq	UBERON:0002048	lung	tissue	postnatal	mixed	Mus musculus					H3K4me3-mouse	ENCAB610CEF	DNA			SDS		2014-06-30	ENCODE					1, 2						ENCFF156ZPL, ENCFF510XAK, ENCFF633COQ, ENCFF989KGL	519269	ENCODE Processing Pipeline	b3995ddae4473ae842f64f14805b8536	https://www.encodeproject.org/files/ENCFF995GLE/@@download/ENCFF995GLE.bed.gz	mm10
ENCFF841QNM	bed narrowPeak	peaks	ENCSR262CSU	ChIP-seq	UBERON:0002048	lung	tissue	postnatal	mixed	Mus musculus					H3K4me3-mouse	ENCAB610CEF	DNA			SDS		2014-06-30	ENCODE					2						ENCFF156ZPL, ENCFF633COQ, ENCFF989KGL	438313	ENCODE Processing Pipeline	5eaeaa4eb78a244b53ae23eadf8ed1b7	https://www.encodeproject.org/files/ENCFF841QNM/@@download/ENCFF841QNM.bed.gz	mm10
ENCFF707ATR	bed narrowPeak	peaks	ENCSR262CSU	ChIP-seq	UBERON:0002048	lung	tissue	postnatal	mixed	Mus musculus					H3K4me3-mouse	ENCAB610CEF	DNA			SDS		2014-06-30	ENCODE					1						ENCFF156ZPL, ENCFF510XAK, ENCFF989KGL	496392	ENCODE Processing Pipeline	3047be03088df65694d29e8a34316e28	https://www.encodeproject.org/files/ENCFF707ATR/@@download/ENCFF707ATR.bed.gz	mm10
ENCFF582ZLF	bed narrowPeak	replicated peaks	ENCSR262CSU	ChIP-seq	UBERON:0002048	lung	tissue	postnatal	mixed	Mus musculus					H3K4me3-mouse	ENCAB610CEF	DNA			SDS		2014-06-30	ENCODE					1, 2						ENCFF707ATR, ENCFF841QNM, ENCFF995GLE	531831	ENCODE Processing Pipeline	47e25df6d0d2e8e661326508e10afb74	https://www.encodeproject.org/files/ENCFF582ZLF/@@download/ENCFF582ZLF.bed.gz	mm10
ENCFF523YGK	bed narrowPeak	peaks	ENCSR536ILV	ChIP-seq	UBERON:0002113	kidney	tissue	postnatal	mixed	Mus musculus					H3K4me3-mouse	ENCAB610CEF	DNA			SDS		2014-06-30	ENCODE					2						ENCFF175WRM, ENCFF184XIW, ENCFF282OUO	501464	ENCODE Processing Pipeline	bb3a334d72c47e64dbf90c9675654652	https://www.encodeproject.org/files/ENCFF523YGK/@@download/ENCFF523YGK.bed.gz	mm10
ENCFF984LBL	bed narrowPeak	peaks	ENCSR536ILV	ChIP-seq	UBERON:0002113	kidney	tissue	postnatal	mixed	Mus musculus					H3K4me3-mouse	ENCAB610CEF	DNA			SDS		2014-06-30	ENCODE					1, 2						ENCFF175WRM, ENCFF184XIW, ENCFF282OUO, ENCFF735AYI	556821	ENCODE Processing Pipeline	2d4e8fc39e7c2132c62450aa7fbca40a	https://www.encodeproject.org/files/ENCFF984LBL/@@download/ENCFF984LBL.bed.gz	mm10
ENCFF265BIS	bed narrowPeak	peaks	ENCSR536ILV	ChIP-seq	UBERON:0002113	kidney	tissue	postnatal	mixed	Mus musculus					H3K4me3-mouse	ENCAB610CEF	DNA			SDS		2014-06-30	ENCODE					1						ENCFF175WRM, ENCFF184XIW, ENCFF735AYI	531268	ENCODE Processing Pipeline	e49c7684d10f78eba3b4e7b7dc1b18c4	https://www.encodeproject.org/files/ENCFF265BIS/@@download/ENCFF265BIS.bed.gz	mm10
ENCFF693IJM	bed narrowPeak	replicated peaks	ENCSR536ILV	ChIP-seq	UBERON:0002113	kidney	tissue	postnatal	mixed	Mus musculus					H3K4me3-mouse	ENCAB610CEF	DNA			SDS		2014-06-30	ENCODE					1, 2						ENCFF265BIS, ENCFF523YGK, ENCFF984LBL	579331	ENCODE Processing Pipeline	812b71000d8911f75bad7d4cf70e9718	https://www.encodeproject.org/files/ENCFF693IJM/@@download/ENCFF693IJM.bed.gz	mm10
ENCFF044CEN	bed narrowPeak	peaks	ENCSR198ACZ	ChIP-seq	UBERON:0000160	intestine	tissue	postnatal	mixed	Mus musculus					H3K4me3-mouse	ENCAB610CEF	DNA			SDS		2014-06-30	ENCODE					2						ENCFF158VUI, ENCFF967HVB	507809	ENCODE Processing Pipeline	76b95eb0ed812be99d15139bd01641d7	https://www.encodeproject.org/files/ENCFF044CEN/@@download/ENCFF044CEN.bed.gz	mm10
ENCFF495TOG	bed narrowPeak	peaks	ENCSR198ACZ	ChIP-seq	UBERON:0000160	intestine	tissue	postnatal	mixed	Mus musculus					H3K4me3-mouse	ENCAB610CEF	DNA			SDS		2014-06-30	ENCODE					1, 2						ENCFF158VUI, ENCFF238GCZ, ENCFF523YHZ, ENCFF967HVB	575857	ENCODE Processing Pipeline	3106ca9d93acbf4877ab2b02bc9e2043	https://www.encodeproject.org/files/ENCFF495TOG/@@download/ENCFF495TOG.bed.gz	mm10
ENCFF650CSV	bed narrowPeak	peaks	ENCSR198ACZ	ChIP-seq	UBERON:0000160	intestine	tissue	postnatal	mixed	Mus musculus					H3K4me3-mouse	ENCAB610CEF	DNA			SDS		2014-06-30	ENCODE					1						ENCFF238GCZ, ENCFF523YHZ	503786	ENCODE Processing Pipeline	05754b402b4a433615e92620e2f3cce5	https://www.encodeproject.org/files/ENCFF650CSV/@@download/ENCFF650CSV.bed.gz	mm10
ENCFF688BGU	bed narrowPeak	replicated peaks	ENCSR198ACZ	ChIP-seq	UBERON:0000160	intestine	tissue	postnatal	mixed	Mus musculus					H3K4me3-mouse	ENCAB610CEF	DNA			SDS		2014-06-30	ENCODE					1, 2						ENCFF044CEN, ENCFF495TOG, ENCFF650CSV	593240	ENCODE Processing Pipeline	e98e3fca1b136cc6a094ef2c4448b6bf	https://www.encodeproject.org/files/ENCFF688BGU/@@download/ENCFF688BGU.bed.gz	mm10
ENCFF903FYT	bed narrowPeak	peaks	ENCSR653AVN	ChIP-seq	UBERON:0002107	liver	tissue	postnatal	mixed	Mus musculus					H3K4me3-mouse	ENCAB610CEF	DNA			SDS		2014-06-30	ENCODE					1						ENCFF261VSL, ENCFF794PAM, ENCFF819FNM	570316	ENCODE Processing Pipeline	25d872359bc10cbbea0184802dedc87d	https://www.encodeproject.org/files/ENCFF903FYT/@@download/ENCFF903FYT.bed.gz	mm10
ENCFF298ZWT	bed narrowPeak	peaks	ENCSR653AVN	ChIP-seq	UBERON:0002107	liver	tissue	postnatal	mixed	Mus musculus					H3K4me3-mouse	ENCAB610CEF	DNA			SDS		2014-06-30	ENCODE					2						ENCFF200ITU, ENCFF261VSL, ENCFF819FNM	594503	ENCODE Processing Pipeline	38ab0a6192871c033ad24fb7504ca7bd	https://www.encodeproject.org/files/ENCFF298ZWT/@@download/ENCFF298ZWT.bed.gz	mm10
ENCFF497NKH	bed narrowPeak	peaks	ENCSR653AVN	ChIP-seq	UBERON:0002107	liver	tissue	postnatal	mixed	Mus musculus					H3K4me3-mouse	ENCAB610CEF	DNA			SDS		2014-06-30	ENCODE					1, 2						ENCFF200ITU, ENCFF261VSL, ENCFF794PAM, ENCFF819FNM	614585	ENCODE Processing Pipeline	2c90f61e01215cb97a29c20f9c0c18fd	https://www.encodeproject.org/files/ENCFF497NKH/@@download/ENCFF497NKH.bed.gz	mm10
ENCFF489LHA	bed narrowPeak	replicated peaks	ENCSR653AVN	ChIP-seq	UBERON:0002107	liver	tissue	postnatal	mixed	Mus musculus					H3K4me3-mouse	ENCAB610CEF	DNA			SDS		2014-06-30	ENCODE					1, 2						ENCFF298ZWT, ENCFF497NKH, ENCFF903FYT	655596	ENCODE Processing Pipeline	13c67852dcbd4ccf9c1145b4a69c2c5b	https://www.encodeproject.org/files/ENCFF489LHA/@@download/ENCFF489LHA.bed.gz	mm10
ENCFF531NXB	bed narrowPeak	peaks	ENCSR875ZAO	ChIP-seq	UBERON:0000948	heart	tissue	postnatal	mixed	Mus musculus					H3K4me3-mouse	ENCAB610CEF	DNA			SDS		2014-06-30	ENCODE					1, 2						ENCFF297IPM, ENCFF518XMT, ENCFF720UVE, ENCFF977HMC	679850	ENCODE Processing Pipeline	8a4a392abb13c0426f03abc5402bed8e	https://www.encodeproject.org/files/ENCFF531NXB/@@download/ENCFF531NXB.bed.gz	mm10
ENCFF874AWT	bed narrowPeak	peaks	ENCSR875ZAO	ChIP-seq	UBERON:0000948	heart	tissue	postnatal	mixed	Mus musculus					H3K4me3-mouse	ENCAB610CEF	DNA			SDS		2014-06-30	ENCODE					1						ENCFF518XMT, ENCFF977HMC	603614	ENCODE Processing Pipeline	870162eb941be1a4054f8d2831a0a1b4	https://www.encodeproject.org/files/ENCFF874AWT/@@download/ENCFF874AWT.bed.gz	mm10
ENCFF589NDI	bed narrowPeak	peaks	ENCSR875ZAO	ChIP-seq	UBERON:0000948	heart	tissue	postnatal	mixed	Mus musculus					H3K4me3-mouse	ENCAB610CEF	DNA			SDS		2014-06-30	ENCODE					2						ENCFF297IPM, ENCFF720UVE	575316	ENCODE Processing Pipeline	c3cf3a53c4eced4ba897a4ce826cba61	https://www.encodeproject.org/files/ENCFF589NDI/@@download/ENCFF589NDI.bed.gz	mm10
ENCFF163ITT	bed narrowPeak	replicated peaks	ENCSR875ZAO	ChIP-seq	UBERON:0000948	heart	tissue	postnatal	mixed	Mus musculus					H3K4me3-mouse	ENCAB610CEF	DNA			SDS		2014-06-30	ENCODE					1, 2						ENCFF531NXB, ENCFF589NDI, ENCFF874AWT	749382	ENCODE Processing Pipeline	215423a892d9bb8f499e4e64552fcb19	https://www.encodeproject.org/files/ENCFF163ITT/@@download/ENCFF163ITT.bed.gz	mm10
ENCFF345JAU	bed narrowPeak	peaks	ENCSR472YGQ	ChIP-seq	UBERON:0002028	hindbrain	tissue	postnatal	mixed	Mus musculus					H3K4me3-mouse	ENCAB610CEF	DNA			SDS		2014-06-30	ENCODE					2						ENCFF036DBQ, ENCFF037NNY, ENCFF431MET	488971	ENCODE Processing Pipeline	2bff154fcee0d2757c32588b3cd1da0e	https://www.encodeproject.org/files/ENCFF345JAU/@@download/ENCFF345JAU.bed.gz	mm10
ENCFF216PSS	bed narrowPeak	peaks	ENCSR472YGQ	ChIP-seq	UBERON:0002028	hindbrain	tissue	postnatal	mixed	Mus musculus					H3K4me3-mouse	ENCAB610CEF	DNA			SDS		2014-06-30	ENCODE					1						ENCFF036DBQ, ENCFF184EKV, ENCFF431MET	519474	ENCODE Processing Pipeline	2ab4c98af0e09bdcd9c27a30ee375388	https://www.encodeproject.org/files/ENCFF216PSS/@@download/ENCFF216PSS.bed.gz	mm10
ENCFF656KQW	bed narrowPeak	peaks	ENCSR472YGQ	ChIP-seq	UBERON:0002028	hindbrain	tissue	postnatal	mixed	Mus musculus					H3K4me3-mouse	ENCAB610CEF	DNA			SDS		2014-06-30	ENCODE					1, 2						ENCFF036DBQ, ENCFF037NNY, ENCFF184EKV, ENCFF431MET	536148	ENCODE Processing Pipeline	2b728c3a88afa07ea7bec4819508aa90	https://www.encodeproject.org/files/ENCFF656KQW/@@download/ENCFF656KQW.bed.gz	mm10
ENCFF876JPZ	bed narrowPeak	replicated peaks	ENCSR472YGQ	ChIP-seq	UBERON:0002028	hindbrain	tissue	postnatal	mixed	Mus musculus					H3K4me3-mouse	ENCAB610CEF	DNA			SDS		2014-06-30	ENCODE					1, 2						ENCFF216PSS, ENCFF345JAU, ENCFF656KQW	613276	ENCODE Processing Pipeline	113dfac8ec22094d098cfa1f605a1f70	https://www.encodeproject.org/files/ENCFF876JPZ/@@download/ENCFF876JPZ.bed.gz	mm10
ENCFF493ZNP	bed narrowPeak	peaks	ENCSR427ZJU	ChIP-seq	UBERON:0001891	midbrain	tissue	postnatal	mixed	Mus musculus					H3K4me3-mouse	ENCAB610CEF	DNA			SDS		2014-06-30	ENCODE					2						ENCFF444YOE, ENCFF454DNJ, ENCFF934LFS	446817	ENCODE Processing Pipeline	6ab110a4f7af532d4243c257d0cb9dad	https://www.encodeproject.org/files/ENCFF493ZNP/@@download/ENCFF493ZNP.bed.gz	mm10
ENCFF638QYI	bed narrowPeak	peaks	ENCSR427ZJU	ChIP-seq	UBERON:0001891	midbrain	tissue	postnatal	mixed	Mus musculus					H3K4me3-mouse	ENCAB610CEF	DNA			SDS		2014-06-30	ENCODE					1, 2						ENCFF211VLR, ENCFF444YOE, ENCFF454DNJ, ENCFF934LFS	496547	ENCODE Processing Pipeline	d4de6d10e0c1449d3f7968b8036b4cb5	https://www.encodeproject.org/files/ENCFF638QYI/@@download/ENCFF638QYI.bed.gz	mm10
ENCFF357PHZ	bed narrowPeak	peaks	ENCSR427ZJU	ChIP-seq	UBERON:0001891	midbrain	tissue	postnatal	mixed	Mus musculus					H3K4me3-mouse	ENCAB610CEF	DNA			SDS		2014-06-30	ENCODE					1						ENCFF211VLR, ENCFF444YOE, ENCFF934LFS	500617	ENCODE Processing Pipeline	a687db200d28ecddd0531c95aba4827d	https://www.encodeproject.org/files/ENCFF357PHZ/@@download/ENCFF357PHZ.bed.gz	mm10
ENCFF746QGF	bed narrowPeak	replicated peaks	ENCSR427ZJU	ChIP-seq	UBERON:0001891	midbrain	tissue	postnatal	mixed	Mus musculus					H3K4me3-mouse	ENCAB610CEF	DNA			SDS		2014-06-30	ENCODE					1, 2						ENCFF357PHZ, ENCFF493ZNP, ENCFF638QYI	578805	ENCODE Processing Pipeline	e409622abd5e53ab7a473edc78ce4d58	https://www.encodeproject.org/files/ENCFF746QGF/@@download/ENCFF746QGF.bed.gz	mm10
ENCFF030UJQ	bed narrowPeak	peaks	ENCSR258YWW	ChIP-seq	UBERON:0001890	forebrain	tissue	postnatal	mixed	Mus musculus					H3K4me3-mouse	ENCAB610CEF	DNA			SDS		2014-06-30	ENCODE					2						ENCFF148UUT, ENCFF791KJV, ENCFF980IZX	478946	ENCODE Processing Pipeline	d54c9bd7aa031a7de6e2a8fa1e4b579a	https://www.encodeproject.org/files/ENCFF030UJQ/@@download/ENCFF030UJQ.bed.gz	mm10
ENCFF407IAA	bed narrowPeak	peaks	ENCSR258YWW	ChIP-seq	UBERON:0001890	forebrain	tissue	postnatal	mixed	Mus musculus					H3K4me3-mouse	ENCAB610CEF	DNA			SDS		2014-06-30	ENCODE					1, 2						ENCFF148UUT, ENCFF791KJV, ENCFF864NDL, ENCFF980IZX	518662	ENCODE Processing Pipeline	18e80490e37a0d3825b3a35ac476af7b	https://www.encodeproject.org/files/ENCFF407IAA/@@download/ENCFF407IAA.bed.gz	mm10
ENCFF822KMZ	bed narrowPeak	peaks	ENCSR258YWW	ChIP-seq	UBERON:0001890	forebrain	tissue	postnatal	mixed	Mus musculus					H3K4me3-mouse	ENCAB610CEF	DNA			SDS		2014-06-30	ENCODE					1						ENCFF148UUT, ENCFF791KJV, ENCFF864NDL	518836	ENCODE Processing Pipeline	d1afc940529d4c7daa52d6c353b52b73	https://www.encodeproject.org/files/ENCFF822KMZ/@@download/ENCFF822KMZ.bed.gz	mm10
ENCFF066LGF	bed narrowPeak	replicated peaks	ENCSR258YWW	ChIP-seq	UBERON:0001890	forebrain	tissue	postnatal	mixed	Mus musculus					H3K4me3-mouse	ENCAB610CEF	DNA			SDS		2014-06-30	ENCODE					1, 2						ENCFF030UJQ, ENCFF407IAA, ENCFF822KMZ	600761	ENCODE Processing Pipeline	6c8ebebfa8cb47e09343ce16d14b301d	https://www.encodeproject.org/files/ENCFF066LGF/@@download/ENCFF066LGF.bed.gz	mm10
ENCFF401NVT	bed narrowPeak	peaks	ENCSR684UWM	ChIP-seq	UBERON:0000945	stomach	tissue	embryonic	mixed	Mus musculus					H3K4me3-mouse	ENCAB610CEF	DNA			SDS		2014-12-17	ENCODE					1						ENCFF141POR, ENCFF277VYQ, ENCFF783YRC	616258	ENCODE Processing Pipeline	3ec5f346731671bcae4c68cb72f85e8c	https://www.encodeproject.org/files/ENCFF401NVT/@@download/ENCFF401NVT.bed.gz	mm10
ENCFF623UBG	bed narrowPeak	peaks	ENCSR684UWM	ChIP-seq	UBERON:0000945	stomach	tissue	embryonic	mixed	Mus musculus					H3K4me3-mouse	ENCAB610CEF	DNA			SDS		2014-12-17	ENCODE					1, 2						ENCFF141POR, ENCFF277VYQ, ENCFF783YRC, ENCFF953DRQ	671889	ENCODE Processing Pipeline	08b342d90e042b4f2c193b0a83129bca	https://www.encodeproject.org/files/ENCFF623UBG/@@download/ENCFF623UBG.bed.gz	mm10
ENCFF189APY	bed narrowPeak	peaks	ENCSR684UWM	ChIP-seq	UBERON:0000945	stomach	tissue	embryonic	mixed	Mus musculus					H3K4me3-mouse	ENCAB610CEF	DNA			SDS		2014-12-17	ENCODE					2						ENCFF141POR, ENCFF783YRC, ENCFF953DRQ	644021	ENCODE Processing Pipeline	ed00ffdf8c8ecd7b1910f906d9b3b503	https://www.encodeproject.org/files/ENCFF189APY/@@download/ENCFF189APY.bed.gz	mm10
ENCFF904VNN	bed narrowPeak	replicated peaks	ENCSR684UWM	ChIP-seq	UBERON:0000945	stomach	tissue	embryonic	mixed	Mus musculus					H3K4me3-mouse	ENCAB610CEF	DNA			SDS		2014-12-17	ENCODE					1, 2						ENCFF189APY, ENCFF401NVT, ENCFF623UBG	767032	ENCODE Processing Pipeline	e5a6f91d76a9d28ff39b503a747a9ad3	https://www.encodeproject.org/files/ENCFF904VNN/@@download/ENCFF904VNN.bed.gz	mm10
ENCFF460OSQ	bed narrowPeak	peaks	ENCSR295PFM	ChIP-seq	UBERON:0002048	lung	tissue	embryonic	mixed	Mus musculus					H3K4me3-mouse	ENCAB610CEF	DNA			SDS		2014-12-17	ENCODE					1						ENCFF012JCC, ENCFF098KIR, ENCFF257YGV	597913	ENCODE Processing Pipeline	c71709f21b49e461c05c91f03ea947e5	https://www.encodeproject.org/files/ENCFF460OSQ/@@download/ENCFF460OSQ.bed.gz	mm10
ENCFF992WYW	bed narrowPeak	peaks	ENCSR295PFM	ChIP-seq	UBERON:0002048	lung	tissue	embryonic	mixed	Mus musculus					H3K4me3-mouse	ENCAB610CEF	DNA			SDS		2014-12-17	ENCODE					2						ENCFF012JCC, ENCFF098KIR, ENCFF645LUJ	640739	ENCODE Processing Pipeline	7fdb8f7cb7b9f503f1251a5fe2d7b327	https://www.encodeproject.org/files/ENCFF992WYW/@@download/ENCFF992WYW.bed.gz	mm10
ENCFF194GAC	bed narrowPeak	peaks	ENCSR295PFM	ChIP-seq	UBERON:0002048	lung	tissue	embryonic	mixed	Mus musculus					H3K4me3-mouse	ENCAB610CEF	DNA			SDS		2014-12-17	ENCODE					1, 2						ENCFF012JCC, ENCFF098KIR, ENCFF257YGV, ENCFF645LUJ	600620	ENCODE Processing Pipeline	b12468846c34a8f46669ce89dad92f04	https://www.encodeproject.org/files/ENCFF194GAC/@@download/ENCFF194GAC.bed.gz	mm10
ENCFF574YXI	bed narrowPeak	replicated peaks	ENCSR295PFM	ChIP-seq	UBERON:0002048	lung	tissue	embryonic	mixed	Mus musculus					H3K4me3-mouse	ENCAB610CEF	DNA			SDS		2014-12-17	ENCODE					1, 2						ENCFF194GAC, ENCFF460OSQ, ENCFF992WYW	776310	ENCODE Processing Pipeline	11783d88a53c175255421e0e1bf9dbb9	https://www.encodeproject.org/files/ENCFF574YXI/@@download/ENCFF574YXI.bed.gz	mm10
ENCFF842MKZ	bed narrowPeak	peaks	ENCSR953HNY	ChIP-seq	UBERON:0002113	kidney	tissue	embryonic	mixed	Mus musculus					H3K4me3-mouse	ENCAB610CEF	DNA			SDS		2014-12-17	ENCODE					2						ENCFF532IQU, ENCFF540VMM, ENCFF631TWW	626507	ENCODE Processing Pipeline	c2b0681072a77a84414331a5da2282e4	https://www.encodeproject.org/files/ENCFF842MKZ/@@download/ENCFF842MKZ.bed.gz	mm10
ENCFF582LMK	bed narrowPeak	peaks	ENCSR953HNY	ChIP-seq	UBERON:0002113	kidney	tissue	embryonic	mixed	Mus musculus					H3K4me3-mouse	ENCAB610CEF	DNA			SDS		2014-12-17	ENCODE					1, 2						ENCFF532IQU, ENCFF540VMM, ENCFF585DGH, ENCFF631TWW	666537	ENCODE Processing Pipeline	4e125d0cc0a1f0702387cbe14a55fbe0	https://www.encodeproject.org/files/ENCFF582LMK/@@download/ENCFF582LMK.bed.gz	mm10
ENCFF486JUS	bed narrowPeak	peaks	ENCSR953HNY	ChIP-seq	UBERON:0002113	kidney	tissue	embryonic	mixed	Mus musculus					H3K4me3-mouse	ENCAB610CEF	DNA			SDS		2014-12-17	ENCODE					1						ENCFF532IQU, ENCFF540VMM, ENCFF585DGH	652562	ENCODE Processing Pipeline	a9c47fca59d3bf7cab41b805ee147af6	https://www.encodeproject.org/files/ENCFF486JUS/@@download/ENCFF486JUS.bed.gz	mm10
ENCFF646HZB	bed narrowPeak	replicated peaks	ENCSR953HNY	ChIP-seq	UBERON:0002113	kidney	tissue	embryonic	mixed	Mus musculus					H3K4me3-mouse	ENCAB610CEF	DNA			SDS		2014-12-17	ENCODE					1, 2						ENCFF486JUS, ENCFF582LMK, ENCFF842MKZ	776697	ENCODE Processing Pipeline	4fa2528c8a721270fa4e0453c31d2860	https://www.encodeproject.org/files/ENCFF646HZB/@@download/ENCFF646HZB.bed.gz	mm10
ENCFF035XUB	bed narrowPeak	peaks	ENCSR572KYR	ChIP-seq	UBERON:0000160	intestine	tissue	embryonic	mixed	Mus musculus					H3K4me3-mouse	ENCAB610CEF	DNA			SDS		2014-12-17	ENCODE					2						ENCFF461NAJ, ENCFF936OMD	633733	ENCODE Processing Pipeline	8f5231f27d5e68b73a493b8eab52f43e	https://www.encodeproject.org/files/ENCFF035XUB/@@download/ENCFF035XUB.bed.gz	mm10
ENCFF021HLS	bed narrowPeak	peaks	ENCSR572KYR	ChIP-seq	UBERON:0000160	intestine	tissue	embryonic	mixed	Mus musculus					H3K4me3-mouse	ENCAB610CEF	DNA			SDS		2014-12-17	ENCODE					1, 2						ENCFF138EQI, ENCFF461NAJ, ENCFF720BSQ, ENCFF936OMD	663902	ENCODE Processing Pipeline	ed9dfe570633cef268b05c0739ef48e9	https://www.encodeproject.org/files/ENCFF021HLS/@@download/ENCFF021HLS.bed.gz	mm10
ENCFF065QHA	bed narrowPeak	peaks	ENCSR572KYR	ChIP-seq	UBERON:0000160	intestine	tissue	embryonic	mixed	Mus musculus					H3K4me3-mouse	ENCAB610CEF	DNA			SDS		2014-12-17	ENCODE					1						ENCFF138EQI, ENCFF461NAJ, ENCFF720BSQ	646475	ENCODE Processing Pipeline	7e21fc5144dd58c2b31a4cb8125c3f48	https://www.encodeproject.org/files/ENCFF065QHA/@@download/ENCFF065QHA.bed.gz	mm10
ENCFF169PMN	bed narrowPeak	replicated peaks	ENCSR572KYR	ChIP-seq	UBERON:0000160	intestine	tissue	embryonic	mixed	Mus musculus					H3K4me3-mouse	ENCAB610CEF	DNA			SDS		2014-12-17	ENCODE					1, 2						ENCFF021HLS, ENCFF035XUB, ENCFF065QHA	775239	ENCODE Processing Pipeline	8b464a495bb5ce13a5f4f790555a3348	https://www.encodeproject.org/files/ENCFF169PMN/@@download/ENCFF169PMN.bed.gz	mm10
ENCFF535EOA	bed narrowPeak	peaks	ENCSR252GKD	ChIP-seq	UBERON:0002107	liver	tissue	embryonic	mixed	Mus musculus					H3K4me3-mouse	ENCAB610CEF	DNA			SDS		2014-12-17	ENCODE					1, 2						ENCFF153BXF, ENCFF348GUB, ENCFF527LXR, ENCFF912SOJ	585492	ENCODE Processing Pipeline	2722b1ae508e5d52604c3ac3f0b9ad66	https://www.encodeproject.org/files/ENCFF535EOA/@@download/ENCFF535EOA.bed.gz	mm10
ENCFF472HXF	bed narrowPeak	peaks	ENCSR252GKD	ChIP-seq	UBERON:0002107	liver	tissue	embryonic	mixed	Mus musculus					H3K4me3-mouse	ENCAB610CEF	DNA			SDS		2014-12-17	ENCODE					1						ENCFF153BXF, ENCFF348GUB, ENCFF527LXR	603470	ENCODE Processing Pipeline	8e388ea1e90c7fd79166bc222f5aa335	https://www.encodeproject.org/files/ENCFF472HXF/@@download/ENCFF472HXF.bed.gz	mm10
ENCFF432UNI	bed narrowPeak	peaks	ENCSR252GKD	ChIP-seq	UBERON:0002107	liver	tissue	embryonic	mixed	Mus musculus					H3K4me3-mouse	ENCAB610CEF	DNA			SDS		2014-12-17	ENCODE					2						ENCFF153BXF, ENCFF527LXR, ENCFF912SOJ	609682	ENCODE Processing Pipeline	c3ba83083cc80c6652a5b2850d7602db	https://www.encodeproject.org/files/ENCFF432UNI/@@download/ENCFF432UNI.bed.gz	mm10
ENCFF457BPC	bed narrowPeak	replicated peaks	ENCSR252GKD	ChIP-seq	UBERON:0002107	liver	tissue	embryonic	mixed	Mus musculus					H3K4me3-mouse	ENCAB610CEF	DNA			SDS		2014-12-17	ENCODE					1, 2						ENCFF432UNI, ENCFF472HXF, ENCFF535EOA	743131	ENCODE Processing Pipeline	0f849186cc006303472cfab9a63ad753	https://www.encodeproject.org/files/ENCFF457BPC/@@download/ENCFF457BPC.bed.gz	mm10
ENCFF605WNO	bed narrowPeak	peaks	ENCSR119YTR	ChIP-seq	UBERON:0000948	heart	tissue	embryonic	mixed	Mus musculus					H3K4me3-mouse	ENCAB610CEF	DNA			SDS		2014-12-17	ENCODE					2						ENCFF126TZS, ENCFF136WYJ, ENCFF731DCA	696049	ENCODE Processing Pipeline	bbd596749826e7d7fbec3aadd7b0274c	https://www.encodeproject.org/files/ENCFF605WNO/@@download/ENCFF605WNO.bed.gz	mm10
ENCFF878XOD	bed narrowPeak	peaks	ENCSR119YTR	ChIP-seq	UBERON:0000948	heart	tissue	embryonic	mixed	Mus musculus					H3K4me3-mouse	ENCAB610CEF	DNA			SDS		2014-12-17	ENCODE					1						ENCFF126TZS, ENCFF731DCA, ENCFF982WCB	663257	ENCODE Processing Pipeline	b00de16b28f6e07d9e99bae21bd2e936	https://www.encodeproject.org/files/ENCFF878XOD/@@download/ENCFF878XOD.bed.gz	mm10
ENCFF851HMB	bed narrowPeak	peaks	ENCSR119YTR	ChIP-seq	UBERON:0000948	heart	tissue	embryonic	mixed	Mus musculus					H3K4me3-mouse	ENCAB610CEF	DNA			SDS		2014-12-17	ENCODE					1, 2						ENCFF126TZS, ENCFF136WYJ, ENCFF731DCA, ENCFF982WCB	653539	ENCODE Processing Pipeline	823f022207c090ec938ee4231a06882a	https://www.encodeproject.org/files/ENCFF851HMB/@@download/ENCFF851HMB.bed.gz	mm10
ENCFF725YBJ	bed narrowPeak	replicated peaks	ENCSR119YTR	ChIP-seq	UBERON:0000948	heart	tissue	embryonic	mixed	Mus musculus					H3K4me3-mouse	ENCAB610CEF	DNA			SDS		2014-12-17	ENCODE					1, 2						ENCFF605WNO, ENCFF851HMB, ENCFF878XOD	855988	ENCODE Processing Pipeline	15a6ee778b87de04d752a6848132fb02	https://www.encodeproject.org/files/ENCFF725YBJ/@@download/ENCFF725YBJ.bed.gz	mm10
ENCFF076VPK	bed narrowPeak	peaks	ENCSR110TIW	ChIP-seq	UBERON:0002028	hindbrain	tissue	embryonic	mixed	Mus musculus					H3K4me3-mouse	ENCAB610CEF	DNA			SDS		2014-12-17	ENCODE					2						ENCFF394VIE, ENCFF562EMV, ENCFF623BMA	549733	ENCODE Processing Pipeline	bad7166d3e7f8afb6ea98c6c61a6c2a7	https://www.encodeproject.org/files/ENCFF076VPK/@@download/ENCFF076VPK.bed.gz	mm10
ENCFF698DTS	bed narrowPeak	peaks	ENCSR110TIW	ChIP-seq	UBERON:0002028	hindbrain	tissue	embryonic	mixed	Mus musculus					H3K4me3-mouse	ENCAB610CEF	DNA			SDS		2014-12-17	ENCODE					1						ENCFF162MYU, ENCFF562EMV, ENCFF623BMA	557650	ENCODE Processing Pipeline	1da477dc983e0b8b6bc4e40398c20023	https://www.encodeproject.org/files/ENCFF698DTS/@@download/ENCFF698DTS.bed.gz	mm10
ENCFF553MKC	bed narrowPeak	peaks	ENCSR110TIW	ChIP-seq	UBERON:0002028	hindbrain	tissue	embryonic	mixed	Mus musculus					H3K4me3-mouse	ENCAB610CEF	DNA			SDS		2014-12-17	ENCODE					1, 2						ENCFF162MYU, ENCFF394VIE, ENCFF562EMV, ENCFF623BMA	528912	ENCODE Processing Pipeline	021b01328bccbec4187f58d0278baec2	https://www.encodeproject.org/files/ENCFF553MKC/@@download/ENCFF553MKC.bed.gz	mm10
ENCFF267FGJ	bed narrowPeak	replicated peaks	ENCSR110TIW	ChIP-seq	UBERON:0002028	hindbrain	tissue	embryonic	mixed	Mus musculus					H3K4me3-mouse	ENCAB610CEF	DNA			SDS		2014-12-17	ENCODE					1, 2						ENCFF076VPK, ENCFF553MKC, ENCFF698DTS	702083	ENCODE Processing Pipeline	5963b4aa17518700c877b94d3d2a18ff	https://www.encodeproject.org/files/ENCFF267FGJ/@@download/ENCFF267FGJ.bed.gz	mm10
ENCFF336GTW	bed narrowPeak	peaks	ENCSR637CCT	ChIP-seq	UBERON:0001891	midbrain	tissue	embryonic	mixed	Mus musculus					H3K4me3-mouse	ENCAB610CEF	DNA			SDS		2014-12-17	ENCODE					2						ENCFF439PVF, ENCFF575HNJ, ENCFF578PIN	535682	ENCODE Processing Pipeline	ed05f983ec02a654a694ef909845881f	https://www.encodeproject.org/files/ENCFF336GTW/@@download/ENCFF336GTW.bed.gz	mm10
ENCFF300QWO	bed narrowPeak	peaks	ENCSR637CCT	ChIP-seq	UBERON:0001891	midbrain	tissue	embryonic	mixed	Mus musculus					H3K4me3-mouse	ENCAB610CEF	DNA			SDS		2014-12-17	ENCODE					1						ENCFF439PVF, ENCFF578PIN, ENCFF668KXK	577307	ENCODE Processing Pipeline	8655648e2f4d4b2fe8a351f039ebf1b6	https://www.encodeproject.org/files/ENCFF300QWO/@@download/ENCFF300QWO.bed.gz	mm10
ENCFF503XZN	bed narrowPeak	peaks	ENCSR637CCT	ChIP-seq	UBERON:0001891	midbrain	tissue	embryonic	mixed	Mus musculus					H3K4me3-mouse	ENCAB610CEF	DNA			SDS		2014-12-17	ENCODE					1, 2						ENCFF439PVF, ENCFF575HNJ, ENCFF578PIN, ENCFF668KXK	552966	ENCODE Processing Pipeline	a89347bc6a8475640a9163522e6eb544	https://www.encodeproject.org/files/ENCFF503XZN/@@download/ENCFF503XZN.bed.gz	mm10
ENCFF042TCX	bed narrowPeak	replicated peaks	ENCSR637CCT	ChIP-seq	UBERON:0001891	midbrain	tissue	embryonic	mixed	Mus musculus					H3K4me3-mouse	ENCAB610CEF	DNA			SDS		2014-12-17	ENCODE					1, 2						ENCFF300QWO, ENCFF336GTW, ENCFF503XZN	696161	ENCODE Processing Pipeline	f268a3d0eb90c2ae9f8c23b1fe0a434f	https://www.encodeproject.org/files/ENCFF042TCX/@@download/ENCFF042TCX.bed.gz	mm10
ENCFF218AHR	bed narrowPeak	peaks	ENCSR129DIK	ChIP-seq	UBERON:0001890	forebrain	tissue	embryonic	mixed	Mus musculus					H3K4me3-mouse	ENCAB610CEF	DNA			SDS		2014-12-17	ENCODE					1, 2						ENCFF278PDK, ENCFF395ALO, ENCFF419DCN, ENCFF956BKJ	539038	ENCODE Processing Pipeline	e410675276b791ba17601de648023685	https://www.encodeproject.org/files/ENCFF218AHR/@@download/ENCFF218AHR.bed.gz	mm10
ENCFF406HOJ	bed narrowPeak	peaks	ENCSR129DIK	ChIP-seq	UBERON:0001890	forebrain	tissue	embryonic	mixed	Mus musculus					H3K4me3-mouse	ENCAB610CEF	DNA			SDS		2014-12-17	ENCODE					2						ENCFF278PDK, ENCFF395ALO, ENCFF956BKJ	569554	ENCODE Processing Pipeline	f816d8d7912128fedf597033f73bc790	https://www.encodeproject.org/files/ENCFF406HOJ/@@download/ENCFF406HOJ.bed.gz	mm10
ENCFF198WAG	bed narrowPeak	peaks	ENCSR129DIK	ChIP-seq	UBERON:0001890	forebrain	tissue	embryonic	mixed	Mus musculus					H3K4me3-mouse	ENCAB610CEF	DNA			SDS		2014-12-17	ENCODE					1						ENCFF395ALO, ENCFF419DCN, ENCFF956BKJ	557001	ENCODE Processing Pipeline	9300d11b123e1e5b796fcc82f41dd166	https://www.encodeproject.org/files/ENCFF198WAG/@@download/ENCFF198WAG.bed.gz	mm10
ENCFF537UKO	bed narrowPeak	replicated peaks	ENCSR129DIK	ChIP-seq	UBERON:0001890	forebrain	tissue	embryonic	mixed	Mus musculus					H3K4me3-mouse	ENCAB610CEF	DNA			SDS		2014-12-17	ENCODE					1, 2						ENCFF198WAG, ENCFF218AHR, ENCFF406HOJ	712735	ENCODE Processing Pipeline	b0e01a1fc8e428d310be26f1f68f63a3	https://www.encodeproject.org/files/ENCFF537UKO/@@download/ENCFF537UKO.bed.gz	mm10
ENCFF437MNM	bed narrowPeak	peaks	ENCSR023VJO	ChIP-seq	UBERON:0000945	stomach	tissue	embryonic	mixed	Mus musculus					H3K4me3-mouse	ENCAB610CEF	DNA			SDS		2014-06-30	ENCODE					2						ENCFF444QHP, ENCFF576KAS	463722	ENCODE Processing Pipeline	cd8f11e43a54f829a46f04e3c4b83446	https://www.encodeproject.org/files/ENCFF437MNM/@@download/ENCFF437MNM.bed.gz	mm10
ENCFF600UDJ	bed narrowPeak	peaks	ENCSR023VJO	ChIP-seq	UBERON:0000945	stomach	tissue	embryonic	mixed	Mus musculus					H3K4me3-mouse	ENCAB610CEF	DNA			SDS		2014-06-30	ENCODE					1, 2						ENCFF362MXD, ENCFF438XLZ, ENCFF444QHP, ENCFF576KAS	505086	ENCODE Processing Pipeline	27eb1a126cf669e2a84e4c567de91a35	https://www.encodeproject.org/files/ENCFF600UDJ/@@download/ENCFF600UDJ.bed.gz	mm10
ENCFF368ZJT	bed narrowPeak	peaks	ENCSR023VJO	ChIP-seq	UBERON:0000945	stomach	tissue	embryonic	mixed	Mus musculus					H3K4me3-mouse	ENCAB610CEF	DNA			SDS		2014-06-30	ENCODE					1						ENCFF362MXD, ENCFF438XLZ	534519	ENCODE Processing Pipeline	e6c8b7dc04479467815291d7fb7e2350	https://www.encodeproject.org/files/ENCFF368ZJT/@@download/ENCFF368ZJT.bed.gz	mm10
ENCFF671JLH	bed narrowPeak	replicated peaks	ENCSR023VJO	ChIP-seq	UBERON:0000945	stomach	tissue	embryonic	mixed	Mus musculus					H3K4me3-mouse	ENCAB610CEF	DNA			SDS		2014-06-30	ENCODE					1, 2						ENCFF368ZJT, ENCFF437MNM, ENCFF600UDJ	548430	ENCODE Processing Pipeline	a4bbcb7c0e63e807df61e528d2883975	https://www.encodeproject.org/files/ENCFF671JLH/@@download/ENCFF671JLH.bed.gz	mm10
ENCFF801WCM	bed narrowPeak	peaks	ENCSR839WFP	ChIP-seq	UBERON:0002048	lung	tissue	embryonic	mixed	Mus musculus					H3K4me3-mouse	ENCAB610CEF	DNA			SDS		2014-06-30	ENCODE					2						ENCFF271DZZ, ENCFF650OTR, ENCFF991ANF	539059	ENCODE Processing Pipeline	3ea9e122e652bae24583c97d3a321775	https://www.encodeproject.org/files/ENCFF801WCM/@@download/ENCFF801WCM.bed.gz	mm10
ENCFF525ETG	bed narrowPeak	peaks	ENCSR839WFP	ChIP-seq	UBERON:0002048	lung	tissue	embryonic	mixed	Mus musculus					H3K4me3-mouse	ENCAB610CEF	DNA			SDS		2014-06-30	ENCODE					1, 2						ENCFF100ZDV, ENCFF271DZZ, ENCFF650OTR, ENCFF991ANF	513649	ENCODE Processing Pipeline	70d57618cd756a26515e69c6c45cc171	https://www.encodeproject.org/files/ENCFF525ETG/@@download/ENCFF525ETG.bed.gz	mm10
ENCFF903QJI	bed narrowPeak	peaks	ENCSR839WFP	ChIP-seq	UBERON:0002048	lung	tissue	embryonic	mixed	Mus musculus					H3K4me3-mouse	ENCAB610CEF	DNA			SDS		2014-06-30	ENCODE					1						ENCFF100ZDV, ENCFF271DZZ, ENCFF991ANF	493077	ENCODE Processing Pipeline	5e9fc3624dd68818edb089d0a009d67a	https://www.encodeproject.org/files/ENCFF903QJI/@@download/ENCFF903QJI.bed.gz	mm10
ENCFF960JGW	bed narrowPeak	replicated peaks	ENCSR839WFP	ChIP-seq	UBERON:0002048	lung	tissue	embryonic	mixed	Mus musculus					H3K4me3-mouse	ENCAB610CEF	DNA			SDS		2014-06-30	ENCODE					1, 2						ENCFF525ETG, ENCFF801WCM, ENCFF903QJI	610710	ENCODE Processing Pipeline	f77c30de827328d93c77b3417db31fe4	https://www.encodeproject.org/files/ENCFF960JGW/@@download/ENCFF960JGW.bed.gz	mm10
ENCFF085FAT	bed narrowPeak	peaks	ENCSR669AQL	ChIP-seq	UBERON:0002113	kidney	tissue	embryonic	mixed	Mus musculus					H3K4me3-mouse	ENCAB610CEF	DNA			SDS		2014-06-30	ENCODE					1						ENCFF387UYW, ENCFF679KQS, ENCFF999TAG	571271	ENCODE Processing Pipeline	580b9a1e2cba50e15cc89187d6430d17	https://www.encodeproject.org/files/ENCFF085FAT/@@download/ENCFF085FAT.bed.gz	mm10
ENCFF951VQP	bed narrowPeak	peaks	ENCSR669AQL	ChIP-seq	UBERON:0002113	kidney	tissue	embryonic	mixed	Mus musculus					H3K4me3-mouse	ENCAB610CEF	DNA			SDS		2014-06-30	ENCODE					2						ENCFF387UYW, ENCFF547STJ, ENCFF999TAG	554530	ENCODE Processing Pipeline	e8677357c50fcace9803db0dc9c2e727	https://www.encodeproject.org/files/ENCFF951VQP/@@download/ENCFF951VQP.bed.gz	mm10
ENCFF561PFZ	bed narrowPeak	peaks	ENCSR669AQL	ChIP-seq	UBERON:0002113	kidney	tissue	embryonic	mixed	Mus musculus					H3K4me3-mouse	ENCAB610CEF	DNA			SDS		2014-06-30	ENCODE					1, 2						ENCFF387UYW, ENCFF547STJ, ENCFF679KQS, ENCFF999TAG	519093	ENCODE Processing Pipeline	291dcc35dbcff3a0a516c12b297c4695	https://www.encodeproject.org/files/ENCFF561PFZ/@@download/ENCFF561PFZ.bed.gz	mm10
ENCFF482MZB	bed narrowPeak	replicated peaks	ENCSR669AQL	ChIP-seq	UBERON:0002113	kidney	tissue	embryonic	mixed	Mus musculus					H3K4me3-mouse	ENCAB610CEF	DNA			SDS		2014-06-30	ENCODE					1, 2						ENCFF085FAT, ENCFF561PFZ, ENCFF951VQP	638550	ENCODE Processing Pipeline	7f9a32efc8ec619356716ca62c21c5a3	https://www.encodeproject.org/files/ENCFF482MZB/@@download/ENCFF482MZB.bed.gz	mm10
ENCFF571DOP	bed narrowPeak	peaks	ENCSR059LYY	ChIP-seq	UBERON:0012314	embryonic facial prominence	tissue	embryonic	mixed	Mus musculus					H3K4me3-mouse	ENCAB610CEF	DNA			SDS		2014-06-30	ENCODE					1, 2						ENCFF126APW, ENCFF499PQT, ENCFF798HGH, ENCFF893KXG	598142	ENCODE Processing Pipeline	9647ccf304467a105c7df6e1c66f6e56	https://www.encodeproject.org/files/ENCFF571DOP/@@download/ENCFF571DOP.bed.gz	mm10
ENCFF793VBC	bed narrowPeak	peaks	ENCSR059LYY	ChIP-seq	UBERON:0012314	embryonic facial prominence	tissue	embryonic	mixed	Mus musculus					H3K4me3-mouse	ENCAB610CEF	DNA			SDS		2014-06-30	ENCODE					2						ENCFF798HGH, ENCFF893KXG	546973	ENCODE Processing Pipeline	54b6143fc8930b5f05211e3fa39526f1	https://www.encodeproject.org/files/ENCFF793VBC/@@download/ENCFF793VBC.bed.gz	mm10
ENCFF591IXT	bed narrowPeak	peaks	ENCSR059LYY	ChIP-seq	UBERON:0012314	embryonic facial prominence	tissue	embryonic	mixed	Mus musculus					H3K4me3-mouse	ENCAB610CEF	DNA			SDS		2014-06-30	ENCODE					1						ENCFF126APW, ENCFF499PQT	528755	ENCODE Processing Pipeline	04b6557a9384f85d024edeae23f77ae2	https://www.encodeproject.org/files/ENCFF591IXT/@@download/ENCFF591IXT.bed.gz	mm10
ENCFF071FIM	bed narrowPeak	replicated peaks	ENCSR059LYY	ChIP-seq	UBERON:0012314	embryonic facial prominence	tissue	embryonic	mixed	Mus musculus					H3K4me3-mouse	ENCAB610CEF	DNA			SDS		2014-06-30	ENCODE					1, 2						ENCFF571DOP, ENCFF591IXT, ENCFF793VBC	670561	ENCODE Processing Pipeline	d59035225f42cfc6b322bbb3f38765bc	https://www.encodeproject.org/files/ENCFF071FIM/@@download/ENCFF071FIM.bed.gz	mm10
ENCFF275ZWQ	bed narrowPeak	peaks	ENCSR093BYV	ChIP-seq	UBERON:0001049	neural tube	tissue	embryonic	mixed	Mus musculus					H3K4me3-mouse	ENCAB610CEF	DNA			SDS		2014-06-30	ENCODE					2						ENCFF104HFY, ENCFF248DBJ, ENCFF786XLC	500711	ENCODE Processing Pipeline	87f9fc2963838a80fb5ef3bbb842815f	https://www.encodeproject.org/files/ENCFF275ZWQ/@@download/ENCFF275ZWQ.bed.gz	mm10
ENCFF147ZHH	bed narrowPeak	peaks	ENCSR093BYV	ChIP-seq	UBERON:0001049	neural tube	tissue	embryonic	mixed	Mus musculus					H3K4me3-mouse	ENCAB610CEF	DNA			SDS		2014-06-30	ENCODE					1, 2						ENCFF104HFY, ENCFF248DBJ, ENCFF786XLC, ENCFF926SNR	473368	ENCODE Processing Pipeline	560cbb166c7c7f1be70a458fc5b1c56e	https://www.encodeproject.org/files/ENCFF147ZHH/@@download/ENCFF147ZHH.bed.gz	mm10
ENCFF473VHK	bed narrowPeak	peaks	ENCSR093BYV	ChIP-seq	UBERON:0001049	neural tube	tissue	embryonic	mixed	Mus musculus					H3K4me3-mouse	ENCAB610CEF	DNA			SDS		2014-06-30	ENCODE					1						ENCFF786XLC, ENCFF926SNR	496390	ENCODE Processing Pipeline	93d716f102f4cf6fd24d79cdc5d1211e	https://www.encodeproject.org/files/ENCFF473VHK/@@download/ENCFF473VHK.bed.gz	mm10
ENCFF546JDM	bed narrowPeak	replicated peaks	ENCSR093BYV	ChIP-seq	UBERON:0001049	neural tube	tissue	embryonic	mixed	Mus musculus					H3K4me3-mouse	ENCAB610CEF	DNA			SDS		2014-06-30	ENCODE					1, 2						ENCFF147ZHH, ENCFF275ZWQ, ENCFF473VHK	548511	ENCODE Processing Pipeline	1f09d1f5c967c1a6f5b282cac56fadb8	https://www.encodeproject.org/files/ENCFF546JDM/@@download/ENCFF546JDM.bed.gz	mm10
ENCFF884UTH	bed narrowPeak	peaks	ENCSR433ESG	ChIP-seq	UBERON:0002107	liver	tissue	embryonic	mixed	Mus musculus					H3K4me3-mouse	ENCAB610CEF	DNA			SDS		2014-06-30	ENCODE					1, 2						ENCFF015AUK, ENCFF157ADX, ENCFF318LNX, ENCFF999ZTB	483391	ENCODE Processing Pipeline	65ec868a0128c0015930ba8ab0e8e16d	https://www.encodeproject.org/files/ENCFF884UTH/@@download/ENCFF884UTH.bed.gz	mm10
ENCFF485TFI	bed narrowPeak	peaks	ENCSR433ESG	ChIP-seq	UBERON:0002107	liver	tissue	embryonic	mixed	Mus musculus					H3K4me3-mouse	ENCAB610CEF	DNA			SDS		2014-06-30	ENCODE					2						ENCFF015AUK, ENCFF157ADX, ENCFF999ZTB	499319	ENCODE Processing Pipeline	cb0e8dec409f845433c3fe5770c793c9	https://www.encodeproject.org/files/ENCFF485TFI/@@download/ENCFF485TFI.bed.gz	mm10
ENCFF624FCF	bed narrowPeak	peaks	ENCSR433ESG	ChIP-seq	UBERON:0002107	liver	tissue	embryonic	mixed	Mus musculus					H3K4me3-mouse	ENCAB610CEF	DNA			SDS		2014-06-30	ENCODE					1						ENCFF015AUK, ENCFF318LNX, ENCFF999ZTB	522085	ENCODE Processing Pipeline	2834591395f62b50d1d9544a09ba24eb	https://www.encodeproject.org/files/ENCFF624FCF/@@download/ENCFF624FCF.bed.gz	mm10
ENCFF888VOA	bed narrowPeak	replicated peaks	ENCSR433ESG	ChIP-seq	UBERON:0002107	liver	tissue	embryonic	mixed	Mus musculus					H3K4me3-mouse	ENCAB610CEF	DNA			SDS		2014-06-30	ENCODE					1, 2						ENCFF485TFI, ENCFF624FCF, ENCFF884UTH	600431	ENCODE Processing Pipeline	cce86f17b5ead61444793814420adeaa	https://www.encodeproject.org/files/ENCFF888VOA/@@download/ENCFF888VOA.bed.gz	mm10
ENCFF090VFS	bed narrowPeak	peaks	ENCSR176BXC	ChIP-seq	UBERON:0002101	limb	tissue	embryonic	mixed	Mus musculus					H3K4me3-mouse	ENCAB610CEF	DNA			SDS		2014-06-30	ENCODE					1						ENCFF255PTZ, ENCFF462HQE	491751	ENCODE Processing Pipeline	12d100ca3c1c0a56c962209aaf910de6	https://www.encodeproject.org/files/ENCFF090VFS/@@download/ENCFF090VFS.bed.gz	mm10
ENCFF718UOR	bed narrowPeak	peaks	ENCSR176BXC	ChIP-seq	UBERON:0002101	limb	tissue	embryonic	mixed	Mus musculus					H3K4me3-mouse	ENCAB610CEF	DNA			SDS		2014-06-30	ENCODE					2						ENCFF349ZED, ENCFF868CEP	513440	ENCODE Processing Pipeline	7cd920ab0522e11899e18610f13b00d4	https://www.encodeproject.org/files/ENCFF718UOR/@@download/ENCFF718UOR.bed.gz	mm10
ENCFF092XGV	bed narrowPeak	peaks	ENCSR176BXC	ChIP-seq	UBERON:0002101	limb	tissue	embryonic	mixed	Mus musculus					H3K4me3-mouse	ENCAB610CEF	DNA			SDS		2014-06-30	ENCODE					1, 2						ENCFF255PTZ, ENCFF349ZED, ENCFF462HQE, ENCFF868CEP	539007	ENCODE Processing Pipeline	600f8e79c25d73fe60a2660869f6a448	https://www.encodeproject.org/files/ENCFF092XGV/@@download/ENCFF092XGV.bed.gz	mm10
ENCFF899PUD	bed narrowPeak	replicated peaks	ENCSR176BXC	ChIP-seq	UBERON:0002101	limb	tissue	embryonic	mixed	Mus musculus					H3K4me3-mouse	ENCAB610CEF	DNA			SDS		2014-06-30	ENCODE					1, 2						ENCFF090VFS, ENCFF092XGV, ENCFF718UOR	605232	ENCODE Processing Pipeline	d955d7e762cccf422925edcb1c8c2871	https://www.encodeproject.org/files/ENCFF899PUD/@@download/ENCFF899PUD.bed.gz	mm10
ENCFF919NYI	bed narrowPeak	peaks	ENCSR052CDF	ChIP-seq	UBERON:0000948	heart	tissue	embryonic	mixed	Mus musculus					H3K4me3-mouse	ENCAB610CEF	DNA			SDS		2014-06-30	ENCODE					1, 2						ENCFF025NCO, ENCFF228INH, ENCFF581BUI, ENCFF749ROV	620516	ENCODE Processing Pipeline	77315a7f5ebb4f05630251eca1942bba	https://www.encodeproject.org/files/ENCFF919NYI/@@download/ENCFF919NYI.bed.gz	mm10
ENCFF069YVC	bed narrowPeak	peaks	ENCSR052CDF	ChIP-seq	UBERON:0000948	heart	tissue	embryonic	mixed	Mus musculus					H3K4me3-mouse	ENCAB610CEF	DNA			SDS		2014-06-30	ENCODE					1						ENCFF025NCO, ENCFF749ROV	536707	ENCODE Processing Pipeline	909e248e208701bbcdc47b0d71a9a434	https://www.encodeproject.org/files/ENCFF069YVC/@@download/ENCFF069YVC.bed.gz	mm10
ENCFF114YDJ	bed narrowPeak	peaks	ENCSR052CDF	ChIP-seq	UBERON:0000948	heart	tissue	embryonic	mixed	Mus musculus					H3K4me3-mouse	ENCAB610CEF	DNA			SDS		2014-06-30	ENCODE					2						ENCFF025NCO, ENCFF228INH, ENCFF581BUI	596489	ENCODE Processing Pipeline	b6cf6f184cfd393508d08ca67994f880	https://www.encodeproject.org/files/ENCFF114YDJ/@@download/ENCFF114YDJ.bed.gz	mm10
ENCFF533XPK	bed narrowPeak	replicated peaks	ENCSR052CDF	ChIP-seq	UBERON:0000948	heart	tissue	embryonic	mixed	Mus musculus					H3K4me3-mouse	ENCAB610CEF	DNA			SDS		2014-06-30	ENCODE					1, 2						ENCFF069YVC, ENCFF114YDJ, ENCFF919NYI	713764	ENCODE Processing Pipeline	e8f7c7d0d12d8b1981f29ce2ebf2a0f7	https://www.encodeproject.org/files/ENCFF533XPK/@@download/ENCFF533XPK.bed.gz	mm10
ENCFF761WGW	bed narrowPeak	peaks	ENCSR185JBL	ChIP-seq	UBERON:0002028	hindbrain	tissue	embryonic	mixed	Mus musculus					H3K4me3-mouse	ENCAB610CEF	DNA			SDS		2014-06-30	ENCODE					1						ENCFF484FBY, ENCFF716BBX	520338	ENCODE Processing Pipeline	cb6ea7595cdb2e8d3f3dd2fe89100f72	https://www.encodeproject.org/files/ENCFF761WGW/@@download/ENCFF761WGW.bed.gz	mm10
ENCFF141FEH	bed narrowPeak	peaks	ENCSR185JBL	ChIP-seq	UBERON:0002028	hindbrain	tissue	embryonic	mixed	Mus musculus					H3K4me3-mouse	ENCAB610CEF	DNA			SDS		2014-06-30	ENCODE					2						ENCFF144LQR, ENCFF417WKH	521456	ENCODE Processing Pipeline	a7fc0410b51406e998cd6ee563fa4c63	https://www.encodeproject.org/files/ENCFF141FEH/@@download/ENCFF141FEH.bed.gz	mm10
ENCFF131VAZ	bed narrowPeak	peaks	ENCSR185JBL	ChIP-seq	UBERON:0002028	hindbrain	tissue	embryonic	mixed	Mus musculus					H3K4me3-mouse	ENCAB610CEF	DNA			SDS		2014-06-30	ENCODE					1, 2						ENCFF144LQR, ENCFF417WKH, ENCFF484FBY, ENCFF716BBX	588146	ENCODE Processing Pipeline	0ca66cac3773b8f49d20b43b600a17f7	https://www.encodeproject.org/files/ENCFF131VAZ/@@download/ENCFF131VAZ.bed.gz	mm10
ENCFF721TVA	bed narrowPeak	replicated peaks	ENCSR185JBL	ChIP-seq	UBERON:0002028	hindbrain	tissue	embryonic	mixed	Mus musculus					H3K4me3-mouse	ENCAB610CEF	DNA			SDS		2014-06-30	ENCODE					1, 2						ENCFF131VAZ, ENCFF141FEH, ENCFF761WGW	644604	ENCODE Processing Pipeline	9aa3035fa5677d2bcd9d2f89ac3e5d33	https://www.encodeproject.org/files/ENCFF721TVA/@@download/ENCFF721TVA.bed.gz	mm10
ENCFF251DLW	bed narrowPeak	peaks	ENCSR203KIB	ChIP-seq	UBERON:0001891	midbrain	tissue	embryonic	mixed	Mus musculus					H3K4me3-mouse	ENCAB610CEF	DNA			SDS		2014-06-30	ENCODE					2						ENCFF188DQH, ENCFF790TLG	517637	ENCODE Processing Pipeline	d5dfbb27648aa2fc4e4eda0e0c3e05e3	https://www.encodeproject.org/files/ENCFF251DLW/@@download/ENCFF251DLW.bed.gz	mm10
ENCFF334SBL	bed narrowPeak	peaks	ENCSR203KIB	ChIP-seq	UBERON:0001891	midbrain	tissue	embryonic	mixed	Mus musculus					H3K4me3-mouse	ENCAB610CEF	DNA			SDS		2014-06-30	ENCODE					1						ENCFF116ZPD, ENCFF988JQL	490883	ENCODE Processing Pipeline	ce74456405ae1ae12f3820b4ae834556	https://www.encodeproject.org/files/ENCFF334SBL/@@download/ENCFF334SBL.bed.gz	mm10
ENCFF666HLL	bed narrowPeak	peaks	ENCSR203KIB	ChIP-seq	UBERON:0001891	midbrain	tissue	embryonic	mixed	Mus musculus					H3K4me3-mouse	ENCAB610CEF	DNA			SDS		2014-06-30	ENCODE					1, 2						ENCFF116ZPD, ENCFF188DQH, ENCFF790TLG, ENCFF988JQL	533715	ENCODE Processing Pipeline	7b93962e935ab258cd8955392fcc8de9	https://www.encodeproject.org/files/ENCFF666HLL/@@download/ENCFF666HLL.bed.gz	mm10
ENCFF643OPH	bed narrowPeak	replicated peaks	ENCSR203KIB	ChIP-seq	UBERON:0001891	midbrain	tissue	embryonic	mixed	Mus musculus					H3K4me3-mouse	ENCAB610CEF	DNA			SDS		2014-06-30	ENCODE					1, 2						ENCFF251DLW, ENCFF334SBL, ENCFF666HLL	579716	ENCODE Processing Pipeline	31d3b81d6500fff3a06d63dd3a8ccee1	https://www.encodeproject.org/files/ENCFF643OPH/@@download/ENCFF643OPH.bed.gz	mm10
ENCFF156BPQ	bed narrowPeak	peaks	ENCSR172XOZ	ChIP-seq	UBERON:0001890	forebrain	tissue	embryonic	mixed	Mus musculus					H3K4me3-mouse	ENCAB610CEF	DNA			SDS		2014-06-30	ENCODE					1						ENCFF351THT, ENCFF506WYL	498777	ENCODE Processing Pipeline	6fdde94857ffdd493ac3c99e653d12ac	https://www.encodeproject.org/files/ENCFF156BPQ/@@download/ENCFF156BPQ.bed.gz	mm10
ENCFF457JGK	bed narrowPeak	peaks	ENCSR172XOZ	ChIP-seq	UBERON:0001890	forebrain	tissue	embryonic	mixed	Mus musculus					H3K4me3-mouse	ENCAB610CEF	DNA			SDS		2014-06-30	ENCODE					2						ENCFF528CCC, ENCFF596JCW	470583	ENCODE Processing Pipeline	609ca4f80b85dd6d2fc655188576aae1	https://www.encodeproject.org/files/ENCFF457JGK/@@download/ENCFF457JGK.bed.gz	mm10
ENCFF561OGC	bed narrowPeak	peaks	ENCSR172XOZ	ChIP-seq	UBERON:0001890	forebrain	tissue	embryonic	mixed	Mus musculus					H3K4me3-mouse	ENCAB610CEF	DNA			SDS		2014-06-30	ENCODE					1, 2						ENCFF351THT, ENCFF506WYL, ENCFF528CCC, ENCFF596JCW	501796	ENCODE Processing Pipeline	85785574e5de84c61555f900e8c6926f	https://www.encodeproject.org/files/ENCFF561OGC/@@download/ENCFF561OGC.bed.gz	mm10
ENCFF474NWU	bed narrowPeak	replicated peaks	ENCSR172XOZ	ChIP-seq	UBERON:0001890	forebrain	tissue	embryonic	mixed	Mus musculus					H3K4me3-mouse	ENCAB610CEF	DNA			SDS		2014-06-30	ENCODE					1, 2						ENCFF156BPQ, ENCFF457JGK, ENCFF561OGC	558024	ENCODE Processing Pipeline	422c5f1912ad820eb581f11cd6d6a8c4	https://www.encodeproject.org/files/ENCFF474NWU/@@download/ENCFF474NWU.bed.gz	mm10
ENCFF364BXW	bed narrowPeak	peaks	ENCSR320CCJ	ChIP-seq	UBERON:0012314	embryonic facial prominence	tissue	embryonic	mixed	Mus musculus					H3K4me3-mouse	ENCAB610CEF	DNA			SDS		2014-06-30	ENCODE					1						ENCFF265KAG, ENCFF531UZZ, ENCFF851KTA	513041	ENCODE Processing Pipeline	f44c619ccf95b5254131738fbd7245b5	https://www.encodeproject.org/files/ENCFF364BXW/@@download/ENCFF364BXW.bed.gz	mm10
ENCFF715UHV	bed narrowPeak	peaks	ENCSR320CCJ	ChIP-seq	UBERON:0012314	embryonic facial prominence	tissue	embryonic	mixed	Mus musculus					H3K4me3-mouse	ENCAB610CEF	DNA			SDS		2014-06-30	ENCODE					1, 2						ENCFF265KAG, ENCFF389HKZ, ENCFF531UZZ, ENCFF851KTA	455428	ENCODE Processing Pipeline	c432503a9c7bfc3a4efb2f5183f4e9ad	https://www.encodeproject.org/files/ENCFF715UHV/@@download/ENCFF715UHV.bed.gz	mm10
ENCFF052ULN	bed narrowPeak	peaks	ENCSR320CCJ	ChIP-seq	UBERON:0012314	embryonic facial prominence	tissue	embryonic	mixed	Mus musculus					H3K4me3-mouse	ENCAB610CEF	DNA			SDS		2014-06-30	ENCODE					2						ENCFF265KAG, ENCFF389HKZ, ENCFF851KTA	468590	ENCODE Processing Pipeline	ae8c209cb92519e2aeb5f95d4e71c549	https://www.encodeproject.org/files/ENCFF052ULN/@@download/ENCFF052ULN.bed.gz	mm10
ENCFF458LEO	bed narrowPeak	replicated peaks	ENCSR320CCJ	ChIP-seq	UBERON:0012314	embryonic facial prominence	tissue	embryonic	mixed	Mus musculus					H3K4me3-mouse	ENCAB610CEF	DNA			SDS		2014-06-30	ENCODE					1, 2						ENCFF052ULN, ENCFF364BXW, ENCFF715UHV	546225	ENCODE Processing Pipeline	3b3ef34a8fb8bb4b5b8cde360bb7a9ab	https://www.encodeproject.org/files/ENCFF458LEO/@@download/ENCFF458LEO.bed.gz	mm10
ENCFF026VZV	bed narrowPeak	peaks	ENCSR427OZM	ChIP-seq	UBERON:0001049	neural tube	tissue	embryonic	mixed	Mus musculus					H3K4me3-mouse	ENCAB610CEF	DNA			SDS		2014-06-30	ENCODE					2						ENCFF066KEA, ENCFF082ZEA, ENCFF657TOI	496185	ENCODE Processing Pipeline	d4c56443824b254d4fe5a2ea63c08ff2	https://www.encodeproject.org/files/ENCFF026VZV/@@download/ENCFF026VZV.bed.gz	mm10
ENCFF275FSC	bed narrowPeak	peaks	ENCSR427OZM	ChIP-seq	UBERON:0001049	neural tube	tissue	embryonic	mixed	Mus musculus					H3K4me3-mouse	ENCAB610CEF	DNA			SDS		2014-06-30	ENCODE					1						ENCFF066KEA, ENCFF657TOI, ENCFF747DAB	467365	ENCODE Processing Pipeline	190eb9cdccdeab2dac394e96f248faa7	https://www.encodeproject.org/files/ENCFF275FSC/@@download/ENCFF275FSC.bed.gz	mm10
ENCFF482OFY	bed narrowPeak	peaks	ENCSR427OZM	ChIP-seq	UBERON:0001049	neural tube	tissue	embryonic	mixed	Mus musculus					H3K4me3-mouse	ENCAB610CEF	DNA			SDS		2014-06-30	ENCODE					1, 2						ENCFF066KEA, ENCFF082ZEA, ENCFF657TOI, ENCFF747DAB	469185	ENCODE Processing Pipeline	b4a21ce5d9743ffdcb23926ac5c2b228	https://www.encodeproject.org/files/ENCFF482OFY/@@download/ENCFF482OFY.bed.gz	mm10
ENCFF334PAF	bed narrowPeak	replicated peaks	ENCSR427OZM	ChIP-seq	UBERON:0001049	neural tube	tissue	embryonic	mixed	Mus musculus					H3K4me3-mouse	ENCAB610CEF	DNA			SDS		2014-06-30	ENCODE					1, 2						ENCFF026VZV, ENCFF275FSC, ENCFF482OFY	565865	ENCODE Processing Pipeline	bb9c25da1f897a4bc2159ddb5177a7a6	https://www.encodeproject.org/files/ENCFF334PAF/@@download/ENCFF334PAF.bed.gz	mm10
ENCFF814IMB	bed narrowPeak	peaks	ENCSR447DOF	ChIP-seq	UBERON:0002107	liver	tissue	embryonic	mixed	Mus musculus					H3K4me3-mouse	ENCAB610CEF	DNA			SDS		2014-06-30	ENCODE					2						ENCFF807GND, ENCFF841RBB, ENCFF956VEL	611791	ENCODE Processing Pipeline	cb65454558a4633a3eb4189437f4f13a	https://www.encodeproject.org/files/ENCFF814IMB/@@download/ENCFF814IMB.bed.gz	mm10
ENCFF147XHS	bed narrowPeak	peaks	ENCSR447DOF	ChIP-seq	UBERON:0002107	liver	tissue	embryonic	mixed	Mus musculus					H3K4me3-mouse	ENCAB610CEF	DNA			SDS		2014-06-30	ENCODE					1						ENCFF445BVX, ENCFF807GND, ENCFF841RBB	637536	ENCODE Processing Pipeline	c195e4cb8a7c64a22a1916470b8c3f9f	https://www.encodeproject.org/files/ENCFF147XHS/@@download/ENCFF147XHS.bed.gz	mm10
ENCFF807RYJ	bed narrowPeak	peaks	ENCSR447DOF	ChIP-seq	UBERON:0002107	liver	tissue	embryonic	mixed	Mus musculus					H3K4me3-mouse	ENCAB610CEF	DNA			SDS		2014-06-30	ENCODE					1, 2						ENCFF445BVX, ENCFF807GND, ENCFF841RBB, ENCFF956VEL	597843	ENCODE Processing Pipeline	bc2dc9ad87f94caec6b2b49cab796b15	https://www.encodeproject.org/files/ENCFF807RYJ/@@download/ENCFF807RYJ.bed.gz	mm10
ENCFF570KDA	bed narrowPeak	replicated peaks	ENCSR447DOF	ChIP-seq	UBERON:0002107	liver	tissue	embryonic	mixed	Mus musculus					H3K4me3-mouse	ENCAB610CEF	DNA			SDS		2014-06-30	ENCODE					1, 2						ENCFF147XHS, ENCFF807RYJ, ENCFF814IMB	681244	ENCODE Processing Pipeline	503120b989b6ca65c6f22c16934a3b9e	https://www.encodeproject.org/files/ENCFF570KDA/@@download/ENCFF570KDA.bed.gz	mm10
ENCFF811VWM	bed narrowPeak	peaks	ENCSR654VMK	ChIP-seq	UBERON:0002101	limb	tissue	embryonic	mixed	Mus musculus					H3K4me3-mouse	ENCAB610CEF	DNA			SDS		2014-06-30	ENCODE					1						ENCFF223QEB, ENCFF976TWF, ENCFF990MVE	456720	ENCODE Processing Pipeline	8157f384461ac1c628cdebfeaf89e953	https://www.encodeproject.org/files/ENCFF811VWM/@@download/ENCFF811VWM.bed.gz	mm10
ENCFF641YYH	bed narrowPeak	peaks	ENCSR654VMK	ChIP-seq	UBERON:0002101	limb	tissue	embryonic	mixed	Mus musculus					H3K4me3-mouse	ENCAB610CEF	DNA			SDS		2014-06-30	ENCODE					1, 2						ENCFF223QEB, ENCFF580IUL, ENCFF976TWF, ENCFF990MVE	462130	ENCODE Processing Pipeline	fabd3539f737fd585df3050528047d49	https://www.encodeproject.org/files/ENCFF641YYH/@@download/ENCFF641YYH.bed.gz	mm10
ENCFF032PKS	bed narrowPeak	peaks	ENCSR654VMK	ChIP-seq	UBERON:0002101	limb	tissue	embryonic	mixed	Mus musculus					H3K4me3-mouse	ENCAB610CEF	DNA			SDS		2014-06-30	ENCODE					2						ENCFF223QEB, ENCFF580IUL, ENCFF976TWF	570781	ENCODE Processing Pipeline	0443bc451cf6daa29e5ee29aaab66db1	https://www.encodeproject.org/files/ENCFF032PKS/@@download/ENCFF032PKS.bed.gz	mm10
ENCFF922FNB	bed narrowPeak	replicated peaks	ENCSR654VMK	ChIP-seq	UBERON:0002101	limb	tissue	embryonic	mixed	Mus musculus					H3K4me3-mouse	ENCAB610CEF	DNA			SDS		2014-06-30	ENCODE					1, 2						ENCFF032PKS, ENCFF641YYH, ENCFF811VWM	545684	ENCODE Processing Pipeline	916597665e074fee7ff7e98bbe3a90e8	https://www.encodeproject.org/files/ENCFF922FNB/@@download/ENCFF922FNB.bed.gz	mm10
ENCFF191YAI	bed narrowPeak	peaks	ENCSR592GQI	ChIP-seq	UBERON:0000948	heart	tissue	embryonic	mixed	Mus musculus					H3K4me3-mouse	ENCAB610CEF	DNA			SDS		2014-06-30	ENCODE					2						ENCFF224PDN, ENCFF366UML, ENCFF728QUT	623801	ENCODE Processing Pipeline	88c342f316b3f45a62f7527f8ba24216	https://www.encodeproject.org/files/ENCFF191YAI/@@download/ENCFF191YAI.bed.gz	mm10
ENCFF257CWB	bed narrowPeak	peaks	ENCSR592GQI	ChIP-seq	UBERON:0000948	heart	tissue	embryonic	mixed	Mus musculus					H3K4me3-mouse	ENCAB610CEF	DNA			SDS		2014-06-30	ENCODE					1						ENCFF224PDN, ENCFF366UML, ENCFF579SRO	571709	ENCODE Processing Pipeline	9bb02fa5d2cf987a7a0dd808522edd52	https://www.encodeproject.org/files/ENCFF257CWB/@@download/ENCFF257CWB.bed.gz	mm10
ENCFF742FSL	bed narrowPeak	peaks	ENCSR592GQI	ChIP-seq	UBERON:0000948	heart	tissue	embryonic	mixed	Mus musculus					H3K4me3-mouse	ENCAB610CEF	DNA			SDS		2014-06-30	ENCODE					1, 2						ENCFF224PDN, ENCFF366UML, ENCFF579SRO, ENCFF728QUT	573364	ENCODE Processing Pipeline	ded613243a32c706ce879d598c81c916	https://www.encodeproject.org/files/ENCFF742FSL/@@download/ENCFF742FSL.bed.gz	mm10
ENCFF900CLK	bed narrowPeak	replicated peaks	ENCSR592GQI	ChIP-seq	UBERON:0000948	heart	tissue	embryonic	mixed	Mus musculus					H3K4me3-mouse	ENCAB610CEF	DNA			SDS		2014-06-30	ENCODE					1, 2						ENCFF191YAI, ENCFF257CWB, ENCFF742FSL	696839	ENCODE Processing Pipeline	63f2b9737058f075ad918fd0441445a3	https://www.encodeproject.org/files/ENCFF900CLK/@@download/ENCFF900CLK.bed.gz	mm10
ENCFF204OCS	bed narrowPeak	peaks	ENCSR928CYU	ChIP-seq	UBERON:0002028	hindbrain	tissue	embryonic	mixed	Mus musculus					H3K4me3-mouse	ENCAB610CEF	DNA			SDS		2014-06-30	ENCODE					1						ENCFF467EFM, ENCFF656MYX, ENCFF844PWX	475549	ENCODE Processing Pipeline	8827a757051183e5d821678d411b36b7	https://www.encodeproject.org/files/ENCFF204OCS/@@download/ENCFF204OCS.bed.gz	mm10
ENCFF930JNV	bed narrowPeak	peaks	ENCSR928CYU	ChIP-seq	UBERON:0002028	hindbrain	tissue	embryonic	mixed	Mus musculus					H3K4me3-mouse	ENCAB610CEF	DNA			SDS		2014-06-30	ENCODE					2						ENCFF450XZS, ENCFF656MYX, ENCFF844PWX	487631	ENCODE Processing Pipeline	0975714b0dd78f880bf6fb2522ef7ea8	https://www.encodeproject.org/files/ENCFF930JNV/@@download/ENCFF930JNV.bed.gz	mm10
ENCFF463FNS	bed narrowPeak	peaks	ENCSR928CYU	ChIP-seq	UBERON:0002028	hindbrain	tissue	embryonic	mixed	Mus musculus					H3K4me3-mouse	ENCAB610CEF	DNA			SDS		2014-06-30	ENCODE					1, 2						ENCFF450XZS, ENCFF467EFM, ENCFF656MYX, ENCFF844PWX	471328	ENCODE Processing Pipeline	3687356dd3c0ba4123b327082ed0058a	https://www.encodeproject.org/files/ENCFF463FNS/@@download/ENCFF463FNS.bed.gz	mm10
ENCFF751SFH	bed narrowPeak	replicated peaks	ENCSR928CYU	ChIP-seq	UBERON:0002028	hindbrain	tissue	embryonic	mixed	Mus musculus					H3K4me3-mouse	ENCAB610CEF	DNA			SDS		2014-06-30	ENCODE					1, 2						ENCFF204OCS, ENCFF463FNS, ENCFF930JNV	568252	ENCODE Processing Pipeline	0ebf4d9d86ba28b2ef26a2ca46cc3e66	https://www.encodeproject.org/files/ENCFF751SFH/@@download/ENCFF751SFH.bed.gz	mm10
ENCFF939RMX	bed narrowPeak	peaks	ENCSR283RFW	ChIP-seq	UBERON:0001891	midbrain	tissue	embryonic	mixed	Mus musculus					H3K4me3-mouse	ENCAB610CEF	DNA			SDS		2014-06-30	ENCODE					2						ENCFF033BGX, ENCFF065BET, ENCFF972ZKQ	486725	ENCODE Processing Pipeline	793bd97d1c05db21ed4b6a861633e6a5	https://www.encodeproject.org/files/ENCFF939RMX/@@download/ENCFF939RMX.bed.gz	mm10
ENCFF026JON	bed narrowPeak	peaks	ENCSR283RFW	ChIP-seq	UBERON:0001891	midbrain	tissue	embryonic	mixed	Mus musculus					H3K4me3-mouse	ENCAB610CEF	DNA			SDS		2014-06-30	ENCODE					1, 2						ENCFF033BGX, ENCFF065BET, ENCFF294AYB, ENCFF972ZKQ	468800	ENCODE Processing Pipeline	27974be62e8a6b5668c1e509c831fc1d	https://www.encodeproject.org/files/ENCFF026JON/@@download/ENCFF026JON.bed.gz	mm10
ENCFF948JAA	bed narrowPeak	peaks	ENCSR283RFW	ChIP-seq	UBERON:0001891	midbrain	tissue	embryonic	mixed	Mus musculus					H3K4me3-mouse	ENCAB610CEF	DNA			SDS		2014-06-30	ENCODE					1						ENCFF033BGX, ENCFF294AYB, ENCFF972ZKQ	503358	ENCODE Processing Pipeline	ead875abb9257fb020da737bd8731dc8	https://www.encodeproject.org/files/ENCFF948JAA/@@download/ENCFF948JAA.bed.gz	mm10
ENCFF057MKY	bed narrowPeak	replicated peaks	ENCSR283RFW	ChIP-seq	UBERON:0001891	midbrain	tissue	embryonic	mixed	Mus musculus					H3K4me3-mouse	ENCAB610CEF	DNA			SDS		2014-06-30	ENCODE					1, 2						ENCFF026JON, ENCFF939RMX, ENCFF948JAA	584929	ENCODE Processing Pipeline	93a4639c4e19fdc9830db2ff141a60e9	https://www.encodeproject.org/files/ENCFF057MKY/@@download/ENCFF057MKY.bed.gz	mm10
ENCFF097TDI	bed narrowPeak	peaks	ENCSR739DVM	ChIP-seq	UBERON:0001890	forebrain	tissue	embryonic	mixed	Mus musculus					H3K4me3-mouse	ENCAB610CEF	DNA			SDS		2014-06-30	ENCODE					1						ENCFF204GFG, ENCFF695ODM, ENCFF726ZAR	432804	ENCODE Processing Pipeline	73c2200975a3994e6dc27b210bde3cd9	https://www.encodeproject.org/files/ENCFF097TDI/@@download/ENCFF097TDI.bed.gz	mm10
ENCFF708UPY	bed narrowPeak	peaks	ENCSR739DVM	ChIP-seq	UBERON:0001890	forebrain	tissue	embryonic	mixed	Mus musculus					H3K4me3-mouse	ENCAB610CEF	DNA			SDS		2014-06-30	ENCODE					2						ENCFF204GFG, ENCFF695ODM, ENCFF793BQJ	477093	ENCODE Processing Pipeline	87aaa92ae3c6d45c5ea475f89c8675f7	https://www.encodeproject.org/files/ENCFF708UPY/@@download/ENCFF708UPY.bed.gz	mm10
ENCFF975DTE	bed narrowPeak	peaks	ENCSR739DVM	ChIP-seq	UBERON:0001890	forebrain	tissue	embryonic	mixed	Mus musculus					H3K4me3-mouse	ENCAB610CEF	DNA			SDS		2014-06-30	ENCODE					1, 2						ENCFF204GFG, ENCFF695ODM, ENCFF726ZAR, ENCFF793BQJ	451812	ENCODE Processing Pipeline	c3f6f8b2f77b75f12a64c394fcbbb0f3	https://www.encodeproject.org/files/ENCFF975DTE/@@download/ENCFF975DTE.bed.gz	mm10
ENCFF948YZT	bed narrowPeak	replicated peaks	ENCSR739DVM	ChIP-seq	UBERON:0001890	forebrain	tissue	embryonic	mixed	Mus musculus					H3K4me3-mouse	ENCAB610CEF	DNA			SDS		2014-06-30	ENCODE					1, 2						ENCFF097TDI, ENCFF708UPY, ENCFF975DTE	561073	ENCODE Processing Pipeline	6b1fffd154a2114f940727be18e8c73a	https://www.encodeproject.org/files/ENCFF948YZT/@@download/ENCFF948YZT.bed.gz	mm10
