# Supplementary material for: Repurposing of promoters and enhancers during mammalian evolution
Source: Nat Commun. 2018 Oct 4;9:4066. doi: 10.1038/s41467-018-06544-z (PMC6172195; doi:10.1038/s41467-018-06544-z)
Supplement: Supplementary file 12 — supplementary data 9 [file 41467_2018_6544_MOESM12_ESM.zip › metadata/metadata_H3K27Ac_mm10.tsv]

File accession	File format	Output type	Experiment accession	Assay	Biosample term id	Biosample term name	Biosample type	Biosample life stage	Biosample sex	Biosample organism	Biosample treatments	Biosample subcellular fraction term name	Biosample phase	Biosample synchronization stage	Experiment target	Antibody accession	Library made from	Library depleted in	Library extraction method	Library lysis method	Library crosslinking method	Experiment date released	Project	RBNS protein concentration	Library fragmentation method	Library size range	Biosample Age	Biological replicate(s)	Technical replicate	Read length	Run type	Paired end	Paired with	Derived from	Size	Lab	md5sum	File download URL	Assembly	Platform
ENCFF990VIN	bed narrowPeak	peaks	ENCSR289SWJ	ChIP-seq	UBERON:0001049	neural tube	tissue	embryonic	mixed	Mus musculus					H3K27ac-mouse	ENCAB943WPC	DNA			SDS		2015-06-23	ENCODE					2						ENCFF101KOM, ENCFF226HOB	1606411	ENCODE Processing Pipeline	f1b3a3023ad343af86a32b8a9f45bc72	https://www.encodeproject.org/files/ENCFF990VIN/@@download/ENCFF990VIN.bed.gz	mm10
ENCFF129IDP	bed narrowPeak	peaks	ENCSR289SWJ	ChIP-seq	UBERON:0001049	neural tube	tissue	embryonic	mixed	Mus musculus					H3K27ac-mouse	ENCAB943WPC	DNA			SDS		2015-06-23	ENCODE					1						ENCFF069WCH, ENCFF828RBX	1815797	ENCODE Processing Pipeline	cec921332f5b25c5da0e5d5ffd1aca83	https://www.encodeproject.org/files/ENCFF129IDP/@@download/ENCFF129IDP.bed.gz	mm10
ENCFF536OPH	bed narrowPeak	peaks	ENCSR289SWJ	ChIP-seq	UBERON:0001049	neural tube	tissue	embryonic	mixed	Mus musculus					H3K27ac-mouse	ENCAB943WPC	DNA			SDS		2015-06-23	ENCODE					1, 2						ENCFF069WCH, ENCFF101KOM, ENCFF226HOB, ENCFF828RBX	2120314	ENCODE Processing Pipeline	22f5c7cddd4753dfea855907caba7738	https://www.encodeproject.org/files/ENCFF536OPH/@@download/ENCFF536OPH.bed.gz	mm10
ENCFF750OQJ	bed narrowPeak	replicated peaks	ENCSR289SWJ	ChIP-seq	UBERON:0001049	neural tube	tissue	embryonic	mixed	Mus musculus					H3K27ac-mouse	ENCAB943WPC	DNA			SDS		2015-06-23	ENCODE					1, 2						ENCFF129IDP, ENCFF536OPH, ENCFF990VIN	1591694	ENCODE Processing Pipeline	4b5212b87c8944ad3f72097dfd7b8170	https://www.encodeproject.org/files/ENCFF750OQJ/@@download/ENCFF750OQJ.bed.gz	mm10
ENCFF612MYO	bed narrowPeak	peaks	ENCSR699XHY	ChIP-seq	UBERON:0000948	heart	tissue	embryonic	mixed	Mus musculus					H3K27ac-mouse	ENCAB943WPC	DNA			SDS		2015-06-23	ENCODE					1						ENCFF026OCE, ENCFF627MYB	1839749	ENCODE Processing Pipeline	75f6f9ec23677faa1932406ffe7af4f1	https://www.encodeproject.org/files/ENCFF612MYO/@@download/ENCFF612MYO.bed.gz	mm10
ENCFF711GXB	bed narrowPeak	peaks	ENCSR699XHY	ChIP-seq	UBERON:0000948	heart	tissue	embryonic	mixed	Mus musculus					H3K27ac-mouse	ENCAB943WPC	DNA			SDS		2015-06-23	ENCODE					2						ENCFF371GCA, ENCFF486JTJ	1857638	ENCODE Processing Pipeline	5722ad47d145e0bfa833a61e6f36910f	https://www.encodeproject.org/files/ENCFF711GXB/@@download/ENCFF711GXB.bed.gz	mm10
ENCFF791QMB	bed narrowPeak	peaks	ENCSR699XHY	ChIP-seq	UBERON:0000948	heart	tissue	embryonic	mixed	Mus musculus					H3K27ac-mouse	ENCAB943WPC	DNA			SDS		2015-06-23	ENCODE					1, 2						ENCFF026OCE, ENCFF371GCA, ENCFF486JTJ, ENCFF627MYB	2170574	ENCODE Processing Pipeline	d1dd6e0f496c56d7b3fd0e42bd4cfa15	https://www.encodeproject.org/files/ENCFF791QMB/@@download/ENCFF791QMB.bed.gz	mm10
ENCFF354TNR	bed narrowPeak	replicated peaks	ENCSR699XHY	ChIP-seq	UBERON:0000948	heart	tissue	embryonic	mixed	Mus musculus					H3K27ac-mouse	ENCAB943WPC	DNA			SDS		2015-06-23	ENCODE					1, 2						ENCFF612MYO, ENCFF711GXB, ENCFF791QMB	1777102	ENCODE Processing Pipeline	9b82357bc1cf45d6310bc905b8790206	https://www.encodeproject.org/files/ENCFF354TNR/@@download/ENCFF354TNR.bed.gz	mm10
ENCFF536QZG	bed narrowPeak	peaks	ENCSR175KBJ	ChIP-seq	UBERON:0002107	liver	tissue	embryonic	mixed	Mus musculus					H3K27ac-mouse	ENCAB943WPC	DNA			SDS		2015-06-23	ENCODE					1						ENCFF275UYN, ENCFF301ZSF, ENCFF872IZV	1861165	ENCODE Processing Pipeline	1efdd2679486a2f418871f6702e99bc3	https://www.encodeproject.org/files/ENCFF536QZG/@@download/ENCFF536QZG.bed.gz	mm10
ENCFF259EYV	bed narrowPeak	peaks	ENCSR175KBJ	ChIP-seq	UBERON:0002107	liver	tissue	embryonic	mixed	Mus musculus					H3K27ac-mouse	ENCAB943WPC	DNA			SDS		2015-06-23	ENCODE					1, 2						ENCFF275UYN, ENCFF301ZSF, ENCFF459SIX, ENCFF872IZV	1944317	ENCODE Processing Pipeline	834afdf453980b622d42110fd152b5af	https://www.encodeproject.org/files/ENCFF259EYV/@@download/ENCFF259EYV.bed.gz	mm10
ENCFF768RBK	bed narrowPeak	peaks	ENCSR175KBJ	ChIP-seq	UBERON:0002107	liver	tissue	embryonic	mixed	Mus musculus					H3K27ac-mouse	ENCAB943WPC	DNA			SDS		2015-06-23	ENCODE					2						ENCFF275UYN, ENCFF301ZSF, ENCFF459SIX	1805734	ENCODE Processing Pipeline	3d4196ab10c293a0c3468789ca1f952e	https://www.encodeproject.org/files/ENCFF768RBK/@@download/ENCFF768RBK.bed.gz	mm10
ENCFF538ICO	bed narrowPeak	replicated peaks	ENCSR175KBJ	ChIP-seq	UBERON:0002107	liver	tissue	embryonic	mixed	Mus musculus					H3K27ac-mouse	ENCAB943WPC	DNA			SDS		2015-06-23	ENCODE					1, 2						ENCFF259EYV, ENCFF536QZG, ENCFF768RBK	1468483	ENCODE Processing Pipeline	25b626a769da59f6eab869d897dfa4a4	https://www.encodeproject.org/files/ENCFF538ICO/@@download/ENCFF538ICO.bed.gz	mm10
ENCFF971FYL	bed narrowPeak	peaks	ENCSR905FFU	ChIP-seq	UBERON:0002101	limb	tissue	embryonic	mixed	Mus musculus					H3K27ac-mouse	ENCAB943WPC	DNA			SDS		2015-06-23	ENCODE					1						ENCFF170XAR, ENCFF753BDG	1636233	ENCODE Processing Pipeline	a82cf5dea0e8f445e2b353cd8b2e052d	https://www.encodeproject.org/files/ENCFF971FYL/@@download/ENCFF971FYL.bed.gz	mm10
ENCFF146WBN	bed narrowPeak	peaks	ENCSR905FFU	ChIP-seq	UBERON:0002101	limb	tissue	embryonic	mixed	Mus musculus					H3K27ac-mouse	ENCAB943WPC	DNA			SDS		2015-06-23	ENCODE					1, 2						ENCFF101TZV, ENCFF170XAR, ENCFF269MZC, ENCFF753BDG	1782097	ENCODE Processing Pipeline	35aa2ec43a7a1c8c1eb7ae02569323b6	https://www.encodeproject.org/files/ENCFF146WBN/@@download/ENCFF146WBN.bed.gz	mm10
ENCFF364AZV	bed narrowPeak	peaks	ENCSR905FFU	ChIP-seq	UBERON:0002101	limb	tissue	embryonic	mixed	Mus musculus					H3K27ac-mouse	ENCAB943WPC	DNA			SDS		2015-06-23	ENCODE					2						ENCFF101TZV, ENCFF269MZC	862386	ENCODE Processing Pipeline	e5c5f63c1d659f0f184bdcf49c30b9b0	https://www.encodeproject.org/files/ENCFF364AZV/@@download/ENCFF364AZV.bed.gz	mm10
ENCFF074EWA	bed narrowPeak	replicated peaks	ENCSR905FFU	ChIP-seq	UBERON:0002101	limb	tissue	embryonic	mixed	Mus musculus					H3K27ac-mouse	ENCAB943WPC	DNA			SDS		2015-06-23	ENCODE					1, 2						ENCFF146WBN, ENCFF364AZV, ENCFF971FYL	977677	ENCODE Processing Pipeline	eb4e49b84282d6dfff96103348ffcbb3	https://www.encodeproject.org/files/ENCFF074EWA/@@download/ENCFF074EWA.bed.gz	mm10
ENCFF709QIR	bed narrowPeak	peaks	ENCSR420MUV	ChIP-seq	UBERON:0012314	embryonic facial prominence	tissue	embryonic	mixed	Mus musculus					H3K27ac-mouse	ENCAB943WPC	DNA			SDS		2015-06-23	ENCODE					1						ENCFF330HOT, ENCFF882GPF	1993427	ENCODE Processing Pipeline	229f4641912c063159bde17aeaf9949c	https://www.encodeproject.org/files/ENCFF709QIR/@@download/ENCFF709QIR.bed.gz	mm10
ENCFF691OZU	bed narrowPeak	peaks	ENCSR420MUV	ChIP-seq	UBERON:0012314	embryonic facial prominence	tissue	embryonic	mixed	Mus musculus					H3K27ac-mouse	ENCAB943WPC	DNA			SDS		2015-06-23	ENCODE					2						ENCFF174VJA, ENCFF493BXI	1575053	ENCODE Processing Pipeline	7fc235a0ab44d9cdacdab3ffacab58d3	https://www.encodeproject.org/files/ENCFF691OZU/@@download/ENCFF691OZU.bed.gz	mm10
ENCFF306TFC	bed narrowPeak	peaks	ENCSR420MUV	ChIP-seq	UBERON:0012314	embryonic facial prominence	tissue	embryonic	mixed	Mus musculus					H3K27ac-mouse	ENCAB943WPC	DNA			SDS		2015-06-23	ENCODE					1, 2						ENCFF174VJA, ENCFF330HOT, ENCFF493BXI, ENCFF882GPF	1955165	ENCODE Processing Pipeline	1401c089f01b50808377d3b5168c4845	https://www.encodeproject.org/files/ENCFF306TFC/@@download/ENCFF306TFC.bed.gz	mm10
ENCFF366YLR	bed narrowPeak	replicated peaks	ENCSR420MUV	ChIP-seq	UBERON:0012314	embryonic facial prominence	tissue	embryonic	mixed	Mus musculus					H3K27ac-mouse	ENCAB943WPC	DNA			SDS		2015-06-23	ENCODE					1, 2						ENCFF306TFC, ENCFF691OZU, ENCFF709QIR	1306936	ENCODE Processing Pipeline	f08efc2828f102f5fc6a9ec092666195	https://www.encodeproject.org/files/ENCFF366YLR/@@download/ENCFF366YLR.bed.gz	mm10
ENCFF940QYL	bed narrowPeak	peaks	ENCSR344HHI	ChIP-seq	UBERON:0002028	hindbrain	tissue	embryonic	mixed	Mus musculus					H3K27ac-mouse	ENCAB943WPC	DNA			SDS		2015-06-23	ENCODE					1, 2						ENCFF238QVV, ENCFF455EJT, ENCFF536TSM, ENCFF844LBC	2361447	ENCODE Processing Pipeline	5f475a1301944c772895a5c66aec8204	https://www.encodeproject.org/files/ENCFF940QYL/@@download/ENCFF940QYL.bed.gz	mm10
ENCFF801FSW	bed narrowPeak	peaks	ENCSR344HHI	ChIP-seq	UBERON:0002028	hindbrain	tissue	embryonic	mixed	Mus musculus					H3K27ac-mouse	ENCAB943WPC	DNA			SDS		2015-06-23	ENCODE					2						ENCFF536TSM, ENCFF844LBC	1763103	ENCODE Processing Pipeline	45ddc403278043299b577c34b3a84340	https://www.encodeproject.org/files/ENCFF801FSW/@@download/ENCFF801FSW.bed.gz	mm10
ENCFF352OKL	bed narrowPeak	peaks	ENCSR344HHI	ChIP-seq	UBERON:0002028	hindbrain	tissue	embryonic	mixed	Mus musculus					H3K27ac-mouse	ENCAB943WPC	DNA			SDS		2015-06-23	ENCODE					1						ENCFF238QVV, ENCFF455EJT	2038831	ENCODE Processing Pipeline	f54bddd35afaacf5b59a120bb48a5f46	https://www.encodeproject.org/files/ENCFF352OKL/@@download/ENCFF352OKL.bed.gz	mm10
ENCFF007JWR	bed narrowPeak	replicated peaks	ENCSR344HHI	ChIP-seq	UBERON:0002028	hindbrain	tissue	embryonic	mixed	Mus musculus					H3K27ac-mouse	ENCAB943WPC	DNA			SDS		2015-06-23	ENCODE					1, 2						ENCFF352OKL, ENCFF801FSW, ENCFF940QYL	1618128	ENCODE Processing Pipeline	2f21777669699fceaaa25cdaf358e81c	https://www.encodeproject.org/files/ENCFF007JWR/@@download/ENCFF007JWR.bed.gz	mm10
ENCFF230GSB	bed narrowPeak	peaks	ENCSR671NSS	ChIP-seq	UBERON:0001891	midbrain	tissue	embryonic	mixed	Mus musculus					H3K27ac-mouse	ENCAB943WPC	DNA			SDS		2015-06-23	ENCODE					1, 2						ENCFF402ZUD, ENCFF541RVC, ENCFF674GBO, ENCFF688UYV	1917818	ENCODE Processing Pipeline	91a05e9cd5228e6f70768e6a82cc75ae	https://www.encodeproject.org/files/ENCFF230GSB/@@download/ENCFF230GSB.bed.gz	mm10
ENCFF843CNA	bed narrowPeak	peaks	ENCSR671NSS	ChIP-seq	UBERON:0001891	midbrain	tissue	embryonic	mixed	Mus musculus					H3K27ac-mouse	ENCAB943WPC	DNA			SDS		2015-06-23	ENCODE					1						ENCFF541RVC, ENCFF688UYV	1485397	ENCODE Processing Pipeline	b25668185475dce5e9e0989460e64aa9	https://www.encodeproject.org/files/ENCFF843CNA/@@download/ENCFF843CNA.bed.gz	mm10
ENCFF904EJG	bed narrowPeak	peaks	ENCSR671NSS	ChIP-seq	UBERON:0001891	midbrain	tissue	embryonic	mixed	Mus musculus					H3K27ac-mouse	ENCAB943WPC	DNA			SDS		2015-06-23	ENCODE					2						ENCFF402ZUD, ENCFF674GBO	1597315	ENCODE Processing Pipeline	74d6b7fbefe167720c87b32d6e5ec7f7	https://www.encodeproject.org/files/ENCFF904EJG/@@download/ENCFF904EJG.bed.gz	mm10
ENCFF071ZHK	bed narrowPeak	replicated peaks	ENCSR671NSS	ChIP-seq	UBERON:0001891	midbrain	tissue	embryonic	mixed	Mus musculus					H3K27ac-mouse	ENCAB943WPC	DNA			SDS		2015-06-23	ENCODE					1, 2						ENCFF230GSB, ENCFF843CNA, ENCFF904EJG	1333563	ENCODE Processing Pipeline	a50083bc467d07d76072ce7d3cd81703	https://www.encodeproject.org/files/ENCFF071ZHK/@@download/ENCFF071ZHK.bed.gz	mm10
ENCFF125ENQ	bed narrowPeak	peaks	ENCSR311YPF	ChIP-seq	UBERON:0001890	forebrain	tissue	embryonic	mixed	Mus musculus					H3K27ac-mouse	ENCAB943WPC	DNA			SDS		2015-06-23	ENCODE					2						ENCFF036OYI, ENCFF189CVV	1781242	ENCODE Processing Pipeline	e17192382ba28a532ebd5252f09b54cc	https://www.encodeproject.org/files/ENCFF125ENQ/@@download/ENCFF125ENQ.bed.gz	mm10
ENCFF869IHQ	bed narrowPeak	peaks	ENCSR311YPF	ChIP-seq	UBERON:0001890	forebrain	tissue	embryonic	mixed	Mus musculus					H3K27ac-mouse	ENCAB943WPC	DNA			SDS		2015-06-23	ENCODE					1, 2						ENCFF036OYI, ENCFF099KYJ, ENCFF189CVV, ENCFF366PSQ	1980599	ENCODE Processing Pipeline	4564f9c22c26301f457a7c637413096c	https://www.encodeproject.org/files/ENCFF869IHQ/@@download/ENCFF869IHQ.bed.gz	mm10
ENCFF311APP	bed narrowPeak	peaks	ENCSR311YPF	ChIP-seq	UBERON:0001890	forebrain	tissue	embryonic	mixed	Mus musculus					H3K27ac-mouse	ENCAB943WPC	DNA			SDS		2015-06-23	ENCODE					1						ENCFF099KYJ, ENCFF366PSQ	1357407	ENCODE Processing Pipeline	61eaa30928bfd0b9486f1eb83070e2ad	https://www.encodeproject.org/files/ENCFF311APP/@@download/ENCFF311APP.bed.gz	mm10
ENCFF823GRZ	bed narrowPeak	replicated peaks	ENCSR311YPF	ChIP-seq	UBERON:0001890	forebrain	tissue	embryonic	mixed	Mus musculus					H3K27ac-mouse	ENCAB943WPC	DNA			SDS		2015-06-23	ENCODE					1, 2						ENCFF125ENQ, ENCFF311APP, ENCFF869IHQ	1163257	ENCODE Processing Pipeline	ffba76e18fbc65d2099b87f2df9eb66f	https://www.encodeproject.org/files/ENCFF823GRZ/@@download/ENCFF823GRZ.bed.gz	mm10
ENCFF097HTH	bed narrowPeak	peaks	ENCSR929SEW	ChIP-seq	UBERON:0000945	stomach	tissue	embryonic	mixed	Mus musculus					H3K27ac-mouse	ENCAB943WPC	DNA			SDS		2015-11-03	ENCODE					2						ENCFF711NEU, ENCFF919PKG	1347586	ENCODE Processing Pipeline	4c8adf7e8906d5aec97063383b8a3924	https://www.encodeproject.org/files/ENCFF097HTH/@@download/ENCFF097HTH.bed.gz	mm10
ENCFF806RRK	bed narrowPeak	peaks	ENCSR929SEW	ChIP-seq	UBERON:0000945	stomach	tissue	embryonic	mixed	Mus musculus					H3K27ac-mouse	ENCAB943WPC	DNA			SDS		2015-11-03	ENCODE					1, 2						ENCFF201AZE, ENCFF236JLN, ENCFF711NEU, ENCFF919PKG	1824278	ENCODE Processing Pipeline	d7638e14c0b7231ffa2d699a7e179be7	https://www.encodeproject.org/files/ENCFF806RRK/@@download/ENCFF806RRK.bed.gz	mm10
ENCFF884XEK	bed narrowPeak	peaks	ENCSR929SEW	ChIP-seq	UBERON:0000945	stomach	tissue	embryonic	mixed	Mus musculus					H3K27ac-mouse	ENCAB943WPC	DNA			SDS		2015-11-03	ENCODE					1						ENCFF201AZE, ENCFF236JLN	1727416	ENCODE Processing Pipeline	c6a326b1b56fb2ab214cde76df55c1ae	https://www.encodeproject.org/files/ENCFF884XEK/@@download/ENCFF884XEK.bed.gz	mm10
ENCFF635UQJ	bed narrowPeak	replicated peaks	ENCSR929SEW	ChIP-seq	UBERON:0000945	stomach	tissue	embryonic	mixed	Mus musculus					H3K27ac-mouse	ENCAB943WPC	DNA			SDS		2015-11-03	ENCODE					1, 2						ENCFF097HTH, ENCFF806RRK, ENCFF884XEK	1326489	ENCODE Processing Pipeline	6e34312391e1f6b91ac561a26151fd13	https://www.encodeproject.org/files/ENCFF635UQJ/@@download/ENCFF635UQJ.bed.gz	mm10
ENCFF157TAR	bed narrowPeak	peaks	ENCSR895BMP	ChIP-seq	UBERON:0002048	lung	tissue	embryonic	mixed	Mus musculus					H3K27ac-mouse	ENCAB943WPC	DNA			SDS		2015-11-03	ENCODE					1						ENCFF029DGH, ENCFF681DHD	1496061	ENCODE Processing Pipeline	385f9161eda4db88e5cfd1fc49cee862	https://www.encodeproject.org/files/ENCFF157TAR/@@download/ENCFF157TAR.bed.gz	mm10
ENCFF031MRU	bed narrowPeak	peaks	ENCSR895BMP	ChIP-seq	UBERON:0002048	lung	tissue	embryonic	mixed	Mus musculus					H3K27ac-mouse	ENCAB943WPC	DNA			SDS		2015-11-03	ENCODE					2						ENCFF646XWJ, ENCFF949WTQ	1521380	ENCODE Processing Pipeline	fbabe1880ca3a32e9584b9d0b1f23622	https://www.encodeproject.org/files/ENCFF031MRU/@@download/ENCFF031MRU.bed.gz	mm10
ENCFF438NDX	bed narrowPeak	peaks	ENCSR895BMP	ChIP-seq	UBERON:0002048	lung	tissue	embryonic	mixed	Mus musculus					H3K27ac-mouse	ENCAB943WPC	DNA			SDS		2015-11-03	ENCODE					1, 2						ENCFF029DGH, ENCFF646XWJ, ENCFF681DHD, ENCFF949WTQ	1837995	ENCODE Processing Pipeline	29ce16797439710e1796104d5bdb38cb	https://www.encodeproject.org/files/ENCFF438NDX/@@download/ENCFF438NDX.bed.gz	mm10
ENCFF993NMS	bed narrowPeak	replicated peaks	ENCSR895BMP	ChIP-seq	UBERON:0002048	lung	tissue	embryonic	mixed	Mus musculus					H3K27ac-mouse	ENCAB943WPC	DNA			SDS		2015-11-03	ENCODE					1, 2						ENCFF031MRU, ENCFF157TAR, ENCFF438NDX	1524624	ENCODE Processing Pipeline	30504f0b4c12c53986a450b6d5cf0305	https://www.encodeproject.org/files/ENCFF993NMS/@@download/ENCFF993NMS.bed.gz	mm10
ENCFF238CIJ	bed narrowPeak	peaks	ENCSR711SVB	ChIP-seq	UBERON:0002113	kidney	tissue	embryonic	mixed	Mus musculus					H3K27ac-mouse	ENCAB943WPC	DNA			SDS		2015-11-03	ENCODE					1						ENCFF047PVZ, ENCFF592WTG	1900169	ENCODE Processing Pipeline	70f2e05eeb2a73a02680e337b59ed804	https://www.encodeproject.org/files/ENCFF238CIJ/@@download/ENCFF238CIJ.bed.gz	mm10
ENCFF053LQO	bed narrowPeak	peaks	ENCSR711SVB	ChIP-seq	UBERON:0002113	kidney	tissue	embryonic	mixed	Mus musculus					H3K27ac-mouse	ENCAB943WPC	DNA			SDS		2015-11-03	ENCODE					2						ENCFF476GUX, ENCFF605FAS	1678493	ENCODE Processing Pipeline	26add4ee817986e34c82e7433ad006e6	https://www.encodeproject.org/files/ENCFF053LQO/@@download/ENCFF053LQO.bed.gz	mm10
ENCFF818SDU	bed narrowPeak	peaks	ENCSR711SVB	ChIP-seq	UBERON:0002113	kidney	tissue	embryonic	mixed	Mus musculus					H3K27ac-mouse	ENCAB943WPC	DNA			SDS		2015-11-03	ENCODE					1, 2						ENCFF047PVZ, ENCFF476GUX, ENCFF592WTG, ENCFF605FAS	2219341	ENCODE Processing Pipeline	155a7ffe7b3ae5936f72bd249d4843cc	https://www.encodeproject.org/files/ENCFF818SDU/@@download/ENCFF818SDU.bed.gz	mm10
ENCFF967JQX	bed narrowPeak	replicated peaks	ENCSR711SVB	ChIP-seq	UBERON:0002113	kidney	tissue	embryonic	mixed	Mus musculus					H3K27ac-mouse	ENCAB943WPC	DNA			SDS		2015-11-03	ENCODE					1, 2						ENCFF053LQO, ENCFF238CIJ, ENCFF818SDU	1719773	ENCODE Processing Pipeline	b3b79de3f6428bffe323be1cfda45a06	https://www.encodeproject.org/files/ENCFF967JQX/@@download/ENCFF967JQX.bed.gz	mm10
ENCFF065URA	bed narrowPeak	peaks	ENCSR599GVS	ChIP-seq	UBERON:0000160	intestine	tissue	embryonic	mixed	Mus musculus					H3K27ac-mouse	ENCAB943WPC	DNA			SDS		2015-11-03	ENCODE					1						ENCFF582LOU, ENCFF948TAC	1449063	ENCODE Processing Pipeline	cd2d3de83abf5a2f5e482c1a32f75efa	https://www.encodeproject.org/files/ENCFF065URA/@@download/ENCFF065URA.bed.gz	mm10
ENCFF443GKP	bed narrowPeak	peaks	ENCSR599GVS	ChIP-seq	UBERON:0000160	intestine	tissue	embryonic	mixed	Mus musculus					H3K27ac-mouse	ENCAB943WPC	DNA			SDS		2015-11-03	ENCODE					1, 2						ENCFF245YVK, ENCFF582LOU, ENCFF872FCQ, ENCFF948TAC	1687801	ENCODE Processing Pipeline	cd1b3d70941f9640cd26a7cf1a6055d3	https://www.encodeproject.org/files/ENCFF443GKP/@@download/ENCFF443GKP.bed.gz	mm10
ENCFF964PFQ	bed narrowPeak	peaks	ENCSR599GVS	ChIP-seq	UBERON:0000160	intestine	tissue	embryonic	mixed	Mus musculus					H3K27ac-mouse	ENCAB943WPC	DNA			SDS		2015-11-03	ENCODE					2						ENCFF245YVK, ENCFF872FCQ	1459774	ENCODE Processing Pipeline	7d9cc0cd728b2cc828d1f9e71cb14e75	https://www.encodeproject.org/files/ENCFF964PFQ/@@download/ENCFF964PFQ.bed.gz	mm10
ENCFF722KXJ	bed narrowPeak	replicated peaks	ENCSR599GVS	ChIP-seq	UBERON:0000160	intestine	tissue	embryonic	mixed	Mus musculus					H3K27ac-mouse	ENCAB943WPC	DNA			SDS		2015-11-03	ENCODE					1, 2						ENCFF065URA, ENCFF443GKP, ENCFF964PFQ	1206293	ENCODE Processing Pipeline	2483ce0f2bc7f5b08252cd259c09cd44	https://www.encodeproject.org/files/ENCFF722KXJ/@@download/ENCFF722KXJ.bed.gz	mm10
ENCFF644WNA	bed narrowPeak	peaks	ENCSR574VME	ChIP-seq	UBERON:0000948	heart	tissue	embryonic	mixed	Mus musculus					H3K27ac-mouse	ENCAB943WPC	DNA			SDS		2015-11-03	ENCODE					1						ENCFF221ZQM, ENCFF241ENQ	1633025	ENCODE Processing Pipeline	9e15cd2783f06effa1e54615c1245cad	https://www.encodeproject.org/files/ENCFF644WNA/@@download/ENCFF644WNA.bed.gz	mm10
ENCFF317KCO	bed narrowPeak	peaks	ENCSR574VME	ChIP-seq	UBERON:0000948	heart	tissue	embryonic	mixed	Mus musculus					H3K27ac-mouse	ENCAB943WPC	DNA			SDS		2015-11-03	ENCODE					1, 2						ENCFF037XLR, ENCFF221ZQM, ENCFF241ENQ, ENCFF965JWL	2002685	ENCODE Processing Pipeline	dd40829717d8a5339a559b841b7a5bfd	https://www.encodeproject.org/files/ENCFF317KCO/@@download/ENCFF317KCO.bed.gz	mm10
ENCFF993AYQ	bed narrowPeak	peaks	ENCSR574VME	ChIP-seq	UBERON:0000948	heart	tissue	embryonic	mixed	Mus musculus					H3K27ac-mouse	ENCAB943WPC	DNA			SDS		2015-11-03	ENCODE					2						ENCFF037XLR, ENCFF965JWL	1694127	ENCODE Processing Pipeline	76da1b221d70dbdedabb086b5bd74451	https://www.encodeproject.org/files/ENCFF993AYQ/@@download/ENCFF993AYQ.bed.gz	mm10
ENCFF155NDD	bed narrowPeak	replicated peaks	ENCSR574VME	ChIP-seq	UBERON:0000948	heart	tissue	embryonic	mixed	Mus musculus					H3K27ac-mouse	ENCAB943WPC	DNA			SDS		2015-11-03	ENCODE					1, 2						ENCFF317KCO, ENCFF644WNA, ENCFF993AYQ	1765480	ENCODE Processing Pipeline	b827ec9382c90709a11a58bc1e2e7594	https://www.encodeproject.org/files/ENCFF155NDD/@@download/ENCFF155NDD.bed.gz	mm10
ENCFF614KUI	bed narrowPeak	peaks	ENCSR382DRK	ChIP-seq	UBERON:0012314	embryonic facial prominence	tissue	embryonic	mixed	Mus musculus					H3K27ac-mouse	ENCAB943WPC	DNA			SDS		2015-11-03	ENCODE					1, 2						ENCFF087UEM, ENCFF128QKO, ENCFF478WUL, ENCFF636PQI	2030041	ENCODE Processing Pipeline	25f0f4bd272bad33ab97e50fbd8908e1	https://www.encodeproject.org/files/ENCFF614KUI/@@download/ENCFF614KUI.bed.gz	mm10
ENCFF143DTF	bed narrowPeak	peaks	ENCSR382DRK	ChIP-seq	UBERON:0012314	embryonic facial prominence	tissue	embryonic	mixed	Mus musculus					H3K27ac-mouse	ENCAB943WPC	DNA			SDS		2015-11-03	ENCODE					1						ENCFF087UEM, ENCFF128QKO, ENCFF478WUL	1748918	ENCODE Processing Pipeline	f2a0777a904475dfdc3f7db69a68c90f	https://www.encodeproject.org/files/ENCFF143DTF/@@download/ENCFF143DTF.bed.gz	mm10
ENCFF516DPM	bed narrowPeak	peaks	ENCSR382DRK	ChIP-seq	UBERON:0012314	embryonic facial prominence	tissue	embryonic	mixed	Mus musculus					H3K27ac-mouse	ENCAB943WPC	DNA			SDS		2015-11-03	ENCODE					2						ENCFF087UEM, ENCFF478WUL, ENCFF636PQI	1602830	ENCODE Processing Pipeline	629ec57cdf8c25da8684df0c8232da33	https://www.encodeproject.org/files/ENCFF516DPM/@@download/ENCFF516DPM.bed.gz	mm10
ENCFF882RGD	bed narrowPeak	replicated peaks	ENCSR382DRK	ChIP-seq	UBERON:0012314	embryonic facial prominence	tissue	embryonic	mixed	Mus musculus					H3K27ac-mouse	ENCAB943WPC	DNA			SDS		2015-11-03	ENCODE					1, 2						ENCFF143DTF, ENCFF516DPM, ENCFF614KUI	1398203	ENCODE Processing Pipeline	4b996c1db772a6067c2acd9cc432ded7	https://www.encodeproject.org/files/ENCFF882RGD/@@download/ENCFF882RGD.bed.gz	mm10
ENCFF998HXY	bed narrowPeak	peaks	ENCSR988BRP	ChIP-seq	UBERON:0002101	limb	tissue	embryonic	mixed	Mus musculus					H3K27ac-mouse	ENCAB943WPC	DNA			SDS		2015-11-03	ENCODE					2						ENCFF152QZZ, ENCFF263OMS, ENCFF667WJC	1598237	ENCODE Processing Pipeline	d13cdd58e2f253bc68ac94cde11605ec	https://www.encodeproject.org/files/ENCFF998HXY/@@download/ENCFF998HXY.bed.gz	mm10
ENCFF573YCE	bed narrowPeak	peaks	ENCSR988BRP	ChIP-seq	UBERON:0002101	limb	tissue	embryonic	mixed	Mus musculus					H3K27ac-mouse	ENCAB943WPC	DNA			SDS		2015-11-03	ENCODE					1, 2						ENCFF152QZZ, ENCFF263OMS, ENCFF667WJC, ENCFF967ZBU	2065874	ENCODE Processing Pipeline	58d13e2d5d89c7ac3918efe32738f435	https://www.encodeproject.org/files/ENCFF573YCE/@@download/ENCFF573YCE.bed.gz	mm10
ENCFF721ENU	bed narrowPeak	peaks	ENCSR988BRP	ChIP-seq	UBERON:0002101	limb	tissue	embryonic	mixed	Mus musculus					H3K27ac-mouse	ENCAB943WPC	DNA			SDS		2015-11-03	ENCODE					1						ENCFF263OMS, ENCFF667WJC, ENCFF967ZBU	1799422	ENCODE Processing Pipeline	e04c0a94be09cbc12c018f6931061041	https://www.encodeproject.org/files/ENCFF721ENU/@@download/ENCFF721ENU.bed.gz	mm10
ENCFF230KUA	bed narrowPeak	replicated peaks	ENCSR988BRP	ChIP-seq	UBERON:0002101	limb	tissue	embryonic	mixed	Mus musculus					H3K27ac-mouse	ENCAB943WPC	DNA			SDS		2015-11-03	ENCODE					1, 2						ENCFF573YCE, ENCFF721ENU, ENCFF998HXY	1361359	ENCODE Processing Pipeline	c52c6819253b3fde06b95d26e8dd9b54	https://www.encodeproject.org/files/ENCFF230KUA/@@download/ENCFF230KUA.bed.gz	mm10
ENCFF567CSE	bed narrowPeak	peaks	ENCSR241BSK	ChIP-seq	UBERON:0001049	neural tube	tissue	embryonic	mixed	Mus musculus					H3K27ac-mouse	ENCAB943WPC	DNA			SDS		2015-11-03	ENCODE					1						ENCFF015ICF, ENCFF382BPM	1451605	ENCODE Processing Pipeline	ca8f60a681834edf88f751bba77c004f	https://www.encodeproject.org/files/ENCFF567CSE/@@download/ENCFF567CSE.bed.gz	mm10
ENCFF460FWA	bed narrowPeak	peaks	ENCSR241BSK	ChIP-seq	UBERON:0001049	neural tube	tissue	embryonic	mixed	Mus musculus					H3K27ac-mouse	ENCAB943WPC	DNA			SDS		2015-11-03	ENCODE					1, 2						ENCFF015ICF, ENCFF309QAZ, ENCFF343IRR, ENCFF382BPM	1942680	ENCODE Processing Pipeline	46c89e530cfef0753e9383b5082487db	https://www.encodeproject.org/files/ENCFF460FWA/@@download/ENCFF460FWA.bed.gz	mm10
ENCFF121PWR	bed narrowPeak	peaks	ENCSR241BSK	ChIP-seq	UBERON:0001049	neural tube	tissue	embryonic	mixed	Mus musculus					H3K27ac-mouse	ENCAB943WPC	DNA			SDS		2015-11-03	ENCODE					2						ENCFF309QAZ, ENCFF343IRR	1515184	ENCODE Processing Pipeline	9b6f50b814994153691bf2e747840527	https://www.encodeproject.org/files/ENCFF121PWR/@@download/ENCFF121PWR.bed.gz	mm10
ENCFF112UJV	bed narrowPeak	replicated peaks	ENCSR241BSK	ChIP-seq	UBERON:0001049	neural tube	tissue	embryonic	mixed	Mus musculus					H3K27ac-mouse	ENCAB943WPC	DNA			SDS		2015-11-03	ENCODE					1, 2						ENCFF121PWR, ENCFF460FWA, ENCFF567CSE	1364457	ENCODE Processing Pipeline	5eb949a9b2ee22533f8f58e9859bbccc	https://www.encodeproject.org/files/ENCFF112UJV/@@download/ENCFF112UJV.bed.gz	mm10
ENCFF825ADB	bed narrowPeak	peaks	ENCSR066XFL	ChIP-seq	UBERON:0002028	hindbrain	tissue	embryonic	mixed	Mus musculus					H3K27ac-mouse	ENCAB943WPC	DNA			SDS		2015-11-03	ENCODE					1						ENCFF034CII, ENCFF082TGD	1499554	ENCODE Processing Pipeline	f24dbe61d31facd0bb6ccb16e16ad265	https://www.encodeproject.org/files/ENCFF825ADB/@@download/ENCFF825ADB.bed.gz	mm10
ENCFF811UEN	bed narrowPeak	peaks	ENCSR066XFL	ChIP-seq	UBERON:0002028	hindbrain	tissue	embryonic	mixed	Mus musculus					H3K27ac-mouse	ENCAB943WPC	DNA			SDS		2015-11-03	ENCODE					2						ENCFF082TGD, ENCFF314ZXJ, ENCFF329NJZ	1551662	ENCODE Processing Pipeline	9325de8c804e8f1fd93a0ca8556b640c	https://www.encodeproject.org/files/ENCFF811UEN/@@download/ENCFF811UEN.bed.gz	mm10
ENCFF176XMK	bed narrowPeak	peaks	ENCSR066XFL	ChIP-seq	UBERON:0002028	hindbrain	tissue	embryonic	mixed	Mus musculus					H3K27ac-mouse	ENCAB943WPC	DNA			SDS		2015-11-03	ENCODE					1, 2						ENCFF034CII, ENCFF082TGD, ENCFF314ZXJ, ENCFF329NJZ	1812142	ENCODE Processing Pipeline	b16658e5d645fec55086fea2f5851cca	https://www.encodeproject.org/files/ENCFF176XMK/@@download/ENCFF176XMK.bed.gz	mm10
ENCFF371CSO	bed narrowPeak	replicated peaks	ENCSR066XFL	ChIP-seq	UBERON:0002028	hindbrain	tissue	embryonic	mixed	Mus musculus					H3K27ac-mouse	ENCAB943WPC	DNA			SDS		2015-11-03	ENCODE					1, 2						ENCFF176XMK, ENCFF811UEN, ENCFF825ADB	1433940	ENCODE Processing Pipeline	693e13f7b2d128de30fd85e0e7cbb419	https://www.encodeproject.org/files/ENCFF371CSO/@@download/ENCFF371CSO.bed.gz	mm10
ENCFF838UNL	bed narrowPeak	peaks	ENCSR428GHF	ChIP-seq	UBERON:0001891	midbrain	tissue	embryonic	mixed	Mus musculus					H3K27ac-mouse	ENCAB943WPC	DNA			SDS		2015-11-03	ENCODE					2						ENCFF326YEF, ENCFF831LJE, ENCFF834ZUW	1532237	ENCODE Processing Pipeline	0fde6002d96bae6b50ce1dbe861917de	https://www.encodeproject.org/files/ENCFF838UNL/@@download/ENCFF838UNL.bed.gz	mm10
ENCFF798TMT	bed narrowPeak	peaks	ENCSR428GHF	ChIP-seq	UBERON:0001891	midbrain	tissue	embryonic	mixed	Mus musculus					H3K27ac-mouse	ENCAB943WPC	DNA			SDS		2015-11-03	ENCODE					1						ENCFF255XFJ, ENCFF326YEF, ENCFF834ZUW	1282786	ENCODE Processing Pipeline	e2a7e3d1c6d814db4d3fa0f54d912547	https://www.encodeproject.org/files/ENCFF798TMT/@@download/ENCFF798TMT.bed.gz	mm10
ENCFF856VGR	bed narrowPeak	peaks	ENCSR428GHF	ChIP-seq	UBERON:0001891	midbrain	tissue	embryonic	mixed	Mus musculus					H3K27ac-mouse	ENCAB943WPC	DNA			SDS		2015-11-03	ENCODE					1, 2						ENCFF255XFJ, ENCFF326YEF, ENCFF831LJE, ENCFF834ZUW	1682369	ENCODE Processing Pipeline	d65842658e75c4498bbec38bbc30bf5f	https://www.encodeproject.org/files/ENCFF856VGR/@@download/ENCFF856VGR.bed.gz	mm10
ENCFF478ROC	bed narrowPeak	replicated peaks	ENCSR428GHF	ChIP-seq	UBERON:0001891	midbrain	tissue	embryonic	mixed	Mus musculus					H3K27ac-mouse	ENCAB943WPC	DNA			SDS		2015-11-03	ENCODE					1, 2						ENCFF798TMT, ENCFF838UNL, ENCFF856VGR	1320751	ENCODE Processing Pipeline	d0d9a8560b7d62d4622ec00cf774f11f	https://www.encodeproject.org/files/ENCFF478ROC/@@download/ENCFF478ROC.bed.gz	mm10
ENCFF186SQH	bed narrowPeak	peaks	ENCSR691NQH	ChIP-seq	UBERON:0001890	forebrain	tissue	embryonic	mixed	Mus musculus					H3K27ac-mouse	ENCAB943WPC	DNA			SDS		2015-11-03	ENCODE					1, 2						ENCFF002TFZ, ENCFF236LMZ, ENCFF712BCY, ENCFF792GEI	1771320	ENCODE Processing Pipeline	0efe40677f8b8917e935748910653dff	https://www.encodeproject.org/files/ENCFF186SQH/@@download/ENCFF186SQH.bed.gz	mm10
ENCFF250RIZ	bed narrowPeak	peaks	ENCSR691NQH	ChIP-seq	UBERON:0001890	forebrain	tissue	embryonic	mixed	Mus musculus					H3K27ac-mouse	ENCAB943WPC	DNA			SDS		2015-11-03	ENCODE					1						ENCFF002TFZ, ENCFF712BCY, ENCFF792GEI	1579595	ENCODE Processing Pipeline	64cd238a444129415b08fbc4f7b99a1a	https://www.encodeproject.org/files/ENCFF250RIZ/@@download/ENCFF250RIZ.bed.gz	mm10
ENCFF934HHT	bed narrowPeak	peaks	ENCSR691NQH	ChIP-seq	UBERON:0001890	forebrain	tissue	embryonic	mixed	Mus musculus					H3K27ac-mouse	ENCAB943WPC	DNA			SDS		2015-11-03	ENCODE					2						ENCFF002TFZ, ENCFF236LMZ, ENCFF792GEI	1595436	ENCODE Processing Pipeline	cfbea52a8547fac2b3eb9566880f95ba	https://www.encodeproject.org/files/ENCFF934HHT/@@download/ENCFF934HHT.bed.gz	mm10
ENCFF051NIF	bed narrowPeak	replicated peaks	ENCSR691NQH	ChIP-seq	UBERON:0001890	forebrain	tissue	embryonic	mixed	Mus musculus					H3K27ac-mouse	ENCAB943WPC	DNA			SDS		2015-11-03	ENCODE					1, 2						ENCFF186SQH, ENCFF250RIZ, ENCFF934HHT	1537639	ENCODE Processing Pipeline	94bc6f9ea03dbe2c613894032f848105	https://www.encodeproject.org/files/ENCFF051NIF/@@download/ENCFF051NIF.bed.gz	mm10
ENCFF514BZQ	bed narrowPeak	peaks	ENCSR479LFP	ChIP-seq	UBERON:0002107	liver	tissue	embryonic	mixed	Mus musculus					H3K27ac-mouse	ENCAB943WPC	DNA			SDS		2015-11-03	ENCODE					1						ENCFF081EMS, ENCFF178FEU, ENCFF881FJP	1307931	ENCODE Processing Pipeline	7e213042313fb6dae56d9792f17a8255	https://www.encodeproject.org/files/ENCFF514BZQ/@@download/ENCFF514BZQ.bed.gz	mm10
ENCFF580DST	bed narrowPeak	peaks	ENCSR479LFP	ChIP-seq	UBERON:0002107	liver	tissue	embryonic	mixed	Mus musculus					H3K27ac-mouse	ENCAB943WPC	DNA			SDS		2015-11-03	ENCODE					2						ENCFF081EMS, ENCFF508KIW, ENCFF881FJP	1540112	ENCODE Processing Pipeline	9dba5412cfa3b920cb20fb0b6374e324	https://www.encodeproject.org/files/ENCFF580DST/@@download/ENCFF580DST.bed.gz	mm10
ENCFF437GGU	bed narrowPeak	peaks	ENCSR479LFP	ChIP-seq	UBERON:0002107	liver	tissue	embryonic	mixed	Mus musculus					H3K27ac-mouse	ENCAB943WPC	DNA			SDS		2015-11-03	ENCODE					1, 2						ENCFF081EMS, ENCFF178FEU, ENCFF508KIW, ENCFF881FJP	1542120	ENCODE Processing Pipeline	d3b5200cdbc2f42ce7f3d50586fc63d0	https://www.encodeproject.org/files/ENCFF437GGU/@@download/ENCFF437GGU.bed.gz	mm10
ENCFF088IJV	bed narrowPeak	replicated peaks	ENCSR479LFP	ChIP-seq	UBERON:0002107	liver	tissue	embryonic	mixed	Mus musculus					H3K27ac-mouse	ENCAB943WPC	DNA			SDS		2015-11-03	ENCODE					1, 2						ENCFF437GGU, ENCFF514BZQ, ENCFF580DST	1202418	ENCODE Processing Pipeline	3b74ca03656cac22a6b4e40c8604c9b2	https://www.encodeproject.org/files/ENCFF088IJV/@@download/ENCFF088IJV.bed.gz	mm10
ENCFF226LCQ	bed narrowPeak	peaks	ENCSR346FJG	ChIP-seq	UBERON:0000945	stomach	tissue	postnatal	mixed	Mus musculus					H3K27ac-mouse	ENCAB943WPC	DNA			SDS		2014-06-30	ENCODE					1, 2						ENCFF006YKR, ENCFF201DXG, ENCFF332FYK, ENCFF946XCS	1272379	ENCODE Processing Pipeline	2f70136b787e32cc760aa883b9066254	https://www.encodeproject.org/files/ENCFF226LCQ/@@download/ENCFF226LCQ.bed.gz	mm10
ENCFF279OAB	bed narrowPeak	peaks	ENCSR346FJG	ChIP-seq	UBERON:0000945	stomach	tissue	postnatal	mixed	Mus musculus					H3K27ac-mouse	ENCAB943WPC	DNA			SDS		2014-06-30	ENCODE					1						ENCFF006YKR, ENCFF332FYK, ENCFF946XCS	1572270	ENCODE Processing Pipeline	f49f03c68b4015cc5de9d66f85b05075	https://www.encodeproject.org/files/ENCFF279OAB/@@download/ENCFF279OAB.bed.gz	mm10
ENCFF118RWD	bed narrowPeak	peaks	ENCSR346FJG	ChIP-seq	UBERON:0000945	stomach	tissue	postnatal	mixed	Mus musculus					H3K27ac-mouse	ENCAB943WPC	DNA			SDS		2014-06-30	ENCODE					2						ENCFF006YKR, ENCFF201DXG, ENCFF946XCS	1402542	ENCODE Processing Pipeline	b75d62c4bba5310c3fe230b99ed7cc13	https://www.encodeproject.org/files/ENCFF118RWD/@@download/ENCFF118RWD.bed.gz	mm10
ENCFF797YXI	bed narrowPeak	replicated peaks	ENCSR346FJG	ChIP-seq	UBERON:0000945	stomach	tissue	postnatal	mixed	Mus musculus					H3K27ac-mouse	ENCAB943WPC	DNA			SDS		2014-06-30	ENCODE					1, 2						ENCFF118RWD, ENCFF226LCQ, ENCFF279OAB	1246087	ENCODE Processing Pipeline	5ffd1e16c323ae379c7a3244b5ce48e5	https://www.encodeproject.org/files/ENCFF797YXI/@@download/ENCFF797YXI.bed.gz	mm10
ENCFF710QIA	bed narrowPeak	peaks	ENCSR884MYD	ChIP-seq	UBERON:0002048	lung	tissue	postnatal	mixed	Mus musculus					H3K27ac-mouse	ENCAB000AQM, ENCAB943WPC	DNA			SDS		2014-06-30	ENCODE					1, 2						ENCFF156ZPL, ENCFF332AGO, ENCFF746LQX, ENCFF989KGL	1682338	ENCODE Processing Pipeline	e86051b4f9823e013a6d86822513c206	https://www.encodeproject.org/files/ENCFF710QIA/@@download/ENCFF710QIA.bed.gz	mm10
ENCFF490VKT	bed narrowPeak	peaks	ENCSR884MYD	ChIP-seq	UBERON:0002048	lung	tissue	postnatal	mixed	Mus musculus					H3K27ac-mouse	ENCAB000AQM, ENCAB943WPC	DNA			SDS		2014-06-30	ENCODE					1						ENCFF156ZPL, ENCFF332AGO, ENCFF989KGL	1294512	ENCODE Processing Pipeline	34b4e9fca0de49f3d007e50ad294ec90	https://www.encodeproject.org/files/ENCFF490VKT/@@download/ENCFF490VKT.bed.gz	mm10
ENCFF455WAY	bed narrowPeak	peaks	ENCSR884MYD	ChIP-seq	UBERON:0002048	lung	tissue	postnatal	mixed	Mus musculus					H3K27ac-mouse	ENCAB000AQM, ENCAB943WPC	DNA			SDS		2014-06-30	ENCODE					2						ENCFF156ZPL, ENCFF746LQX, ENCFF989KGL	1516368	ENCODE Processing Pipeline	85650c95743fc4e3fd950f8f957e4d7d	https://www.encodeproject.org/files/ENCFF455WAY/@@download/ENCFF455WAY.bed.gz	mm10
ENCFF278FUC	bed narrowPeak	replicated peaks	ENCSR884MYD	ChIP-seq	UBERON:0002048	lung	tissue	postnatal	mixed	Mus musculus					H3K27ac-mouse	ENCAB000AQM, ENCAB943WPC	DNA			SDS		2014-06-30	ENCODE					1, 2						ENCFF455WAY, ENCFF490VKT, ENCFF710QIA	1152042	ENCODE Processing Pipeline	5868742adf31605f6dce9fc3f6b37129	https://www.encodeproject.org/files/ENCFF278FUC/@@download/ENCFF278FUC.bed.gz	mm10
ENCFF864ZQZ	bed narrowPeak	peaks	ENCSR140YPL	ChIP-seq	UBERON:0002113	kidney	tissue	postnatal	mixed	Mus musculus					H3K27ac-mouse	ENCAB943WPC	DNA			SDS		2014-06-30	ENCODE					1						ENCFF175WRM, ENCFF184XIW, ENCFF486UZU	1215075	ENCODE Processing Pipeline	a6c24c7d3461ba216051ea9db73b8510	https://www.encodeproject.org/files/ENCFF864ZQZ/@@download/ENCFF864ZQZ.bed.gz	mm10
ENCFF279EXN	bed narrowPeak	peaks	ENCSR140YPL	ChIP-seq	UBERON:0002113	kidney	tissue	postnatal	mixed	Mus musculus					H3K27ac-mouse	ENCAB943WPC	DNA			SDS		2014-06-30	ENCODE					2						ENCFF175WRM, ENCFF184XIW, ENCFF300MAF	1367817	ENCODE Processing Pipeline	da56eb778be2d4ad410d16a1becffbb9	https://www.encodeproject.org/files/ENCFF279EXN/@@download/ENCFF279EXN.bed.gz	mm10
ENCFF330LGS	bed narrowPeak	peaks	ENCSR140YPL	ChIP-seq	UBERON:0002113	kidney	tissue	postnatal	mixed	Mus musculus					H3K27ac-mouse	ENCAB943WPC	DNA			SDS		2014-06-30	ENCODE					1, 2						ENCFF175WRM, ENCFF184XIW, ENCFF300MAF, ENCFF486UZU	1570704	ENCODE Processing Pipeline	979d4f56fc9926a0a02fa8ad0d2d9545	https://www.encodeproject.org/files/ENCFF330LGS/@@download/ENCFF330LGS.bed.gz	mm10
ENCFF990TWW	bed narrowPeak	replicated peaks	ENCSR140YPL	ChIP-seq	UBERON:0002113	kidney	tissue	postnatal	mixed	Mus musculus					H3K27ac-mouse	ENCAB943WPC	DNA			SDS		2014-06-30	ENCODE					1, 2						ENCFF279EXN, ENCFF330LGS, ENCFF864ZQZ	1134221	ENCODE Processing Pipeline	438b9cd25cf1472cc6093b69f1378036	https://www.encodeproject.org/files/ENCFF990TWW/@@download/ENCFF990TWW.bed.gz	mm10
ENCFF790CAU	bed narrowPeak	peaks	ENCSR642VYW	ChIP-seq	UBERON:0000160	intestine	tissue	postnatal	mixed	Mus musculus					H3K27ac-mouse	ENCAB943WPC	DNA			SDS		2014-06-30	ENCODE					1						ENCFF238GCZ, ENCFF571HOX	1897169	ENCODE Processing Pipeline	5e4676418021cb7d47e8f5fc8a8b6684	https://www.encodeproject.org/files/ENCFF790CAU/@@download/ENCFF790CAU.bed.gz	mm10
ENCFF005EVH	bed narrowPeak	peaks	ENCSR642VYW	ChIP-seq	UBERON:0000160	intestine	tissue	postnatal	mixed	Mus musculus					H3K27ac-mouse	ENCAB943WPC	DNA			SDS		2014-06-30	ENCODE					1, 2						ENCFF074SNS, ENCFF238GCZ, ENCFF571HOX, ENCFF967HVB	2002153	ENCODE Processing Pipeline	3e9d177133296d928785e3a927801f89	https://www.encodeproject.org/files/ENCFF005EVH/@@download/ENCFF005EVH.bed.gz	mm10
ENCFF252GMM	bed narrowPeak	peaks	ENCSR642VYW	ChIP-seq	UBERON:0000160	intestine	tissue	postnatal	mixed	Mus musculus					H3K27ac-mouse	ENCAB943WPC	DNA			SDS		2014-06-30	ENCODE					2						ENCFF074SNS, ENCFF967HVB	1363747	ENCODE Processing Pipeline	857c668b98f0f28c9633725b784e8230	https://www.encodeproject.org/files/ENCFF252GMM/@@download/ENCFF252GMM.bed.gz	mm10
ENCFF437FDZ	bed narrowPeak	replicated peaks	ENCSR642VYW	ChIP-seq	UBERON:0000160	intestine	tissue	postnatal	mixed	Mus musculus					H3K27ac-mouse	ENCAB943WPC	DNA			SDS		2014-06-30	ENCODE					1, 2						ENCFF005EVH, ENCFF252GMM, ENCFF790CAU	1002363	ENCODE Processing Pipeline	446c7a6f70125d2c628ed75a8b5ba227	https://www.encodeproject.org/files/ENCFF437FDZ/@@download/ENCFF437FDZ.bed.gz	mm10
ENCFF768UTS	bed narrowPeak	peaks	ENCSR616TJM	ChIP-seq	UBERON:0002107	liver	tissue	postnatal	mixed	Mus musculus					H3K27ac-mouse	ENCAB000AQM	DNA			SDS		2014-06-30	ENCODE					2						ENCFF254MMR, ENCFF261VSL, ENCFF819FNM	1729424	ENCODE Processing Pipeline	21bb64ada52ac313bae9aaa8bea63975	https://www.encodeproject.org/files/ENCFF768UTS/@@download/ENCFF768UTS.bed.gz	mm10
ENCFF719GNY	bed narrowPeak	peaks	ENCSR616TJM	ChIP-seq	UBERON:0002107	liver	tissue	postnatal	mixed	Mus musculus					H3K27ac-mouse	ENCAB000AQM	DNA			SDS		2014-06-30	ENCODE					1						ENCFF157EXF, ENCFF261VSL, ENCFF819FNM	1582239	ENCODE Processing Pipeline	f17b4d42656352e3d4b1f54e13bd5c60	https://www.encodeproject.org/files/ENCFF719GNY/@@download/ENCFF719GNY.bed.gz	mm10
ENCFF676CUV	bed narrowPeak	peaks	ENCSR616TJM	ChIP-seq	UBERON:0002107	liver	tissue	postnatal	mixed	Mus musculus					H3K27ac-mouse	ENCAB000AQM	DNA			SDS		2014-06-30	ENCODE					1, 2						ENCFF157EXF, ENCFF254MMR, ENCFF261VSL, ENCFF819FNM	1711624	ENCODE Processing Pipeline	a152ee2371af1e87cc1e7e30c1572bf8	https://www.encodeproject.org/files/ENCFF676CUV/@@download/ENCFF676CUV.bed.gz	mm10
ENCFF357BEI	bed narrowPeak	replicated peaks	ENCSR616TJM	ChIP-seq	UBERON:0002107	liver	tissue	postnatal	mixed	Mus musculus					H3K27ac-mouse	ENCAB000AQM	DNA			SDS		2014-06-30	ENCODE					1, 2						ENCFF676CUV, ENCFF719GNY, ENCFF768UTS	1462390	ENCODE Processing Pipeline	53b38c3f8f85e355c0cb144d8f8565d3	https://www.encodeproject.org/files/ENCFF357BEI/@@download/ENCFF357BEI.bed.gz	mm10
ENCFF320NYH	bed narrowPeak	peaks	ENCSR675HDX	ChIP-seq	UBERON:0000948	heart	tissue	postnatal	mixed	Mus musculus					H3K27ac-mouse	ENCAB943WPC	DNA			SDS		2014-06-30	ENCODE					1						ENCFF189JSD, ENCFF977HMC	1593469	ENCODE Processing Pipeline	d483e574d573eb9dd0f7c0183a69a86d	https://www.encodeproject.org/files/ENCFF320NYH/@@download/ENCFF320NYH.bed.gz	mm10
ENCFF689EPC	bed narrowPeak	peaks	ENCSR675HDX	ChIP-seq	UBERON:0000948	heart	tissue	postnatal	mixed	Mus musculus					H3K27ac-mouse	ENCAB943WPC	DNA			SDS		2014-06-30	ENCODE					2						ENCFF720UVE, ENCFF900HGA	1510684	ENCODE Processing Pipeline	7c6db9289f92d9d70dc189eafff03ae8	https://www.encodeproject.org/files/ENCFF689EPC/@@download/ENCFF689EPC.bed.gz	mm10
ENCFF921LAD	bed narrowPeak	peaks	ENCSR675HDX	ChIP-seq	UBERON:0000948	heart	tissue	postnatal	mixed	Mus musculus					H3K27ac-mouse	ENCAB943WPC	DNA			SDS		2014-06-30	ENCODE					1, 2						ENCFF189JSD, ENCFF720UVE, ENCFF900HGA, ENCFF977HMC	1864487	ENCODE Processing Pipeline	d07a42a99b2ddb511127b58174739149	https://www.encodeproject.org/files/ENCFF921LAD/@@download/ENCFF921LAD.bed.gz	mm10
ENCFF540GLK	bed narrowPeak	replicated peaks	ENCSR675HDX	ChIP-seq	UBERON:0000948	heart	tissue	postnatal	mixed	Mus musculus					H3K27ac-mouse	ENCAB943WPC	DNA			SDS		2014-06-30	ENCODE					1, 2						ENCFF320NYH, ENCFF689EPC, ENCFF921LAD	1625684	ENCODE Processing Pipeline	9f8e3d029a25588413fbd89b022d4426	https://www.encodeproject.org/files/ENCFF540GLK/@@download/ENCFF540GLK.bed.gz	mm10
ENCFF021KRV	bed narrowPeak	peaks	ENCSR332JYZ	ChIP-seq	UBERON:0002028	hindbrain	tissue	postnatal	mixed	Mus musculus					H3K27ac-mouse	ENCAB943WPC	DNA			SDS		2014-06-30	ENCODE					1, 2						ENCFF036DBQ, ENCFF431MET, ENCFF783YDX, ENCFF964XYN	1686670	ENCODE Processing Pipeline	4bec199ba0e4a22c1640572372fdc48d	https://www.encodeproject.org/files/ENCFF021KRV/@@download/ENCFF021KRV.bed.gz	mm10
ENCFF878MMR	bed narrowPeak	peaks	ENCSR332JYZ	ChIP-seq	UBERON:0002028	hindbrain	tissue	postnatal	mixed	Mus musculus					H3K27ac-mouse	ENCAB943WPC	DNA			SDS		2014-06-30	ENCODE					2						ENCFF036DBQ, ENCFF431MET, ENCFF783YDX	1517956	ENCODE Processing Pipeline	90ad8f47fb5ff3038ad6aa631e92e910	https://www.encodeproject.org/files/ENCFF878MMR/@@download/ENCFF878MMR.bed.gz	mm10
ENCFF959QLW	bed narrowPeak	peaks	ENCSR332JYZ	ChIP-seq	UBERON:0002028	hindbrain	tissue	postnatal	mixed	Mus musculus					H3K27ac-mouse	ENCAB943WPC	DNA			SDS		2014-06-30	ENCODE					1						ENCFF036DBQ, ENCFF431MET, ENCFF964XYN	1428135	ENCODE Processing Pipeline	b49b50f196c3e16b5361fd98934ec380	https://www.encodeproject.org/files/ENCFF959QLW/@@download/ENCFF959QLW.bed.gz	mm10
ENCFF917PVE	bed narrowPeak	replicated peaks	ENCSR332JYZ	ChIP-seq	UBERON:0002028	hindbrain	tissue	postnatal	mixed	Mus musculus					H3K27ac-mouse	ENCAB943WPC	DNA			SDS		2014-06-30	ENCODE					1, 2						ENCFF021KRV, ENCFF878MMR, ENCFF959QLW	1144458	ENCODE Processing Pipeline	c62ac8ea6af19781b7c61a1094730d0f	https://www.encodeproject.org/files/ENCFF917PVE/@@download/ENCFF917PVE.bed.gz	mm10
ENCFF328MHE	bed narrowPeak	peaks	ENCSR672ZXY	ChIP-seq	UBERON:0001891	midbrain	tissue	postnatal	mixed	Mus musculus					H3K27ac-mouse	ENCAB943WPC	DNA			SDS		2014-06-30	ENCODE					1						ENCFF221LTN, ENCFF444YOE, ENCFF934LFS	1392922	ENCODE Processing Pipeline	ad8138c50aaa321523317b1b4a3d9f99	https://www.encodeproject.org/files/ENCFF328MHE/@@download/ENCFF328MHE.bed.gz	mm10
ENCFF482NAT	bed narrowPeak	peaks	ENCSR672ZXY	ChIP-seq	UBERON:0001891	midbrain	tissue	postnatal	mixed	Mus musculus					H3K27ac-mouse	ENCAB943WPC	DNA			SDS		2014-06-30	ENCODE					2						ENCFF334LFU, ENCFF444YOE, ENCFF934LFS	1047120	ENCODE Processing Pipeline	f36df24f4a7d203d2297d61b12ee46d9	https://www.encodeproject.org/files/ENCFF482NAT/@@download/ENCFF482NAT.bed.gz	mm10
ENCFF175VPZ	bed narrowPeak	peaks	ENCSR672ZXY	ChIP-seq	UBERON:0001891	midbrain	tissue	postnatal	mixed	Mus musculus					H3K27ac-mouse	ENCAB943WPC	DNA			SDS		2014-06-30	ENCODE					1, 2						ENCFF221LTN, ENCFF334LFU, ENCFF444YOE, ENCFF934LFS	1325294	ENCODE Processing Pipeline	fe947ecea7bd0ed4bb85f79129e04d81	https://www.encodeproject.org/files/ENCFF175VPZ/@@download/ENCFF175VPZ.bed.gz	mm10
ENCFF687QHV	bed narrowPeak	replicated peaks	ENCSR672ZXY	ChIP-seq	UBERON:0001891	midbrain	tissue	postnatal	mixed	Mus musculus					H3K27ac-mouse	ENCAB943WPC	DNA			SDS		2014-06-30	ENCODE					1, 2						ENCFF175VPZ, ENCFF328MHE, ENCFF482NAT	838579	ENCODE Processing Pipeline	cdcabdb00e7b391bb96ea4a0d80b7efc	https://www.encodeproject.org/files/ENCFF687QHV/@@download/ENCFF687QHV.bed.gz	mm10
ENCFF278BMJ	bed narrowPeak	peaks	ENCSR094TTT	ChIP-seq	UBERON:0001890	forebrain	tissue	postnatal	mixed	Mus musculus					H3K27ac-mouse	ENCAB000AQM, ENCAB943WPC	DNA			SDS		2014-06-30	ENCODE					1						ENCFF148UUT, ENCFF791KJV, ENCFF850LJW	1210429	ENCODE Processing Pipeline	e75cb8adb4fc58739e2a0057ce7b66c7	https://www.encodeproject.org/files/ENCFF278BMJ/@@download/ENCFF278BMJ.bed.gz	mm10
ENCFF651RQN	bed narrowPeak	peaks	ENCSR094TTT	ChIP-seq	UBERON:0001890	forebrain	tissue	postnatal	mixed	Mus musculus					H3K27ac-mouse	ENCAB000AQM, ENCAB943WPC	DNA			SDS		2014-06-30	ENCODE					2						ENCFF148UUT, ENCFF791KJV, ENCFF848ZBS	1324575	ENCODE Processing Pipeline	ce13894369a7fbe68ca9e14fedbc9052	https://www.encodeproject.org/files/ENCFF651RQN/@@download/ENCFF651RQN.bed.gz	mm10
ENCFF059YQS	bed narrowPeak	peaks	ENCSR094TTT	ChIP-seq	UBERON:0001890	forebrain	tissue	postnatal	mixed	Mus musculus					H3K27ac-mouse	ENCAB000AQM, ENCAB943WPC	DNA			SDS		2014-06-30	ENCODE					1, 2						ENCFF148UUT, ENCFF791KJV, ENCFF848ZBS, ENCFF850LJW	1383759	ENCODE Processing Pipeline	836aee8ac0ccc64d0aa576fdde3b640b	https://www.encodeproject.org/files/ENCFF059YQS/@@download/ENCFF059YQS.bed.gz	mm10
ENCFF044YBD	bed narrowPeak	replicated peaks	ENCSR094TTT	ChIP-seq	UBERON:0001890	forebrain	tissue	postnatal	mixed	Mus musculus					H3K27ac-mouse	ENCAB000AQM, ENCAB943WPC	DNA			SDS		2014-06-30	ENCODE					1, 2						ENCFF059YQS, ENCFF278BMJ, ENCFF651RQN	952444	ENCODE Processing Pipeline	2b6526654c631894a689c6cd3fbf73e4	https://www.encodeproject.org/files/ENCFF044YBD/@@download/ENCFF044YBD.bed.gz	mm10
ENCFF406SWR	bed narrowPeak	peaks	ENCSR546ANT	ChIP-seq	UBERON:0000945	stomach	tissue	embryonic	mixed	Mus musculus					H3K27ac-mouse	ENCAB943WPC	DNA			SDS		2014-12-17	ENCODE					2						ENCFF141POR, ENCFF341JXI, ENCFF783YRC	2111378	ENCODE Processing Pipeline	7b93d42a2af174dd73dd67ea3eac10b0	https://www.encodeproject.org/files/ENCFF406SWR/@@download/ENCFF406SWR.bed.gz	mm10
ENCFF271DEH	bed narrowPeak	peaks	ENCSR546ANT	ChIP-seq	UBERON:0000945	stomach	tissue	embryonic	mixed	Mus musculus					H3K27ac-mouse	ENCAB943WPC	DNA			SDS		2014-12-17	ENCODE					1						ENCFF141POR, ENCFF592ZLM, ENCFF783YRC	1591438	ENCODE Processing Pipeline	6051e28f5f9f4cc685eae779e3afe6aa	https://www.encodeproject.org/files/ENCFF271DEH/@@download/ENCFF271DEH.bed.gz	mm10
ENCFF171JNL	bed narrowPeak	peaks	ENCSR546ANT	ChIP-seq	UBERON:0000945	stomach	tissue	embryonic	mixed	Mus musculus					H3K27ac-mouse	ENCAB943WPC	DNA			SDS		2014-12-17	ENCODE					1, 2						ENCFF141POR, ENCFF341JXI, ENCFF592ZLM, ENCFF783YRC	2004679	ENCODE Processing Pipeline	eb52d4dfe09bd3a0e719eab711d6d06b	https://www.encodeproject.org/files/ENCFF171JNL/@@download/ENCFF171JNL.bed.gz	mm10
ENCFF649AYH	bed narrowPeak	replicated peaks	ENCSR546ANT	ChIP-seq	UBERON:0000945	stomach	tissue	embryonic	mixed	Mus musculus					H3K27ac-mouse	ENCAB943WPC	DNA			SDS		2014-12-17	ENCODE					1, 2						ENCFF171JNL, ENCFF271DEH, ENCFF406SWR	1816004	ENCODE Processing Pipeline	38e5fae6d374fe45e2884b33ee9d1a57	https://www.encodeproject.org/files/ENCFF649AYH/@@download/ENCFF649AYH.bed.gz	mm10
ENCFF058AOA	bed narrowPeak	peaks	ENCSR140UEX	ChIP-seq	UBERON:0002048	lung	tissue	embryonic	mixed	Mus musculus					H3K27ac-mouse	ENCAB943WPC	DNA			SDS		2014-12-17	ENCODE					2						ENCFF012JCC, ENCFF091KCX, ENCFF098KIR	1606289	ENCODE Processing Pipeline	b2f2ee23dbaf943a4157dbe80d6d6a6f	https://www.encodeproject.org/files/ENCFF058AOA/@@download/ENCFF058AOA.bed.gz	mm10
ENCFF185SBQ	bed narrowPeak	peaks	ENCSR140UEX	ChIP-seq	UBERON:0002048	lung	tissue	embryonic	mixed	Mus musculus					H3K27ac-mouse	ENCAB943WPC	DNA			SDS		2014-12-17	ENCODE					1, 2						ENCFF012JCC, ENCFF091KCX, ENCFF098KIR, ENCFF524HTY	1441645	ENCODE Processing Pipeline	d02c8f91c72dcebf8729dcef766b220c	https://www.encodeproject.org/files/ENCFF185SBQ/@@download/ENCFF185SBQ.bed.gz	mm10
ENCFF878WIA	bed narrowPeak	peaks	ENCSR140UEX	ChIP-seq	UBERON:0002048	lung	tissue	embryonic	mixed	Mus musculus					H3K27ac-mouse	ENCAB943WPC	DNA			SDS		2014-12-17	ENCODE					1						ENCFF012JCC, ENCFF098KIR, ENCFF524HTY	1706227	ENCODE Processing Pipeline	3956bf8e1c62cc710e1170fd484d6261	https://www.encodeproject.org/files/ENCFF878WIA/@@download/ENCFF878WIA.bed.gz	mm10
ENCFF166HFY	bed narrowPeak	replicated peaks	ENCSR140UEX	ChIP-seq	UBERON:0002048	lung	tissue	embryonic	mixed	Mus musculus					H3K27ac-mouse	ENCAB943WPC	DNA			SDS		2014-12-17	ENCODE					1, 2						ENCFF058AOA, ENCFF185SBQ, ENCFF878WIA	1742662	ENCODE Processing Pipeline	ff6183f215c1e4bf8d2855ca57163749	https://www.encodeproject.org/files/ENCFF166HFY/@@download/ENCFF166HFY.bed.gz	mm10
ENCFF115IIW	bed narrowPeak	peaks	ENCSR357JII	ChIP-seq	UBERON:0002113	kidney	tissue	embryonic	mixed	Mus musculus					H3K27ac-mouse	ENCAB943WPC	DNA			SDS		2014-12-17	ENCODE					2						ENCFF532IQU, ENCFF540VMM, ENCFF922USK	1863571	ENCODE Processing Pipeline	ef0676d3448dfe65b466e803cfd6686b	https://www.encodeproject.org/files/ENCFF115IIW/@@download/ENCFF115IIW.bed.gz	mm10
ENCFF172RVD	bed narrowPeak	peaks	ENCSR357JII	ChIP-seq	UBERON:0002113	kidney	tissue	embryonic	mixed	Mus musculus					H3K27ac-mouse	ENCAB943WPC	DNA			SDS		2014-12-17	ENCODE					1						ENCFF532IQU, ENCFF540VMM, ENCFF701VAG	1481848	ENCODE Processing Pipeline	78a3eb2a2fb199b6dac621f6467af18b	https://www.encodeproject.org/files/ENCFF172RVD/@@download/ENCFF172RVD.bed.gz	mm10
ENCFF171CCD	bed narrowPeak	peaks	ENCSR357JII	ChIP-seq	UBERON:0002113	kidney	tissue	embryonic	mixed	Mus musculus					H3K27ac-mouse	ENCAB943WPC	DNA			SDS		2014-12-17	ENCODE					1, 2						ENCFF532IQU, ENCFF540VMM, ENCFF701VAG, ENCFF922USK	1673276	ENCODE Processing Pipeline	974429a48d6c5bbf49b53568029c2448	https://www.encodeproject.org/files/ENCFF171CCD/@@download/ENCFF171CCD.bed.gz	mm10
ENCFF897MPQ	bed narrowPeak	replicated peaks	ENCSR357JII	ChIP-seq	UBERON:0002113	kidney	tissue	embryonic	mixed	Mus musculus					H3K27ac-mouse	ENCAB943WPC	DNA			SDS		2014-12-17	ENCODE					1, 2						ENCFF115IIW, ENCFF171CCD, ENCFF172RVD	1655314	ENCODE Processing Pipeline	2da8af1edb3878f9756bccb95b95f38b	https://www.encodeproject.org/files/ENCFF897MPQ/@@download/ENCFF897MPQ.bed.gz	mm10
ENCFF372EBI	bed narrowPeak	peaks	ENCSR639DND	ChIP-seq	UBERON:0000160	intestine	tissue	embryonic	mixed	Mus musculus					H3K27ac-mouse	ENCAB943WPC	DNA			SDS		2014-12-17	ENCODE					1						ENCFF461NAJ, ENCFF720BSQ, ENCFF874ZDU	1653398	ENCODE Processing Pipeline	68e40b5c84bb991574f9160b9e33b6dd	https://www.encodeproject.org/files/ENCFF372EBI/@@download/ENCFF372EBI.bed.gz	mm10
ENCFF232RSQ	bed narrowPeak	peaks	ENCSR639DND	ChIP-seq	UBERON:0000160	intestine	tissue	embryonic	mixed	Mus musculus					H3K27ac-mouse	ENCAB943WPC	DNA			SDS		2014-12-17	ENCODE					1, 2						ENCFF461NAJ, ENCFF720BSQ, ENCFF874ZDU, ENCFF886ZQC	1687923	ENCODE Processing Pipeline	ebfb4c6c2f511bda1efee38cbde12faf	https://www.encodeproject.org/files/ENCFF232RSQ/@@download/ENCFF232RSQ.bed.gz	mm10
ENCFF829GTJ	bed narrowPeak	peaks	ENCSR639DND	ChIP-seq	UBERON:0000160	intestine	tissue	embryonic	mixed	Mus musculus					H3K27ac-mouse	ENCAB943WPC	DNA			SDS		2014-12-17	ENCODE					2						ENCFF461NAJ, ENCFF720BSQ, ENCFF886ZQC	1600386	ENCODE Processing Pipeline	e480a55392182316e40f2d28c8a9a587	https://www.encodeproject.org/files/ENCFF829GTJ/@@download/ENCFF829GTJ.bed.gz	mm10
ENCFF619MOV	bed narrowPeak	replicated peaks	ENCSR639DND	ChIP-seq	UBERON:0000160	intestine	tissue	embryonic	mixed	Mus musculus					H3K27ac-mouse	ENCAB943WPC	DNA			SDS		2014-12-17	ENCODE					1, 2						ENCFF232RSQ, ENCFF372EBI, ENCFF829GTJ	1651022	ENCODE Processing Pipeline	e7a84db9bda8221fcd2aa79de6729113	https://www.encodeproject.org/files/ENCFF619MOV/@@download/ENCFF619MOV.bed.gz	mm10
ENCFF614ZSQ	bed narrowPeak	peaks	ENCSR802RET	ChIP-seq	UBERON:0002107	liver	tissue	embryonic	mixed	Mus musculus					H3K27ac-mouse	ENCAB943WPC	DNA			SDS		2014-12-17	ENCODE					1						ENCFF153BXF, ENCFF527LXR, ENCFF882GNF	1367190	ENCODE Processing Pipeline	a68a4e063d8aa87b5b3ff6277ea02e23	https://www.encodeproject.org/files/ENCFF614ZSQ/@@download/ENCFF614ZSQ.bed.gz	mm10
ENCFF596DSZ	bed narrowPeak	peaks	ENCSR802RET	ChIP-seq	UBERON:0002107	liver	tissue	embryonic	mixed	Mus musculus					H3K27ac-mouse	ENCAB943WPC	DNA			SDS		2014-12-17	ENCODE					2						ENCFF153BXF, ENCFF272EKS, ENCFF527LXR	1304354	ENCODE Processing Pipeline	47313f16b62af8c445d38e0cae9a3e5c	https://www.encodeproject.org/files/ENCFF596DSZ/@@download/ENCFF596DSZ.bed.gz	mm10
ENCFF325JUS	bed narrowPeak	peaks	ENCSR802RET	ChIP-seq	UBERON:0002107	liver	tissue	embryonic	mixed	Mus musculus					H3K27ac-mouse	ENCAB943WPC	DNA			SDS		2014-12-17	ENCODE					1, 2						ENCFF153BXF, ENCFF272EKS, ENCFF527LXR, ENCFF882GNF	981380	ENCODE Processing Pipeline	7b2b8260ab1bd6f7f15ba24a41982cd4	https://www.encodeproject.org/files/ENCFF325JUS/@@download/ENCFF325JUS.bed.gz	mm10
ENCFF803MDT	bed narrowPeak	replicated peaks	ENCSR802RET	ChIP-seq	UBERON:0002107	liver	tissue	embryonic	mixed	Mus musculus					H3K27ac-mouse	ENCAB943WPC	DNA			SDS		2014-12-17	ENCODE					1, 2						ENCFF325JUS, ENCFF596DSZ, ENCFF614ZSQ	1221810	ENCODE Processing Pipeline	b1c681b1abd9c116c6e32f3fac4ae57e	https://www.encodeproject.org/files/ENCFF803MDT/@@download/ENCFF803MDT.bed.gz	mm10
ENCFF374MBW	bed narrowPeak	peaks	ENCSR846PJO	ChIP-seq	UBERON:0000948	heart	tissue	embryonic	mixed	Mus musculus					H3K27ac-mouse	ENCAB943WPC	DNA			SDS		2014-12-17	ENCODE					1						ENCFF126TZS, ENCFF604RVD, ENCFF731DCA	1664479	ENCODE Processing Pipeline	cac7d7b403ab84ee79cb842fedc0ebed	https://www.encodeproject.org/files/ENCFF374MBW/@@download/ENCFF374MBW.bed.gz	mm10
ENCFF869ZJZ	bed narrowPeak	peaks	ENCSR846PJO	ChIP-seq	UBERON:0000948	heart	tissue	embryonic	mixed	Mus musculus					H3K27ac-mouse	ENCAB943WPC	DNA			SDS		2014-12-17	ENCODE					2						ENCFF126TZS, ENCFF463OSC, ENCFF731DCA	1836640	ENCODE Processing Pipeline	fd342a305d092a52d7d50bea2be31536	https://www.encodeproject.org/files/ENCFF869ZJZ/@@download/ENCFF869ZJZ.bed.gz	mm10
ENCFF642WNW	bed narrowPeak	peaks	ENCSR846PJO	ChIP-seq	UBERON:0000948	heart	tissue	embryonic	mixed	Mus musculus					H3K27ac-mouse	ENCAB943WPC	DNA			SDS		2014-12-17	ENCODE					1, 2						ENCFF126TZS, ENCFF463OSC, ENCFF604RVD, ENCFF731DCA	1457233	ENCODE Processing Pipeline	4941a854a439d9e0af3351b42b77b86f	https://www.encodeproject.org/files/ENCFF642WNW/@@download/ENCFF642WNW.bed.gz	mm10
ENCFF116HZK	bed narrowPeak	replicated peaks	ENCSR846PJO	ChIP-seq	UBERON:0000948	heart	tissue	embryonic	mixed	Mus musculus					H3K27ac-mouse	ENCAB943WPC	DNA			SDS		2014-12-17	ENCODE					1, 2						ENCFF374MBW, ENCFF642WNW, ENCFF869ZJZ	1852314	ENCODE Processing Pipeline	cb28ffe9e47b935255172439257e4930	https://www.encodeproject.org/files/ENCFF116HZK/@@download/ENCFF116HZK.bed.gz	mm10
ENCFF799EPD	bed narrowPeak	peaks	ENCSR797EYS	ChIP-seq	UBERON:0002028	hindbrain	tissue	embryonic	mixed	Mus musculus					H3K27ac-mouse	ENCAB943WPC	DNA			SDS		2014-12-17	ENCODE					2						ENCFF008ZNY, ENCFF562EMV, ENCFF623BMA	1649828	ENCODE Processing Pipeline	8488a14551ffacb28ae3d3d48d9e1e8f	https://www.encodeproject.org/files/ENCFF799EPD/@@download/ENCFF799EPD.bed.gz	mm10
ENCFF322VIV	bed narrowPeak	peaks	ENCSR797EYS	ChIP-seq	UBERON:0002028	hindbrain	tissue	embryonic	mixed	Mus musculus					H3K27ac-mouse	ENCAB943WPC	DNA			SDS		2014-12-17	ENCODE					1, 2						ENCFF008ZNY, ENCFF562EMV, ENCFF623BMA, ENCFF866UYR	1089769	ENCODE Processing Pipeline	67e70e1919866117e1c16bc5b360a752	https://www.encodeproject.org/files/ENCFF322VIV/@@download/ENCFF322VIV.bed.gz	mm10
ENCFF363VYD	bed narrowPeak	peaks	ENCSR797EYS	ChIP-seq	UBERON:0002028	hindbrain	tissue	embryonic	mixed	Mus musculus					H3K27ac-mouse	ENCAB943WPC	DNA			SDS		2014-12-17	ENCODE					1						ENCFF562EMV, ENCFF623BMA, ENCFF866UYR	1373203	ENCODE Processing Pipeline	17ab122c7a9c172dc860fbe8ed96e3e9	https://www.encodeproject.org/files/ENCFF363VYD/@@download/ENCFF363VYD.bed.gz	mm10
ENCFF612NVM	bed narrowPeak	replicated peaks	ENCSR797EYS	ChIP-seq	UBERON:0002028	hindbrain	tissue	embryonic	mixed	Mus musculus					H3K27ac-mouse	ENCAB943WPC	DNA			SDS		2014-12-17	ENCODE					1, 2						ENCFF322VIV, ENCFF363VYD, ENCFF799EPD	1204836	ENCODE Processing Pipeline	0c4c38f2e34dc6759b4885e251850ff2	https://www.encodeproject.org/files/ENCFF612NVM/@@download/ENCFF612NVM.bed.gz	mm10
ENCFF971REB	bed narrowPeak	peaks	ENCSR553IWV	ChIP-seq	UBERON:0001891	midbrain	tissue	embryonic	mixed	Mus musculus					H3K27ac-mouse	ENCAB943WPC	DNA			SDS		2014-12-17	ENCODE					2						ENCFF227HRH, ENCFF439PVF, ENCFF578PIN	1394886	ENCODE Processing Pipeline	fa23375cf5ae3fad8b3da465886a252f	https://www.encodeproject.org/files/ENCFF971REB/@@download/ENCFF971REB.bed.gz	mm10
ENCFF216YQP	bed narrowPeak	peaks	ENCSR553IWV	ChIP-seq	UBERON:0001891	midbrain	tissue	embryonic	mixed	Mus musculus					H3K27ac-mouse	ENCAB943WPC	DNA			SDS		2014-12-17	ENCODE					1, 2						ENCFF227HRH, ENCFF439PVF, ENCFF578PIN, ENCFF728TYN	1212834	ENCODE Processing Pipeline	8db65c5652aa363b3c980482591976a0	https://www.encodeproject.org/files/ENCFF216YQP/@@download/ENCFF216YQP.bed.gz	mm10
ENCFF541HRM	bed narrowPeak	peaks	ENCSR553IWV	ChIP-seq	UBERON:0001891	midbrain	tissue	embryonic	mixed	Mus musculus					H3K27ac-mouse	ENCAB943WPC	DNA			SDS		2014-12-17	ENCODE					1						ENCFF439PVF, ENCFF578PIN, ENCFF728TYN	1477640	ENCODE Processing Pipeline	4722197d812da2ec53bf9279dde350e3	https://www.encodeproject.org/files/ENCFF541HRM/@@download/ENCFF541HRM.bed.gz	mm10
ENCFF787INH	bed narrowPeak	replicated peaks	ENCSR553IWV	ChIP-seq	UBERON:0001891	midbrain	tissue	embryonic	mixed	Mus musculus					H3K27ac-mouse	ENCAB943WPC	DNA			SDS		2014-12-17	ENCODE					1, 2						ENCFF216YQP, ENCFF541HRM, ENCFF971REB	1280895	ENCODE Processing Pipeline	d0243b512e7de5e82dafe867edbd7b00	https://www.encodeproject.org/files/ENCFF787INH/@@download/ENCFF787INH.bed.gz	mm10
ENCFF264EXG	bed narrowPeak	peaks	ENCSR428OEK	ChIP-seq	UBERON:0001890	forebrain	tissue	embryonic	mixed	Mus musculus					H3K27ac-mouse	ENCAB943WPC	DNA			SDS		2014-12-17	ENCODE					1						ENCFF176AAS, ENCFF395ALO, ENCFF956BKJ	1140780	ENCODE Processing Pipeline	efdfd1cedd70119810b4b2180200e6cc	https://www.encodeproject.org/files/ENCFF264EXG/@@download/ENCFF264EXG.bed.gz	mm10
ENCFF561QFL	bed narrowPeak	peaks	ENCSR428OEK	ChIP-seq	UBERON:0001890	forebrain	tissue	embryonic	mixed	Mus musculus					H3K27ac-mouse	ENCAB943WPC	DNA			SDS		2014-12-17	ENCODE					1, 2						ENCFF176AAS, ENCFF395ALO, ENCFF847VAG, ENCFF956BKJ	992991	ENCODE Processing Pipeline	9477e0a6d6c0e74e5d127d2683177d64	https://www.encodeproject.org/files/ENCFF561QFL/@@download/ENCFF561QFL.bed.gz	mm10
ENCFF832AYR	bed narrowPeak	peaks	ENCSR428OEK	ChIP-seq	UBERON:0001890	forebrain	tissue	embryonic	mixed	Mus musculus					H3K27ac-mouse	ENCAB943WPC	DNA			SDS		2014-12-17	ENCODE					2						ENCFF395ALO, ENCFF847VAG, ENCFF956BKJ	1160533	ENCODE Processing Pipeline	5906c4ed6f0e97ee38a3ad6c5d935f03	https://www.encodeproject.org/files/ENCFF832AYR/@@download/ENCFF832AYR.bed.gz	mm10
ENCFF884MHM	bed narrowPeak	replicated peaks	ENCSR428OEK	ChIP-seq	UBERON:0001890	forebrain	tissue	embryonic	mixed	Mus musculus					H3K27ac-mouse	ENCAB943WPC	DNA			SDS		2014-12-17	ENCODE					1, 2						ENCFF264EXG, ENCFF561QFL, ENCFF832AYR	1193480	ENCODE Processing Pipeline	d86914d3d541ff1c5360924764bcec2b	https://www.encodeproject.org/files/ENCFF884MHM/@@download/ENCFF884MHM.bed.gz	mm10
ENCFF938HUU	bed narrowPeak	peaks	ENCSR316CNR	ChIP-seq	UBERON:0000945	stomach	tissue	embryonic	mixed	Mus musculus					H3K27ac-mouse	ENCAB943WPC	DNA			SDS		2014-06-30	ENCODE					1, 2						ENCFF243MUG, ENCFF362MXD, ENCFF576KAS, ENCFF780AMJ	1173795	ENCODE Processing Pipeline	3eb35082661707e7954a73ceaa935b44	https://www.encodeproject.org/files/ENCFF938HUU/@@download/ENCFF938HUU.bed.gz	mm10
ENCFF122WTM	bed narrowPeak	peaks	ENCSR316CNR	ChIP-seq	UBERON:0000945	stomach	tissue	embryonic	mixed	Mus musculus					H3K27ac-mouse	ENCAB943WPC	DNA			SDS		2014-06-30	ENCODE					1						ENCFF243MUG, ENCFF362MXD	777932	ENCODE Processing Pipeline	c0ca262160cfc42428246ce95535feb9	https://www.encodeproject.org/files/ENCFF122WTM/@@download/ENCFF122WTM.bed.gz	mm10
ENCFF523KOL	bed narrowPeak	peaks	ENCSR316CNR	ChIP-seq	UBERON:0000945	stomach	tissue	embryonic	mixed	Mus musculus					H3K27ac-mouse	ENCAB943WPC	DNA			SDS		2014-06-30	ENCODE					2						ENCFF362MXD, ENCFF576KAS, ENCFF780AMJ	1669832	ENCODE Processing Pipeline	4c007802f1d5e4e976bda2f01fedd8a5	https://www.encodeproject.org/files/ENCFF523KOL/@@download/ENCFF523KOL.bed.gz	mm10
ENCFF670LZU	bed narrowPeak	replicated peaks	ENCSR316CNR	ChIP-seq	UBERON:0000945	stomach	tissue	embryonic	mixed	Mus musculus					H3K27ac-mouse	ENCAB943WPC	DNA			SDS		2014-06-30	ENCODE					1, 2						ENCFF122WTM, ENCFF523KOL, ENCFF938HUU	996641	ENCODE Processing Pipeline	10b823b1bd2d8aa315e01491ac9361b1	https://www.encodeproject.org/files/ENCFF670LZU/@@download/ENCFF670LZU.bed.gz	mm10
ENCFF959NNE	bed narrowPeak	peaks	ENCSR452WYC	ChIP-seq	UBERON:0002048	lung	tissue	embryonic	mixed	Mus musculus					H3K27ac-mouse	ENCAB943WPC	DNA			SDS		2014-06-30	ENCODE					1						ENCFF112OZY, ENCFF271DZZ, ENCFF991ANF	1151480	ENCODE Processing Pipeline	b09162a5f3e53934c5c7968bd61573f2	https://www.encodeproject.org/files/ENCFF959NNE/@@download/ENCFF959NNE.bed.gz	mm10
ENCFF689LTO	bed narrowPeak	peaks	ENCSR452WYC	ChIP-seq	UBERON:0002048	lung	tissue	embryonic	mixed	Mus musculus					H3K27ac-mouse	ENCAB943WPC	DNA			SDS		2014-06-30	ENCODE					2						ENCFF042OJU, ENCFF271DZZ, ENCFF991ANF	1700728	ENCODE Processing Pipeline	eb99c0176d576800858e11cb21866b2b	https://www.encodeproject.org/files/ENCFF689LTO/@@download/ENCFF689LTO.bed.gz	mm10
ENCFF724MNA	bed narrowPeak	peaks	ENCSR452WYC	ChIP-seq	UBERON:0002048	lung	tissue	embryonic	mixed	Mus musculus					H3K27ac-mouse	ENCAB943WPC	DNA			SDS		2014-06-30	ENCODE					1, 2						ENCFF042OJU, ENCFF112OZY, ENCFF271DZZ, ENCFF991ANF	1438395	ENCODE Processing Pipeline	9e6b8c33ce8ac49c51f98603e4ff4cf2	https://www.encodeproject.org/files/ENCFF724MNA/@@download/ENCFF724MNA.bed.gz	mm10
ENCFF776XXR	bed narrowPeak	replicated peaks	ENCSR452WYC	ChIP-seq	UBERON:0002048	lung	tissue	embryonic	mixed	Mus musculus					H3K27ac-mouse	ENCAB943WPC	DNA			SDS		2014-06-30	ENCODE					1, 2						ENCFF689LTO, ENCFF724MNA, ENCFF959NNE	1247300	ENCODE Processing Pipeline	37031f9b8707d1a2eee600b2402d67aa	https://www.encodeproject.org/files/ENCFF776XXR/@@download/ENCFF776XXR.bed.gz	mm10
ENCFF511YZY	bed narrowPeak	peaks	ENCSR057SHA	ChIP-seq	UBERON:0002113	kidney	tissue	embryonic	mixed	Mus musculus					H3K27ac-mouse	ENCAB943WPC	DNA			SDS		2014-06-30	ENCODE					2						ENCFF241KGJ, ENCFF387UYW, ENCFF999TAG	1749035	ENCODE Processing Pipeline	c7351baa12ef53ecfaa501597edda042	https://www.encodeproject.org/files/ENCFF511YZY/@@download/ENCFF511YZY.bed.gz	mm10
ENCFF999OET	bed narrowPeak	peaks	ENCSR057SHA	ChIP-seq	UBERON:0002113	kidney	tissue	embryonic	mixed	Mus musculus					H3K27ac-mouse	ENCAB943WPC	DNA			SDS		2014-06-30	ENCODE					1						ENCFF387UYW, ENCFF751IBT, ENCFF999TAG	1001969	ENCODE Processing Pipeline	60fbfa90741665e5886cfc496373f413	https://www.encodeproject.org/files/ENCFF999OET/@@download/ENCFF999OET.bed.gz	mm10
ENCFF749NRG	bed narrowPeak	peaks	ENCSR057SHA	ChIP-seq	UBERON:0002113	kidney	tissue	embryonic	mixed	Mus musculus					H3K27ac-mouse	ENCAB943WPC	DNA			SDS		2014-06-30	ENCODE					1, 2						ENCFF241KGJ, ENCFF387UYW, ENCFF751IBT, ENCFF999TAG	1242491	ENCODE Processing Pipeline	d3a840ff2be4d2abb27e2624b9757b3e	https://www.encodeproject.org/files/ENCFF749NRG/@@download/ENCFF749NRG.bed.gz	mm10
ENCFF648LVJ	bed narrowPeak	replicated peaks	ENCSR057SHA	ChIP-seq	UBERON:0002113	kidney	tissue	embryonic	mixed	Mus musculus					H3K27ac-mouse	ENCAB943WPC	DNA			SDS		2014-06-30	ENCODE					1, 2						ENCFF511YZY, ENCFF749NRG, ENCFF999OET	933475	ENCODE Processing Pipeline	394eac4903a4433d3e8ceb33390f20da	https://www.encodeproject.org/files/ENCFF648LVJ/@@download/ENCFF648LVJ.bed.gz	mm10
ENCFF120VJA	bed narrowPeak	peaks	ENCSR424END	ChIP-seq	UBERON:0000160	intestine	tissue	embryonic	mixed	Mus musculus					H3K27ac-mouse	ENCAB943WPC	DNA			SDS		2014-06-30	ENCODE					1						ENCFF009SMR, ENCFF490OUY	1198642	ENCODE Processing Pipeline	b358ec43cbb9efe9f19e3b4a9ba2a7ac	https://www.encodeproject.org/files/ENCFF120VJA/@@download/ENCFF120VJA.bed.gz	mm10
ENCFF380QWW	bed narrowPeak	peaks	ENCSR424END	ChIP-seq	UBERON:0000160	intestine	tissue	embryonic	mixed	Mus musculus					H3K27ac-mouse	ENCAB943WPC	DNA			SDS		2014-06-30	ENCODE					2						ENCFF587FSJ, ENCFF775YLK	906213	ENCODE Processing Pipeline	5a2edbc514aadbc7eced8f37164ea347	https://www.encodeproject.org/files/ENCFF380QWW/@@download/ENCFF380QWW.bed.gz	mm10
ENCFF677EXZ	bed narrowPeak	peaks	ENCSR424END	ChIP-seq	UBERON:0000160	intestine	tissue	embryonic	mixed	Mus musculus					H3K27ac-mouse	ENCAB943WPC	DNA			SDS		2014-06-30	ENCODE					1, 2						ENCFF009SMR, ENCFF490OUY, ENCFF587FSJ, ENCFF775YLK	1373765	ENCODE Processing Pipeline	a9174e387dc84f6745d6569e66a2d7f8	https://www.encodeproject.org/files/ENCFF677EXZ/@@download/ENCFF677EXZ.bed.gz	mm10
ENCFF141HDZ	bed narrowPeak	replicated peaks	ENCSR424END	ChIP-seq	UBERON:0000160	intestine	tissue	embryonic	mixed	Mus musculus					H3K27ac-mouse	ENCAB943WPC	DNA			SDS		2014-06-30	ENCODE					1, 2						ENCFF120VJA, ENCFF380QWW, ENCFF677EXZ	921000	ENCODE Processing Pipeline	9b0d2e0cc71fff4d7001df48cdd74f36	https://www.encodeproject.org/files/ENCFF141HDZ/@@download/ENCFF141HDZ.bed.gz	mm10
ENCFF471OGY	bed narrowPeak	replicated peaks	ENCSR481SGM	ChIP-seq	UBERON:0012314	embryonic facial prominence	tissue	embryonic	mixed	Mus musculus					H3K27ac-mouse	ENCAB943WPC	DNA			SDS		2014-06-30	ENCODE					1, 2						ENCFF096ERL, ENCFF368UVV, ENCFF834UPG	1220087	ENCODE Processing Pipeline	1f0b22ce57ca8bd5ccf870d6468b042b	https://www.encodeproject.org/files/ENCFF471OGY/@@download/ENCFF471OGY.bed.gz	mm10
ENCFF834UPG	bed narrowPeak	peaks	ENCSR481SGM	ChIP-seq	UBERON:0012314	embryonic facial prominence	tissue	embryonic	mixed	Mus musculus					H3K27ac-mouse	ENCAB943WPC	DNA			SDS		2014-06-30	ENCODE					1, 2						ENCFF126APW, ENCFF646GGK, ENCFF654PVD, ENCFF893KXG	1780132	ENCODE Processing Pipeline	fd967cbbd64e101de06e012a19cf5eec	https://www.encodeproject.org/files/ENCFF834UPG/@@download/ENCFF834UPG.bed.gz	mm10
ENCFF096ERL	bed narrowPeak	peaks	ENCSR481SGM	ChIP-seq	UBERON:0012314	embryonic facial prominence	tissue	embryonic	mixed	Mus musculus					H3K27ac-mouse	ENCAB943WPC	DNA			SDS		2014-06-30	ENCODE					1						ENCFF126APW, ENCFF654PVD	1360636	ENCODE Processing Pipeline	95af8ff15a08396ef7dfee494816dbea	https://www.encodeproject.org/files/ENCFF096ERL/@@download/ENCFF096ERL.bed.gz	mm10
ENCFF368UVV	bed narrowPeak	peaks	ENCSR481SGM	ChIP-seq	UBERON:0012314	embryonic facial prominence	tissue	embryonic	mixed	Mus musculus					H3K27ac-mouse	ENCAB943WPC	DNA			SDS		2014-06-30	ENCODE					2						ENCFF646GGK, ENCFF893KXG	1364161	ENCODE Processing Pipeline	bebe626a6b295f0e5c1bcfa24a5dd156	https://www.encodeproject.org/files/ENCFF368UVV/@@download/ENCFF368UVV.bed.gz	mm10
ENCFF096HIT	bed narrowPeak	peaks	ENCSR265NBM	ChIP-seq	UBERON:0001049	neural tube	tissue	embryonic	mixed	Mus musculus					H3K27ac-mouse	ENCAB943WPC	DNA			SDS		2014-06-30	ENCODE					1						ENCFF248DBJ, ENCFF302HUT, ENCFF786XLC	966133	ENCODE Processing Pipeline	d761c97547839b6b923fdffede10b3c9	https://www.encodeproject.org/files/ENCFF096HIT/@@download/ENCFF096HIT.bed.gz	mm10
ENCFF582MZM	bed narrowPeak	peaks	ENCSR265NBM	ChIP-seq	UBERON:0001049	neural tube	tissue	embryonic	mixed	Mus musculus					H3K27ac-mouse	ENCAB943WPC	DNA			SDS		2014-06-30	ENCODE					2						ENCFF248DBJ, ENCFF786XLC, ENCFF873ZQP	1321207	ENCODE Processing Pipeline	94bd1d7e5c7fc4a4cb967260737e4af8	https://www.encodeproject.org/files/ENCFF582MZM/@@download/ENCFF582MZM.bed.gz	mm10
ENCFF903BLA	bed narrowPeak	peaks	ENCSR265NBM	ChIP-seq	UBERON:0001049	neural tube	tissue	embryonic	mixed	Mus musculus					H3K27ac-mouse	ENCAB943WPC	DNA			SDS		2014-06-30	ENCODE					1, 2						ENCFF248DBJ, ENCFF302HUT, ENCFF786XLC, ENCFF873ZQP	969887	ENCODE Processing Pipeline	a105fcfc516d2638587c529b6b11e2d2	https://www.encodeproject.org/files/ENCFF903BLA/@@download/ENCFF903BLA.bed.gz	mm10
ENCFF773NKK	bed narrowPeak	replicated peaks	ENCSR265NBM	ChIP-seq	UBERON:0001049	neural tube	tissue	embryonic	mixed	Mus musculus					H3K27ac-mouse	ENCAB943WPC	DNA			SDS		2014-06-30	ENCODE					1, 2						ENCFF096HIT, ENCFF582MZM, ENCFF903BLA	896026	ENCODE Processing Pipeline	c4844c1d607b3df86a14dab5eebdc561	https://www.encodeproject.org/files/ENCFF773NKK/@@download/ENCFF773NKK.bed.gz	mm10
ENCFF867LWP	bed narrowPeak	peaks	ENCSR021ALF	ChIP-seq	UBERON:0002101	limb	tissue	embryonic	mixed	Mus musculus					H3K27ac-mouse	ENCAB943WPC	DNA			SDS		2014-06-30	ENCODE					1						ENCFF315NEL, ENCFF462HQE	1163402	ENCODE Processing Pipeline	fd34ea9f2d9736bf976943c78d0a3eac	https://www.encodeproject.org/files/ENCFF867LWP/@@download/ENCFF867LWP.bed.gz	mm10
ENCFF219XXH	bed narrowPeak	peaks	ENCSR021ALF	ChIP-seq	UBERON:0002101	limb	tissue	embryonic	mixed	Mus musculus					H3K27ac-mouse	ENCAB943WPC	DNA			SDS		2014-06-30	ENCODE					2						ENCFF046NDR, ENCFF868CEP	1379505	ENCODE Processing Pipeline	a8f54e5e307642f76edb5a4ae7bb537b	https://www.encodeproject.org/files/ENCFF219XXH/@@download/ENCFF219XXH.bed.gz	mm10
ENCFF328HRG	bed narrowPeak	peaks	ENCSR021ALF	ChIP-seq	UBERON:0002101	limb	tissue	embryonic	mixed	Mus musculus					H3K27ac-mouse	ENCAB943WPC	DNA			SDS		2014-06-30	ENCODE					1, 2						ENCFF046NDR, ENCFF315NEL, ENCFF462HQE, ENCFF868CEP	1423239	ENCODE Processing Pipeline	d56e8ea939be41b25edc93d564fad66b	https://www.encodeproject.org/files/ENCFF328HRG/@@download/ENCFF328HRG.bed.gz	mm10
ENCFF636PPV	bed narrowPeak	replicated peaks	ENCSR021ALF	ChIP-seq	UBERON:0002101	limb	tissue	embryonic	mixed	Mus musculus					H3K27ac-mouse	ENCAB943WPC	DNA			SDS		2014-06-30	ENCODE					1, 2						ENCFF219XXH, ENCFF328HRG, ENCFF867LWP	879928	ENCODE Processing Pipeline	6e2a28efc782aa99e6e0d9690f499790	https://www.encodeproject.org/files/ENCFF636PPV/@@download/ENCFF636PPV.bed.gz	mm10
ENCFF440TJT	bed narrowPeak	peaks	ENCSR360ANE	ChIP-seq	UBERON:0000948	heart	tissue	embryonic	mixed	Mus musculus					H3K27ac-mouse	ENCAB943WPC	DNA			SDS		2014-06-30	ENCODE					1						ENCFF025NCO, ENCFF099ZCZ	1577239	ENCODE Processing Pipeline	909bf505ac3b58af9db42b956a330598	https://www.encodeproject.org/files/ENCFF440TJT/@@download/ENCFF440TJT.bed.gz	mm10
ENCFF512OLR	bed narrowPeak	peaks	ENCSR360ANE	ChIP-seq	UBERON:0000948	heart	tissue	embryonic	mixed	Mus musculus					H3K27ac-mouse	ENCAB943WPC	DNA			SDS		2014-06-30	ENCODE					1, 2						ENCFF025NCO, ENCFF099ZCZ, ENCFF162LED, ENCFF228INH	1821106	ENCODE Processing Pipeline	d89c61a6e6531ef77ed5474a2b1ce27a	https://www.encodeproject.org/files/ENCFF512OLR/@@download/ENCFF512OLR.bed.gz	mm10
ENCFF578MSH	bed narrowPeak	peaks	ENCSR360ANE	ChIP-seq	UBERON:0000948	heart	tissue	embryonic	mixed	Mus musculus					H3K27ac-mouse	ENCAB943WPC	DNA			SDS		2014-06-30	ENCODE					2						ENCFF162LED, ENCFF228INH	1678349	ENCODE Processing Pipeline	94f506e5bcbb61b110ccd71d9cbb02e3	https://www.encodeproject.org/files/ENCFF578MSH/@@download/ENCFF578MSH.bed.gz	mm10
ENCFF766AGV	bed narrowPeak	replicated peaks	ENCSR360ANE	ChIP-seq	UBERON:0000948	heart	tissue	embryonic	mixed	Mus musculus					H3K27ac-mouse	ENCAB943WPC	DNA			SDS		2014-06-30	ENCODE					1, 2						ENCFF440TJT, ENCFF512OLR, ENCFF578MSH	1501661	ENCODE Processing Pipeline	15c0755bb2190051eeab727faeced45e	https://www.encodeproject.org/files/ENCFF766AGV/@@download/ENCFF766AGV.bed.gz	mm10
ENCFF050ONE	bed narrowPeak	peaks	ENCSR054JHZ	ChIP-seq	UBERON:0002028	hindbrain	tissue	embryonic	mixed	Mus musculus					H3K27ac-mouse	ENCAB943WPC	DNA			SDS		2014-06-30	ENCODE					1						ENCFF433RPH, ENCFF716BBX	1250800	ENCODE Processing Pipeline	62714a68349fe9013bb3e7dad7ef0d0f	https://www.encodeproject.org/files/ENCFF050ONE/@@download/ENCFF050ONE.bed.gz	mm10
ENCFF976INX	bed narrowPeak	peaks	ENCSR054JHZ	ChIP-seq	UBERON:0002028	hindbrain	tissue	embryonic	mixed	Mus musculus					H3K27ac-mouse	ENCAB943WPC	DNA			SDS		2014-06-30	ENCODE					2						ENCFF417WKH, ENCFF992FFS	1452384	ENCODE Processing Pipeline	7545872592e196f2f700cb8189b2aa21	https://www.encodeproject.org/files/ENCFF976INX/@@download/ENCFF976INX.bed.gz	mm10
ENCFF846GDU	bed narrowPeak	peaks	ENCSR054JHZ	ChIP-seq	UBERON:0002028	hindbrain	tissue	embryonic	mixed	Mus musculus					H3K27ac-mouse	ENCAB943WPC	DNA			SDS		2014-06-30	ENCODE					1, 2						ENCFF417WKH, ENCFF433RPH, ENCFF716BBX, ENCFF992FFS	1681742	ENCODE Processing Pipeline	7d6e272c289c8eacd012fa6b8761db56	https://www.encodeproject.org/files/ENCFF846GDU/@@download/ENCFF846GDU.bed.gz	mm10
ENCFF343WHM	bed narrowPeak	replicated peaks	ENCSR054JHZ	ChIP-seq	UBERON:0002028	hindbrain	tissue	embryonic	mixed	Mus musculus					H3K27ac-mouse	ENCAB943WPC	DNA			SDS		2014-06-30	ENCODE					1, 2						ENCFF050ONE, ENCFF846GDU, ENCFF976INX	1229866	ENCODE Processing Pipeline	bfe57262afce58a3602a95433259c331	https://www.encodeproject.org/files/ENCFF343WHM/@@download/ENCFF343WHM.bed.gz	mm10
ENCFF251TJP	bed narrowPeak	peaks	ENCSR254AHA	ChIP-seq	UBERON:0001891	midbrain	tissue	embryonic	mixed	Mus musculus					H3K27ac-mouse	ENCAB943WPC	DNA			SDS		2014-06-30	ENCODE					1						ENCFF460RNI, ENCFF988JQL	1461878	ENCODE Processing Pipeline	1a3cf7ed1ee1730825fe03790a176861	https://www.encodeproject.org/files/ENCFF251TJP/@@download/ENCFF251TJP.bed.gz	mm10
ENCFF500BXT	bed narrowPeak	peaks	ENCSR254AHA	ChIP-seq	UBERON:0001891	midbrain	tissue	embryonic	mixed	Mus musculus					H3K27ac-mouse	ENCAB943WPC	DNA			SDS		2014-06-30	ENCODE					2						ENCFF721BIS, ENCFF790TLG	1341876	ENCODE Processing Pipeline	dc237da2d40bd0c53dee10ac913d0ee2	https://www.encodeproject.org/files/ENCFF500BXT/@@download/ENCFF500BXT.bed.gz	mm10
ENCFF538WNJ	bed narrowPeak	peaks	ENCSR254AHA	ChIP-seq	UBERON:0001891	midbrain	tissue	embryonic	mixed	Mus musculus					H3K27ac-mouse	ENCAB943WPC	DNA			SDS		2014-06-30	ENCODE					1, 2						ENCFF460RNI, ENCFF721BIS, ENCFF790TLG, ENCFF988JQL	1625918	ENCODE Processing Pipeline	d42509f2b2277c9588b937e7cfb732e7	https://www.encodeproject.org/files/ENCFF538WNJ/@@download/ENCFF538WNJ.bed.gz	mm10
ENCFF058VIL	bed narrowPeak	replicated peaks	ENCSR254AHA	ChIP-seq	UBERON:0001891	midbrain	tissue	embryonic	mixed	Mus musculus					H3K27ac-mouse	ENCAB943WPC	DNA			SDS		2014-06-30	ENCODE					1, 2						ENCFF251TJP, ENCFF500BXT, ENCFF538WNJ	1172853	ENCODE Processing Pipeline	7fca1f89d07a34fb50d0e60af16da0d3	https://www.encodeproject.org/files/ENCFF058VIL/@@download/ENCFF058VIL.bed.gz	mm10
ENCFF909VIM	bed narrowPeak	peaks	ENCSR320EEW	ChIP-seq	UBERON:0001890	forebrain	tissue	embryonic	mixed	Mus musculus					H3K27ac-mouse	ENCAB943WPC	DNA			SDS		2014-06-30	ENCODE					1, 2						ENCFF133BTR, ENCFF351THT, ENCFF528CCC, ENCFF750BPO	1393027	ENCODE Processing Pipeline	74baf141c7d580d2cd11e48ac93949f8	https://www.encodeproject.org/files/ENCFF909VIM/@@download/ENCFF909VIM.bed.gz	mm10
ENCFF616AGX	bed narrowPeak	peaks	ENCSR320EEW	ChIP-seq	UBERON:0001890	forebrain	tissue	embryonic	mixed	Mus musculus					H3K27ac-mouse	ENCAB943WPC	DNA			SDS		2014-06-30	ENCODE					1						ENCFF133BTR, ENCFF351THT	891956	ENCODE Processing Pipeline	942df20607c4da4b118950d189a47818	https://www.encodeproject.org/files/ENCFF616AGX/@@download/ENCFF616AGX.bed.gz	mm10
ENCFF428YYK	bed narrowPeak	peaks	ENCSR320EEW	ChIP-seq	UBERON:0001890	forebrain	tissue	embryonic	mixed	Mus musculus					H3K27ac-mouse	ENCAB943WPC	DNA			SDS		2014-06-30	ENCODE					2						ENCFF528CCC, ENCFF750BPO	1649683	ENCODE Processing Pipeline	8da7aaeda86092397f6d230de2cdc0d3	https://www.encodeproject.org/files/ENCFF428YYK/@@download/ENCFF428YYK.bed.gz	mm10
ENCFF903UVM	bed narrowPeak	replicated peaks	ENCSR320EEW	ChIP-seq	UBERON:0001890	forebrain	tissue	embryonic	mixed	Mus musculus					H3K27ac-mouse	ENCAB943WPC	DNA			SDS		2014-06-30	ENCODE					1, 2						ENCFF428YYK, ENCFF616AGX, ENCFF909VIM	952514	ENCODE Processing Pipeline	e45ba69a2f254c3c0b8584a3d5d92227	https://www.encodeproject.org/files/ENCFF903UVM/@@download/ENCFF903UVM.bed.gz	mm10
ENCFF336TSA	bed narrowPeak	peaks	ENCSR401GRX	ChIP-seq	UBERON:0012314	embryonic facial prominence	tissue	embryonic	mixed	Mus musculus					H3K27ac-mouse	ENCAB943WPC	DNA			SDS		2014-06-30	ENCODE					1						ENCFF199HGH, ENCFF265KAG, ENCFF851KTA	1018893	ENCODE Processing Pipeline	1af4308519c91a7cb9e27eac54c97da1	https://www.encodeproject.org/files/ENCFF336TSA/@@download/ENCFF336TSA.bed.gz	mm10
ENCFF556JOO	bed narrowPeak	peaks	ENCSR401GRX	ChIP-seq	UBERON:0012314	embryonic facial prominence	tissue	embryonic	mixed	Mus musculus					H3K27ac-mouse	ENCAB943WPC	DNA			SDS		2014-06-30	ENCODE					2						ENCFF265KAG, ENCFF474USE, ENCFF851KTA	667922	ENCODE Processing Pipeline	de5d5772a5a1991d457a7a36714e610c	https://www.encodeproject.org/files/ENCFF556JOO/@@download/ENCFF556JOO.bed.gz	mm10
ENCFF982UPB	bed narrowPeak	peaks	ENCSR401GRX	ChIP-seq	UBERON:0012314	embryonic facial prominence	tissue	embryonic	mixed	Mus musculus					H3K27ac-mouse	ENCAB943WPC	DNA			SDS		2014-06-30	ENCODE					1, 2						ENCFF199HGH, ENCFF265KAG, ENCFF474USE, ENCFF851KTA	741912	ENCODE Processing Pipeline	c5dcf152b81da0b56510d26126b3d53e	https://www.encodeproject.org/files/ENCFF982UPB/@@download/ENCFF982UPB.bed.gz	mm10
ENCFF931ISB	bed narrowPeak	replicated peaks	ENCSR401GRX	ChIP-seq	UBERON:0012314	embryonic facial prominence	tissue	embryonic	mixed	Mus musculus					H3K27ac-mouse	ENCAB943WPC	DNA			SDS		2014-06-30	ENCODE					1, 2						ENCFF336TSA, ENCFF556JOO, ENCFF982UPB	548222	ENCODE Processing Pipeline	1e0a012bc293d4e273202e972f3ed08f	https://www.encodeproject.org/files/ENCFF931ISB/@@download/ENCFF931ISB.bed.gz	mm10
ENCFF530FRS	bed narrowPeak	peaks	ENCSR531RZS	ChIP-seq	UBERON:0001049	neural tube	tissue	embryonic	mixed	Mus musculus					H3K27ac-mouse	ENCAB943WPC	DNA			SDS		2014-06-30	ENCODE					1, 2						ENCFF066KEA, ENCFF657TOI, ENCFF816UNE, ENCFF959QFK	748924	ENCODE Processing Pipeline	7b1dae68e5438fc3c7f96eb739336c43	https://www.encodeproject.org/files/ENCFF530FRS/@@download/ENCFF530FRS.bed.gz	mm10
ENCFF561LEV	bed narrowPeak	peaks	ENCSR531RZS	ChIP-seq	UBERON:0001049	neural tube	tissue	embryonic	mixed	Mus musculus					H3K27ac-mouse	ENCAB943WPC	DNA			SDS		2014-06-30	ENCODE					2						ENCFF066KEA, ENCFF657TOI, ENCFF816UNE	959527	ENCODE Processing Pipeline	3493a4b14244b1af96de606cb3f731f7	https://www.encodeproject.org/files/ENCFF561LEV/@@download/ENCFF561LEV.bed.gz	mm10
ENCFF369TMY	bed narrowPeak	peaks	ENCSR531RZS	ChIP-seq	UBERON:0001049	neural tube	tissue	embryonic	mixed	Mus musculus					H3K27ac-mouse	ENCAB943WPC	DNA			SDS		2014-06-30	ENCODE					1						ENCFF066KEA, ENCFF657TOI, ENCFF959QFK	969312	ENCODE Processing Pipeline	d1ce2107e0e346db8a2c9c2083d7d4a1	https://www.encodeproject.org/files/ENCFF369TMY/@@download/ENCFF369TMY.bed.gz	mm10
ENCFF357NCX	bed narrowPeak	replicated peaks	ENCSR531RZS	ChIP-seq	UBERON:0001049	neural tube	tissue	embryonic	mixed	Mus musculus					H3K27ac-mouse	ENCAB943WPC	DNA			SDS		2014-06-30	ENCODE					1, 2						ENCFF369TMY, ENCFF530FRS, ENCFF561LEV	642269	ENCODE Processing Pipeline	3a7938619c2c50f6f568f64014fcca6a	https://www.encodeproject.org/files/ENCFF357NCX/@@download/ENCFF357NCX.bed.gz	mm10
ENCFF521HTI	bed narrowPeak	peaks	ENCSR058DOA	ChIP-seq	UBERON:0002107	liver	tissue	embryonic	mixed	Mus musculus					H3K27ac-mouse	ENCAB943WPC	DNA			SDS		2014-06-30	ENCODE					1, 2						ENCFF457CFQ, ENCFF784QSD, ENCFF807GND, ENCFF841RBB	1075033	ENCODE Processing Pipeline	a59e7bd09e632cb3ad59f05aaed6c0c8	https://www.encodeproject.org/files/ENCFF521HTI/@@download/ENCFF521HTI.bed.gz	mm10
ENCFF071JFM	bed narrowPeak	peaks	ENCSR058DOA	ChIP-seq	UBERON:0002107	liver	tissue	embryonic	mixed	Mus musculus					H3K27ac-mouse	ENCAB943WPC	DNA			SDS		2014-06-30	ENCODE					1						ENCFF457CFQ, ENCFF807GND, ENCFF841RBB	955667	ENCODE Processing Pipeline	8c34fd7e60171b6cfbc4874b27c77fe0	https://www.encodeproject.org/files/ENCFF071JFM/@@download/ENCFF071JFM.bed.gz	mm10
ENCFF314GTF	bed narrowPeak	peaks	ENCSR058DOA	ChIP-seq	UBERON:0002107	liver	tissue	embryonic	mixed	Mus musculus					H3K27ac-mouse	ENCAB943WPC	DNA			SDS		2014-06-30	ENCODE					2						ENCFF784QSD, ENCFF807GND, ENCFF841RBB	1240100	ENCODE Processing Pipeline	52b61e82a86c21da24c8c389e332c293	https://www.encodeproject.org/files/ENCFF314GTF/@@download/ENCFF314GTF.bed.gz	mm10
ENCFF682NWN	bed narrowPeak	replicated peaks	ENCSR058DOA	ChIP-seq	UBERON:0002107	liver	tissue	embryonic	mixed	Mus musculus					H3K27ac-mouse	ENCAB943WPC	DNA			SDS		2014-06-30	ENCODE					1, 2						ENCFF071JFM, ENCFF314GTF, ENCFF521HTI	866369	ENCODE Processing Pipeline	d2d0d9d92cf4fca6fecd9c8fb1539947	https://www.encodeproject.org/files/ENCFF682NWN/@@download/ENCFF682NWN.bed.gz	mm10
ENCFF993EXT	bed narrowPeak	peaks	ENCSR897WBY	ChIP-seq	UBERON:0002101	limb	tissue	embryonic	mixed	Mus musculus					H3K27ac-mouse	ENCAB943WPC	DNA			SDS		2014-06-30	ENCODE					2						ENCFF091QRM, ENCFF223QEB, ENCFF976TWF	1215485	ENCODE Processing Pipeline	327331950ca667bdda0a9e49b18cf1ad	https://www.encodeproject.org/files/ENCFF993EXT/@@download/ENCFF993EXT.bed.gz	mm10
ENCFF219DGA	bed narrowPeak	peaks	ENCSR897WBY	ChIP-seq	UBERON:0002101	limb	tissue	embryonic	mixed	Mus musculus					H3K27ac-mouse	ENCAB943WPC	DNA			SDS		2014-06-30	ENCODE					1						ENCFF223QEB, ENCFF711EAX, ENCFF976TWF	811772	ENCODE Processing Pipeline	7fb71d8bc89c3353611452083d8a142e	https://www.encodeproject.org/files/ENCFF219DGA/@@download/ENCFF219DGA.bed.gz	mm10
ENCFF109QVK	bed narrowPeak	peaks	ENCSR897WBY	ChIP-seq	UBERON:0002101	limb	tissue	embryonic	mixed	Mus musculus					H3K27ac-mouse	ENCAB943WPC	DNA			SDS		2014-06-30	ENCODE					1, 2						ENCFF091QRM, ENCFF223QEB, ENCFF711EAX, ENCFF976TWF	781267	ENCODE Processing Pipeline	c6f65227eedd041da84b5624e01130b1	https://www.encodeproject.org/files/ENCFF109QVK/@@download/ENCFF109QVK.bed.gz	mm10
ENCFF176INF	bed narrowPeak	replicated peaks	ENCSR897WBY	ChIP-seq	UBERON:0002101	limb	tissue	embryonic	mixed	Mus musculus					H3K27ac-mouse	ENCAB943WPC	DNA			SDS		2014-06-30	ENCODE					1, 2						ENCFF109QVK, ENCFF219DGA, ENCFF993EXT	587281	ENCODE Processing Pipeline	9a6e4add9ef3367fc62331b7a0448ce5	https://www.encodeproject.org/files/ENCFF176INF/@@download/ENCFF176INF.bed.gz	mm10
ENCFF842KXS	bed narrowPeak	peaks	ENCSR222IHX	ChIP-seq	UBERON:0000948	heart	tissue	embryonic	mixed	Mus musculus					H3K27ac-mouse	ENCAB943WPC	DNA			SDS		2014-06-30	ENCODE					1						ENCFF224KHY, ENCFF224PDN, ENCFF366UML	1237089	ENCODE Processing Pipeline	7cfb10df8ff89446467cc4433b1bd6c8	https://www.encodeproject.org/files/ENCFF842KXS/@@download/ENCFF842KXS.bed.gz	mm10
ENCFF731EKM	bed narrowPeak	peaks	ENCSR222IHX	ChIP-seq	UBERON:0000948	heart	tissue	embryonic	mixed	Mus musculus					H3K27ac-mouse	ENCAB943WPC	DNA			SDS		2014-06-30	ENCODE					2						ENCFF224PDN, ENCFF366UML, ENCFF930CBV	1537963	ENCODE Processing Pipeline	54c5130511851f5919db0152a77e8083	https://www.encodeproject.org/files/ENCFF731EKM/@@download/ENCFF731EKM.bed.gz	mm10
ENCFF784JBE	bed narrowPeak	peaks	ENCSR222IHX	ChIP-seq	UBERON:0000948	heart	tissue	embryonic	mixed	Mus musculus					H3K27ac-mouse	ENCAB943WPC	DNA			SDS		2014-06-30	ENCODE					1, 2						ENCFF224KHY, ENCFF224PDN, ENCFF366UML, ENCFF930CBV	1378123	ENCODE Processing Pipeline	354e89829d0e3f99d398adab6046fe95	https://www.encodeproject.org/files/ENCFF784JBE/@@download/ENCFF784JBE.bed.gz	mm10
ENCFF537FMT	bed narrowPeak	replicated peaks	ENCSR222IHX	ChIP-seq	UBERON:0000948	heart	tissue	embryonic	mixed	Mus musculus					H3K27ac-mouse	ENCAB943WPC	DNA			SDS		2014-06-30	ENCODE					1, 2						ENCFF731EKM, ENCFF784JBE, ENCFF842KXS	1139112	ENCODE Processing Pipeline	eccf29db593e9c64ac835ae34e6431dd	https://www.encodeproject.org/files/ENCFF537FMT/@@download/ENCFF537FMT.bed.gz	mm10
ENCFF482OQU	bed narrowPeak	peaks	ENCSR129LAP	ChIP-seq	UBERON:0002028	hindbrain	tissue	embryonic	mixed	Mus musculus					H3K27ac-mouse	ENCAB943WPC	DNA			SDS		2014-06-30	ENCODE					1						ENCFF145RIL, ENCFF656MYX, ENCFF844PWX	1083233	ENCODE Processing Pipeline	2a0d617956fc80dfb060e2afbd21275e	https://www.encodeproject.org/files/ENCFF482OQU/@@download/ENCFF482OQU.bed.gz	mm10
ENCFF194SXZ	bed narrowPeak	peaks	ENCSR129LAP	ChIP-seq	UBERON:0002028	hindbrain	tissue	embryonic	mixed	Mus musculus					H3K27ac-mouse	ENCAB943WPC	DNA			SDS		2014-06-30	ENCODE					2						ENCFF582CZH, ENCFF656MYX, ENCFF844PWX	809577	ENCODE Processing Pipeline	fe02aeaf1e66a13404e065a72bf63884	https://www.encodeproject.org/files/ENCFF194SXZ/@@download/ENCFF194SXZ.bed.gz	mm10
ENCFF255IHY	bed narrowPeak	peaks	ENCSR129LAP	ChIP-seq	UBERON:0002028	hindbrain	tissue	embryonic	mixed	Mus musculus					H3K27ac-mouse	ENCAB943WPC	DNA			SDS		2014-06-30	ENCODE					1, 2						ENCFF145RIL, ENCFF582CZH, ENCFF656MYX, ENCFF844PWX	966074	ENCODE Processing Pipeline	7c84435d7b1911ae93408997021441b9	https://www.encodeproject.org/files/ENCFF255IHY/@@download/ENCFF255IHY.bed.gz	mm10
ENCFF297EQZ	bed narrowPeak	replicated peaks	ENCSR129LAP	ChIP-seq	UBERON:0002028	hindbrain	tissue	embryonic	mixed	Mus musculus					H3K27ac-mouse	ENCAB943WPC	DNA			SDS		2014-06-30	ENCODE					1, 2						ENCFF194SXZ, ENCFF255IHY, ENCFF482OQU	746367	ENCODE Processing Pipeline	2d43d8ad43d34c80f6835a14ea973be0	https://www.encodeproject.org/files/ENCFF297EQZ/@@download/ENCFF297EQZ.bed.gz	mm10
ENCFF921OYZ	bed narrowPeak	peaks	ENCSR088UKA	ChIP-seq	UBERON:0001891	midbrain	tissue	embryonic	mixed	Mus musculus					H3K27ac-mouse	ENCAB943WPC	DNA			SDS		2014-06-30	ENCODE					1						ENCFF033BGX, ENCFF289GXU, ENCFF972ZKQ	824759	ENCODE Processing Pipeline	046fe6e1faa339ba899c6a95285d7622	https://www.encodeproject.org/files/ENCFF921OYZ/@@download/ENCFF921OYZ.bed.gz	mm10
ENCFF269WDY	bed narrowPeak	peaks	ENCSR088UKA	ChIP-seq	UBERON:0001891	midbrain	tissue	embryonic	mixed	Mus musculus					H3K27ac-mouse	ENCAB943WPC	DNA			SDS		2014-06-30	ENCODE					2						ENCFF033BGX, ENCFF139KVM, ENCFF972ZKQ	888072	ENCODE Processing Pipeline	6c75f9e04516456817e0a39621f06c0d	https://www.encodeproject.org/files/ENCFF269WDY/@@download/ENCFF269WDY.bed.gz	mm10
ENCFF896WTI	bed narrowPeak	peaks	ENCSR088UKA	ChIP-seq	UBERON:0001891	midbrain	tissue	embryonic	mixed	Mus musculus					H3K27ac-mouse	ENCAB943WPC	DNA			SDS		2014-06-30	ENCODE					1, 2						ENCFF033BGX, ENCFF139KVM, ENCFF289GXU, ENCFF972ZKQ	662811	ENCODE Processing Pipeline	6b5a7dcfb3ab6bf8a614ce86497751d5	https://www.encodeproject.org/files/ENCFF896WTI/@@download/ENCFF896WTI.bed.gz	mm10
ENCFF080VOT	bed narrowPeak	replicated peaks	ENCSR088UKA	ChIP-seq	UBERON:0001891	midbrain	tissue	embryonic	mixed	Mus musculus					H3K27ac-mouse	ENCAB943WPC	DNA			SDS		2014-06-30	ENCODE					1, 2						ENCFF269WDY, ENCFF896WTI, ENCFF921OYZ	616662	ENCODE Processing Pipeline	2db9472e0b2d52d91061a2c4b86e9862	https://www.encodeproject.org/files/ENCFF080VOT/@@download/ENCFF080VOT.bed.gz	mm10
ENCFF301MDV	bed narrowPeak	peaks	ENCSR275KPI	ChIP-seq	UBERON:0001890	forebrain	tissue	embryonic	mixed	Mus musculus					H3K27ac-mouse	ENCAB943WPC	DNA			SDS		2014-06-30	ENCODE					2						ENCFF204GFG, ENCFF695ODM, ENCFF710YKT	819518	ENCODE Processing Pipeline	d70c84128c68c64c743dc8d9ee4917b5	https://www.encodeproject.org/files/ENCFF301MDV/@@download/ENCFF301MDV.bed.gz	mm10
ENCFF686JWX	bed narrowPeak	replicated peaks	ENCSR275KPI	ChIP-seq	UBERON:0001890	forebrain	tissue	embryonic	mixed	Mus musculus					H3K27ac-mouse	ENCAB943WPC	DNA			SDS		2014-06-30	ENCODE					1, 2						ENCFF052BYL, ENCFF301MDV, ENCFF315TFW	591928	ENCODE Processing Pipeline	6a1aec583898b260c874fb92f8196fba	https://www.encodeproject.org/files/ENCFF686JWX/@@download/ENCFF686JWX.bed.gz	mm10
ENCFF052BYL	bed narrowPeak	peaks	ENCSR275KPI	ChIP-seq	UBERON:0001890	forebrain	tissue	embryonic	mixed	Mus musculus					H3K27ac-mouse	ENCAB943WPC	DNA			SDS		2014-06-30	ENCODE					1						ENCFF204GFG, ENCFF211GZM, ENCFF695ODM	752899	ENCODE Processing Pipeline	8cb304331a9f6b740a75062871f38dfd	https://www.encodeproject.org/files/ENCFF052BYL/@@download/ENCFF052BYL.bed.gz	mm10
ENCFF315TFW	bed narrowPeak	peaks	ENCSR275KPI	ChIP-seq	UBERON:0001890	forebrain	tissue	embryonic	mixed	Mus musculus					H3K27ac-mouse	ENCAB943WPC	DNA			SDS		2014-06-30	ENCODE					1, 2						ENCFF204GFG, ENCFF211GZM, ENCFF695ODM, ENCFF710YKT	702277	ENCODE Processing Pipeline	0cce8648b05278a23e25c663259a8c2c	https://www.encodeproject.org/files/ENCFF315TFW/@@download/ENCFF315TFW.bed.gz	mm10
