# Supplementary material for: Repurposing of promoters and enhancers during mammalian evolution
Source: Nat Commun. 2018 Oct 4;9:4066. doi: 10.1038/s41467-018-06544-z (PMC6172195; doi:10.1038/s41467-018-06544-z)
Supplement: Supplementary file 12 — supplementary data 9 [file 41467_2018_6544_MOESM12_ESM.zip › metadata/metadata_H3K27Ac_mm9.tsv]

File accession	File format	Output type	Experiment accession	Assay	Biosample term id	Biosample term name	Biosample type	Biosample life stage	Biosample sex	Biosample organism	Biosample treatments	Biosample subcellular fraction term name	Biosample phase	Biosample synchronization stage	Experiment target	Antibody accession	Library made from	Library depleted in	Library extraction method	Library lysis method	Library crosslinking method	Experiment date released	Project	RBNS protein concentration	Library fragmentation method	Library size range	Biosample Age	Biological replicate(s)	Technical replicate	Read length	Mapped read length	Run type	Paired end	Paired with	Derived from	Size	Lab	md5sum	File download URL	Assembly	Platform	Controlled by	File Status	Audit WARNING	Audit INTERNAL_ACTION	Audit NOT_COMPLIANT	Audit ERROR
ENCFF001XYQ	bed broadPeak	peaks	ENCSR000CCE	ChIP-seq	UBERON:0002264	olfactory bulb	tissue	adult	male	Mus musculus					H3K27ac-mouse	ENCAB000ADS	DNA		see document	see document		2012-03-28	ENCODE													420862	Bing Ren, UCSD	f1f52ce50de63df292a601671fffb27b	https://www.encodeproject.org/files/ENCFF001XYQ/@@download/ENCFF001XYQ.bed.gz	mm9			released	low read length, low read depth		insufficient read depth
ENCFF001XYT	bed broadPeak	peaks	ENCSR000CDO	ChIP-seq	UBERON:0001987	placenta	tissue	adult	female	Mus musculus					H3K27ac-mouse	ENCAB000ADS	DNA		see document	see document		2012-03-28	ENCODE													565041	Bing Ren, UCSD	56a512a53a66d68f23549d5358976cf0	https://www.encodeproject.org/files/ENCFF001XYT/@@download/ENCFF001XYT.bed.gz	mm9			released	low read length, low read depth
ENCFF001XZG	bed broadPeak	peaks	ENCSR000CCU	ChIP-seq	UBERON:0000473	testis	tissue	adult	male	Mus musculus					H3K27ac-mouse	ENCAB000ADS	DNA		see document	see document		2012-03-28	ENCODE													395025	Bing Ren, UCSD	72097de0ad8454bd83ec25f945f6cf59	https://www.encodeproject.org/files/ENCFF001XZG/@@download/ENCFF001XZG.bed.gz	mm9			released	low read length		insufficient read depth
ENCFF001XXV	bed broadPeak	peaks	ENCSR000CDH	ChIP-seq	UBERON:0002107	liver	tissue	adult	male	Mus musculus					H3K27ac-mouse	ENCAB000ADS	DNA		see document	see document		2012-03-28	ENCODE													450022	Bing Ren, UCSD	d513b9e3be0175a1a24a8cfac4b36b08	https://www.encodeproject.org/files/ENCFF001XXV/@@download/ENCFF001XXV.bed.gz	mm9			released	low read length, mild to moderate bottlenecking, low read depth, inconsistent platforms		insufficient read depth
ENCFF001XWL	bed broadPeak	peaks	ENCSR000CDD	ChIP-seq	UBERON:0005343	cortical plate	tissue	adult	male	Mus musculus					H3K27ac-mouse	ENCAB000ADS	DNA		see document	see document		2012-03-28	ENCODE													424027	Bing Ren, UCSD	bb7eeda4e8e28f79ee847c6a0d2a58bb	https://www.encodeproject.org/files/ENCFF001XWL/@@download/ENCFF001XWL.bed.gz	mm9			released	low read length, inconsistent platforms		insufficient read depth
ENCFF001XXD	bed broadPeak	peaks	ENCSR000CDF	ChIP-seq	UBERON:0000948	heart	tissue	adult	male	Mus musculus					H3K27ac-mouse	ENCAB000ADS	DNA		see document	see document		2012-03-28	ENCODE													509682	Bing Ren, UCSD	cd03b080a7d4225ee4b483c1bfb0abd5	https://www.encodeproject.org/files/ENCFF001XXD/@@download/ENCFF001XXD.bed.gz	mm9			released	low read length, low read depth, inconsistent platforms
ENCFF001XVR	bed broadPeak	peaks	ENCSR000CEZ	ChIP-seq	UBERON:0001348	brown adipose tissue	tissue	adult	male	Mus musculus					H3K27ac-mouse	ENCAB000ADS	DNA		see document	see document		2012-03-28	ENCODE													502412	Bing Ren, UCSD	1aa946d07a70852b15ea97bbfad9b260	https://www.encodeproject.org/files/ENCFF001XVR/@@download/ENCFF001XVR.bed.gz	mm9			released	low read length, mild to moderate bottlenecking		insufficient read depth
ENCFF001XWA	bed broadPeak	peaks	ENCSR000CDC	ChIP-seq	UBERON:0002037	cerebellum	tissue	adult	male	Mus musculus					H3K27ac-mouse	ENCAB000ADS	DNA		see document	see document		2012-03-28	ENCODE													351362	Bing Ren, UCSD	f65bb208131e587055e923610e3562ca	https://www.encodeproject.org/files/ENCFF001XWA/@@download/ENCFF001XWA.bed.gz	mm9			released	low read length, inconsistent platforms		insufficient read depth
ENCFF001XYW	bed broadPeak	peaks	ENCSR000CCQ	ChIP-seq	UBERON:0002108	small intestine	tissue	adult	male	Mus musculus					H3K27ac-mouse	ENCAB000ADS	DNA		see document	see document		2012-03-28	ENCODE													487159	Bing Ren, UCSD	06b3ed9b1018230bcd01211f3813f497	https://www.encodeproject.org/files/ENCFF001XYW/@@download/ENCFF001XYW.bed.gz	mm9			released	low read length, low read depth, inconsistent platforms		insufficient read depth
ENCFF001XYZ	bed broadPeak	peaks	ENCSR000CDJ	ChIP-seq	UBERON:0002106	spleen	tissue	adult	male	Mus musculus					H3K27ac-mouse	ENCAB000ADS	DNA		see document	see document		2012-03-28	ENCODE													385857	Bing Ren, UCSD	9f6bf8240dc7e332626ab30af3769bec	https://www.encodeproject.org/files/ENCFF001XYZ/@@download/ENCFF001XYZ.bed.gz	mm9			released	low read length, inconsistent platforms		insufficient read depth
ENCFF001XVU	bed broadPeak	peaks	ENCSR000CCL	ChIP-seq	UBERON:0002371	bone marrow	tissue	adult	male	Mus musculus					H3K27ac-mouse	ENCAB000ADS	DNA		see document	see document		2012-03-28	ENCODE													406965	Bing Ren, UCSD	54588e059d4693e0a3fb9bf489073427	https://www.encodeproject.org/files/ENCFF001XVU/@@download/ENCFF001XVU.bed.gz	mm9			released	low read length, mild to moderate bottlenecking, low read depth, inconsistent platforms		insufficient read depth, poor library complexity
ENCFF001XZL	bed broadPeak	peaks	ENCSR000CCH	ChIP-seq	UBERON:0002370	thymus	tissue	adult	male	Mus musculus					H3K27ac-mouse	ENCAB000ADS	DNA		see document	see document		2012-03-28	ENCODE													152564	Bing Ren, UCSD	55b20e0f4bac7c27ddd09830096b5f6c	https://www.encodeproject.org/files/ENCFF001XZL/@@download/ENCFF001XZL.bed.gz	mm9			released	low read length		insufficient read depth
ENCFF001XXK	bed broadPeak	peaks	ENCSR000CDG	ChIP-seq	UBERON:0002113	kidney	tissue	adult	male	Mus musculus					H3K27ac-mouse	ENCAB000ADS	DNA		see document	see document		2012-03-28	ENCODE													508001	Bing Ren, UCSD	4f4188cb0dc7ec4fec89200d0755b843	https://www.encodeproject.org/files/ENCFF001XXK/@@download/ENCFF001XXK.bed.gz	mm9			released	low read length, low read depth, inconsistent platforms		insufficient read depth
