# Supplementary material for: Repurposing of promoters and enhancers during mammalian evolution
Source: Nat Commun. 2018 Oct 4;9:4066. doi: 10.1038/s41467-018-06544-z (PMC6172195; doi:10.1038/s41467-018-06544-z)
Supplement: Supplementary file 12 — supplementary data 9 [file 41467_2018_6544_MOESM12_ESM.zip › metadata/metadata_H3K4me3_mm9.tsv]

File accession	File format	Output type	Experiment accession	Assay	Biosample term id	Biosample term name	Biosample type	Biosample life stage	Biosample sex	Biosample organism	Biosample treatments	Biosample subcellular fraction term name	Biosample phase	Biosample synchronization stage	Experiment target	Antibody accession	Library made from	Library depleted in	Library extraction method	Library lysis method	Library crosslinking method	Experiment date released	Project	RBNS protein concentration	Library fragmentation method	Library size range	Biosample Age	Biological replicate(s)	Technical replicate	Read length	Mapped read length	Run type	Paired end	Paired with	Derived from	Size	Lab	md5sum	File download URL	Assembly	Platform	Controlled by	File Status	Audit WARNING	Audit INTERNAL_ACTION	Audit NOT_COMPLIANT	Audit ERROR
ENCFF001XZK	bed broadPeak	peaks	ENCSR000CCJ	ChIP-seq	UBERON:0002370	thymus	tissue	adult	male	Mus musculus					H3K4me3-mouse	ENCAB000ANL	DNA		see document	see document		2012-03-28	ENCODE													202238	Bing Ren, UCSD	170a72f0bf31c2d7f0c8c014d88120a1	https://www.encodeproject.org/files/ENCFF001XZK/@@download/ENCFF001XZK.bed.gz	mm9			released	low read length, moderate library complexity, mild to moderate bottlenecking		insufficient read depth
ENCFF001XYV	bed broadPeak	peaks	ENCSR000CCS	ChIP-seq	UBERON:0002108	small intestine	tissue	adult	male	Mus musculus					H3K4me3-mouse	ENCAB000ANL	DNA		see document	see document		2012-03-28	ENCODE													259098	Bing Ren, UCSD	e7fdf45c3c162a9ffe8bf529802dd006	https://www.encodeproject.org/files/ENCFF001XYV/@@download/ENCFF001XYV.bed.gz	mm9			released	inconsistent platforms, low read depth, low read length, moderate library complexity, mild to moderate bottlenecking
ENCFF001XVP	bed broadPeak	peaks	ENCSR000CFB	ChIP-seq	UBERON:0001348	brown adipose tissue	tissue	adult	male	Mus musculus					H3K4me3-mouse	ENCAB000ANL	DNA		see document	see document		2012-03-28	ENCODE													267713	Bing Ren, UCSD	e09b11c2f753844462a05d2fb274eb2c	https://www.encodeproject.org/files/ENCFF001XVP/@@download/ENCFF001XVP.bed.gz	mm9			released	low read depth, low read length, moderate library complexity, mild to moderate bottlenecking		insufficient read depth
ENCFF001XWD	bed broadPeak	peaks	ENCSR000CAK	ChIP-seq	UBERON:0002037	cerebellum	tissue	adult	male	Mus musculus					H3K4me3-mouse	ENCAB000ANL	DNA		see document	see document		2011-06-24	ENCODE													290721	Bing Ren, UCSD	65dded51883fadb7938ca9584d996657	https://www.encodeproject.org/files/ENCFF001XWD/@@download/ENCFF001XWD.bed.gz	mm9			released	low read depth, low read length, mild to moderate bottlenecking		insufficient read depth
ENCFF001XWN	bed broadPeak	peaks	ENCSR000CAJ	ChIP-seq	UBERON:0005343	cortical plate	tissue	adult	male	Mus musculus					H3K4me3-mouse	ENCAB000ANL	DNA		see document	see document		2011-06-24	ENCODE													279372	Bing Ren, UCSD	73925a087466b6e71258bbbe50ed318d	https://www.encodeproject.org/files/ENCFF001XWN/@@download/ENCFF001XWN.bed.gz	mm9			released	low read length, mild to moderate bottlenecking		insufficient read depth	extremely low read depth
ENCFF001XYP	bed broadPeak	peaks	ENCSR000CDS	ChIP-seq	UBERON:0002264	olfactory bulb	tissue	adult	male	Mus musculus					H3K4me3-mouse	ENCAB000ANL	DNA		see document	see document		2012-03-28	ENCODE													246927	Bing Ren, UCSD	cd4e9a622b919a28ce8aa4e0294a29f2	https://www.encodeproject.org/files/ENCFF001XYP/@@download/ENCFF001XYP.bed.gz	mm9			released	low read depth, low read length, moderate library complexity, mild to moderate bottlenecking		insufficient read depth
ENCFF001XVW	bed broadPeak	peaks	ENCSR000CAH	ChIP-seq	UBERON:0002371	bone marrow	tissue	adult	male	Mus musculus					H3K4me3-mouse	ENCAB000ANL	DNA		see document	see document		2011-06-24	ENCODE													281765	Bing Ren, UCSD	389b05d21facfb655416d550ab114752	https://www.encodeproject.org/files/ENCFF001XVW/@@download/ENCFF001XVW.bed.gz	mm9			released	low read depth, low read length, mild to moderate bottlenecking
ENCFF001XYD	bed broadPeak	peaks	ENCSR000CAR	ChIP-seq	UBERON:0002048	lung	tissue	adult	male	Mus musculus					H3K4me3-mouse	ENCAB000ANL	DNA		see document	see document		2011-06-24	ENCODE													272011	Bing Ren, UCSD	4ed24edaf73288aa5ca5eeceb9f58b7e	https://www.encodeproject.org/files/ENCFF001XYD/@@download/ENCFF001XYD.bed.gz	mm9			released	low read depth, low read length, mild to moderate bottlenecking			extremely low read depth
ENCFF001XXO	bed broadPeak	peaks	ENCSR000CAN	ChIP-seq	UBERON:0002113	kidney	tissue	adult	male	Mus musculus					H3K4me3-mouse	ENCAB000ANL	DNA		see document	see document		2011-06-24	ENCODE													268371	Bing Ren, UCSD	b1869f62015cb7d009a69ae0be850863	https://www.encodeproject.org/files/ENCFF001XXO/@@download/ENCFF001XXO.bed.gz	mm9			released	low read depth, low read length, mild to moderate bottlenecking		insufficient read depth
ENCFF001XZF	bed broadPeak	peaks	ENCSR000CCW	ChIP-seq	UBERON:0000473	testis	tissue	adult	male	Mus musculus					H3K4me3-mouse	ENCAB000ANL	DNA		see document	see document		2012-03-28	ENCODE													510049	Bing Ren, UCSD	4965b2163ad28c7d456208cb88ce8d07	https://www.encodeproject.org/files/ENCFF001XZF/@@download/ENCFF001XZF.bed.gz	mm9			released	low read depth, mixed read lengths, low read length, moderate library complexity, mild to moderate bottlenecking
ENCFF001XXI	bed broadPeak	peaks	ENCSR000CAM	ChIP-seq	UBERON:0000948	heart	tissue	adult	male	Mus musculus					H3K4me3-mouse	ENCAB000ANL	DNA		see document	see document		2011-06-24	ENCODE													283495	Bing Ren, UCSD	31dda4564317613bd627859458d7e974	https://www.encodeproject.org/files/ENCFF001XXI/@@download/ENCFF001XXI.bed.gz	mm9			released	low read length		insufficient read depth
ENCFF001XYA	bed broadPeak	peaks	ENCSR000CAP	ChIP-seq	UBERON:0002107	liver	tissue	adult	male	Mus musculus					H3K4me3-mouse	ENCAB000ANL	DNA		see document	see document		2011-06-24	ENCODE													251145	Bing Ren, UCSD	a496cd4d539e7681f3028dec5a63d316	https://www.encodeproject.org/files/ENCFF001XYA/@@download/ENCFF001XYA.bed.gz	mm9			released	low read depth, low read length, moderate library complexity, mild to moderate bottlenecking		insufficient read depth
ENCFF001XZD	bed broadPeak	peaks	ENCSR000CBD	ChIP-seq	UBERON:0002106	spleen	tissue	adult	male	Mus musculus					H3K4me3-mouse	ENCAB000ANL	DNA		see document	see document		2011-06-24	ENCODE													238100	Bing Ren, UCSD	92b175685ed346d01e92abcb1f3ccda3	https://www.encodeproject.org/files/ENCFF001XZD/@@download/ENCFF001XZD.bed.gz	mm9			released	inconsistent platforms, mild to moderate bottlenecking		insufficient read depth, insufficient read length	extremely low read depth
ENCFF001XYR	bed broadPeak	peaks	ENCSR000CDQ	ChIP-seq	UBERON:0001987	placenta	tissue	adult	female	Mus musculus					H3K4me3-mouse	ENCAB000ANL	DNA		see document	see document		2012-03-28	ENCODE													186230	Bing Ren, UCSD	8e86b72cad317b1f45251531b979bef0	https://www.encodeproject.org/files/ENCFF001XYR/@@download/ENCFF001XYR.bed.gz	mm9			released	low read length, mild to moderate bottlenecking		insufficient read depth, poor library complexity
