# Supplementary material for: Repurposing of promoters and enhancers during mammalian evolution
Source: Nat Commun. 2018 Oct 4;9:4066. doi: 10.1038/s41467-018-06544-z (PMC6172195; doi:10.1038/s41467-018-06544-z)
Supplement: Supplementary file 12 — supplementary data 9 [file 41467_2018_6544_MOESM12_ESM.zip › metadata/metadata_H3K4me1_mm9.tsv]

File accession	File format	Output type	Experiment accession	Assay	Biosample term id	Biosample term name	Biosample type	Biosample life stage	Biosample sex	Biosample organism	Biosample treatments	Biosample subcellular fraction term name	Biosample phase	Biosample synchronization stage	Experiment target	Antibody accession	Library made from	Library depleted in	Library extraction method	Library lysis method	Library crosslinking method	Experiment date released	Project	RBNS protein concentration	Library fragmentation method	Library size range	Biosample Age	Biological replicate(s)	Technical replicate	Read length	Mapped read length	Run type	Paired end	Paired with	Derived from	Size	Lab	md5sum	File download URL	Assembly	Platform	Controlled by	File Status	Audit WARNING	Audit INTERNAL_ACTION	Audit NOT_COMPLIANT	Audit ERROR
ENCFF001XWM	bed broadPeak	peaks	ENCSR000CAI	ChIP-seq	UBERON:0005343	cortical plate	tissue	adult	male	Mus musculus					H3K4me1-mouse	ENCAB000ADX	DNA		see document	see document		2011-06-24	ENCODE													974564	Bing Ren, UCSD	37d216ee28aa1bf7df53f62f310e22bb	https://www.encodeproject.org/files/ENCFF001XWM/@@download/ENCFF001XWM.bed.gz	mm9			released	low read length		insufficient read depth
ENCFF001XVQ	bed broadPeak	peaks	ENCSR000CFA	ChIP-seq	UBERON:0001348	brown adipose tissue	tissue	adult	male	Mus musculus					H3K4me1-mouse	ENCAB000ADX	DNA		see document	see document		2012-03-28	ENCODE													1202158	Bing Ren, UCSD	732007dd62cb43d3afaecf5925ad5c92	https://www.encodeproject.org/files/ENCFF001XVQ/@@download/ENCFF001XVQ.bed.gz	mm9			released	mixed read lengths, low read length	mismatched file status	insufficient read length, insufficient read depth
ENCFF001XVV	bed broadPeak	peaks	ENCSR000CAG	ChIP-seq	UBERON:0002371	bone marrow	tissue	adult	male	Mus musculus					H3K4me1-mouse	ENCAB000ADX	DNA		see document	see document		2011-06-24	ENCODE													816711	Bing Ren, UCSD	d86a88762fd231c1e637f47e6a0b1c49	https://www.encodeproject.org/files/ENCFF001XVV/@@download/ENCFF001XVV.bed.gz	mm9			released	low read length		insufficient read depth
ENCFF001XXZ	bed broadPeak	peaks	ENCSR000CAO	ChIP-seq	UBERON:0002107	liver	tissue	adult	male	Mus musculus					H3K4me1-mouse	ENCAB000ADX	DNA		see document	see document		2011-06-24	ENCODE													876471	Bing Ren, UCSD	72ebd5b5ae5716efbcaa3dfd2d12cc63	https://www.encodeproject.org/files/ENCFF001XXZ/@@download/ENCFF001XXZ.bed.gz	mm9			released	low read length		insufficient read depth
ENCFF001XXH	bed broadPeak	peaks	ENCSR000CAE	ChIP-seq	UBERON:0000948	heart	tissue	adult	male	Mus musculus					H3K4me1-mouse	ENCAB000ADX	DNA		see document	see document		2011-06-24	ENCODE													980498	Bing Ren, UCSD	f0cba63b24c32febfa5dbebb087cab12	https://www.encodeproject.org/files/ENCFF001XXH/@@download/ENCFF001XXH.bed.gz	mm9			released	low read length		insufficient read depth
ENCFF001XYU	bed broadPeak	peaks	ENCSR000CCR	ChIP-seq	UBERON:0002108	small intestine	tissue	adult	male	Mus musculus					H3K4me1-mouse	ENCAB000ADX	DNA		see document	see document		2012-03-28	ENCODE													1057962	Bing Ren, UCSD	bdf7575ae570b972c60fbef78397504c	https://www.encodeproject.org/files/ENCFF001XYU/@@download/ENCFF001XYU.bed.gz	mm9			released	mixed read lengths, inconsistent platforms, low read length, mild to moderate bottlenecking	mismatched file status	insufficient read length, insufficient read depth
ENCFF001XYO	bed broadPeak	peaks	ENCSR000CCF	ChIP-seq	UBERON:0002264	olfactory bulb	tissue	adult	male	Mus musculus					H3K4me1-mouse	ENCAB000ADX	DNA		see document	see document		2012-03-28	ENCODE													898586	Bing Ren, UCSD	e2bb28f76fcbeb431e8dc09532e20a72	https://www.encodeproject.org/files/ENCFF001XYO/@@download/ENCFF001XYO.bed.gz	mm9			released	low read length		insufficient read depth
ENCFF001XZJ	bed broadPeak	peaks	ENCSR000CCI	ChIP-seq	UBERON:0002370	thymus	tissue	adult	male	Mus musculus					H3K4me1-mouse	ENCAB000ADX	DNA		see document	see document		2012-03-28	ENCODE													623623	Bing Ren, UCSD	9d0eb2d80610f21f47bda169ac75bdbc	https://www.encodeproject.org/files/ENCFF001XZJ/@@download/ENCFF001XZJ.bed.gz	mm9			released	low read length		insufficient read depth
ENCFF001XZE	bed broadPeak	peaks	ENCSR000CCV	ChIP-seq	UBERON:0000473	testis	tissue	adult	male	Mus musculus					H3K4me1-mouse	ENCAB000ADX	DNA		see document	see document		2012-03-28	ENCODE													1342178	Bing Ren, UCSD	ab69fd5a73849fa994bb3a696c664432	https://www.encodeproject.org/files/ENCFF001XZE/@@download/ENCFF001XZE.bed.gz	mm9			released	low read length		insufficient read depth
ENCFF001XZC	bed broadPeak	peaks	ENCSR000CBC	ChIP-seq	UBERON:0002106	spleen	tissue	adult	male	Mus musculus					H3K4me1-mouse	ENCAB000ADX	DNA		see document	see document		2011-06-24	ENCODE													742855	Bing Ren, UCSD	285cd877bc17fc0a03748a0d6bf4545a	https://www.encodeproject.org/files/ENCFF001XZC/@@download/ENCFF001XZC.bed.gz	mm9			released	inconsistent platforms	mismatched file status	insufficient read length, insufficient read depth
ENCFF001XXN	bed broadPeak	peaks	ENCSR000CAF	ChIP-seq	UBERON:0002113	kidney	tissue	adult	male	Mus musculus					H3K4me1-mouse	ENCAB000ADX	DNA		see document	see document		2011-06-24	ENCODE													901153	Bing Ren, UCSD	b8733594185a2d105a41123b6cae6151	https://www.encodeproject.org/files/ENCFF001XXN/@@download/ENCFF001XXN.bed.gz	mm9			released	low read length		insufficient read depth
ENCFF001XYS	bed broadPeak	peaks	ENCSR000CDP	ChIP-seq	UBERON:0001987	placenta	tissue	adult	female	Mus musculus					H3K4me1-mouse	ENCAB000ADX	DNA		see document	see document		2012-03-28	ENCODE													1274772	Bing Ren, UCSD	54b5646ff1c6117b55e3b6ccc1ca1e3c	https://www.encodeproject.org/files/ENCFF001XYS/@@download/ENCFF001XYS.bed.gz	mm9			released	low read length		insufficient read depth
ENCFF001XYC	bed broadPeak	peaks	ENCSR000CAQ	ChIP-seq	UBERON:0002048	lung	tissue	adult	male	Mus musculus					H3K4me1-mouse	ENCAB000ADX	DNA		see document	see document		2011-06-24	ENCODE													1008640	Bing Ren, UCSD	3d93788ee74f25475753303a1aebd30e	https://www.encodeproject.org/files/ENCFF001XYC/@@download/ENCFF001XYC.bed.gz	mm9			released	low read length		insufficient read depth
