# Supplementary material for: Repurposing of promoters and enhancers during mammalian evolution
Source: Nat Commun. 2018 Oct 4;9:4066. doi: 10.1038/s41467-018-06544-z (PMC6172195; doi:10.1038/s41467-018-06544-z)
Supplement: Supplementary file 12 — supplementary data 9 [file 41467_2018_6544_MOESM12_ESM.zip › metadata/metadata_DHS_mm9.tsv]

File accession	File format	Output type	Experiment accession	Assay	Biosample term id	Biosample term name	Biosample type	Biosample life stage	Biosample sex	Biosample organism	Biosample treatments	Biosample subcellular fraction term name	Biosample phase	Biosample synchronization stage	Experiment target	Antibody accession	Library made from	Library depleted in	Library extraction method	Library lysis method	Library crosslinking method	Experiment date released	Project	RBNS protein concentration	Library fragmentation method	Library size range	Biosample Age	Biological replicate(s)	Technical replicate	Read length	Run type	Paired end	Paired with	Derived from	Size	Lab	md5sum	File download URL	Assembly	Platform
ENCFF001YQJ	bed broadPeak	hotspots	ENCSR000CNI	DNase-seq	UBERON:0002107	liver	tissue	adult	male	Mus musculus							DNA		see document	see document		2011-07-01	ENCODE		see document		8 week	10	1						2504572	John Stamatoyannopoulos, UW	b61dc3d4a1a60b140bb0c36faf06b975	https://www.encodeproject.org/files/ENCFF001YQJ/@@download/ENCFF001YQJ.bed.gz	mm9
ENCFF001YQK	bed broadPeak	hotspots	ENCSR000CNI	DNase-seq	UBERON:0002107	liver	tissue	adult	male	Mus musculus							DNA		see document	see document		2011-07-01	ENCODE		see document		8 week	11	1						1786804	John Stamatoyannopoulos, UW	3c38764fea955670eb9d4c6764d17214	https://www.encodeproject.org/files/ENCFF001YQK/@@download/ENCFF001YQK.bed.gz	mm9
ENCFF001YQL	bed broadPeak	hotspots	ENCSR000CNI	DNase-seq	UBERON:0002107	liver	tissue	adult	male	Mus musculus							DNA		see document	see document		2011-07-01	ENCODE		see document		8 week	12	1						2086755	John Stamatoyannopoulos, UW	6726d3e6fb333e8b9184ade13b302be8	https://www.encodeproject.org/files/ENCFF001YQL/@@download/ENCFF001YQL.bed.gz	mm9
ENCFF001YQM	bed broadPeak	hotspots	ENCSR000CNI	DNase-seq	UBERON:0002107	liver	tissue	adult	male	Mus musculus							DNA		see document	see document		2011-07-01	ENCODE		see document		8 week	13	1						3981254	John Stamatoyannopoulos, UW	2ecb1b787d33ed22ea145d6cb24e4a97	https://www.encodeproject.org/files/ENCFF001YQM/@@download/ENCFF001YQM.bed.gz	mm9
ENCFF001YQN	bed broadPeak	hotspots	ENCSR000CNI	DNase-seq	UBERON:0002107	liver	tissue	adult	male	Mus musculus							DNA		see document	see document		2011-07-01	ENCODE		see document		8 week	14	1						2189505	John Stamatoyannopoulos, UW	20d6985b3e44f87350cff4669fb024c0	https://www.encodeproject.org/files/ENCFF001YQN/@@download/ENCFF001YQN.bed.gz	mm9
ENCFF001YQO	bed broadPeak	hotspots	ENCSR000CNI	DNase-seq	UBERON:0002107	liver	tissue	adult	male	Mus musculus							DNA		see document	see document		2011-07-01	ENCODE		see document		8 week	2	1						2473310	John Stamatoyannopoulos, UW	c2fe47783d6a5cf55915ebde8edea461	https://www.encodeproject.org/files/ENCFF001YQO/@@download/ENCFF001YQO.bed.gz	mm9
ENCFF001YQP	bed broadPeak	hotspots	ENCSR000CNI	DNase-seq	UBERON:0002107	liver	tissue	adult	male	Mus musculus							DNA		see document	see document		2011-07-01	ENCODE		see document		8 week	3	1						2621958	John Stamatoyannopoulos, UW	23b02b99402771916a181541c4cd0641	https://www.encodeproject.org/files/ENCFF001YQP/@@download/ENCFF001YQP.bed.gz	mm9
ENCFF001YQQ	bed broadPeak	hotspots	ENCSR000CNI	DNase-seq	UBERON:0002107	liver	tissue	adult	male	Mus musculus							DNA		see document	see document		2011-07-01	ENCODE		see document		8 week	4	1						2866310	John Stamatoyannopoulos, UW	1b6980740e38694326ded2675634fd20	https://www.encodeproject.org/files/ENCFF001YQQ/@@download/ENCFF001YQQ.bed.gz	mm9
ENCFF001YQR	bed broadPeak	hotspots	ENCSR000CNI	DNase-seq	UBERON:0002107	liver	tissue	adult	male	Mus musculus							DNA		see document	see document		2011-07-01	ENCODE		see document		8 week	5	1						1977794	John Stamatoyannopoulos, UW	fa84c9d5b6df531aa7294cadf125c205	https://www.encodeproject.org/files/ENCFF001YQR/@@download/ENCFF001YQR.bed.gz	mm9
ENCFF001YQS	bed broadPeak	hotspots	ENCSR000CNI	DNase-seq	UBERON:0002107	liver	tissue	adult	male	Mus musculus							DNA		see document	see document		2011-07-01	ENCODE		see document		8 week	6	1						1954523	John Stamatoyannopoulos, UW	cb3597ebda1e3d38d43990c60dfdcc8e	https://www.encodeproject.org/files/ENCFF001YQS/@@download/ENCFF001YQS.bed.gz	mm9
ENCFF001YQT	bed broadPeak	hotspots	ENCSR000CNI	DNase-seq	UBERON:0002107	liver	tissue	adult	male	Mus musculus							DNA		see document	see document		2011-07-01	ENCODE		see document		8 week	7	1						2003894	John Stamatoyannopoulos, UW	8b4f21eea67f8195bcb784ef96eb1846	https://www.encodeproject.org/files/ENCFF001YQT/@@download/ENCFF001YQT.bed.gz	mm9
ENCFF001YQU	bed broadPeak	hotspots	ENCSR000CNI	DNase-seq	UBERON:0002107	liver	tissue	adult	male	Mus musculus							DNA		see document	see document		2011-07-01	ENCODE		see document		8 week	8	1						2120231	John Stamatoyannopoulos, UW	ffda7db0e7440bd7bbfe5fd4efee015f	https://www.encodeproject.org/files/ENCFF001YQU/@@download/ENCFF001YQU.bed.gz	mm9
ENCFF001YQV	bed broadPeak	hotspots	ENCSR000CNI	DNase-seq	UBERON:0002107	liver	tissue	adult	male	Mus musculus							DNA		see document	see document		2011-07-01	ENCODE		see document		8 week	9	1						2128980	John Stamatoyannopoulos, UW	d293a564de7712443ce1b954c18789f6	https://www.encodeproject.org/files/ENCFF001YQV/@@download/ENCFF001YQV.bed.gz	mm9
ENCFF001YQI	bed broadPeak	hotspots	ENCSR000CNI	DNase-seq	UBERON:0002107	liver	tissue	adult	male	Mus musculus							DNA		see document	see document		2011-07-01	ENCODE		see document		8 week	1	1						2639671	John Stamatoyannopoulos, UW	7ce165f1dd1faf8896a003127a3343aa	https://www.encodeproject.org/files/ENCFF001YQI/@@download/ENCFF001YQI.bed.gz	mm9
ENCFF001YTE	bed broadPeak	hotspots	ENCSR000CNX	DNase-seq	UBERON:0001134	skeletal muscle tissue	tissue	adult	male	Mus musculus							DNA		see document	see document		2012-09-19	ENCODE		see document		8 week	1	1						4532164	John Stamatoyannopoulos, UW	1b7328646e1f7622dd3060d26494db33	https://www.encodeproject.org/files/ENCFF001YTE/@@download/ENCFF001YTE.bed.gz	mm9
ENCFF001YTF	bed broadPeak	hotspots	ENCSR000CNX	DNase-seq	UBERON:0001134	skeletal muscle tissue	tissue	adult	male	Mus musculus							DNA		see document	see document		2012-09-19	ENCODE		see document		8 week	2	1						3638877	John Stamatoyannopoulos, UW	bc73c4c9e4cb9a030a3aa91f90731e3d	https://www.encodeproject.org/files/ENCFF001YTF/@@download/ENCFF001YTF.bed.gz	mm9
ENCFF001YPG	bed broadPeak	hotspots	ENCSR000CNC	DNase-seq	UBERON:0003428	gonadal fat pad	tissue	adult	male	Mus musculus							DNA		see document	see document		2012-03-29	ENCODE		see document		8 week	1	1						4032999	John Stamatoyannopoulos, UW	830c59caf2116daa772dc1d300a4f236	https://www.encodeproject.org/files/ENCFF001YPG/@@download/ENCFF001YPG.bed.gz	mm9
ENCFF001YPI	bed broadPeak	hotspots	ENCSR000CNC	DNase-seq	UBERON:0003428	gonadal fat pad	tissue	adult	male	Mus musculus							DNA		see document	see document		2012-03-29	ENCODE		see document		8 week	2	1						6139259	John Stamatoyannopoulos, UW	3768c802d4ec3ffc799b6c46cfe48ac7	https://www.encodeproject.org/files/ENCFF001YPI/@@download/ENCFF001YPI.bed.gz	mm9
ENCFF001YTA	bed broadPeak	hotspots	ENCSR000CNW	DNase-seq	UBERON:0000966	retina	tissue	adult	male	Mus musculus							DNA		see document	see document		2012-11-15	ENCODE		see document		8 week	1	1						3761877	John Stamatoyannopoulos, UW	f70023fbbfce82533c9ee001634aacc4	https://www.encodeproject.org/files/ENCFF001YTA/@@download/ENCFF001YTA.bed.gz	mm9
ENCFF001YUN	bed broadPeak	hotspots	ENCSR000COF	DNase-seq	UBERON:0000955	brain	tissue	adult	male	Mus musculus							DNA		see document	see document		2011-07-01	ENCODE		see document		8 week	2	1						4124579	John Stamatoyannopoulos, UW	87e7e1c64fc6eb2814153607aa8d5bfa	https://www.encodeproject.org/files/ENCFF001YUN/@@download/ENCFF001YUN.bed.gz	mm9
ENCFF001YUO	bed broadPeak	hotspots	ENCSR000COF	DNase-seq	UBERON:0000955	brain	tissue	adult	male	Mus musculus							DNA		see document	see document		2011-07-01	ENCODE		see document		8 week	3	1						4237748	John Stamatoyannopoulos, UW	7afccfdba6e275ef696cb44c892a031f	https://www.encodeproject.org/files/ENCFF001YUO/@@download/ENCFF001YUO.bed.gz	mm9
ENCFF001YUP	bed broadPeak	hotspots	ENCSR000COF	DNase-seq	UBERON:0000955	brain	tissue	adult	male	Mus musculus							DNA		see document	see document		2011-07-01	ENCODE		see document		8 week	4	1						4084252	John Stamatoyannopoulos, UW	86f7739720168c7c76707f3c8bdf3447	https://www.encodeproject.org/files/ENCFF001YUP/@@download/ENCFF001YUP.bed.gz	mm9
ENCFF001YUQ	bed broadPeak	hotspots	ENCSR000COF	DNase-seq	UBERON:0000955	brain	tissue	adult	male	Mus musculus							DNA		see document	see document		2011-07-01	ENCODE		see document		8 week	5	1						5847881	John Stamatoyannopoulos, UW	260e7b8839bbc38807969ba956887603	https://www.encodeproject.org/files/ENCFF001YUQ/@@download/ENCFF001YUQ.bed.gz	mm9
ENCFF001YUR	bed broadPeak	hotspots	ENCSR000COF	DNase-seq	UBERON:0000955	brain	tissue	adult	male	Mus musculus							DNA		see document	see document		2011-07-01	ENCODE		see document		8 week	6	1						4826843	John Stamatoyannopoulos, UW	2e9e22496667aabc09ff65034ac5d471	https://www.encodeproject.org/files/ENCFF001YUR/@@download/ENCFF001YUR.bed.gz	mm9
ENCFF001YUS	bed broadPeak	hotspots	ENCSR000COF	DNase-seq	UBERON:0000955	brain	tissue	adult	male	Mus musculus							DNA		see document	see document		2011-07-01	ENCODE		see document		8 week	7	1						5090017	John Stamatoyannopoulos, UW	a9b71564fd13509fe9e39da9397c4472	https://www.encodeproject.org/files/ENCFF001YUS/@@download/ENCFF001YUS.bed.gz	mm9
ENCFF001YMA	bed broadPeak	hotspots	ENCSR000COF	DNase-seq	UBERON:0000955	brain	tissue	adult	male	Mus musculus							DNA		see document	see document		2011-07-01	ENCODE		see document		8 week	1	1						5234119	John Stamatoyannopoulos, UW	fd75bcbe0b682acd5c14ba846be7204f	https://www.encodeproject.org/files/ENCFF001YMA/@@download/ENCFF001YMA.bed.gz	mm9
ENCFF001YUM	bed broadPeak	hotspots	ENCSR000COF	DNase-seq	UBERON:0000955	brain	tissue	adult	male	Mus musculus							DNA		see document	see document		2011-07-01	ENCODE		see document		8 week	1	1						3940024	John Stamatoyannopoulos, UW	659ebf98638d5b74fc99a6d031eb9077	https://www.encodeproject.org/files/ENCFF001YUM/@@download/ENCFF001YUM.bed.gz	mm9
ENCFF001YTI	bed broadPeak	hotspots	ENCSR000CNY	DNase-seq	UBERON:0002106	spleen	tissue	adult	male	Mus musculus							DNA		see document	see document		2012-09-15	ENCODE		see document		8 week	1	1						1765285	John Stamatoyannopoulos, UW	2162dd5587e7dc03fa5df9a9114c6e83	https://www.encodeproject.org/files/ENCFF001YTI/@@download/ENCFF001YTI.bed.gz	mm9
ENCFF001YTJ	bed broadPeak	hotspots	ENCSR000CNY	DNase-seq	UBERON:0002106	spleen	tissue	adult	male	Mus musculus							DNA		see document	see document		2012-09-15	ENCODE		see document		8 week	2	1						2615458	John Stamatoyannopoulos, UW	11b913e530e7febf81b4f5ffb3b3b066	https://www.encodeproject.org/files/ENCFF001YTJ/@@download/ENCFF001YTJ.bed.gz	mm9
ENCFF001YRP	bed broadPeak	hotspots	ENCSR000CNM	DNase-seq	UBERON:0002048	lung	tissue	adult	male	Mus musculus							DNA		see document	see document		2011-07-01	ENCODE		see document		8 week	2	1						3949358	John Stamatoyannopoulos, UW	6f5ff84eb5b5d7f02aa9f0ca4e1a6755	https://www.encodeproject.org/files/ENCFF001YRP/@@download/ENCFF001YRP.bed.gz	mm9
ENCFF001YRQ	bed broadPeak	hotspots	ENCSR000CNM	DNase-seq	UBERON:0002048	lung	tissue	adult	male	Mus musculus							DNA		see document	see document		2011-07-01	ENCODE		see document		8 week	3	1						3859360	John Stamatoyannopoulos, UW	fea7d8e4bf21628726f8b7771322f890	https://www.encodeproject.org/files/ENCFF001YRQ/@@download/ENCFF001YRQ.bed.gz	mm9
ENCFF001YLG	bed broadPeak	hotspots	ENCSR000CNM	DNase-seq	UBERON:0002048	lung	tissue	adult	male	Mus musculus							DNA		see document	see document		2011-07-01	ENCODE		see document		8 week	1	1						4098192	John Stamatoyannopoulos, UW	ac6d5675f3f60445cf65e12d3dc5b845	https://www.encodeproject.org/files/ENCFF001YLG/@@download/ENCFF001YLG.bed.gz	mm9
ENCFF001YRO	bed broadPeak	hotspots	ENCSR000CNM	DNase-seq	UBERON:0002048	lung	tissue	adult	male	Mus musculus							DNA		see document	see document		2011-07-01	ENCODE		see document		8 week	1	1						3745018	John Stamatoyannopoulos, UW	a645d80fa0df31c3fd5389d46ff3693c	https://www.encodeproject.org/files/ENCFF001YRO/@@download/ENCFF001YRO.bed.gz	mm9
ENCFF001YTR	bed broadPeak	hotspots	ENCSR000COB	DNase-seq	UBERON:0002370	thymus	tissue	adult	male	Mus musculus							DNA		see document	see document		2012-09-07	ENCODE		see document		8 week	2	1						2545546	John Stamatoyannopoulos, UW	fad57a4716ac87cb364b0067d91c0833	https://www.encodeproject.org/files/ENCFF001YTR/@@download/ENCFF001YTR.bed.gz	mm9
ENCFF001YLQ	bed broadPeak	hotspots	ENCSR000COB	DNase-seq	UBERON:0002370	thymus	tissue	adult	male	Mus musculus							DNA		see document	see document		2012-09-07	ENCODE		see document		8 week	1	1						2687324	John Stamatoyannopoulos, UW	15556e7741948862311249ef386fc1cd	https://www.encodeproject.org/files/ENCFF001YLQ/@@download/ENCFF001YLQ.bed.gz	mm9
ENCFF001YTQ	bed broadPeak	hotspots	ENCSR000COB	DNase-seq	UBERON:0002370	thymus	tissue	adult	male	Mus musculus							DNA		see document	see document		2012-09-07	ENCODE		see document		8 week	1	1						2496727	John Stamatoyannopoulos, UW	91cf3f85d169095a6566122849517ead	https://www.encodeproject.org/files/ENCFF001YTQ/@@download/ENCFF001YTQ.bed.gz	mm9
ENCFF001YNM	bed broadPeak	hotspots	ENCSR000CMP	DNase-seq	UBERON:0001893	telencephalon	tissue	adult	male	Mus musculus							DNA		see document	see document		2011-07-01	ENCODE		see document		8 week	1	1						4902995	John Stamatoyannopoulos, UW	78ef20ee8fe0d3544d36bca4b5653022	https://www.encodeproject.org/files/ENCFF001YNM/@@download/ENCFF001YNM.bed.gz	mm9
ENCFF001YNN	bed broadPeak	hotspots	ENCSR000CMP	DNase-seq	UBERON:0001893	telencephalon	tissue	adult	male	Mus musculus							DNA		see document	see document		2011-07-01	ENCODE		see document		8 week	2	1						5214198	John Stamatoyannopoulos, UW	bde2aa7fb7fcd9f6f394f12263f319d1	https://www.encodeproject.org/files/ENCFF001YNN/@@download/ENCFF001YNN.bed.gz	mm9
ENCFF001YNO	bed broadPeak	hotspots	ENCSR000CMP	DNase-seq	UBERON:0001893	telencephalon	tissue	adult	male	Mus musculus							DNA		see document	see document		2011-07-01	ENCODE		see document		8 week	3	1						5204962	John Stamatoyannopoulos, UW	409829c8394ab71c097c0fd983a5a691	https://www.encodeproject.org/files/ENCFF001YNO/@@download/ENCFF001YNO.bed.gz	mm9
ENCFF001YPX	bed broadPeak	hotspots	ENCSR000CNG	DNase-seq	UBERON:0002113	kidney	tissue	adult	male	Mus musculus							DNA		see document	see document		2011-07-01	ENCODE		see document		8 week	2	1						3912322	John Stamatoyannopoulos, UW	c970bc5a5bc8ed1627d52772a6acf3d7	https://www.encodeproject.org/files/ENCFF001YPX/@@download/ENCFF001YPX.bed.gz	mm9
ENCFF001YLC	bed broadPeak	hotspots	ENCSR000CNG	DNase-seq	UBERON:0002113	kidney	tissue	adult	male	Mus musculus							DNA		see document	see document		2011-07-01	ENCODE		see document		8 week	1	1						3757235	John Stamatoyannopoulos, UW	f19ed9ac6efb84a2cd9a8aac3c525214	https://www.encodeproject.org/files/ENCFF001YLC/@@download/ENCFF001YLC.bed.gz	mm9
ENCFF001YPW	bed broadPeak	hotspots	ENCSR000CNG	DNase-seq	UBERON:0002113	kidney	tissue	adult	male	Mus musculus							DNA		see document	see document		2011-07-01	ENCODE		see document		8 week	1	1						3536043	John Stamatoyannopoulos, UW	5dcce3dd51b968b5e14bbc210e87a8a5	https://www.encodeproject.org/files/ENCFF001YPW/@@download/ENCFF001YPW.bed.gz	mm9
ENCFF001YOU	bed broadPeak	hotspots	ENCSR000CMZ	DNase-seq	UBERON:0003916	fat pad	tissue	adult	male	Mus musculus							DNA		see document	see document		2011-07-01	ENCODE		see document		8 week	1	1						4516232	John Stamatoyannopoulos, UW	fc1bede6ac11291601f7899e05220660	https://www.encodeproject.org/files/ENCFF001YOU/@@download/ENCFF001YOU.bed.gz	mm9
ENCFF001YOV	bed broadPeak	hotspots	ENCSR000CMZ	DNase-seq	UBERON:0003916	fat pad	tissue	adult	male	Mus musculus							DNA		see document	see document		2011-07-01	ENCODE		see document		8 week	2	1						4320640	John Stamatoyannopoulos, UW	468bce149898d176913a295b5c64c0cd	https://www.encodeproject.org/files/ENCFF001YOV/@@download/ENCFF001YOV.bed.gz	mm9
ENCFF001YQA	bed broadPeak	hotspots	ENCSR000CNH	DNase-seq	UBERON:0000059	large intestine	tissue	adult	male	Mus musculus							DNA		see document	see document		2012-09-19	ENCODE		see document		8 week	1	1						3193761	John Stamatoyannopoulos, UW	a11116082ef9ca9c1ce754a1b8fcef6b	https://www.encodeproject.org/files/ENCFF001YQA/@@download/ENCFF001YQA.bed.gz	mm9
ENCFF001YQB	bed broadPeak	hotspots	ENCSR000CNH	DNase-seq	UBERON:0000059	large intestine	tissue	adult	male	Mus musculus							DNA		see document	see document		2012-09-19	ENCODE		see document		8 week	2	1						3968598	John Stamatoyannopoulos, UW	0b6ead4612cc3b74d70c6810f47876ca	https://www.encodeproject.org/files/ENCFF001YQB/@@download/ENCFF001YQB.bed.gz	mm9
ENCFF001YNG	bed broadPeak	hotspots	ENCSR000CMO	DNase-seq	UBERON:0002037	cerebellum	tissue	adult	male	Mus musculus							DNA		see document	see document		2011-07-01	ENCODE		see document		8 week	2	1						3107352	John Stamatoyannopoulos, UW	b65ea3b11d7a3e8f937d81752a127332	https://www.encodeproject.org/files/ENCFF001YNG/@@download/ENCFF001YNG.bed.gz	mm9
ENCFF001YNH	bed broadPeak	hotspots	ENCSR000CMO	DNase-seq	UBERON:0002037	cerebellum	tissue	adult	male	Mus musculus							DNA		see document	see document		2011-07-01	ENCODE		see document		8 week	3	1						2539356	John Stamatoyannopoulos, UW	9947ac081992829cbcec4809477bff83	https://www.encodeproject.org/files/ENCFF001YNH/@@download/ENCFF001YNH.bed.gz	mm9
ENCFF001YNK	bed broadPeak	hotspots	ENCSR000CMO	DNase-seq	UBERON:0002037	cerebellum	tissue	adult	male	Mus musculus							DNA		see document	see document		2011-07-01	ENCODE		see document		8 week	1	1						3128109	John Stamatoyannopoulos, UW	3e4ecc22b7f3f481e251e6bdda4f78e4	https://www.encodeproject.org/files/ENCFF001YNK/@@download/ENCFF001YNK.bed.gz	mm9
ENCFF001YPL	bed broadPeak	hotspots	ENCSR000CNE	DNase-seq	UBERON:0000948	heart	tissue	adult	male	Mus musculus							DNA		see document	see document		2012-09-07	ENCODE		see document		8 week	1	2						3396180	John Stamatoyannopoulos, UW	aec6ac0649173e4c45b677e91e283c8b	https://www.encodeproject.org/files/ENCFF001YPL/@@download/ENCFF001YPL.bed.gz	mm9
ENCFF001YLA	bed broadPeak	hotspots	ENCSR000CNE	DNase-seq	UBERON:0000948	heart	tissue	adult	male	Mus musculus							DNA		see document	see document		2012-09-07	ENCODE		see document		8 week	1	1						3927991	John Stamatoyannopoulos, UW	0387e1b37ccb6aa5c43cedc74e3bff22	https://www.encodeproject.org/files/ENCFF001YLA/@@download/ENCFF001YLA.bed.gz	mm9
ENCFF001YPK	bed broadPeak	hotspots	ENCSR000CNE	DNase-seq	UBERON:0000948	heart	tissue	adult	male	Mus musculus							DNA		see document	see document		2012-09-07	ENCODE		see document		8 week	1	1						3332852	John Stamatoyannopoulos, UW	869b1bf26681a083d9c5a18640fd201c	https://www.encodeproject.org/files/ENCFF001YPK/@@download/ENCFF001YPK.bed.gz	mm9
